# Supplementary material for: Safety, pharmacokinetics, and immunological activities of multiple intravenous or subcutaneous doses of an anti-HIV monoclonal antibody, VRC01, administered to HIV-uninfected adults: Results of a phase 1 randomized trial
Source: PLoS Med. 2017 Nov 14;14(11):e1002435. doi: 10.1371/journal.pmed.1002435 (PMC5685476; doi:10.1371/journal.pmed.1002435)
Supplement: S4 Table — Serum samples were assayed at a 1:4 dilution in quadruplicate. The data provided are mean ECL units with standard deviation (SD) and percent relative SD (%RSD). Each assay plate had plate-dependent positivity criteria, which is provided for each sample and was determined by using a reference standard that defined the lower limit of quantification. ADA, antidrug antibody; ECL, electrochemiluminescence. (XLSX) [file pmed.1002435.s008.xlsx]

## Sheet: ADA_PubID
Publication ID	Treatment Group	Visit	Day in study	Mean ECL	STD ECL	%RSD ECL	Plate Positivity Criteria	Endpoint ADA Titer
104-11	T1	2	0	102	9.3	9.2	376.5	< 4
104-11	T1	9	56	95.5	17.7	18.5	376.5	< 4
104-11	T1	14	112	80.8	10	12.4	376.5	< 4
104-11	T1	16	140	76.5	10.5	13.8	376.5	< 4
104-14	T1	9	56	127.8	6.8	5.4	376.5	< 4
104-14	T1	19	168	94.5	4.1	4.4	376.5	< 4
104-14	T1	23	224	97.3	8.8	9.1	376.5	< 4
104-18	T1	9	56	66.3	12	18.1	277	< 4
104-18	T1	19	168	71.5	7.7	10.7	277	< 4
104-18	T1	23	224	86.8	18.6	21.4	277	< 4
104-22	T1	12	84	100.3	6.3	6.3	357.5	< 4
104-22	T1	19	168	107.3	7	6.6	357.5	< 4
104-22	T1	23	224	123.8	23.3	18.9	357.5	< 4
104-23	T1	9	56	96	16.4	17.1	357.5	< 4
104-23	T1	19	168	96.5	15.1	15.7	357.5	< 4
104-23	T1	23	224	108.3	14	12.9	357.5	< 4
104-37	T1	9	56	103.3	12.8	12.4	376.5	< 4
104-37	T1	19	168	107.8	7.8	7.2	376.5	< 4
104-37	T1	23	224	105.3	9.4	9	376.5	< 4
104-39	T1	9	56	73.5	3.5	4.8	357.5	< 4
104-39	T1	19	168	93.5	8.7	9.3	357.5	< 4
104-39	T1	23	224	94.3	13.2	14	357.5	< 4
104-50	T1	9	56	72.5	12.4	17.1	277	< 4
104-50	T1	19	168	78.5	3.1	4	277	< 4
104-50	T1	19.1	168	83.5	4.1	4.9	277	< 4
104-52	T1	9	56	82	15.7	19.2	277	< 4
104-52	T1	19	168	80.5	3.9	4.8	277	< 4
104-52	T1	23	224	104.5	7.9	7.5	277	< 4
104-53	T1	9	56	82.5	12.4	15	277	< 4
104-53	T1	19	168	78.3	6.7	8.5	277	< 4
104-53	T1	23	224	93.3	6.7	7.1	277	< 4
104-55	T1	9	56	88.8	16.4	18.5	376.5	< 4
104-55	T1	19	168	84.5	5.8	6.9	376.5	< 4
104-55	T1	23	224	96.8	12.6	13.1	376.5	< 4
104-56	T1	9	56	66.5	4.7	7	277	< 4
104-56	T1	19	168	80.5	10.7	13.2	277	< 4
104-56	T1	19.1	168	91	10.7	11.8	277	< 4
104-60	T1	9	56	62	4.8	7.8	277	< 4
104-60	T1	19	168	74.8	3.4	4.6	277	< 4
104-60	T1	23	224	76	11.2	14.7	277	< 4
104-61	T1	9	56	94.5	8.7	9.2	376.5	< 4
104-61	T1	19	168	87.5	7.5	8.6	376.5	< 4
104-61	T1	23	224	102.8	10.5	10.2	376.5	< 4
104-62	T1	9	56	142.8	29.2	20.4	376.5	< 4
104-62	T1	19	168	149.8	11.3	7.6	376.5	< 4
104-62	T1	21	196	138	18.9	13.7	376.5	< 4
104-65	T1	2	0	85.8	16.5	19.3	277	< 4
104-65	T1	9	56	86.3	13.2	15.3	277	< 4
104-65	T1	19	168	83.5	12.8	15.3	277	< 4
104-65	T1	23	224	99.5	9	9.1	277	< 4
104-73	T1	9	56	75.3	9.8	13	277	< 4
104-73	T1	19	168	69.5	9.8	14.1	277	< 4
104-73	T1	23	224	75.3	15.7	20.9	277	< 4
104-75	T1	9	56	76	5.7	7.5	277	< 4
104-75	T1	19	168	79	5.7	7.2	277	< 4
104-75	T1	23	224	90.5	8	8.9	277	< 4
104-78	T1	9	56	97.3	9.4	9.7	376.5	< 4
104-78	T1	19	168	97.5	6	6.1	376.5	< 4
104-78	T1	23	224	94.3	5.6	5.9	376.5	< 4
104-87	T1	9	56	72	8.3	11.5	376.5	< 4
104-87	T1	7	31	87.3	7.9	9	376.5	< 4
104-87	T1	8	42	101.8	5.7	5.6	376.5	< 4
104-03	T2	12	84	88.8	14.4	16.2	357.5	< 4
104-03	T2	19	168	92	15	16.3	357.5	< 4
104-03	T2	23	224	98.8	8.6	8.7	357.5	< 4
104-09	T2	12	84	97.5	7.1	7.3	376.5	< 4
104-09	T2	19	168	96.3	11.5	12	376.5	< 4
104-09	T2	23	224	106.3	4.2	3.9	376.5	< 4
104-10	T2	12	84	86.3	10.5	12.2	357.5	< 4
104-10	T2	19	168	92.8	4.3	4.7	357.5	< 4
104-10	T2	23	224	90.5	15.9	17.6	357.5	< 4
104-19	T2	12	84	71.5	7.3	10.2	277	< 4
104-19	T2	19	168	70.8	7.5	10.6	277	< 4
104-19	T2	23	224	78.5	6.4	8.2	277	< 4
104-24	T2	14	112	71.5	7.7	10.8	277	< 4
104-24	T2	19	168	77	7.7	10	277	< 4
104-24	T2	23	224	84.8	10.9	12.8	277	< 4
104-29	T2	12	84	84.8	5.3	6.2	357.5	< 4
104-29	T2	19	168	94.5	3.7	3.9	357.5	< 4
104-29	T2	23	224	92.8	23.7	25.5	357.5	< 4
104-31	T2	2	0	72	12.7	17.7	277	< 4
104-31	T2	12	84	75.5	18.2	24.1	277	< 4
104-31	T2	19	168	101	8.3	8.2	277	< 4
104-31	T2	23	224	119.3	10.9	9.1	277	< 4
104-36	T2	12	84	87.8	6.8	7.8	376.5	< 4
104-36	T2	19	168	90.5	4.8	5.3	376.5	< 4
104-36	T2	23	224	91	11.8	13	376.5	< 4
104-41	T2	11	70	66	6.3	9.5	277	< 4
104-41	T2	19	168	67.5	9	13.4	277	< 4
104-41	T2	23	224	76.8	16	20.8	277	< 4
104-43	T2	12	84	78	7.5	9.6	376.5	< 4
104-43	T2	19	168	86	6	7	376.5	< 4
104-43	T2	23	224	92.8	12.3	13.2	376.5	< 4
104-46	T2	12	84	82.8	8.2	9.9	376.5	< 4
104-46	T2	19	168	92	6.4	6.9	376.5	< 4
104-46	T2	22	210	94	14.7	15.6	376.5	< 4
104-57	T2	2	0	94.8	6	6.4	376.5	< 4
104-57	T2	12	84	81.5	3.9	4.8	376.5	< 4
104-57	T2	19	168	87.3	11.2	12.9	376.5	< 4
104-57	T2	23	224	96.8	4.3	4.5	376.5	< 4
104-59	T2	12	84	69.8	9.7	13.9	277	< 4
104-59	T2	19	168	71	8.7	12.2	277	< 4
104-59	T2	23	224	81.8	12.8	15.6	277	< 4
104-64	T2	12	84	72	7.1	9.8	277	< 4
104-64	T2	19	168	83.8	4.3	5.2	277	< 4
104-64	T2	23	224	81.3	14.2	17.5	277	< 4
104-66	T2	12	84	79.5	11.6	14.5	277	< 4
104-66	T2	19	168	91.3	3.8	4.1	277	< 4
104-66	T2	23	224	84.8	8.7	10.2	277	< 4
104-68	T2	12	84	104.3	1.5	1.4	376.5	< 4
104-68	T2	19	168	102.3	5.7	5.6	376.5	< 4
104-68	T2	23	224	160	4.1	2.6	376.5	< 4
104-71	T2	12	84	92.3	7.2	7.8	376.5	< 4
104-71	T2	19	168	92.5	5.9	6.4	376.5	< 4
104-71	T2	23	224	127.8	8.2	6.4	376.5	< 4
104-76	T2	12	84	82.8	6.8	8.3	376.5	< 4
104-76	T2	12	84	86.8	10.3	11.9	376.5	< 4
104-76	T2	19	168	91.8	7.3	7.9	376.5	< 4
104-76	T2	19	168	79.8	6.2	7.8	376.5	< 4
104-76	T2	23	224	102.3	9.8	9.6	376.5	< 4
104-76	T2	23	224	96	8.2	8.5	376.5	< 4
104-77	T2	12	84	73.5	8.1	11	277	< 4
104-77	T2	19	168	77.3	7.1	9.2	277	< 4
104-77	T2	19.1	168	80.5	16.4	20.4	277	< 4
104-04	T3	6	28	73.8	13.1	17.8	277	< 4
104-04	T3	19	168	82.3	9.5	11.6	277	< 4
104-04	T3	23	224	88.5	11.6	13.1	277	< 4
104-07	T3	6	28	89.5	5.9	6.6	376.5	< 4
104-07	T3	5	17	81.3	5.7	7.1	376.5	< 4
104-13	T3	6	28	83.3	9.5	11.4	277	< 4
104-13	T3	19	168	80.8	9.5	11.8	277	< 4
104-13	T3	23	224	89	19.4	21.7	277	< 4
104-17	T3	6	28	74.5	7.5	10.1	277	< 4
104-17	T3	18	157	93.5	9	9.6	277	< 4
104-17	T3	19	168	88.8	11.3	12.7	277	< 4
104-21	T3	2	0	88.8	9.1	10.2	376.5	< 4
104-21	T3	6	28	100.5	14.1	14	376.5	< 4
104-21	T3	19	168	100.3	5.6	5.5	376.5	< 4
104-21	T3	23	224	92	14.3	15.5	376.5	< 4
104-26	T3	6	28	73.5	10.2	13.9	277	< 4
104-26	T3	19	168	80.5	3.7	4.6	277	< 4
104-26	T3	23	224	114	10.1	8.9	277	< 4
104-28	T3	6	28	92.3	13.5	14.7	376.5	< 4
104-28	T3	19	168	87.5	8.3	9.4	376.5	< 4
104-28	T3	23	224	95	10.9	11.4	376.5	< 4
104-30	T3	6	28	154.3	24.8	16.1	277	< 4
104-30	T3	17	154	79	9.6	12.1	277	< 4
104-30	T3	19	168	75.5	6.1	8.1	277	< 4
104-32	T3	6	28	80.8	8.2	10.1	277	< 4
104-32	T3	19	168	100.5	15.1	15	277	< 4
104-32	T3	23	224	94	2.6	2.7	277	< 4
104-34	T3	6	28	79.3	7.2	9.1	277	< 4
104-34	T3	19	168	58.8	1.9	3.2	277	< 4
104-34	T3	23	224	83	9	10.8	277	< 4
104-35	T3	2	0	77	12.4	16.2	357.5	< 4
104-35	T3	6	28	90.5	12.6	13.9	357.5	< 4
104-35	T3	19	168	88.8	12.1	13.6	357.5	< 4
104-35	T3	23	224	97.8	7.6	7.8	357.5	< 4
104-38	T3	6	28	79.8	8.1	10.2	277	< 4
104-38	T3	18	157	74.3	3.9	5.2	277	< 4
104-38	T3	19	168	72.8	2.2	3	277	< 4
104-67	T3	6	28	93.3	13.3	14.3	277	< 4
104-67	T3	19	168	82.3	7.4	9	277	< 4
104-67	T3	23	224	82.3	8.4	10.2	277	< 4
104-69	T3	6	28	99	24.9	25.1	376.5	< 4
104-69	T3	19	168	97.3	6.2	6.4	376.5	< 4
104-69	T3	23	224	82.5	6.9	8.3	376.5	< 4
104-72	T3	6	28	64.3	12.6	19.6	277	< 4
104-72	T3	19	168	87	11	12.6	277	< 4
104-72	T3	23	224	90.3	11.9	13.2	277	< 4
104-79	T3	6	28	87	7.2	8.2	277	< 4
104-79	T3	19	168	96.5	10.1	10.5	277	< 4
104-79	T3	23	224	136.5	15.2	11.1	277	< 4
104-80	T3	6	28	89.3	5.7	6.4	277	< 4
104-80	T3	19	168	78.8	13.8	17.5	277	< 4
104-80	T3	23	224	82.5	17.3	20.9	277	< 4
104-84	T3	6	28	88.5	8	9.1	277	< 4
104-84	T3	19	168	96	13.2	13.7	277	< 4
104-84	T3	23	224	99	5.9	6	277	< 4
104-85	T3	6	28	91.5	11.4	12.5	376.5	< 4
104-85	T3	19	168	104	5.4	5.1	376.5	< 4
104-85	T3	23	224	147.3	21	14.3	376.5	< 4
104-01	T4	12	84	89.8	4	4.5	357.5	< 4
104-01	T4	19	168	98.8	2.9	2.9	357.5	< 4
104-01	T4	23	224	89.5	7.1	8	357.5	< 4
104-02	T4	12	84	135.5	10	7.4	357.5	< 4
104-02	T4	19	168	99	1.4	1.4	357.5	< 4
104-02	T4	23	224	102.5	8.9	8.7	357.5	< 4
104-12	T4	12	84	87.3	8.7	10	357.5	< 4
104-12	T4	19	168	80.3	13.5	16.8	357.5	< 4
104-12	T4	22	210	94	6.6	7	357.5	< 4
104-15	T4	2	0	97	5.2	5.4	357.5	< 4
104-15	T4	12	84	97.3	1.9	1.9	357.5	< 4
104-15	T4	19	168	95	6.8	7.2	357.5	< 4
104-15	T4	23	224	90.5	9.3	10.3	357.5	< 4
104-16	T4	12	84	82.3	6.6	8	357.5	< 4
104-16	T4	19	168	90.5	8	8.9	357.5	< 4
104-16	T4	23	224	88.3	7.1	8	357.5	< 4
104-20	T4	12	84	79	3.4	4.3	357.5	< 4
104-20	T4	19	168	82.5	9.9	12.1	357.5	< 4
104-20	T4	23	224	102	8.3	8.1	357.5	< 4
104-25	T4	12	84	83	8.9	10.7	357.5	< 4
104-25	T4	19	168	91.5	6.4	6.9	357.5	< 4
104-25	T4	23	224	93.5	7.5	8	357.5	< 4
104-33	T4	12	84	83.8	4.7	5.6	357.5	< 4
104-33	T4	19	168	86	5.3	6.2	357.5	< 4
104-33	T4	23	224	85	5	5.9	357.5	< 4
104-40	T4	2	0	84.5	1.7	2	357.5	< 4
104-40	T4	12	84	79.3	10.6	13.4	357.5	< 4
104-40	T4	19	168	86.8	5	5.8	357.5	< 4
104-40	T4	23	224	97	12.9	13.3	357.5	< 4
104-58	T4	12	84	116	16.3	14	357.5	< 4
104-58	T4	19	168	96.3	1.5	1.6	357.5	< 4
104-58	T4	23	224	113.8	22.2	19.5	357.5	< 4
104-83	T4	12	84	96.8	12.3	12.7	357.5	< 4
104-83	T4	19	168	82.8	23.6	28.5	357.5	< 4
104-83	T4	23	224	108.5	9.5	8.7	357.5	< 4
104-05	T5	12	84	86.5	15	17.3	357.5	< 4
104-05	T5	19	168	109.8	6.4	5.8	357.5	< 4
104-05	T5	23	224	107.8	10	9.3	357.5	< 4
104-27	T5	12	84	102	9.5	9.3	357.5	< 4
104-27	T5	19	168	117.3	7.6	6.5	357.5	< 4
104-27	T5	23	224	115	9.6	8.4	357.5	< 4
104-45	T5	19	168	69.5	8.7	12.6	357.5	< 4
104-45	T5	23	224	86.8	6.7	7.7	357.5	< 4
104-45	T5	16	140	80.3	9.5	11.8	357.5	< 4
104-48	T5	2	0	96	7.6	7.9	357.5	< 4
104-48	T5	12	84	88	6.7	7.7	357.5	< 4
104-48	T5	19	168	105.5	12.4	11.7	357.5	< 4
104-48	T5	23	224	109.3	23.4	21.4	357.5	< 4
104-49	T5	12	84	95	6.7	7	357.5	< 4
104-49	T5	19	168	101	7.6	7.5	357.5	< 4
104-49	T5	23	224	100.8	14.2	14.1	357.5	< 4
104-51	T5	12	84	84.8	3.9	4.6	357.5	< 4
104-51	T5	19	168	154.5	28.6	18.5	357.5	< 4
104-51	T5	23	224	146	70.9	48.5	357.5	< 4
104-54	T5	2	0	79.8	13.4	16.8	357.5	< 4
104-54	T5	12	84	75.5	5.1	6.7	357.5	< 4
104-54	T5	19	168	90.8	4.3	4.8	357.5	< 4
104-54	T5	23	224	84.5	12.3	14.5	357.5	< 4
104-63	T5	12	84	102	10.3	10.1	357.5	< 4
104-63	T5	19	168	102.5	3.7	3.6	357.5	< 4
104-63	T5	23	224	88	13.1	14.9	357.5	< 4
104-82	T5	12	84	88	13.9	15.8	357.5	< 4
104-82	T5	19	168	102.8	8.6	8.4	357.5	< 4
104-82	T5	23	224	118.5	11.3	9.5	357.5	< 4
104-86	T5	12	84	60.8	8.9	14.6	357.5	< 4
104-86	T5	19	168	86.8	18.1	20.8	357.5	< 4
104-86	T5	23	224	115.5	14.4	12.5	357.5	< 4
104-88	T5	12	84	136	15.8	11.6	357.5	< 4
104-88	T5	19	168	156	9.9	6.4	357.5	< 4
104-88	T5	23	224	271.3	43.1	15.9	357.5	< 4
