# Supplementary material for: Safety, pharmacokinetics, and immunological activities of multiple intravenous or subcutaneous doses of an anti-HIV monoclonal antibody, VRC01, administered to HIV-uninfected adults: Results of a phase 1 randomized trial
Source: PLoS Med. 2017 Nov 14;14(11):e1002435. doi: 10.1371/journal.pmed.1002435 (PMC5685476; doi:10.1371/journal.pmed.1002435)
Supplement: S5 Table — ID50, 50% infectious dose. (XLSX) [file pmed.1002435.s009.XLSX]

## Sheet: Group 5
			Curve-based ID50 in TZM-bl
Pub ID	Group	Visit	398F1	CNE8	X2278	246-F3	TRO.11	CNE55	CH119	25710	X1632	CE0217	PVO.4	MN.3	MW965.26
104-88	5	6	247	93	415	258	122	173	83	185	391	154	96	2116	1196
104-88	5	12	50	11	56	51	13	15	<10	28	57	23	18	464	226
104-88	5	14 PTI	2951	747	5523	2574	1156	2050	795	735	7772	1610	1720	70298	19408
104-88	5	16	267	99	513	347	168	233	89	198	653	170	140	2988	1025
104-88	5	19	106	41	310	94	50	118	40	39	380	72	55	1055	548
104-82	5	6	265	78	382	252	108	115	92	218	387	153	115	3538	1434
104-82	5	12	368	119	487	314	133	136	137	322	476	215	78	2424	732
104-82	5	14 PTI	3800	857	7414	3150	1407	3138	849	839	10881	2081	1699	101664	30532
104-82	5	16	196	84	414	243	150	193	76	184	425	145	63	1362	555
104-82	5	19	105	39	180	78	41	61	47	31	268	78	38	1184	506
104-49	5	6	129	13	108	48	20	43	45	119	333	55	31	912	603
104-49	5	12	128	32	233	107	38	71	33	95	337	86	41	1152	512
104-49	5	14 PTI	4126	1431	6722	4877	1648	3255	1170	1623	11586	2953	1393	139626	31055
104-49	5	16	112	36	207	130	48	75	41	91	227	78	40	1070	366
104-49	5	19	<10	<10	22	<10	<10	<10	<10	<10	33	<10	<10	280	175
104-27	5	6	372	70	415	185	108	96	86	295	388	149	108	2138	1313
104-27	5	12	29	<10	28	31	11	13	<10	21	50	14	11	490	206
104-27	5	14 PTI	3464	870	8819	2980	1385	2982	1233	628	9896	2287	1805	168206	23529
104-27	5	16	254	40	372	167	82	143	81	174	543	117	90	3046	782
104-27	5	19	103	40	263	101	43	118	60	43	351	85	24	626	291
104-86	5	6	100	39	165	96	63	92	30	93	240	66	51	1163	547
104-86	5	12	130	39	162	106	57	65	46	111	206	86	44	798	537
104-86	5	14 PTI	3423	1133	6085	3300	1408	2218	1044	900	6923	2032	2246	401486	27766
104-86	5	16	149	15	187	114	76	81	43	177	224	76	34	828	282
104-86	5	19	45	15	65	46	10	29	17	<10	77	41	<10	402	167
104-51	5	6	101	47	154	108	52	67	31	66	204	65	62	1710	737
104-51	5	12	118	58	233	117	64	65	42	82	244	78	45	1023	428
104-51	5	14 PTI	3262	854	6565	3122	1426	2585	974	632	8145	2032	2172	51629	77844
104-51	5	16	118	53	201	122	68	62	40	85	204	77	35	957	164
104-51	5	19	27	13	54	25	<10	23	<10	12	90	18	<10	362	164
visit 6: 4 weeks post infusion 1
vsit 12: 4 weeks post infusion 2
visit 14 PTI: 1 hour post infusion 3
visit 16: 4 weeks post infusion 3
visit 18: 8 weeks post infusion 3
