# Supplementary material for: Safety, pharmacokinetics, and immunological activities of multiple intravenous or subcutaneous doses of an anti-HIV monoclonal antibody, VRC01, administered to HIV-uninfected adults: Results of a phase 1 randomized trial
Source: PLoS Med. 2017 Nov 14;14(11):e1002435. doi: 10.1371/journal.pmed.1002435 (PMC5685476; doi:10.1371/journal.pmed.1002435)
Supplement: S1 Data — Participant characteristics and study/treatment adherence: participant_details.csv (masked participant details including demographics, treatment group, and reasons for treatment discontinuation and study termination); treatment.csv (received treatment details by SPA visit). Safety: reactogenicity_listing.csv (all local and systemic reactogenicity events); reactogenicity_summary.csv (reactogenicity events summarized at the maximum reportable severity grade by participant and visit number); ae_listing.csv (all nonreactogenicity AEs); ae_summary.csv (AEs summarized at the maximum severity and relatedness by participant, MedDRA Preferred Term, and System Organ Class); safety_laboratory_graded.csv (safety laboratory results and corresponding grades are listed by participant and visit collected [prior to study product administration]). Drug level and immune responses (functional activities): ada_assay.csv (processed ADA assay data, as described in the methods section, for ADA activity [end point variable name: result]); aly_assay.csv (processed ELISA assay data, as described in the methods section, for ELISA-based VRC01 serum-concentration [end point variable name: result]); nab_assay.csv (processed nAb assay data, as described in the methods section, for TZM-bl neutralization assay-based VRC01 serum concentration including both ID50 and ID80 values [end point variable names: concentration50 and concentration 80]); phagocytosis_assay.csv (processed ADCP assay data, as described in the methods section, for ADCP functional activity [end point variable names: avg_phagocytosis_score and response]); virus_capture_assay.csv (processed IVCA data, as described in the methods section, for infectious virion capture functional activity [end point variable names: avg_capture_percentage and response]); adcc_assay.csv (processed ADCC assay data, as described in the methods section, for ADCC functional activity [end point variable names: blsub_pct_specific_killing and response]). ADA, a [file pmed.1002435.s010.zip › data/ada_assay.csv]

pub_id	rx	rx_code	per_protocol	spectype	VISITNO	ANALYSIS_TYPE	RESULT	RESULT_UNITS	hr1_post_infusion
104-79	VRC01 40mg/kg IV mo(0) + 5mg/kg SC mo(0.5 to 5.5 by 0.5)	T3	No	Serum	6	Anti-VRC01 Antibody Levels	<4	titer	No
104-79	VRC01 40mg/kg IV mo(0) + 5mg/kg SC mo(0.5 to 5.5 by 0.5)	T3	No	Serum	19	Anti-VRC01 Antibody Levels	<4	titer	No
104-79	VRC01 40mg/kg IV mo(0) + 5mg/kg SC mo(0.5 to 5.5 by 0.5)	T3	No	Serum	23	Anti-VRC01 Antibody Levels	<4	titer	No
104-53	VRC01 40mg/kg mo(0) + 20mg/kg mo(1,2,3,4,5)	T1	No	Serum	9	Anti-VRC01 Antibody Levels	<4	titer	No
104-53	VRC01 40mg/kg mo(0) + 20mg/kg mo(1,2,3,4,5)	T1	No	Serum	19	Anti-VRC01 Antibody Levels	<4	titer	No
104-53	VRC01 40mg/kg mo(0) + 20mg/kg mo(1,2,3,4,5)	T1	No	Serum	23	Anti-VRC01 Antibody Levels	<4	titer	No
104-31	VRC01 40mg/kg mo(0,2,4)	T2	No	Serum	2	Anti-VRC01 Antibody Levels	<4	titer	No
104-31	VRC01 40mg/kg mo(0,2,4)	T2	No	Serum	12	Anti-VRC01 Antibody Levels	<4	titer	No
104-31	VRC01 40mg/kg mo(0,2,4)	T2	No	Serum	19	Anti-VRC01 Antibody Levels	<4	titer	No
104-31	VRC01 40mg/kg mo(0,2,4)	T2	No	Serum	23	Anti-VRC01 Antibody Levels	<4	titer	No
104-72	VRC01 40mg/kg IV mo(0) + 5mg/kg SC mo(0.5 to 5.5 by 0.5)	T3	No	Serum	6	Anti-VRC01 Antibody Levels	<4	titer	No
104-72	VRC01 40mg/kg IV mo(0) + 5mg/kg SC mo(0.5 to 5.5 by 0.5)	T3	No	Serum	19	Anti-VRC01 Antibody Levels	<4	titer	No
104-72	VRC01 40mg/kg IV mo(0) + 5mg/kg SC mo(0.5 to 5.5 by 0.5)	T3	No	Serum	23	Anti-VRC01 Antibody Levels	<4	titer	No
104-67	VRC01 40mg/kg IV mo(0) + 5mg/kg SC mo(0.5 to 5.5 by 0.5)	T3	No	Serum	6	Anti-VRC01 Antibody Levels	<4	titer	No
104-67	VRC01 40mg/kg IV mo(0) + 5mg/kg SC mo(0.5 to 5.5 by 0.5)	T3	No	Serum	19	Anti-VRC01 Antibody Levels	<4	titer	No
104-67	VRC01 40mg/kg IV mo(0) + 5mg/kg SC mo(0.5 to 5.5 by 0.5)	T3	No	Serum	23	Anti-VRC01 Antibody Levels	<4	titer	No
104-30	VRC01 40mg/kg IV mo(0) + 5mg/kg SC mo(0.5 to 5.5 by 0.5)	T3	No	Serum	6	Anti-VRC01 Antibody Levels	<4	titer	No
104-30	VRC01 40mg/kg IV mo(0) + 5mg/kg SC mo(0.5 to 5.5 by 0.5)	T3	No	Serum	17	Anti-VRC01 Antibody Levels	<4	titer	No
104-30	VRC01 40mg/kg IV mo(0) + 5mg/kg SC mo(0.5 to 5.5 by 0.5)	T3	No	Serum	19	Anti-VRC01 Antibody Levels	<4	titer	No
104-66	VRC01 40mg/kg mo(0,2,4)	T2	No	Serum	12	Anti-VRC01 Antibody Levels	<4	titer	No
104-66	VRC01 40mg/kg mo(0,2,4)	T2	No	Serum	19	Anti-VRC01 Antibody Levels	<4	titer	No
104-66	VRC01 40mg/kg mo(0,2,4)	T2	No	Serum	23	Anti-VRC01 Antibody Levels	<4	titer	No
104-83	VRC01 10mg/kg mo(0,2,4)	T4	Yes	Serum	12	Anti-VRC01 Antibody Levels	<4	titer	No
104-83	VRC01 10mg/kg mo(0,2,4)	T4	Yes	Serum	19	Anti-VRC01 Antibody Levels	<4	titer	No
104-83	VRC01 10mg/kg mo(0,2,4)	T4	Yes	Serum	23	Anti-VRC01 Antibody Levels	<4	titer	No
104-16	VRC01 10mg/kg mo(0,2,4)	T4	Yes	Serum	12	Anti-VRC01 Antibody Levels	<4	titer	No
104-16	VRC01 10mg/kg mo(0,2,4)	T4	Yes	Serum	19	Anti-VRC01 Antibody Levels	<4	titer	No
104-16	VRC01 10mg/kg mo(0,2,4)	T4	Yes	Serum	23	Anti-VRC01 Antibody Levels	<4	titer	No
104-33	VRC01 10mg/kg mo(0,2,4)	T4	Yes	Serum	12	Anti-VRC01 Antibody Levels	<4	titer	No
104-33	VRC01 10mg/kg mo(0,2,4)	T4	Yes	Serum	19	Anti-VRC01 Antibody Levels	<4	titer	No
104-33	VRC01 10mg/kg mo(0,2,4)	T4	Yes	Serum	23	Anti-VRC01 Antibody Levels	<4	titer	No
104-88	VRC01 30mg/kg mo(0,2,4)	T5	No	Serum	12	Anti-VRC01 Antibody Levels	<4	titer	No
104-88	VRC01 30mg/kg mo(0,2,4)	T5	No	Serum	19	Anti-VRC01 Antibody Levels	<4	titer	No
104-88	VRC01 30mg/kg mo(0,2,4)	T5	No	Serum	23	Anti-VRC01 Antibody Levels	<4	titer	No
104-45	VRC01 30mg/kg mo(0,2,4)	T5	Yes	Serum	16	Anti-VRC01 Antibody Levels	<4	titer	No
104-45	VRC01 30mg/kg mo(0,2,4)	T5	Yes	Serum	19	Anti-VRC01 Antibody Levels	<4	titer	No
104-45	VRC01 30mg/kg mo(0,2,4)	T5	Yes	Serum	23	Anti-VRC01 Antibody Levels	<4	titer	No
104-40	VRC01 10mg/kg mo(0,2,4)	T4	Yes	Serum	2	Anti-VRC01 Antibody Levels	<4	titer	No
104-40	VRC01 10mg/kg mo(0,2,4)	T4	Yes	Serum	12	Anti-VRC01 Antibody Levels	<4	titer	No
104-40	VRC01 10mg/kg mo(0,2,4)	T4	Yes	Serum	19	Anti-VRC01 Antibody Levels	<4	titer	No
104-40	VRC01 10mg/kg mo(0,2,4)	T4	Yes	Serum	23	Anti-VRC01 Antibody Levels	<4	titer	No
104-60	VRC01 40mg/kg mo(0) + 20mg/kg mo(1,2,3,4,5)	T1	No	Serum	9	Anti-VRC01 Antibody Levels	<4	titer	No
104-60	VRC01 40mg/kg mo(0) + 20mg/kg mo(1,2,3,4,5)	T1	No	Serum	19	Anti-VRC01 Antibody Levels	<4	titer	No
104-60	VRC01 40mg/kg mo(0) + 20mg/kg mo(1,2,3,4,5)	T1	No	Serum	23	Anti-VRC01 Antibody Levels	<4	titer	No
104-39	VRC01 40mg/kg mo(0) + 20mg/kg mo(1,2,3,4,5)	T1	No	Serum	9	Anti-VRC01 Antibody Levels	<4	titer	No
104-39	VRC01 40mg/kg mo(0) + 20mg/kg mo(1,2,3,4,5)	T1	No	Serum	19	Anti-VRC01 Antibody Levels	<4	titer	No
104-39	VRC01 40mg/kg mo(0) + 20mg/kg mo(1,2,3,4,5)	T1	No	Serum	23	Anti-VRC01 Antibody Levels	<4	titer	No
104-73	VRC01 40mg/kg mo(0) + 20mg/kg mo(1,2,3,4,5)	T1	Yes	Serum	9	Anti-VRC01 Antibody Levels	<4	titer	No
104-73	VRC01 40mg/kg mo(0) + 20mg/kg mo(1,2,3,4,5)	T1	Yes	Serum	19	Anti-VRC01 Antibody Levels	<4	titer	No
104-73	VRC01 40mg/kg mo(0) + 20mg/kg mo(1,2,3,4,5)	T1	Yes	Serum	23	Anti-VRC01 Antibody Levels	<4	titer	No
104-23	VRC01 40mg/kg mo(0) + 20mg/kg mo(1,2,3,4,5)	T1	Yes	Serum	9	Anti-VRC01 Antibody Levels	<4	titer	No
104-23	VRC01 40mg/kg mo(0) + 20mg/kg mo(1,2,3,4,5)	T1	Yes	Serum	19	Anti-VRC01 Antibody Levels	<4	titer	No
104-23	VRC01 40mg/kg mo(0) + 20mg/kg mo(1,2,3,4,5)	T1	Yes	Serum	23	Anti-VRC01 Antibody Levels	<4	titer	No
104-10	VRC01 40mg/kg mo(0,2,4)	T2	Yes	Serum	12	Anti-VRC01 Antibody Levels	<4	titer	No
104-10	VRC01 40mg/kg mo(0,2,4)	T2	Yes	Serum	19	Anti-VRC01 Antibody Levels	<4	titer	No
104-10	VRC01 40mg/kg mo(0,2,4)	T2	Yes	Serum	23	Anti-VRC01 Antibody Levels	<4	titer	No
104-03	VRC01 40mg/kg mo(0,2,4)	T2	No	Serum	12	Anti-VRC01 Antibody Levels	<4	titer	No
104-03	VRC01 40mg/kg mo(0,2,4)	T2	No	Serum	19	Anti-VRC01 Antibody Levels	<4	titer	No
104-03	VRC01 40mg/kg mo(0,2,4)	T2	No	Serum	23	Anti-VRC01 Antibody Levels	<4	titer	No
104-22	VRC01 40mg/kg mo(0) + 20mg/kg mo(1,2,3,4,5)	T1	No	Serum	12	Anti-VRC01 Antibody Levels	<4	titer	No
104-22	VRC01 40mg/kg mo(0) + 20mg/kg mo(1,2,3,4,5)	T1	No	Serum	19	Anti-VRC01 Antibody Levels	<4	titer	No
104-22	VRC01 40mg/kg mo(0) + 20mg/kg mo(1,2,3,4,5)	T1	No	Serum	23	Anti-VRC01 Antibody Levels	<4	titer	No
104-76	VRC01 40mg/kg mo(0,2,4)	T2	Yes	Serum	12	Anti-VRC01 Antibody Levels	<4	titer	No
104-76	VRC01 40mg/kg mo(0,2,4)	T2	Yes	Serum	19	Anti-VRC01 Antibody Levels	<4	titer	No
104-76	VRC01 40mg/kg mo(0,2,4)	T2	Yes	Serum	23	Anti-VRC01 Antibody Levels	<4	titer	No
104-75	VRC01 40mg/kg mo(0) + 20mg/kg mo(1,2,3,4,5)	T1	Yes	Serum	9	Anti-VRC01 Antibody Levels	<4	titer	No
104-75	VRC01 40mg/kg mo(0) + 20mg/kg mo(1,2,3,4,5)	T1	Yes	Serum	19	Anti-VRC01 Antibody Levels	<4	titer	No
104-75	VRC01 40mg/kg mo(0) + 20mg/kg mo(1,2,3,4,5)	T1	Yes	Serum	23	Anti-VRC01 Antibody Levels	<4	titer	No
104-43	VRC01 40mg/kg mo(0,2,4)	T2	Yes	Serum	12	Anti-VRC01 Antibody Levels	<4	titer	No
104-43	VRC01 40mg/kg mo(0,2,4)	T2	Yes	Serum	19	Anti-VRC01 Antibody Levels	<4	titer	No
104-43	VRC01 40mg/kg mo(0,2,4)	T2	Yes	Serum	23	Anti-VRC01 Antibody Levels	<4	titer	No
104-64	VRC01 40mg/kg mo(0,2,4)	T2	Yes	Serum	12	Anti-VRC01 Antibody Levels	<4	titer	No
104-64	VRC01 40mg/kg mo(0,2,4)	T2	Yes	Serum	19	Anti-VRC01 Antibody Levels	<4	titer	No
104-64	VRC01 40mg/kg mo(0,2,4)	T2	Yes	Serum	23	Anti-VRC01 Antibody Levels	<4	titer	No
104-37	VRC01 40mg/kg mo(0) + 20mg/kg mo(1,2,3,4,5)	T1	Yes	Serum	9	Anti-VRC01 Antibody Levels	<4	titer	No
104-37	VRC01 40mg/kg mo(0) + 20mg/kg mo(1,2,3,4,5)	T1	Yes	Serum	19	Anti-VRC01 Antibody Levels	<4	titer	No
104-37	VRC01 40mg/kg mo(0) + 20mg/kg mo(1,2,3,4,5)	T1	Yes	Serum	23	Anti-VRC01 Antibody Levels	<4	titer	No
104-87	VRC01 40mg/kg mo(0) + 20mg/kg mo(1,2,3,4,5)	T1	No	Serum	7	Anti-VRC01 Antibody Levels	<4	titer	No
104-87	VRC01 40mg/kg mo(0) + 20mg/kg mo(1,2,3,4,5)	T1	No	Serum	8	Anti-VRC01 Antibody Levels	<4	titer	No
104-87	VRC01 40mg/kg mo(0) + 20mg/kg mo(1,2,3,4,5)	T1	No	Serum	9	Anti-VRC01 Antibody Levels	<4	titer	No
104-61	VRC01 40mg/kg mo(0) + 20mg/kg mo(1,2,3,4,5)	T1	Yes	Serum	9	Anti-VRC01 Antibody Levels	<4	titer	No
104-61	VRC01 40mg/kg mo(0) + 20mg/kg mo(1,2,3,4,5)	T1	Yes	Serum	19	Anti-VRC01 Antibody Levels	<4	titer	No
104-61	VRC01 40mg/kg mo(0) + 20mg/kg mo(1,2,3,4,5)	T1	Yes	Serum	23	Anti-VRC01 Antibody Levels	<4	titer	No
104-57	VRC01 40mg/kg mo(0,2,4)	T2	Yes	Serum	2	Anti-VRC01 Antibody Levels	<4	titer	No
104-57	VRC01 40mg/kg mo(0,2,4)	T2	Yes	Serum	12	Anti-VRC01 Antibody Levels	<4	titer	No
104-57	VRC01 40mg/kg mo(0,2,4)	T2	Yes	Serum	19	Anti-VRC01 Antibody Levels	<4	titer	No
104-57	VRC01 40mg/kg mo(0,2,4)	T2	Yes	Serum	23	Anti-VRC01 Antibody Levels	<4	titer	No
104-35	VRC01 40mg/kg IV mo(0) + 5mg/kg SC mo(0.5 to 5.5 by 0.5)	T3	Yes	Serum	2	Anti-VRC01 Antibody Levels	<4	titer	No
104-35	VRC01 40mg/kg IV mo(0) + 5mg/kg SC mo(0.5 to 5.5 by 0.5)	T3	Yes	Serum	6	Anti-VRC01 Antibody Levels	<4	titer	No
104-35	VRC01 40mg/kg IV mo(0) + 5mg/kg SC mo(0.5 to 5.5 by 0.5)	T3	Yes	Serum	19	Anti-VRC01 Antibody Levels	<4	titer	No
104-35	VRC01 40mg/kg IV mo(0) + 5mg/kg SC mo(0.5 to 5.5 by 0.5)	T3	Yes	Serum	23	Anti-VRC01 Antibody Levels	<4	titer	No
104-82	VRC01 30mg/kg mo(0,2,4)	T5	Yes	Serum	12	Anti-VRC01 Antibody Levels	<4	titer	No
104-82	VRC01 30mg/kg mo(0,2,4)	T5	Yes	Serum	19	Anti-VRC01 Antibody Levels	<4	titer	No
104-82	VRC01 30mg/kg mo(0,2,4)	T5	Yes	Serum	23	Anti-VRC01 Antibody Levels	<4	titer	No
104-28	VRC01 40mg/kg IV mo(0) + 5mg/kg SC mo(0.5 to 5.5 by 0.5)	T3	Yes	Serum	6	Anti-VRC01 Antibody Levels	<4	titer	No
104-28	VRC01 40mg/kg IV mo(0) + 5mg/kg SC mo(0.5 to 5.5 by 0.5)	T3	Yes	Serum	19	Anti-VRC01 Antibody Levels	<4	titer	No
104-28	VRC01 40mg/kg IV mo(0) + 5mg/kg SC mo(0.5 to 5.5 by 0.5)	T3	Yes	Serum	23	Anti-VRC01 Antibody Levels	<4	titer	No
104-21	VRC01 40mg/kg IV mo(0) + 5mg/kg SC mo(0.5 to 5.5 by 0.5)	T3	Yes	Serum	2	Anti-VRC01 Antibody Levels	<4	titer	No
104-21	VRC01 40mg/kg IV mo(0) + 5mg/kg SC mo(0.5 to 5.5 by 0.5)	T3	Yes	Serum	6	Anti-VRC01 Antibody Levels	<4	titer	No
104-21	VRC01 40mg/kg IV mo(0) + 5mg/kg SC mo(0.5 to 5.5 by 0.5)	T3	Yes	Serum	19	Anti-VRC01 Antibody Levels	<4	titer	No
104-21	VRC01 40mg/kg IV mo(0) + 5mg/kg SC mo(0.5 to 5.5 by 0.5)	T3	Yes	Serum	23	Anti-VRC01 Antibody Levels	<4	titer	No
104-85	VRC01 40mg/kg IV mo(0) + 5mg/kg SC mo(0.5 to 5.5 by 0.5)	T3	Yes	Serum	6	Anti-VRC01 Antibody Levels	<4	titer	No
104-85	VRC01 40mg/kg IV mo(0) + 5mg/kg SC mo(0.5 to 5.5 by 0.5)	T3	Yes	Serum	19	Anti-VRC01 Antibody Levels	<4	titer	No
104-85	VRC01 40mg/kg IV mo(0) + 5mg/kg SC mo(0.5 to 5.5 by 0.5)	T3	Yes	Serum	23	Anti-VRC01 Antibody Levels	<4	titer	No
104-48	VRC01 30mg/kg mo(0,2,4)	T5	No	Serum	2	Anti-VRC01 Antibody Levels	<4	titer	No
104-48	VRC01 30mg/kg mo(0,2,4)	T5	No	Serum	12	Anti-VRC01 Antibody Levels	<4	titer	No
104-48	VRC01 30mg/kg mo(0,2,4)	T5	No	Serum	19	Anti-VRC01 Antibody Levels	<4	titer	No
104-48	VRC01 30mg/kg mo(0,2,4)	T5	No	Serum	23	Anti-VRC01 Antibody Levels	<4	titer	No
104-25	VRC01 10mg/kg mo(0,2,4)	T4	Yes	Serum	12	Anti-VRC01 Antibody Levels	<4	titer	No
104-25	VRC01 10mg/kg mo(0,2,4)	T4	Yes	Serum	19	Anti-VRC01 Antibody Levels	<4	titer	No
104-25	VRC01 10mg/kg mo(0,2,4)	T4	Yes	Serum	23	Anti-VRC01 Antibody Levels	<4	titer	No
104-49	VRC01 30mg/kg mo(0,2,4)	T5	Yes	Serum	12	Anti-VRC01 Antibody Levels	<4	titer	No
104-49	VRC01 30mg/kg mo(0,2,4)	T5	Yes	Serum	19	Anti-VRC01 Antibody Levels	<4	titer	No
104-49	VRC01 30mg/kg mo(0,2,4)	T5	Yes	Serum	23	Anti-VRC01 Antibody Levels	<4	titer	No
104-58	VRC01 10mg/kg mo(0,2,4)	T4	Yes	Serum	12	Anti-VRC01 Antibody Levels	<4	titer	No
104-58	VRC01 10mg/kg mo(0,2,4)	T4	Yes	Serum	19	Anti-VRC01 Antibody Levels	<4	titer	No
104-58	VRC01 10mg/kg mo(0,2,4)	T4	Yes	Serum	23	Anti-VRC01 Antibody Levels	<4	titer	No
104-09	VRC01 40mg/kg mo(0,2,4)	T2	Yes	Serum	12	Anti-VRC01 Antibody Levels	<4	titer	No
104-09	VRC01 40mg/kg mo(0,2,4)	T2	Yes	Serum	19	Anti-VRC01 Antibody Levels	<4	titer	No
104-09	VRC01 40mg/kg mo(0,2,4)	T2	Yes	Serum	23	Anti-VRC01 Antibody Levels	<4	titer	No
104-55	VRC01 40mg/kg mo(0) + 20mg/kg mo(1,2,3,4,5)	T1	No	Serum	9	Anti-VRC01 Antibody Levels	<4	titer	No
104-55	VRC01 40mg/kg mo(0) + 20mg/kg mo(1,2,3,4,5)	T1	No	Serum	19	Anti-VRC01 Antibody Levels	<4	titer	No
104-55	VRC01 40mg/kg mo(0) + 20mg/kg mo(1,2,3,4,5)	T1	No	Serum	23	Anti-VRC01 Antibody Levels	<4	titer	No
104-11	VRC01 40mg/kg mo(0) + 20mg/kg mo(1,2,3,4,5)	T1	Yes	Serum	2	Anti-VRC01 Antibody Levels	<4	titer	No
104-11	VRC01 40mg/kg mo(0) + 20mg/kg mo(1,2,3,4,5)	T1	Yes	Serum	9	Anti-VRC01 Antibody Levels	<4	titer	No
104-11	VRC01 40mg/kg mo(0) + 20mg/kg mo(1,2,3,4,5)	T1	Yes	Serum	14	Anti-VRC01 Antibody Levels	<4	titer	No
104-11	VRC01 40mg/kg mo(0) + 20mg/kg mo(1,2,3,4,5)	T1	Yes	Serum	16	Anti-VRC01 Antibody Levels	<4	titer	No
104-14	VRC01 40mg/kg mo(0) + 20mg/kg mo(1,2,3,4,5)	T1	Yes	Serum	9	Anti-VRC01 Antibody Levels	<4	titer	No
104-14	VRC01 40mg/kg mo(0) + 20mg/kg mo(1,2,3,4,5)	T1	Yes	Serum	19	Anti-VRC01 Antibody Levels	<4	titer	No
104-14	VRC01 40mg/kg mo(0) + 20mg/kg mo(1,2,3,4,5)	T1	Yes	Serum	23	Anti-VRC01 Antibody Levels	<4	titer	No
104-46	VRC01 40mg/kg mo(0,2,4)	T2	Yes	Serum	12	Anti-VRC01 Antibody Levels	<4	titer	No
104-46	VRC01 40mg/kg mo(0,2,4)	T2	Yes	Serum	19	Anti-VRC01 Antibody Levels	<4	titer	No
104-46	VRC01 40mg/kg mo(0,2,4)	T2	Yes	Serum	22	Anti-VRC01 Antibody Levels	<4	titer	No
104-36	VRC01 40mg/kg mo(0,2,4)	T2	Yes	Serum	12	Anti-VRC01 Antibody Levels	<4	titer	No
104-36	VRC01 40mg/kg mo(0,2,4)	T2	Yes	Serum	19	Anti-VRC01 Antibody Levels	<4	titer	No
104-36	VRC01 40mg/kg mo(0,2,4)	T2	Yes	Serum	23	Anti-VRC01 Antibody Levels	<4	titer	No
104-54	VRC01 30mg/kg mo(0,2,4)	T5	Yes	Serum	2	Anti-VRC01 Antibody Levels	<4	titer	No
104-54	VRC01 30mg/kg mo(0,2,4)	T5	Yes	Serum	12	Anti-VRC01 Antibody Levels	<4	titer	No
104-54	VRC01 30mg/kg mo(0,2,4)	T5	Yes	Serum	19	Anti-VRC01 Antibody Levels	<4	titer	No
104-54	VRC01 30mg/kg mo(0,2,4)	T5	Yes	Serum	23	Anti-VRC01 Antibody Levels	<4	titer	No
104-05	VRC01 30mg/kg mo(0,2,4)	T5	Yes	Serum	12	Anti-VRC01 Antibody Levels	<4	titer	No
104-05	VRC01 30mg/kg mo(0,2,4)	T5	Yes	Serum	19	Anti-VRC01 Antibody Levels	<4	titer	No
104-05	VRC01 30mg/kg mo(0,2,4)	T5	Yes	Serum	23	Anti-VRC01 Antibody Levels	<4	titer	No
104-01	VRC01 10mg/kg mo(0,2,4)	T4	Yes	Serum	12	Anti-VRC01 Antibody Levels	<4	titer	No
104-01	VRC01 10mg/kg mo(0,2,4)	T4	Yes	Serum	19	Anti-VRC01 Antibody Levels	<4	titer	No
104-01	VRC01 10mg/kg mo(0,2,4)	T4	Yes	Serum	23	Anti-VRC01 Antibody Levels	<4	titer	No
104-27	VRC01 30mg/kg mo(0,2,4)	T5	No	Serum	12	Anti-VRC01 Antibody Levels	<4	titer	No
104-27	VRC01 30mg/kg mo(0,2,4)	T5	No	Serum	19	Anti-VRC01 Antibody Levels	<4	titer	No
104-27	VRC01 30mg/kg mo(0,2,4)	T5	No	Serum	23	Anti-VRC01 Antibody Levels	<4	titer	No
104-63	VRC01 30mg/kg mo(0,2,4)	T5	Yes	Serum	12	Anti-VRC01 Antibody Levels	<4	titer	No
104-63	VRC01 30mg/kg mo(0,2,4)	T5	Yes	Serum	19	Anti-VRC01 Antibody Levels	<4	titer	No
104-63	VRC01 30mg/kg mo(0,2,4)	T5	Yes	Serum	23	Anti-VRC01 Antibody Levels	<4	titer	No
104-12	VRC01 10mg/kg mo(0,2,4)	T4	Yes	Serum	12	Anti-VRC01 Antibody Levels	<4	titer	No
104-12	VRC01 10mg/kg mo(0,2,4)	T4	Yes	Serum	19	Anti-VRC01 Antibody Levels	<4	titer	No
104-12	VRC01 10mg/kg mo(0,2,4)	T4	Yes	Serum	22	Anti-VRC01 Antibody Levels	<4	titer	No
104-84	VRC01 40mg/kg IV mo(0) + 5mg/kg SC mo(0.5 to 5.5 by 0.5)	T3	No	Serum	6	Anti-VRC01 Antibody Levels	<4	titer	No
104-84	VRC01 40mg/kg IV mo(0) + 5mg/kg SC mo(0.5 to 5.5 by 0.5)	T3	No	Serum	19	Anti-VRC01 Antibody Levels	<4	titer	No
104-84	VRC01 40mg/kg IV mo(0) + 5mg/kg SC mo(0.5 to 5.5 by 0.5)	T3	No	Serum	23	Anti-VRC01 Antibody Levels	<4	titer	No
104-17	VRC01 40mg/kg IV mo(0) + 5mg/kg SC mo(0.5 to 5.5 by 0.5)	T3	No	Serum	6	Anti-VRC01 Antibody Levels	<4	titer	No
104-17	VRC01 40mg/kg IV mo(0) + 5mg/kg SC mo(0.5 to 5.5 by 0.5)	T3	No	Serum	18	Anti-VRC01 Antibody Levels	<4	titer	No
104-17	VRC01 40mg/kg IV mo(0) + 5mg/kg SC mo(0.5 to 5.5 by 0.5)	T3	No	Serum	19	Anti-VRC01 Antibody Levels	<4	titer	No
104-34	VRC01 40mg/kg IV mo(0) + 5mg/kg SC mo(0.5 to 5.5 by 0.5)	T3	Yes	Serum	6	Anti-VRC01 Antibody Levels	<4	titer	No
104-34	VRC01 40mg/kg IV mo(0) + 5mg/kg SC mo(0.5 to 5.5 by 0.5)	T3	Yes	Serum	19	Anti-VRC01 Antibody Levels	<4	titer	No
104-34	VRC01 40mg/kg IV mo(0) + 5mg/kg SC mo(0.5 to 5.5 by 0.5)	T3	Yes	Serum	23	Anti-VRC01 Antibody Levels	<4	titer	No
104-80	VRC01 40mg/kg IV mo(0) + 5mg/kg SC mo(0.5 to 5.5 by 0.5)	T3	No	Serum	6	Anti-VRC01 Antibody Levels	<4	titer	No
104-80	VRC01 40mg/kg IV mo(0) + 5mg/kg SC mo(0.5 to 5.5 by 0.5)	T3	No	Serum	19	Anti-VRC01 Antibody Levels	<4	titer	No
104-80	VRC01 40mg/kg IV mo(0) + 5mg/kg SC mo(0.5 to 5.5 by 0.5)	T3	No	Serum	23	Anti-VRC01 Antibody Levels	<4	titer	No
104-04	VRC01 40mg/kg IV mo(0) + 5mg/kg SC mo(0.5 to 5.5 by 0.5)	T3	Yes	Serum	6	Anti-VRC01 Antibody Levels	<4	titer	No
104-04	VRC01 40mg/kg IV mo(0) + 5mg/kg SC mo(0.5 to 5.5 by 0.5)	T3	Yes	Serum	19	Anti-VRC01 Antibody Levels	<4	titer	No
104-04	VRC01 40mg/kg IV mo(0) + 5mg/kg SC mo(0.5 to 5.5 by 0.5)	T3	Yes	Serum	23	Anti-VRC01 Antibody Levels	<4	titer	No
104-13	VRC01 40mg/kg IV mo(0) + 5mg/kg SC mo(0.5 to 5.5 by 0.5)	T3	Yes	Serum	6	Anti-VRC01 Antibody Levels	<4	titer	No
104-13	VRC01 40mg/kg IV mo(0) + 5mg/kg SC mo(0.5 to 5.5 by 0.5)	T3	Yes	Serum	19	Anti-VRC01 Antibody Levels	<4	titer	No
104-13	VRC01 40mg/kg IV mo(0) + 5mg/kg SC mo(0.5 to 5.5 by 0.5)	T3	Yes	Serum	23	Anti-VRC01 Antibody Levels	<4	titer	No
104-56	VRC01 40mg/kg mo(0) + 20mg/kg mo(1,2,3,4,5)	T1	Yes	Serum	9	Anti-VRC01 Antibody Levels	<4	titer	No
104-56	VRC01 40mg/kg mo(0) + 20mg/kg mo(1,2,3,4,5)	T1	Yes	Serum	19	Anti-VRC01 Antibody Levels	<4	titer	No
104-56	VRC01 40mg/kg mo(0) + 20mg/kg mo(1,2,3,4,5)	T1	Yes	Serum	19.1	Anti-VRC01 Antibody Levels	<4	titer	No
104-26	VRC01 40mg/kg IV mo(0) + 5mg/kg SC mo(0.5 to 5.5 by 0.5)	T3	Yes	Serum	6	Anti-VRC01 Antibody Levels	<4	titer	No
104-26	VRC01 40mg/kg IV mo(0) + 5mg/kg SC mo(0.5 to 5.5 by 0.5)	T3	Yes	Serum	19	Anti-VRC01 Antibody Levels	<4	titer	No
104-26	VRC01 40mg/kg IV mo(0) + 5mg/kg SC mo(0.5 to 5.5 by 0.5)	T3	Yes	Serum	23	Anti-VRC01 Antibody Levels	<4	titer	No
104-32	VRC01 40mg/kg IV mo(0) + 5mg/kg SC mo(0.5 to 5.5 by 0.5)	T3	Yes	Serum	6	Anti-VRC01 Antibody Levels	<4	titer	No
104-32	VRC01 40mg/kg IV mo(0) + 5mg/kg SC mo(0.5 to 5.5 by 0.5)	T3	Yes	Serum	19	Anti-VRC01 Antibody Levels	<4	titer	No
104-32	VRC01 40mg/kg IV mo(0) + 5mg/kg SC mo(0.5 to 5.5 by 0.5)	T3	Yes	Serum	23	Anti-VRC01 Antibody Levels	<4	titer	No
104-38	VRC01 40mg/kg IV mo(0) + 5mg/kg SC mo(0.5 to 5.5 by 0.5)	T3	Yes	Serum	6	Anti-VRC01 Antibody Levels	<4	titer	No
104-38	VRC01 40mg/kg IV mo(0) + 5mg/kg SC mo(0.5 to 5.5 by 0.5)	T3	Yes	Serum	18	Anti-VRC01 Antibody Levels	<4	titer	No
104-38	VRC01 40mg/kg IV mo(0) + 5mg/kg SC mo(0.5 to 5.5 by 0.5)	T3	Yes	Serum	19	Anti-VRC01 Antibody Levels	<4	titer	No
104-77	VRC01 40mg/kg mo(0,2,4)	T2	Yes	Serum	12	Anti-VRC01 Antibody Levels	<4	titer	No
104-77	VRC01 40mg/kg mo(0,2,4)	T2	Yes	Serum	19	Anti-VRC01 Antibody Levels	<4	titer	No
104-77	VRC01 40mg/kg mo(0,2,4)	T2	Yes	Serum	19.1	Anti-VRC01 Antibody Levels	<4	titer	No
104-41	VRC01 40mg/kg mo(0,2,4)	T2	Yes	Serum	12	Anti-VRC01 Antibody Levels	<4	titer	No
104-41	VRC01 40mg/kg mo(0,2,4)	T2	Yes	Serum	19	Anti-VRC01 Antibody Levels	<4	titer	No
104-41	VRC01 40mg/kg mo(0,2,4)	T2	Yes	Serum	23	Anti-VRC01 Antibody Levels	<4	titer	No
104-50	VRC01 40mg/kg mo(0) + 20mg/kg mo(1,2,3,4,5)	T1	No	Serum	9	Anti-VRC01 Antibody Levels	<4	titer	No
104-50	VRC01 40mg/kg mo(0) + 20mg/kg mo(1,2,3,4,5)	T1	No	Serum	19	Anti-VRC01 Antibody Levels	<4	titer	No
104-50	VRC01 40mg/kg mo(0) + 20mg/kg mo(1,2,3,4,5)	T1	No	Serum	19.1	Anti-VRC01 Antibody Levels	<4	titer	No
104-24	VRC01 40mg/kg mo(0,2,4)	T2	Yes	Serum	14	Anti-VRC01 Antibody Levels	<4	titer	No
104-24	VRC01 40mg/kg mo(0,2,4)	T2	Yes	Serum	19	Anti-VRC01 Antibody Levels	<4	titer	No
104-24	VRC01 40mg/kg mo(0,2,4)	T2	Yes	Serum	23	Anti-VRC01 Antibody Levels	<4	titer	No
104-19	VRC01 40mg/kg mo(0,2,4)	T2	Yes	Serum	12	Anti-VRC01 Antibody Levels	<4	titer	No
104-19	VRC01 40mg/kg mo(0,2,4)	T2	Yes	Serum	19	Anti-VRC01 Antibody Levels	<4	titer	No
104-19	VRC01 40mg/kg mo(0,2,4)	T2	Yes	Serum	23	Anti-VRC01 Antibody Levels	<4	titer	No
104-69	VRC01 40mg/kg IV mo(0) + 5mg/kg SC mo(0.5 to 5.5 by 0.5)	T3	Yes	Serum	6	Anti-VRC01 Antibody Levels	<4	titer	No
104-69	VRC01 40mg/kg IV mo(0) + 5mg/kg SC mo(0.5 to 5.5 by 0.5)	T3	Yes	Serum	19	Anti-VRC01 Antibody Levels	<4	titer	No
104-69	VRC01 40mg/kg IV mo(0) + 5mg/kg SC mo(0.5 to 5.5 by 0.5)	T3	Yes	Serum	23	Anti-VRC01 Antibody Levels	<4	titer	No
104-02	VRC01 10mg/kg mo(0,2,4)	T4	Yes	Serum	12	Anti-VRC01 Antibody Levels	<4	titer	No
104-02	VRC01 10mg/kg mo(0,2,4)	T4	Yes	Serum	19	Anti-VRC01 Antibody Levels	<4	titer	No
104-02	VRC01 10mg/kg mo(0,2,4)	T4	Yes	Serum	23	Anti-VRC01 Antibody Levels	<4	titer	No
104-86	VRC01 30mg/kg mo(0,2,4)	T5	Yes	Serum	12	Anti-VRC01 Antibody Levels	<4	titer	No
104-86	VRC01 30mg/kg mo(0,2,4)	T5	Yes	Serum	19	Anti-VRC01 Antibody Levels	<4	titer	No
104-86	VRC01 30mg/kg mo(0,2,4)	T5	Yes	Serum	23	Anti-VRC01 Antibody Levels	<4	titer	No
104-20	VRC01 10mg/kg mo(0,2,4)	T4	No	Serum	12	Anti-VRC01 Antibody Levels	<4	titer	No
104-20	VRC01 10mg/kg mo(0,2,4)	T4	No	Serum	19	Anti-VRC01 Antibody Levels	<4	titer	No
104-20	VRC01 10mg/kg mo(0,2,4)	T4	No	Serum	23	Anti-VRC01 Antibody Levels	<4	titer	No
104-65	VRC01 40mg/kg mo(0) + 20mg/kg mo(1,2,3,4,5)	T1	Yes	Serum	2	Anti-VRC01 Antibody Levels	<4	titer	No
104-65	VRC01 40mg/kg mo(0) + 20mg/kg mo(1,2,3,4,5)	T1	Yes	Serum	9	Anti-VRC01 Antibody Levels	<4	titer	No
104-65	VRC01 40mg/kg mo(0) + 20mg/kg mo(1,2,3,4,5)	T1	Yes	Serum	19	Anti-VRC01 Antibody Levels	<4	titer	No
104-65	VRC01 40mg/kg mo(0) + 20mg/kg mo(1,2,3,4,5)	T1	Yes	Serum	23	Anti-VRC01 Antibody Levels	<4	titer	No
104-59	VRC01 40mg/kg mo(0,2,4)	T2	Yes	Serum	12	Anti-VRC01 Antibody Levels	<4	titer	No
104-59	VRC01 40mg/kg mo(0,2,4)	T2	Yes	Serum	19	Anti-VRC01 Antibody Levels	<4	titer	No
104-59	VRC01 40mg/kg mo(0,2,4)	T2	Yes	Serum	23	Anti-VRC01 Antibody Levels	<4	titer	No
104-18	VRC01 40mg/kg mo(0) + 20mg/kg mo(1,2,3,4,5)	T1	Yes	Serum	9	Anti-VRC01 Antibody Levels	<4	titer	No
104-18	VRC01 40mg/kg mo(0) + 20mg/kg mo(1,2,3,4,5)	T1	Yes	Serum	19	Anti-VRC01 Antibody Levels	<4	titer	No
104-18	VRC01 40mg/kg mo(0) + 20mg/kg mo(1,2,3,4,5)	T1	Yes	Serum	23	Anti-VRC01 Antibody Levels	<4	titer	No
104-52	VRC01 40mg/kg mo(0) + 20mg/kg mo(1,2,3,4,5)	T1	No	Serum	9	Anti-VRC01 Antibody Levels	<4	titer	No
104-52	VRC01 40mg/kg mo(0) + 20mg/kg mo(1,2,3,4,5)	T1	No	Serum	19	Anti-VRC01 Antibody Levels	<4	titer	No
104-52	VRC01 40mg/kg mo(0) + 20mg/kg mo(1,2,3,4,5)	T1	No	Serum	23	Anti-VRC01 Antibody Levels	<4	titer	No
104-29	VRC01 40mg/kg mo(0,2,4)	T2	Yes	Serum	12.1	Anti-VRC01 Antibody Levels	<4	titer	No
104-29	VRC01 40mg/kg mo(0,2,4)	T2	Yes	Serum	19	Anti-VRC01 Antibody Levels	<4	titer	No
104-29	VRC01 40mg/kg mo(0,2,4)	T2	Yes	Serum	23	Anti-VRC01 Antibody Levels	<4	titer	No
104-42	VRC01 40mg/kg mo(0,2,4)	T2	Yes	Serum	12	Anti-VRC01 Antibody Levels	<4	titer	No
104-42	VRC01 40mg/kg mo(0,2,4)	T2	Yes	Serum	19	Anti-VRC01 Antibody Levels	<4	titer	No
104-42	VRC01 40mg/kg mo(0,2,4)	T2	Yes	Serum	23	Anti-VRC01 Antibody Levels	<4	titer	No
104-71	VRC01 40mg/kg mo(0,2,4)	T2	Yes	Serum	12	Anti-VRC01 Antibody Levels	<4	titer	No
104-71	VRC01 40mg/kg mo(0,2,4)	T2	Yes	Serum	19	Anti-VRC01 Antibody Levels	<4	titer	No
104-71	VRC01 40mg/kg mo(0,2,4)	T2	Yes	Serum	23	Anti-VRC01 Antibody Levels	<4	titer	No
104-78	VRC01 40mg/kg mo(0) + 20mg/kg mo(1,2,3,4,5)	T1	Yes	Serum	9	Anti-VRC01 Antibody Levels	<4	titer	No
104-78	VRC01 40mg/kg mo(0) + 20mg/kg mo(1,2,3,4,5)	T1	Yes	Serum	19	Anti-VRC01 Antibody Levels	<4	titer	No
104-78	VRC01 40mg/kg mo(0) + 20mg/kg mo(1,2,3,4,5)	T1	Yes	Serum	23	Anti-VRC01 Antibody Levels	<4	titer	No
104-68	VRC01 40mg/kg mo(0,2,4)	T2	Yes	Serum	12	Anti-VRC01 Antibody Levels	<4	titer	No
104-68	VRC01 40mg/kg mo(0,2,4)	T2	Yes	Serum	19	Anti-VRC01 Antibody Levels	<4	titer	No
104-68	VRC01 40mg/kg mo(0,2,4)	T2	Yes	Serum	23	Anti-VRC01 Antibody Levels	<4	titer	No
104-62	VRC01 40mg/kg mo(0) + 20mg/kg mo(1,2,3,4,5)	T1	No	Serum	9	Anti-VRC01 Antibody Levels	<4	titer	No
104-62	VRC01 40mg/kg mo(0) + 20mg/kg mo(1,2,3,4,5)	T1	No	Serum	19	Anti-VRC01 Antibody Levels	<4	titer	No
104-62	VRC01 40mg/kg mo(0) + 20mg/kg mo(1,2,3,4,5)	T1	No	Serum	21	Anti-VRC01 Antibody Levels	<4	titer	No
104-15	VRC01 10mg/kg mo(0,2,4)	T4	Yes	Serum	2	Anti-VRC01 Antibody Levels	<4	titer	No
104-15	VRC01 10mg/kg mo(0,2,4)	T4	Yes	Serum	12	Anti-VRC01 Antibody Levels	<4	titer	No
104-15	VRC01 10mg/kg mo(0,2,4)	T4	Yes	Serum	19	Anti-VRC01 Antibody Levels	<4	titer	No
104-15	VRC01 10mg/kg mo(0,2,4)	T4	Yes	Serum	23	Anti-VRC01 Antibody Levels	<4	titer	No
104-07	VRC01 40mg/kg IV mo(0) + 5mg/kg SC mo(0.5 to 5.5 by 0.5)	T3	No	Serum	5	Anti-VRC01 Antibody Levels	<4	titer	No
104-07	VRC01 40mg/kg IV mo(0) + 5mg/kg SC mo(0.5 to 5.5 by 0.5)	T3	No	Serum	6	Anti-VRC01 Antibody Levels	<4	titer	No
104-51	VRC01 30mg/kg mo(0,2,4)	T5	Yes	Serum	12	Anti-VRC01 Antibody Levels	<4	titer	No
104-51	VRC01 30mg/kg mo(0,2,4)	T5	Yes	Serum	19	Anti-VRC01 Antibody Levels	<4	titer	No
104-51	VRC01 30mg/kg mo(0,2,4)	T5	Yes	Serum	23	Anti-VRC01 Antibody Levels	<4	titer	No
