# Supplementary material for: Safety, pharmacokinetics, and immunological activities of multiple intravenous or subcutaneous doses of an anti-HIV monoclonal antibody, VRC01, administered to HIV-uninfected adults: Results of a phase 1 randomized trial
Source: PLoS Med. 2017 Nov 14;14(11):e1002435. doi: 10.1371/journal.pmed.1002435 (PMC5685476; doi:10.1371/journal.pmed.1002435)
Supplement: S1 Data — Participant characteristics and study/treatment adherence: participant_details.csv (masked participant details including demographics, treatment group, and reasons for treatment discontinuation and study termination); treatment.csv (received treatment details by SPA visit). Safety: reactogenicity_listing.csv (all local and systemic reactogenicity events); reactogenicity_summary.csv (reactogenicity events summarized at the maximum reportable severity grade by participant and visit number); ae_listing.csv (all nonreactogenicity AEs); ae_summary.csv (AEs summarized at the maximum severity and relatedness by participant, MedDRA Preferred Term, and System Organ Class); safety_laboratory_graded.csv (safety laboratory results and corresponding grades are listed by participant and visit collected [prior to study product administration]). Drug level and immune responses (functional activities): ada_assay.csv (processed ADA assay data, as described in the methods section, for ADA activity [end point variable name: result]); aly_assay.csv (processed ELISA assay data, as described in the methods section, for ELISA-based VRC01 serum-concentration [end point variable name: result]); nab_assay.csv (processed nAb assay data, as described in the methods section, for TZM-bl neutralization assay-based VRC01 serum concentration including both ID50 and ID80 values [end point variable names: concentration50 and concentration 80]); phagocytosis_assay.csv (processed ADCP assay data, as described in the methods section, for ADCP functional activity [end point variable names: avg_phagocytosis_score and response]); virus_capture_assay.csv (processed IVCA data, as described in the methods section, for infectious virion capture functional activity [end point variable names: avg_capture_percentage and response]); adcc_assay.csv (processed ADCC assay data, as described in the methods section, for ADCC functional activity [end point variable names: blsub_pct_specific_killing and response]). ADA, a [file pmed.1002435.s010.zip › data/adcc_assay.csv]

spectype	assay_type	antigen	visitno	response	cutoff_posneg	pub_id	rx	rx_code	per_protocol	hr1_post_infusion	dilution	blsub_pct_specific_killing
Serum	ADCC	HIV CH0505.LucR.T2A.ecto/293T/17	5	1	10	104-79	VRC01 40mg/kg IV mo(0) + 5mg/kg SC mo(0.5 to 5.5 by 0.5)	T3	No	No	25	15.005
Serum	ADCC	HIV CH0505.LucR.T2A.ecto/293T/17	7	0	10	104-53	VRC01 40mg/kg mo(0) + 20mg/kg mo(1,2,3,4,5)	T1	No	No	25	7.815
Serum	ADCC	HIV CH0505.LucR.T2A.ecto/293T/17	10	1	10	104-31	VRC01 40mg/kg mo(0,2,4)	T2	No	No	25	18.465
Serum	ADCC	HIV CH0505.LucR.T2A.ecto/293T/17	5	0	10	104-72	VRC01 40mg/kg IV mo(0) + 5mg/kg SC mo(0.5 to 5.5 by 0.5)	T3	No	No	25	8.295
Serum	ADCC	HIV CH0505.LucR.T2A.ecto/293T/17	5	0	10	104-70	Placebo for VRC01 IV mo(0) + SC mo(0.5 to 5.5 by 0.5)	P3	No	No	25	-2.775
Serum	ADCC	HIV CH0505.LucR.T2A.ecto/293T/17	5	1	10	104-67	VRC01 40mg/kg IV mo(0) + 5mg/kg SC mo(0.5 to 5.5 by 0.5)	T3	No	No	25	14.535
Serum	ADCC	HIV CH0505.LucR.T2A.ecto/293T/17	5	0	10	104-30	VRC01 40mg/kg IV mo(0) + 5mg/kg SC mo(0.5 to 5.5 by 0.5)	T3	No	No	25	3.96
Serum	ADCC	HIV CH0505.LucR.T2A.ecto/293T/17	10	1	10	104-66	VRC01 40mg/kg mo(0,2,4)	T2	No	No	25	11.215
Serum	ADCC	HIV CH0505.LucR.T2A.ecto/293T/17	10	0	10	104-83	VRC01 10mg/kg mo(0,2,4)	T4	Yes	No	25	8.975
Serum	ADCC	HIV CH0505.LucR.T2A.ecto/293T/17	10	0	10	104-16	VRC01 10mg/kg mo(0,2,4)	T4	Yes	No	25	5.005
Serum	ADCC	HIV CH0505.LucR.T2A.ecto/293T/17	10	1	10	104-33	VRC01 10mg/kg mo(0,2,4)	T4	Yes	No	25	10.25
Serum	ADCC	HIV CH0505.LucR.T2A.ecto/293T/17	10	1	10	104-45	VRC01 30mg/kg mo(0,2,4)	T5	Yes	No	25	16.005
Serum	ADCC	HIV CH0505.LucR.T2A.ecto/293T/17	10	1	10	104-40	VRC01 10mg/kg mo(0,2,4)	T4	Yes	No	25	10.405
Serum	ADCC	HIV CH0505.LucR.T2A.ecto/293T/17	7	0	10	104-60	VRC01 40mg/kg mo(0) + 20mg/kg mo(1,2,3,4,5)	T1	No	No	25	9.23
Serum	ADCC	HIV CH0505.LucR.T2A.ecto/293T/17	7	1	10	104-39	VRC01 40mg/kg mo(0) + 20mg/kg mo(1,2,3,4,5)	T1	No	No	25	12.665
Serum	ADCC	HIV CH0505.LucR.T2A.ecto/293T/17	7	1	10	104-23	VRC01 40mg/kg mo(0) + 20mg/kg mo(1,2,3,4,5)	T1	Yes	No	25	14.315
Serum	ADCC	HIV CH0505.LucR.T2A.ecto/293T/17	10	0	10	104-10	VRC01 40mg/kg mo(0,2,4)	T2	Yes	No	25	6.685
Serum	ADCC	HIV CH0505.LucR.T2A.ecto/293T/17	7	1	10	104-22	VRC01 40mg/kg mo(0) + 20mg/kg mo(1,2,3,4,5)	T1	No	No	25	12.965
Serum	ADCC	HIV CH0505.LucR.T2A.ecto/293T/17	10	1	10	104-76	VRC01 40mg/kg mo(0,2,4)	T2	Yes	No	25	14.99
Serum	ADCC	HIV CH0505.LucR.T2A.ecto/293T/17	7	0	10	104-75	VRC01 40mg/kg mo(0) + 20mg/kg mo(1,2,3,4,5)	T1	Yes	No	25	-0.355
Serum	ADCC	HIV CH0505.LucR.T2A.ecto/293T/17	10	1	10	104-43	VRC01 40mg/kg mo(0,2,4)	T2	Yes	No	25	22.36
Serum	ADCC	HIV CH0505.LucR.T2A.ecto/293T/17	7	0	10	104-37	VRC01 40mg/kg mo(0) + 20mg/kg mo(1,2,3,4,5)	T1	Yes	No	25	6.955
Serum	ADCC	HIV CH0505.LucR.T2A.ecto/293T/17	7	1	10	104-87	VRC01 40mg/kg mo(0) + 20mg/kg mo(1,2,3,4,5)	T1	No	No	25	15.56
Serum	ADCC	HIV CH0505.LucR.T2A.ecto/293T/17	7	0	10	104-61	VRC01 40mg/kg mo(0) + 20mg/kg mo(1,2,3,4,5)	T1	Yes	No	25	9.03
Serum	ADCC	HIV CH0505.LucR.T2A.ecto/293T/17	10	0	10	104-57	VRC01 40mg/kg mo(0,2,4)	T2	Yes	No	25	5.915
Serum	ADCC	HIV CH0505.LucR.T2A.ecto/293T/17	10	1	10	104-82	VRC01 30mg/kg mo(0,2,4)	T5	Yes	No	25	19.16
Serum	ADCC	HIV CH0505.LucR.T2A.ecto/293T/17	5	1	10	104-28	VRC01 40mg/kg IV mo(0) + 5mg/kg SC mo(0.5 to 5.5 by 0.5)	T3	Yes	No	25	10.11
Serum	ADCC	HIV CH0505.LucR.T2A.ecto/293T/17	5	0	10	104-21	VRC01 40mg/kg IV mo(0) + 5mg/kg SC mo(0.5 to 5.5 by 0.5)	T3	Yes	No	25	2.74
Serum	ADCC	HIV CH0505.LucR.T2A.ecto/293T/17	5	0	10	104-85	VRC01 40mg/kg IV mo(0) + 5mg/kg SC mo(0.5 to 5.5 by 0.5)	T3	Yes	No	25	7.01
Serum	ADCC	HIV CH0505.LucR.T2A.ecto/293T/17	10	0	10	104-48	VRC01 30mg/kg mo(0,2,4)	T5	No	No	25	3.685
Serum	ADCC	HIV CH0505.LucR.T2A.ecto/293T/17	10	0	10	104-49	VRC01 30mg/kg mo(0,2,4)	T5	Yes	No	25	5.3
Serum	ADCC	HIV CH0505.LucR.T2A.ecto/293T/17	10	1	10	104-09	VRC01 40mg/kg mo(0,2,4)	T2	Yes	No	25	13.21
Serum	ADCC	HIV CH0505.LucR.T2A.ecto/293T/17	7	1	10	104-11	VRC01 40mg/kg mo(0) + 20mg/kg mo(1,2,3,4,5)	T1	Yes	No	25	13.82
Serum	ADCC	HIV CH0505.LucR.T2A.ecto/293T/17	7	0	10	104-14	VRC01 40mg/kg mo(0) + 20mg/kg mo(1,2,3,4,5)	T1	Yes	No	25	0.625
Serum	ADCC	HIV CH0505.LucR.T2A.ecto/293T/17	10	1	10	104-36	VRC01 40mg/kg mo(0,2,4)	T2	Yes	No	25	10.745
Serum	ADCC	HIV CH0505.LucR.T2A.ecto/293T/17	10	1	10	104-54	VRC01 30mg/kg mo(0,2,4)	T5	Yes	No	25	12.975
Serum	ADCC	HIV CH0505.LucR.T2A.ecto/293T/17	5	0	10	104-74	Placebo for VRC01 IV mo(0) + SC mo(0.5 to 5.5 by 0.5)	P3	Yes	No	25	-2.625
Serum	ADCC	HIV CH0505.LucR.T2A.ecto/293T/17	10	1	10	104-05	VRC01 30mg/kg mo(0,2,4)	T5	Yes	No	25	14.715
Serum	ADCC	HIV CH0505.LucR.T2A.ecto/293T/17	10	0	10	104-01	VRC01 10mg/kg mo(0,2,4)	T4	Yes	No	25	10.045
Serum	ADCC	HIV CH0505.LucR.T2A.ecto/293T/17	10	0	10	104-12	VRC01 10mg/kg mo(0,2,4)	T4	Yes	No	25	-0.18
Serum	ADCC	HIV CH0505.LucR.T2A.ecto/293T/17	5	0	10	104-84	VRC01 40mg/kg IV mo(0) + 5mg/kg SC mo(0.5 to 5.5 by 0.5)	T3	No	No	25	0.66
Serum	ADCC	HIV CH0505.LucR.T2A.ecto/293T/17	5	1	10	104-17	VRC01 40mg/kg IV mo(0) + 5mg/kg SC mo(0.5 to 5.5 by 0.5)	T3	No	No	25	11.88
Serum	ADCC	HIV CH0505.LucR.T2A.ecto/293T/17	5	1	10	104-34	VRC01 40mg/kg IV mo(0) + 5mg/kg SC mo(0.5 to 5.5 by 0.5)	T3	Yes	No	25	10.005
Serum	ADCC	HIV CH0505.LucR.T2A.ecto/293T/17	5	0	10	104-04	VRC01 40mg/kg IV mo(0) + 5mg/kg SC mo(0.5 to 5.5 by 0.5)	T3	Yes	No	25	1.24
Serum	ADCC	HIV CH0505.LucR.T2A.ecto/293T/17	5	1	10	104-13	VRC01 40mg/kg IV mo(0) + 5mg/kg SC mo(0.5 to 5.5 by 0.5)	T3	Yes	No	25	12.205
Serum	ADCC	HIV CH0505.LucR.T2A.ecto/293T/17	5	0	10	104-47	Placebo for VRC01 IV mo(0) + SC mo(0.5 to 5.5 by 0.5)	P3	No	No	25	-10.235
Serum	ADCC	HIV CH0505.LucR.T2A.ecto/293T/17	7	0	10	104-56	VRC01 40mg/kg mo(0) + 20mg/kg mo(1,2,3,4,5)	T1	Yes	No	25	2.37
Serum	ADCC	HIV CH0505.LucR.T2A.ecto/293T/17	5	0	10	104-32	VRC01 40mg/kg IV mo(0) + 5mg/kg SC mo(0.5 to 5.5 by 0.5)	T3	Yes	No	25	-6.17
Serum	ADCC	HIV CH0505.LucR.T2A.ecto/293T/17	10	0	10	104-41	VRC01 40mg/kg mo(0,2,4)	T2	Yes	No	25	7.725
Serum	ADCC	HIV CH0505.LucR.T2A.ecto/293T/17	10	1	10	104-24	VRC01 40mg/kg mo(0,2,4)	T2	Yes	No	25	18.085
Serum	ADCC	HIV CH0505.LucR.T2A.ecto/293T/17	10	1	10	104-19	VRC01 40mg/kg mo(0,2,4)	T2	Yes	No	25	22.82
Serum	ADCC	HIV CH0505.LucR.T2A.ecto/293T/17	5	0	10	104-69	VRC01 40mg/kg IV mo(0) + 5mg/kg SC mo(0.5 to 5.5 by 0.5)	T3	Yes	No	25	6.555
Serum	ADCC	HIV CH0505.LucR.T2A.ecto/293T/17	5	0	10	104-06	Placebo for VRC01 IV mo(0) + SC mo(0.5 to 5.5 by 0.5)	P3	Yes	No	25	-0.23
Serum	ADCC	HIV CH0505.LucR.T2A.ecto/293T/17	10	0	10	104-02	VRC01 10mg/kg mo(0,2,4)	T4	Yes	No	25	1.99
Serum	ADCC	HIV CH0505.LucR.T2A.ecto/293T/17	10	0	10	104-86	VRC01 30mg/kg mo(0,2,4)	T5	Yes	No	25	9.03
Serum	ADCC	HIV CH0505.LucR.T2A.ecto/293T/17	10	0	10	104-20	VRC01 10mg/kg mo(0,2,4)	T4	No	No	25	1.185
Serum	ADCC	HIV CH0505.LucR.T2A.ecto/293T/17	7	1	10	104-65	VRC01 40mg/kg mo(0) + 20mg/kg mo(1,2,3,4,5)	T1	Yes	No	25	16.3
Serum	ADCC	HIV CH0505.LucR.T2A.ecto/293T/17	10	0	10	104-59	VRC01 40mg/kg mo(0,2,4)	T2	Yes	No	25	4.45
Serum	ADCC	HIV CH0505.LucR.T2A.ecto/293T/17	7	1	10	104-18	VRC01 40mg/kg mo(0) + 20mg/kg mo(1,2,3,4,5)	T1	Yes	No	25	10.68
Serum	ADCC	HIV CH0505.LucR.T2A.ecto/293T/17	7	0	10	104-52	VRC01 40mg/kg mo(0) + 20mg/kg mo(1,2,3,4,5)	T1	No	No	25	8.725
Serum	ADCC	HIV CH0505.LucR.T2A.ecto/293T/17	10	0	10	104-29	VRC01 40mg/kg mo(0,2,4)	T2	Yes	No	25	9.435
Serum	ADCC	HIV CH0505.LucR.T2A.ecto/293T/17	10	1	10	104-42	VRC01 40mg/kg mo(0,2,4)	T2	Yes	No	25	11.89
Serum	ADCC	HIV CH0505.LucR.T2A.ecto/293T/17	10	1	10	104-71	VRC01 40mg/kg mo(0,2,4)	T2	Yes	No	25	17.805
Serum	ADCC	HIV CH0505.LucR.T2A.ecto/293T/17	7	0	10	104-78	VRC01 40mg/kg mo(0) + 20mg/kg mo(1,2,3,4,5)	T1	Yes	No	25	8.985
Serum	ADCC	HIV CH0505.LucR.T2A.ecto/293T/17	10	1	10	104-68	VRC01 40mg/kg mo(0,2,4)	T2	Yes	No	25	14.7
Serum	ADCC	HIV CH0505.LucR.T2A.ecto/293T/17	7	1	10	104-62	VRC01 40mg/kg mo(0) + 20mg/kg mo(1,2,3,4,5)	T1	No	No	25	14.79
Serum	ADCC	HIV CH0505.LucR.T2A.ecto/293T/17	10	0	10	104-15	VRC01 10mg/kg mo(0,2,4)	T4	Yes	No	25	1.41
Serum	ADCC	HIV CH0505.LucR.T2A.ecto/293T/17	5	0	10	104-07	VRC01 40mg/kg IV mo(0) + 5mg/kg SC mo(0.5 to 5.5 by 0.5)	T3	No	No	25	8.315
Serum	ADCC	HIV CH0505.LucR.T2A.ecto/293T/17	10	0	10	104-51	VRC01 30mg/kg mo(0,2,4)	T5	Yes	No	25	8.09
