# Supplementary material for: Safety, pharmacokinetics, and immunological activities of multiple intravenous or subcutaneous doses of an anti-HIV monoclonal antibody, VRC01, administered to HIV-uninfected adults: Results of a phase 1 randomized trial
Source: PLoS Med. 2017 Nov 14;14(11):e1002435. doi: 10.1371/journal.pmed.1002435 (PMC5685476; doi:10.1371/journal.pmed.1002435)
Supplement: S1 Data — Participant characteristics and study/treatment adherence: participant_details.csv (masked participant details including demographics, treatment group, and reasons for treatment discontinuation and study termination); treatment.csv (received treatment details by SPA visit). Safety: reactogenicity_listing.csv (all local and systemic reactogenicity events); reactogenicity_summary.csv (reactogenicity events summarized at the maximum reportable severity grade by participant and visit number); ae_listing.csv (all nonreactogenicity AEs); ae_summary.csv (AEs summarized at the maximum severity and relatedness by participant, MedDRA Preferred Term, and System Organ Class); safety_laboratory_graded.csv (safety laboratory results and corresponding grades are listed by participant and visit collected [prior to study product administration]). Drug level and immune responses (functional activities): ada_assay.csv (processed ADA assay data, as described in the methods section, for ADA activity [end point variable name: result]); aly_assay.csv (processed ELISA assay data, as described in the methods section, for ELISA-based VRC01 serum-concentration [end point variable name: result]); nab_assay.csv (processed nAb assay data, as described in the methods section, for TZM-bl neutralization assay-based VRC01 serum concentration including both ID50 and ID80 values [end point variable names: concentration50 and concentration 80]); phagocytosis_assay.csv (processed ADCP assay data, as described in the methods section, for ADCP functional activity [end point variable names: avg_phagocytosis_score and response]); virus_capture_assay.csv (processed IVCA data, as described in the methods section, for infectious virion capture functional activity [end point variable names: avg_capture_percentage and response]); adcc_assay.csv (processed ADCC assay data, as described in the methods section, for ADCC functional activity [end point variable names: blsub_pct_specific_killing and response]). ADA, a [file pmed.1002435.s010.zip › data/ae_listing.csv]

Number of days onset post-SPA	Closest Previous SPA No.	Severity	Relationship to Study Product	Is AE Record MedDRA Coded? (0/1)	Duration of AE in Days	Study Day of Onset (derived)	Study Day of Outcome (derived)	Treatment	MedDRA flagversion	MedDRA text Preferred	MedDRA text SOC	Adverse Experience (AE)	Status/Outcome	SAE according to ICH?	Reported as EAE?	Visit Code Reported	pub_id	rx	rx_code
0	2	Mild	Not Related	1	18	14	31	None	U~19.0	Haemoglobin decreased	Investigations	Lowered Hemoglobin	Resolved	No	No	4	104-79	VRC01 40mg/kg IV mo(0) + 5mg/kg SC mo(0.5 to 5.5 by 0.5)	T3
0	2	Mild	Not Related	1	18	14	31	None	U~19.0	Proteinuria	Renal and urinary disorders	Proteinuria 1+	Resolved	No	No	4	104-79	VRC01 40mg/kg IV mo(0) + 5mg/kg SC mo(0.5 to 5.5 by 0.5)	T3
12	5	Mild	Not Related	1	6	68	73	Medication	E~19.0	Herpangina	Infections and infestations	Herpangina	Resolved	No	No	11	104-79	VRC01 40mg/kg IV mo(0) + 5mg/kg SC mo(0.5 to 5.5 by 0.5)	T3
9	6	Mild	Not Related	1	13	79	91	Medication	E~19.0	Upper respiratory tract infection	Infections and infestations	upper respiratory infection	Resolved	No	No	11.1	104-79	VRC01 40mg/kg IV mo(0) + 5mg/kg SC mo(0.5 to 5.5 by 0.5)	T3
23	11	Mild	Not Related	1	10	160	169	Medication	E~19.0	Viral infection	Infections and infestations	Viral Syndrome	Resolved	No	No	18	104-79	VRC01 40mg/kg IV mo(0) + 5mg/kg SC mo(0.5 to 5.5 by 0.5)	T3
17	1	Mild	Not Related	1	5	17	21	Medication	E~19.0	Sinusitis	Infections and infestations	sinusitis	Resolved	No	No	6	104-53	VRC01 40mg/kg mo(0) + 20mg/kg mo(1,2,3,4,5)	T1
9	2	Mild	Not Related	1	3	37	39	Medication	U~19.0	Ear congestion	Ear and labyrinth disorders	R ear congestion	Resolved	No	No	8	104-53	VRC01 40mg/kg mo(0) + 20mg/kg mo(1,2,3,4,5)	T1
21	2	Mild	Not Related	1	2	49	50	Medication	E~19.0	Viral infection	Infections and infestations	viral syndrome	Resolved	No	No	9	104-53	VRC01 40mg/kg mo(0) + 20mg/kg mo(1,2,3,4,5)	T1
34	4	Mild	Not Related	1	21	121	141	Medication	U~19.0	Eczema	Skin and subcutaneous tissue disorders	eczema dorsal aspect L + R forearm	Resolved	No	No	16	104-53	VRC01 40mg/kg mo(0) + 20mg/kg mo(1,2,3,4,5)	T1
49	4	Mild	Not Related	1	3	136	138	Medication	U~19.0	Viral infection	Infections and infestations	viral syndrome	Resolved	No	No	16	104-53	VRC01 40mg/kg mo(0) + 20mg/kg mo(1,2,3,4,5)	T1
0	3	Mild	Not Related	1	32	56	87	None	U~19.0	Lymphocyte count decreased	Investigations	Lymphocytes decreased	Resolved	No	No	9	104-53	VRC01 40mg/kg mo(0) + 20mg/kg mo(1,2,3,4,5)	T1
146	2	Mild	Not Related	1	15	199	213	Medication	E~19.0	Pharyngitis	Infections and infestations	Pharyngitis	Resolved	No	No	23	104-31	VRC01 40mg/kg mo(0,2,4)	T2
10	1	Mild	Not Related	1	3	10	12	Medication	E~19.0	Constipation	Gastrointestinal disorders	constipation	Resolved	No	No	4	104-72	VRC01 40mg/kg IV mo(0) + 5mg/kg SC mo(0.5 to 5.5 by 0.5)	T3
9	1	Mild	Not Related	1	3	9	11	None	U~19.0	Lymph node pain	Blood and lymphatic system disorders	Tender left axilla lymph node	Resolved	No	No	4	104-72	VRC01 40mg/kg IV mo(0) + 5mg/kg SC mo(0.5 to 5.5 by 0.5)	T3
12	1	Mild	Not Related	1	11	12	22	Other	U~19.0	Furuncle	Infections and infestations	Furuncle - supra pubic midline	Resolved	No	No	4	104-72	VRC01 40mg/kg IV mo(0) + 5mg/kg SC mo(0.5 to 5.5 by 0.5)	T3
3	3	Mild	Not Related	1	3	28	30	None	U~19.0	Injection site pruritus	General disorders and administration site conditions	Pruritis - R abdomen inj. site	Resolved	No	No	6.1	104-72	VRC01 40mg/kg IV mo(0) + 5mg/kg SC mo(0.5 to 5.5 by 0.5)	T3
3	4	Mild	Not Related	1	18	46	63	None	U~19.0	Skin mass	Skin and subcutaneous tissue disorders	Nodule inner aspect R ear lobule	Resolved	No	No	8.1	104-72	VRC01 40mg/kg IV mo(0) + 5mg/kg SC mo(0.5 to 5.5 by 0.5)	T3
0	9	Mild	Not Related	1	7	110	116	None	U~19.0	Injection site bruising	General disorders and administration site conditions	Bruise 1cm x 1cm at injection site	Resolved	No	No	14.1	104-72	VRC01 40mg/kg IV mo(0) + 5mg/kg SC mo(0.5 to 5.5 by 0.5)	T3
7	10	Moderate	Not Related	1	10	133	142	Other	U~19.0	Ligament sprain	Injury, poisoning and procedural complications	R thumb sprain	Resolved	No	No	16	104-72	VRC01 40mg/kg IV mo(0) + 5mg/kg SC mo(0.5 to 5.5 by 0.5)	T3
69	11	Mild	Not Related	1		209		Other	U~19.0	Ligament sprain	Injury, poisoning and procedural complications	L index finger sprain	Continuing at End of Study	No	No	23	104-72	VRC01 40mg/kg IV mo(0) + 5mg/kg SC mo(0.5 to 5.5 by 0.5)	T3
4	1	Mild	Not Related	1	6	4	9	None	E~19.0	Sinusitis	Infections and infestations	Sinusitis	Resolved	No	No	3	104-70	Placebo for VRC01 IV mo(0) + SC mo(0.5 to 5.5 by 0.5)	P3
0	2	Mild	Not Related	1	44	16	59	None	E~19.0	Haemoglobin decreased	Investigations	decreased hemoglobin	Resolved	No	No	4	104-70	Placebo for VRC01 IV mo(0) + SC mo(0.5 to 5.5 by 0.5)	P3
3	9	Mild	Not Related	1	3	115	117	None	U~19.0	Injection site bruising	General disorders and administration site conditions	bruise at injection site L side	Resolved	No	No	14.1	104-70	Placebo for VRC01 IV mo(0) + SC mo(0.5 to 5.5 by 0.5)	P3
15	9	Mild	Not Related	1	12	127	138	Medication	E~19.0	Viral infection	Infections and infestations	viral syndrome	Resolved	No	No	15	104-70	Placebo for VRC01 IV mo(0) + SC mo(0.5 to 5.5 by 0.5)	P3
68	11	Mild	Not Related	1	5	210	214	Medication, Other	U~19.0	Sunburn	Injury, poisoning and procedural complications	Sunburn	Resolved	No	No	23	104-70	Placebo for VRC01 IV mo(0) + SC mo(0.5 to 5.5 by 0.5)	P3
7	2	Moderate	Not Related	1	25	21	45	Medication, Other	U~19.0	Muscle rupture	Injury, poisoning and procedural complications	Presumptive tear to Sartorius muscle L Leg	Resolved	No	No	6	104-67	VRC01 40mg/kg IV mo(0) + 5mg/kg SC mo(0.5 to 5.5 by 0.5)	T3
12	9	Mild	Not Related	1	9	120	128	None	S~19.0	Upper respiratory tract infection	Infections and infestations	URI	Resolved	No	No	15	104-67	VRC01 40mg/kg IV mo(0) + 5mg/kg SC mo(0.5 to 5.5 by 0.5)	T3
0	10	Mild	Not Related	1	12	128	139	None	U~19.0	Injection site pruritus	General disorders and administration site conditions	Pruritus bilateral injection sites	Resolved	No	No	16	104-67	VRC01 40mg/kg IV mo(0) + 5mg/kg SC mo(0.5 to 5.5 by 0.5)	T3
4	3	Mild	Not Related	1	5	30	34	None	E~19.0	Viral infection	Infections and infestations	viral syndrome	Resolved	No	No	6.1	104-30	VRC01 40mg/kg IV mo(0) + 5mg/kg SC mo(0.5 to 5.5 by 0.5)	T3
36	6	Mild	Not Related	1	5	104	108	Medication	S~19.0	Upper respiratory tract infection	Infections and infestations	URI	Resolved	No	No	14	104-30	VRC01 40mg/kg IV mo(0) + 5mg/kg SC mo(0.5 to 5.5 by 0.5)	T3
0	9	Mild	Not Related	1	7	109	115	None	U~19.0	Injection site bruising	General disorders and administration site conditions	BRUISE AT LEFT INJECTION SITE	Resolved	No	No	14.1	104-30	VRC01 40mg/kg IV mo(0) + 5mg/kg SC mo(0.5 to 5.5 by 0.5)	T3
0	10	Mild	Not Related	1	10	123	132	None	U~19.0	Injection site bruising	General disorders and administration site conditions	Left and Right injection site bruise	Resolved	No	No	15.1	104-30	VRC01 40mg/kg IV mo(0) + 5mg/kg SC mo(0.5 to 5.5 by 0.5)	T3
0	11	Mild	Not Related	1	7	137	143	None	U~19.0	Injection site bruising	General disorders and administration site conditions	Bruise R injection site	Resolved	No	No	16.1	104-30	VRC01 40mg/kg IV mo(0) + 5mg/kg SC mo(0.5 to 5.5 by 0.5)	T3
5	11	Moderate	Not Related	1	3	142	144	Medication	E~19.0	Urinary tract infection	Infections and infestations	UTI	Resolved	No	No	16.2	104-30	VRC01 40mg/kg IV mo(0) + 5mg/kg SC mo(0.5 to 5.5 by 0.5)	T3
1	11	Mild	Not Related	1	28	138	165	Medication	U~19.0	Rash maculo-papular	Skin and subcutaneous tissue disorders	Maculopapular rash upper extremities and intergluteal cleft	Resolved	No	No	17	104-30	VRC01 40mg/kg IV mo(0) + 5mg/kg SC mo(0.5 to 5.5 by 0.5)	T3
27	11	Mild	Not Related	1	13	164	176	Medication	E~19.0	Urinary tract infection	Infections and infestations	UTI	Resolved	No	No	19	104-30	VRC01 40mg/kg IV mo(0) + 5mg/kg SC mo(0.5 to 5.5 by 0.5)	T3
38	11	Mild	Not Related	1	36	175	210	Medication	U~19.0	Rash maculo-papular	Skin and subcutaneous tissue disorders	maculopapular rash upper extremities	Resolved	No	No	19.1	104-30	VRC01 40mg/kg IV mo(0) + 5mg/kg SC mo(0.5 to 5.5 by 0.5)	T3
46	2	Mild	Not Related	1		102		Medication	E~19.0	Haemorrhoids	Gastrointestinal disorders	Hemorrhoids	Continuing at End of Study	No	No	14	104-66	VRC01 40mg/kg mo(0,2,4)	T2
135	2	Moderate	Not Related	1		191		None	E~19.0	Somnolence	Nervous system disorders	Somnolence	Continuing at End of Study	No	No	23	104-66	VRC01 40mg/kg mo(0,2,4)	T2
0	2	Mild	Not Related	1	1	57	57	None	U~19.0	Proctalgia	Gastrointestinal disorders	Pain - rectum	Resolved	No	No	10	104-16	VRC01 10mg/kg mo(0,2,4)	T4
2	2	Mild	Not Related	1	2	59	60	None	U~19.0	Musculoskeletal pain	Musculoskeletal and connective tissue disorders	Pain R Shoulder	Resolved	No	No	10	104-16	VRC01 10mg/kg mo(0,2,4)	T4
38	3	Mild	Not Related	1	15	150	164	None	S~19.0	Upper respiratory tract infection	Infections and infestations	URI	Resolved	No	No	19	104-16	VRC01 10mg/kg mo(0,2,4)	T4
54	3	Mild	Not Related	1	15	166	180	Other	U~19.0	Laceration	Injury, poisoning and procedural complications	1 cm laceration index finger right hand	Resolved	No	No	19	104-16	VRC01 10mg/kg mo(0,2,4)	T4
66	3	Mild	Not Related	1	8	178	185	None	S~19.0	Upper respiratory tract infection	Infections and infestations	URI	Resolved	No	No	21	104-16	VRC01 10mg/kg mo(0,2,4)	T4
87	3	Mild	Not Related	1	10	199	208	Other	U~19.0	Laceration	Injury, poisoning and procedural complications	1 cm laceration thumb right hand	Resolved	No	No	21	104-16	VRC01 10mg/kg mo(0,2,4)	T4
95	3	Mild	Not Related	1		207		None	U~19.0	Upper respiratory tract infection	Infections and infestations	URI with cough	Continuing at End of Study	No	No	22	104-16	VRC01 10mg/kg mo(0,2,4)	T4
13	1	Moderate	Not Related	1	8	13	20	Medication	E~19.0	Viral infection	Infections and infestations	Viral Syndrome	Resolved	No	No	4	104-81	VRC01 40mg/kg IV mo(0) + 5mg/kg SC mo(0.5 to 5.5 by 0.5)	T3
3	1	Mild	Not Related	1	2	3	4	None	U~19.0	Heart rate irregular	Investigations	irregular heart beat on auscultation	Resolved	No	No	3	104-33	VRC01 10mg/kg mo(0,2,4)	T4
55	3	Mild	Not Related	1	15	165	179	Medication	E~19.0	Viral infection	Infections and infestations	viral syndrome	Resolved	No	No	19	104-33	VRC01 10mg/kg mo(0,2,4)	T4
57	3	Moderate	Not Related	1	13	167	179	None	E~19.0	Haematuria	Renal and urinary disorders	hematuria	Resolved	No	No	19	104-33	VRC01 10mg/kg mo(0,2,4)	T4
7	1	Mild	Not Related	1	3	7	9	Medication	E~19.0	Nausea	Gastrointestinal disorders	Nausea	Resolved	No	No	3.1	104-88	VRC01 30mg/kg mo(0,2,4)	T5
73	1	Mild	Not Related	1	1	73	73	None	U~19.0	Acrochordon	Neoplasms benign, malignant and unspecified (incl cysts and polyps)	Skin tag removed L axilla	Resolved	No	No	12	104-88	VRC01 30mg/kg mo(0,2,4)	T5
24	3	Mild	Not Related	1	59	140	198	Medication	U~19.0	Procedural pain	Injury, poisoning and procedural complications	Pain left foot after plantar wart destruction	Resolved	No	No	16	104-88	VRC01 30mg/kg mo(0,2,4)	T5
1	1	Mild	Not Related	1	7	1	7	Medication	U~19.0	Urinary tract infection	Infections and infestations	UTI	Resolved	No	No	3	104-45	VRC01 30mg/kg mo(0,2,4)	T5
4	2	Moderate	Not Related	1	15	62	76	None	U~19.0	Viral upper respiratory tract infection	Infections and infestations	Viral URI	Resolved	No	No	11	104-45	VRC01 30mg/kg mo(0,2,4)	T5
0	3	Mild	Not Related	1	30	112	141	None	U~19.0	Haemoglobin decreased	Investigations	Decreased hemoglobin 10.9g/dL	Resolved	No	No	14	104-45	VRC01 30mg/kg mo(0,2,4)	T5
1	3	Mild	Not Related	1	8	113	120	None	U~19.0	Upper respiratory tract infection	Infections and infestations	URI	Resolved	No	No	14.1	104-45	VRC01 30mg/kg mo(0,2,4)	T5
58	3	Mild	Not Related	1	44	170	213	None	U~19.0	Haemoglobin decreased	Investigations	Lowered Hemoglobin	Resolved	No	No	19	104-45	VRC01 30mg/kg mo(0,2,4)	T5
7	1	Moderate	Not Related	1	1	7	7	Medication	E~19.0	Headache	Nervous system disorders	headache	Resolved	No	No	4	104-60	VRC01 40mg/kg mo(0) + 20mg/kg mo(1,2,3,4,5)	T1
10	1	Moderate	Not Related	1	1	10	10	Medication	E~19.0	Headache	Nervous system disorders	headache	Resolved	No	No	4	104-60	VRC01 40mg/kg mo(0) + 20mg/kg mo(1,2,3,4,5)	T1
14	2	Moderate	Not Related	1	6	43	48	Medication	E~19.0	Gastroenteritis viral	Infections and infestations	viral gastroenteritis	Resolved	No	No	9	104-60	VRC01 40mg/kg mo(0) + 20mg/kg mo(1,2,3,4,5)	T1
0	3	Mild	Not Related	1	1	55	55	None	U~19.0	Hypoaesthesia	Nervous system disorders	numbness in middle, ring, and pinky fingers (left hand)	Resolved	No	No	9	104-60	VRC01 40mg/kg mo(0) + 20mg/kg mo(1,2,3,4,5)	T1
28	1	Mild	Not Related	1	28	28	55	None	S~19.0	Aspartate aminotransferase increased	Investigations	elevated AST	Resolved	No	No	6	104-60	VRC01 40mg/kg mo(0) + 20mg/kg mo(1,2,3,4,5)	T1
28	1	Mild	Not Related	1	28	28	55	None	S~19.0	Alanine aminotransferase increased	Investigations	Elevated ALT	Resolved	No	No	6	104-60	VRC01 40mg/kg mo(0) + 20mg/kg mo(1,2,3,4,5)	T1
10	2	Moderate	Not Related	1	9	38	46	Medication	E~19.0	Urinary tract infection	Infections and infestations	Urinary Tract Infection	Resolved	No	No	9	104-39	VRC01 40mg/kg mo(0) + 20mg/kg mo(1,2,3,4,5)	T1
21	2	Moderate	Not Related	1	17	49	65	Medication	E~19.0	Nasopharyngitis	Infections and infestations	Common Cold	Resolved	No	No	9	104-39	VRC01 40mg/kg mo(0) + 20mg/kg mo(1,2,3,4,5)	T1
0	4	Moderate	Not Related	1	1	86	86	Medication	U~19.0	Syncope	Nervous system disorders	Vasovagal syncope	Resolved	No	No	12	104-39	VRC01 40mg/kg mo(0) + 20mg/kg mo(1,2,3,4,5)	T1
19	4	Mild	Not Related	1	11	105	115	None	U~19.0	Fatigue	General disorders and administration site conditions	Fatigue (related to life schedule)	Resolved	No	No	14	104-39	VRC01 40mg/kg mo(0) + 20mg/kg mo(1,2,3,4,5)	T1
19	4	Mild	Not Related	1	11	105	115	None	E~19.0	Insomnia	Psychiatric disorders	Difficulty sleeping	Resolved	No	No	14	104-39	VRC01 40mg/kg mo(0) + 20mg/kg mo(1,2,3,4,5)	T1
21	4	Mild	Not Related	1	9	107	115	None	U~19.0	Dysmenorrhoea	Reproductive system and breast disorders	Right upper quadrant abdominal tenderness secondary to menses	Resolved	No	No	14	104-39	VRC01 40mg/kg mo(0) + 20mg/kg mo(1,2,3,4,5)	T1
40	4	Moderate	Not Related	1	10	126	135	Medication	E~19.0	Otitis media	Infections and infestations	Otitis Media	Resolved	No	No	16	104-39	VRC01 40mg/kg mo(0) + 20mg/kg mo(1,2,3,4,5)	T1
24	4	Mild	Not Related	1	2	110	111	None	E~19.0	Gastroenteritis viral	Infections and infestations	Viral Gastroenteritis	Resolved	No	No	14	104-73	VRC01 40mg/kg mo(0) + 20mg/kg mo(1,2,3,4,5)	T1
26	5	Mild	Not Related	1	3	140	142	None	U~19.0	Hyperaesthesia	Nervous system disorders	TACTILE SENSITIVITY (LEFT THIGH/SKIN)	Resolved	No	No	16	104-73	VRC01 40mg/kg mo(0) + 20mg/kg mo(1,2,3,4,5)	T1
28	6	Mild	Not Related	1	51	170	220	None	U~19.0	Proteinuria	Renal and urinary disorders	Proteinuria (mild)	Resolved	No	No	19	104-73	VRC01 40mg/kg mo(0) + 20mg/kg mo(1,2,3,4,5)	T1
30	6	Mild	Not Related	1		172		None	U~19.0	Skin papilloma	Neoplasms benign, malignant and unspecified (incl cysts and polyps)	2 plantar warts on right foot	Continuing at End of Study	No	No	23	104-73	VRC01 40mg/kg mo(0) + 20mg/kg mo(1,2,3,4,5)	T1
14	1	Mild	Related	1	15	14	28	None	U~19.0	Blood creatinine increased	Investigations	creatinine elevation	Resolved	No	No	4	104-23	VRC01 40mg/kg mo(0) + 20mg/kg mo(1,2,3,4,5)	T1
14	4	Moderate	Not Related	1	21	98	118	Medication	U~19.0	Dermatitis contact	Skin and subcutaneous tissue disorders	Contact Dermatitis (inner, upper thighs bilaterally, left forearm)	Resolved	No	No	12.1	104-23	VRC01 40mg/kg mo(0) + 20mg/kg mo(1,2,3,4,5)	T1
7	5	Moderate	Not Related	1	23	119	141	Medication	E~19.0	Sinusitis	Infections and infestations	sinusitis	Resolved	No	No	16	104-23	VRC01 40mg/kg mo(0) + 20mg/kg mo(1,2,3,4,5)	T1
11	1	Moderate	Not Related	1	25	11	35	Medication	E~19.0	Upper respiratory tract infection	Infections and infestations	upper respiratory infection	Resolved	No	No	4	104-10	VRC01 40mg/kg mo(0,2,4)	T2
13	1	Mild	Related	1	44	13	56	None	S~19.0	Aspartate aminotransferase increased	Investigations	elevated AST	Resolved	No	No	4	104-10	VRC01 40mg/kg mo(0,2,4)	T2
13	1	Mild	Related	1	44	13	56	None	S~19.0	Alanine aminotransferase increased	Investigations	elevated ALT	Resolved	No	No	4	104-10	VRC01 40mg/kg mo(0,2,4)	T2
49	1	Moderate	Not Related	1	6	49	54	Medication	U~19.0	Respiratory tract infection viral	Infections and infestations	viral respiratory infection	Resolved	No	No	9	104-03	VRC01 40mg/kg mo(0,2,4)	T2
40	3	Moderate	Not Related	1	5	154	158	Medication	E~19.0	Nasopharyngitis	Infections and infestations	common cold	Resolved	No	No	19	104-03	VRC01 40mg/kg mo(0,2,4)	T2
94	3	Moderate	Not Related	1	1	208	208	Medication	U~19.0	Injury associated with device	General disorders and administration site conditions	occupational percutaneous needle puncture wound of finger due to a hypodermic needle	Resolved	No	No	22	104-03	VRC01 40mg/kg mo(0,2,4)	T2
0	1	Mild	Not Related	1	13	0	12	None	U~19.0	Viral upper respiratory tract infection	Infections and infestations	upper respiratory infection viral	Resolved	No	No	3	104-22	VRC01 40mg/kg mo(0) + 20mg/kg mo(1,2,3,4,5)	T1
8	2	Moderate	Not Related	1	5	35	39	Medication	U~19.0	Myalgia	Musculoskeletal and connective tissue disorders	MUSCLE PAIN IN NECK AND LEFT SIDE OF UPPER BACK	Resolved	No	No	8	104-22	VRC01 40mg/kg mo(0) + 20mg/kg mo(1,2,3,4,5)	T1
40	2	Moderate	Not Related	1	3	67	69	None	E~19.0	Gastroenteritis viral	Infections and infestations	stomach flu	Resolved	No	No	12	104-22	VRC01 40mg/kg mo(0) + 20mg/kg mo(1,2,3,4,5)	T1
66	2	Mild	Not Related	1	20	93	112	None	E~19.0	Urinary tract infection	Infections and infestations	Urinary Tract Infection	Resolved	No	No	12.1	104-22	VRC01 40mg/kg mo(0) + 20mg/kg mo(1,2,3,4,5)	T1
62	2	Moderate	Not Related	1	6	89	94	Medication	U~19.0	Viral upper respiratory tract infection	Infections and infestations	Upper Respiratory Viral Infection	Resolved	No	No	12.1	104-22	VRC01 40mg/kg mo(0) + 20mg/kg mo(1,2,3,4,5)	T1
83	2	Mild	Not Related	1	2	110	111	Medication	E~19.0	Gastroenteritis	Infections and infestations	Gastroenteritis	Resolved	No	No	14	104-22	VRC01 40mg/kg mo(0) + 20mg/kg mo(1,2,3,4,5)	T1
17	5	Mild	Not Related	1	91	134	224	Medication	U~19.0	Pityriasis rosea	Skin and subcutaneous tissue disorders	Pityriasis Rosea (neck, arms, torso)	Resolved	No	No	16	104-22	VRC01 40mg/kg mo(0) + 20mg/kg mo(1,2,3,4,5)	T1
83	6	Mild	Not Related	1	6	224	229	None	U~19.0	Tinea infection	Infections and infestations	ringworm	Resolved	No	No	23	104-22	VRC01 40mg/kg mo(0) + 20mg/kg mo(1,2,3,4,5)	T1
10	3	Moderate	Not Related	1	1	118	118	None	E~19.0	Migraine	Nervous system disorders	Migraine	Resolved	No	No	14	104-76	VRC01 40mg/kg mo(0,2,4)	T2
103	3	Mild	Not Related	1	10	211	220	None	U~19.0	Skin mass	Skin and subcutaneous tissue disorders	Neck Nodule (right side of neck)	Resolved	No	No	23	104-76	VRC01 40mg/kg mo(0,2,4)	T2
24	4	Mild	Not Related	1	44	105	148	None	S~19.0	Upper respiratory tract infection	Infections and infestations	URI	Resolved	No	No	16	104-75	VRC01 40mg/kg mo(0) + 20mg/kg mo(1,2,3,4,5)	T1
23	6	Mild	Not Related	1	17	161	177	None	S~19.0	Upper respiratory tract infection	Infections and infestations	URI	Resolved	No	No	19	104-75	VRC01 40mg/kg mo(0) + 20mg/kg mo(1,2,3,4,5)	T1
75	6	Mild	Not Related	1		213		None	S~19.0	Upper respiratory tract infection	Infections and infestations	URI	Continuing at End of Study	No	No	23	104-75	VRC01 40mg/kg mo(0) + 20mg/kg mo(1,2,3,4,5)	T1
50	1	Moderate	Not Related	1	4	50	53	Medication	U~19.0	Pharyngitis streptococcal	Infections and infestations	strep throat	Resolved	No	No	9	104-43	VRC01 40mg/kg mo(0,2,4)	T2
13	2	Moderate	Not Related	1	2	69	70	Other	E~19.0	Gastroenteritis	Infections and infestations	gastroenteritis	Resolved	No	No	12	104-43	VRC01 40mg/kg mo(0,2,4)	T2
57	3	Mild	Not Related	1	56	168	223	None	E~19.0	Haemoglobin decreased	Investigations	Decreased hemoglobin	Resolved	No	No	19	104-43	VRC01 40mg/kg mo(0,2,4)	T2
0	1	Mild	Not Related	1	2	0	1	None	U~19.0	Pain in extremity	Musculoskeletal and connective tissue disorders	right thigh pain	Resolved	No	No	2	104-37	VRC01 40mg/kg mo(0) + 20mg/kg mo(1,2,3,4,5)	T1
26	1	Mild	Not Related	1	21	26	46	Medication	S~19.0	Upper respiratory tract infection	Infections and infestations	URI	Resolved	No	No	6	104-37	VRC01 40mg/kg mo(0) + 20mg/kg mo(1,2,3,4,5)	T1
19	2	Mild	Not Related	1	19	47	65	None	E~19.0	Insomnia	Psychiatric disorders	insomnia	Resolved	No	No	9	104-37	VRC01 40mg/kg mo(0) + 20mg/kg mo(1,2,3,4,5)	T1
12	3	Mild	Not Related	1	23	68	90	Medication	U~19.0	Myalgia	Musculoskeletal and connective tissue disorders	generalized myalgia	Resolved	No	No	12	104-37	VRC01 40mg/kg mo(0) + 20mg/kg mo(1,2,3,4,5)	T1
20	3	Mild	Not Related	1	2	76	77	None	E~19.0	Night sweats	Skin and subcutaneous tissue disorders	night sweats	Resolved	No	No	12	104-37	VRC01 40mg/kg mo(0) + 20mg/kg mo(1,2,3,4,5)	T1
32	6	Mild	Not Related	1	8	168	175	None	U~19.0	Proteinuria	Renal and urinary disorders	Proteinuria 1+	Resolved	No	No	19	104-61	VRC01 40mg/kg mo(0) + 20mg/kg mo(1,2,3,4,5)	T1
32	6	Severe	Not Related	1	11	168	178	None	S~19.0	Aspartate aminotransferase increased	Investigations	Elevated AST	Resolved	No	No	19	104-61	VRC01 40mg/kg mo(0) + 20mg/kg mo(1,2,3,4,5)	T1
32	6	Severe	Not Related	1	24	168	191	None	S~19.0	Alanine aminotransferase increased	Investigations	Elevated ALT	Resolved	No	No	19	104-61	VRC01 40mg/kg mo(0) + 20mg/kg mo(1,2,3,4,5)	T1
93	3	Moderate	Not Related	1	9	205	213	Medication	U~19.0	Back pain	Musculoskeletal and connective tissue disorders	lower back pain	Resolved	No	No	22	104-57	VRC01 40mg/kg mo(0,2,4)	T2
6	2	Mild	Not Related	1	9	19	27	None	E~19.0	Haematuria	Renal and urinary disorders	microscopic hematuria	Resolved	No	No	5.1	104-35	VRC01 40mg/kg IV mo(0) + 5mg/kg SC mo(0.5 to 5.5 by 0.5)	T3
0	3	Mild	Not Related	1	29	111	139	None	E~19.0	Neutropenia	Blood and lymphatic system disorders	Neutropenia	Resolved	No	No	14	104-82	VRC01 30mg/kg mo(0,2,4)	T5
7	8	Moderate	Not Related	1	4	108	111	None	E~19.0	Proctalgia	Gastrointestinal disorders	Rectal Pain	Resolved	No	No	14	104-28	VRC01 40mg/kg IV mo(0) + 5mg/kg SC mo(0.5 to 5.5 by 0.5)	T3
10	8	Mild	Not Related	1	4	111	114	None	E~19.0	Rectal haemorrhage	Gastrointestinal disorders	rectal bleeding	Resolved	No	No	14	104-28	VRC01 40mg/kg IV mo(0) + 5mg/kg SC mo(0.5 to 5.5 by 0.5)	T3
7	5	Mild	Not Related	1	8	63	70	None	U~19.0	Papule	Skin and subcutaneous tissue disorders	erythematous papules on abdomen	Resolved	No	No	11	104-85	VRC01 40mg/kg IV mo(0) + 5mg/kg SC mo(0.5 to 5.5 by 0.5)	T3
10	10	Mild	Not Related	1	8	136	143	Medication	E~19.0	Upper respiratory tract infection	Infections and infestations	Upper respiratory infection	Resolved	No	No	16	104-85	VRC01 40mg/kg IV mo(0) + 5mg/kg SC mo(0.5 to 5.5 by 0.5)	T3
0	9	Mild	Not Related	1	29	112	140	None	U~19.0	Neutrophil count decreased	Investigations	Decreased absolute neutrophils count	Resolved	No	No	14	104-85	VRC01 40mg/kg IV mo(0) + 5mg/kg SC mo(0.5 to 5.5 by 0.5)	T3
40	12	Moderate	Not Related	1	6	194	199	None	U~19.0	Back injury	Injury, poisoning and procedural complications	Back injury with associated lower back pain	Resolved	No	No	21	104-85	VRC01 40mg/kg IV mo(0) + 5mg/kg SC mo(0.5 to 5.5 by 0.5)	T3
13	1	Mild	Not Related	1	15	13	27	None	E~19.0	Urinary tract infection	Infections and infestations	UTI	Resolved	No	No	4	104-48	VRC01 30mg/kg mo(0,2,4)	T5
20	1	Moderate	Not Related	1	10	20	29	Medication	U~19.0	Toothache	Gastrointestinal disorders	Wisdom tooth pain	Resolved	No	No	6	104-48	VRC01 30mg/kg mo(0,2,4)	T5
13	2	Mild	Not Related	1	1	67	67	Medication	E~19.0	Headache	Nervous system disorders	headache	Resolved	No	No	11	104-48	VRC01 30mg/kg mo(0,2,4)	T5
29	2	Moderate	Not Related	1	1	83	83	Medication	U~19.0	Musculoskeletal pain	Musculoskeletal and connective tissue disorders	Muscle pain - R shoulder	Resolved	No	No	12	104-48	VRC01 30mg/kg mo(0,2,4)	T5
33	2	Severe	Not Related	1	15	87	101	Medication, Procedure/Surgery	U~19.0	Tooth fracture	Injury, poisoning and procedural complications	Cracked Tooth	Resolved	No	No	19	104-48	VRC01 30mg/kg mo(0,2,4)	T5
126	2	Mild	Not Related	1	1	180	180	Medication	E~19.0	Headache	Nervous system disorders	headache	Resolved	No	No	20	104-48	VRC01 30mg/kg mo(0,2,4)	T5
151	2	Moderate	Not Related	1	3	205	207	Medication	E~19.0	Dysmenorrhoea	Reproductive system and breast disorders	menstrual cramps	Resolved	No	No	22	104-48	VRC01 30mg/kg mo(0,2,4)	T5
14	1	Mild	Not Related	1		14		None	S~19.0	Alanine aminotransferase increased	Investigations	elevated ALT	Continuing at End of Study	No	No	4	104-44	VRC01 30mg/kg mo(0,2,4)	T5
27	1	Mild	Not Related	1	4	27	30	Medication, Other	E~19.0	Urinary tract infection	Infections and infestations	urinary tract infection	Resolved	No	No	6	104-49	VRC01 30mg/kg mo(0,2,4)	T5
24	2	Mild	Not Related	1	6	80	85	Medication	S~19.0	Upper respiratory tract infection	Infections and infestations	uri	Resolved	No	No	12	104-49	VRC01 30mg/kg mo(0,2,4)	T5
36	3	Mild	Not Related	1	20	150	169	Medication	S~19.0	Upper respiratory tract infection	Infections and infestations	URI	Resolved	No	No	19	104-49	VRC01 30mg/kg mo(0,2,4)	T5
73	3	Mild	Not Related	1	26	187	212	Medication	U~19.0	Suprapubic pain	General disorders and administration site conditions	suprapubic discomfort	Resolved	No	No	20	104-49	VRC01 30mg/kg mo(0,2,4)	T5
73	3	Mild	Not Related	1	6	187	192	Medication	U~19.0	Vulvovaginal pruritus	Reproductive system and breast disorders	vaginal itching	Resolved	No	No	20	104-49	VRC01 30mg/kg mo(0,2,4)	T5
7	2	Severe	Not Related	1	18	64	81	Medication	U~19.0	Pain in jaw	Musculoskeletal and connective tissue disorders	Jaw pain - L side	Resolved	No	No	11	104-58	VRC01 10mg/kg mo(0,2,4)	T4
48	3	Mild	Not Related	1	10	159	168	Medication	E~19.0	Laryngitis	Infections and infestations	laryngitis	Resolved	No	No	19	104-58	VRC01 10mg/kg mo(0,2,4)	T4
4	1	Mild	Not Related	1	2	4	5	None	E~19.0	Hangover	General disorders and administration site conditions	Hangover	Resolved	No	No	3	104-09	VRC01 40mg/kg mo(0,2,4)	T2
2	2	Mild	Not Related	1	4	55	58	None	U~19.0	Limb injury	Injury, poisoning and procedural complications	left fifth toe injury	Resolved	No	No	10	104-09	VRC01 40mg/kg mo(0,2,4)	T2
60	3	Moderate	Not Related	1	13	171	183	None	U~19.0	Limb injury	Injury, poisoning and procedural complications	R 2nd finger strain	Resolved	No	No	20	104-09	VRC01 40mg/kg mo(0,2,4)	T2
78	3	Mild	Not Related	1	4	189	192	None	E~19.0	Viral infection	Infections and infestations	Viral Syndrome	Resolved	No	No	20	104-09	VRC01 40mg/kg mo(0,2,4)	T2
90	3	Mild	Not Related	1	2	201	202	None	E~19.0	Upper respiratory tract infection	Infections and infestations	Upper Respiratory infection	Resolved	No	No	22	104-09	VRC01 40mg/kg mo(0,2,4)	T2
16	1	Mild	Not Related	1	8	16	23	None	U~19.0	Rash papular	Skin and subcutaneous tissue disorders	Papular rash on R hand & R foot	Resolved	No	No	4	104-55	VRC01 40mg/kg mo(0) + 20mg/kg mo(1,2,3,4,5)	T1
81	6	Moderate	Not Related	1		217		Medication	E~19.0	Influenza like illness	General disorders and administration site conditions	flu like symptoms	Continuing at End of Study	No	No	23	104-55	VRC01 40mg/kg mo(0) + 20mg/kg mo(1,2,3,4,5)	T1
0	1	Mild	Not Related	1	1	0	0	None	U~19.0	Presyncope	Nervous system disorders	Vaso vagal response to blood draw	Resolved	No	No	2	104-14	VRC01 40mg/kg mo(0) + 20mg/kg mo(1,2,3,4,5)	T1
0	6	Mild	Not Related	1	4	138	141	None	U~19.0	Laceration	Injury, poisoning and procedural complications	2mm X 2mm laceration at top of gluteal fold	Resolved	No	No	16	104-14	VRC01 40mg/kg mo(0) + 20mg/kg mo(1,2,3,4,5)	T1
9	6	Mild	Not Related	1	41	147	187	None	E~19.0	Dizziness	Nervous system disorders	Dizziness	Resolved	No	No	17	104-14	VRC01 40mg/kg mo(0) + 20mg/kg mo(1,2,3,4,5)	T1
57	6	Mild	Not Related	1	4	195	198	None	E~19.0	Upper respiratory tract infection	Infections and infestations	Upper Respiratory Tract Infection	Resolved	No	No	21	104-14	VRC01 40mg/kg mo(0) + 20mg/kg mo(1,2,3,4,5)	T1
14	3	Moderate	Not Related	1	7	123	129	Medication	E~19.0	Upper respiratory tract infection	Infections and infestations	Upper Respiratory Infection	Resolved	No	No	16	104-46	VRC01 40mg/kg mo(0,2,4)	T2
22	1	Mild	Not Related	1	11	22	32	None	E~19.0	Upper respiratory tract infection	Infections and infestations	upper respiratory infection	Resolved	No	No	6	104-36	VRC01 40mg/kg mo(0,2,4)	T2
23	2	Mild	Not Related	1	10	77	86	None	U~19.0	Upper respiratory tract infection	Infections and infestations	Upper respiratory infection	Resolved	No	No	12	104-36	VRC01 40mg/kg mo(0,2,4)	T2
14	1	Mild	Not Related	1	14	14	27	None	S~19.0	Alanine aminotransferase increased	Investigations	increased ALT	Resolved	No	No	4	104-54	VRC01 30mg/kg mo(0,2,4)	T5
14	1	Moderate	Not Related	1	14	14	27	None	S~19.0	Aspartate aminotransferase increased	Investigations	increased AST	Resolved	No	No	4	104-54	VRC01 30mg/kg mo(0,2,4)	T5
2	2	Mild	Not Related	1	3	56	58	Medication	E~19.0	Upper respiratory tract infection	Infections and infestations	Upper Respiratory Infection	Resolved	No	No	10	104-54	VRC01 30mg/kg mo(0,2,4)	T5
15	7	Moderate	Not Related	1	4	97	100	None	E~19.0	Food poisoning	Gastrointestinal disorders	Food poisoning	Resolved	No	No	13	104-74	Placebo for VRC01 IV mo(0) + SC mo(0.5 to 5.5 by 0.5)	P3
0	9	Mild	Not Related	1	29	112	140	None	U~19.0	Alanine aminotransferase increased	Investigations	Elevated ALT (Alanine Aminotransferase)	Resolved	No	No	14	104-74	Placebo for VRC01 IV mo(0) + SC mo(0.5 to 5.5 by 0.5)	P3
7	12	Mild	Not Related	1	21	159	179	None	S~19.0	Alanine aminotransferase increased	Investigations	INCREASED ALT	Resolved	No	No	19	104-74	Placebo for VRC01 IV mo(0) + SC mo(0.5 to 5.5 by 0.5)	P3
38	12	Moderate	Not Related	1	2	190	191	None	E~19.0	Hangover	General disorders and administration site conditions	Hangover	Resolved	No	No	21	104-74	Placebo for VRC01 IV mo(0) + SC mo(0.5 to 5.5 by 0.5)	P3
38	12	Mild	Not Related	1		190		None	U~19.0	Papule	Skin and subcutaneous tissue disorders	Elevated papule on anus	Continuing at End of Study	No	No	21	104-74	Placebo for VRC01 IV mo(0) + SC mo(0.5 to 5.5 by 0.5)	P3
12	2	Mild	Not Related	1	15	68	82	None	U~19.0	Neutrophil count decreased	Investigations	decreased neutrophils	Resolved	No	No	11	104-01	VRC01 10mg/kg mo(0,2,4)	T4
29	1	Mild	Not Related	1	89	29	117	None	U~19.0	Arthropod bite	Injury, poisoning and procedural complications	bug bites	Resolved	No	No	6	104-27	VRC01 30mg/kg mo(0,2,4)	T5
74	1	Moderate	Not Related	1	7	74	80	Medication	U~19.0	Herpes zoster	Infections and infestations	Shingles (right foot)	Resolved	No	No	12	104-27	VRC01 30mg/kg mo(0,2,4)	T5
17	1	Mild	Not Related	1	29	17	45	None	U~19.0	Arthropod bite	Injury, poisoning and procedural complications	Bed Bug Bites	Resolved	No	No	6	104-63	VRC01 30mg/kg mo(0,2,4)	T5
0	2	Mild	Not Related	1	13	54	66	None	U~19.0	Laceration	Injury, poisoning and procedural complications	lacerations in gluteal cleft	Resolved	No	No	9	104-63	VRC01 30mg/kg mo(0,2,4)	T5
29	2	Mild	Not Related	1	13	83	95	None	S~19.0	Blood creatinine increased	Investigations	Elevated creatinine	Resolved	No	No	12	104-63	VRC01 30mg/kg mo(0,2,4)	T5
0	2	Mild	Not Related	1	14	58	71	None	U~19.0	Blood alkaline phosphatase increased	Investigations	Elevated Alkaline Phosphate	Resolved	No	No	9	104-12	VRC01 10mg/kg mo(0,2,4)	T4
0	3	Mild	Not Related	1	5	107	111	None	S~19.0	Alanine aminotransferase increased	Investigations	Elevated ALT	Resolved	No	No	14	104-12	VRC01 10mg/kg mo(0,2,4)	T4
0	3	Mild	Not Related	1	16	28	43	None	U~19.0	Neutrophil count decreased	Investigations	decreased neutrophils	Resolved	No	No	6	104-84	VRC01 40mg/kg IV mo(0) + 5mg/kg SC mo(0.5 to 5.5 by 0.5)	T3
11	10	Mild	Not Related	1	16	138	153	Medication	E~19.0	Vulvovaginal candidiasis	Infections and infestations	vaginal candidiasis	Resolved	No	No	16	104-84	VRC01 40mg/kg IV mo(0) + 5mg/kg SC mo(0.5 to 5.5 by 0.5)	T3
3	2	Mild	Related	1	2	17	18	None	U~19.0	Rash generalised	Skin and subcutaneous tissue disorders	rash - generalized	Resolved	No	No	5.1	104-17	VRC01 40mg/kg IV mo(0) + 5mg/kg SC mo(0.5 to 5.5 by 0.5)	T3
19	2	Moderate	Not Related	1	5	33	37	Medication	U~19.0	Tooth abscess	Infections and infestations	dental abcess	Resolved	No	No	8	104-17	VRC01 40mg/kg IV mo(0) + 5mg/kg SC mo(0.5 to 5.5 by 0.5)	T3
3	3	Mild	Related	1	3	29	31	None	U~19.0	Injection site pruritus	General disorders and administration site conditions	pruritus at injection sites	Resolved	No	No	6	104-34	VRC01 40mg/kg IV mo(0) + 5mg/kg SC mo(0.5 to 5.5 by 0.5)	T3
0	7	Moderate	Not Related	1	14	81	94	None	E~19.0	Proteinuria	Renal and urinary disorders	proteinuria	Resolved	No	No	12	104-34	VRC01 40mg/kg IV mo(0) + 5mg/kg SC mo(0.5 to 5.5 by 0.5)	T3
11	9	Mild	Not Related	1	106	119	224	Medication	U~19.0	Dermatitis contact	Skin and subcutaneous tissue disorders	contact dermatitis - r face/neck	Resolved	No	No	15	104-34	VRC01 40mg/kg IV mo(0) + 5mg/kg SC mo(0.5 to 5.5 by 0.5)	T3
14	12	Mild	Not Related	1	60	165	224	Medication	E~19.0	Impetigo	Infections and infestations	impetigo	Resolved	No	No	19	104-34	VRC01 40mg/kg IV mo(0) + 5mg/kg SC mo(0.5 to 5.5 by 0.5)	T3
12	1	Mild	Not Related	1	17	12	28	Medication	U~19.0	Limb injury	Injury, poisoning and procedural complications	traumatic injury - Left great toe	Resolved	No	No	4	104-80	VRC01 40mg/kg IV mo(0) + 5mg/kg SC mo(0.5 to 5.5 by 0.5)	T3
0	3	Moderate	Not Related	1	7	28	34	None	E~19.0	Neutropenia	Blood and lymphatic system disorders	neutropenia	Resolved	No	No	6	104-80	VRC01 40mg/kg IV mo(0) + 5mg/kg SC mo(0.5 to 5.5 by 0.5)	T3
16	7	Moderate	Not Related	1	6	100	105	None	E~19.0	Chest pain	General disorders and administration site conditions	chest pain	Resolved	No	No	13.1	104-80	VRC01 40mg/kg IV mo(0) + 5mg/kg SC mo(0.5 to 5.5 by 0.5)	T3
0	4	Moderate	Not Related	1	17	42	58	None	E~19.0	Neutropenia	Blood and lymphatic system disorders	neutropenia	Resolved	No	No	8	104-80	VRC01 40mg/kg IV mo(0) + 5mg/kg SC mo(0.5 to 5.5 by 0.5)	T3
7	2	Mild	Not Related	1	5	21	25	None	E~19.0	Upper respiratory tract infection	Infections and infestations	upper respiratory infection	Resolved	No	No	6	104-04	VRC01 40mg/kg IV mo(0) + 5mg/kg SC mo(0.5 to 5.5 by 0.5)	T3
7	5	Mild	Not Related	1	18	63	80	None	U~19.0	Micturition urgency	Renal and urinary disorders	urgency to urinate	Resolved	No	No	11	104-04	VRC01 40mg/kg IV mo(0) + 5mg/kg SC mo(0.5 to 5.5 by 0.5)	T3
7	5	Mild	Not Related	1	18	63	80	None	U~19.0	Dysuria	Renal and urinary disorders	pain with urination	Resolved	No	No	11	104-04	VRC01 40mg/kg IV mo(0) + 5mg/kg SC mo(0.5 to 5.5 by 0.5)	T3
10	6	Moderate	Not Related	1	29	80	108	Medication	E~19.0	Bacterial vaginosis	Infections and infestations	bacterial vaginosis	Resolved	No	No	12	104-04	VRC01 40mg/kg IV mo(0) + 5mg/kg SC mo(0.5 to 5.5 by 0.5)	T3
10	6	Moderate	Not Related	1	29	80	108	Medication	E~19.0	Vulvovaginal candidiasis	Infections and infestations	vaginal candidiasis	Resolved	No	No	12	104-04	VRC01 40mg/kg IV mo(0) + 5mg/kg SC mo(0.5 to 5.5 by 0.5)	T3
49	12	Moderate	Not Related	1		200		Medication	U~19.0	Vaginitis bacterial	Infections and infestations	bacterial vaginitis	Continuing at End of Study	No	No	23	104-04	VRC01 40mg/kg IV mo(0) + 5mg/kg SC mo(0.5 to 5.5 by 0.5)	T3
4	3	Moderate	Not Related	1	3	29	31	None	U~19.0	Gastrointestinal viral infection	Infections and infestations	GI Viral Illness	Resolved	No	No	6	104-13	VRC01 40mg/kg IV mo(0) + 5mg/kg SC mo(0.5 to 5.5 by 0.5)	T3
14	9	Moderate	Not Related	1	10	123	132	None	U~19.0	Viral infection	Infections and infestations	viral illness	Resolved	No	No	15	104-13	VRC01 40mg/kg IV mo(0) + 5mg/kg SC mo(0.5 to 5.5 by 0.5)	T3
0	2	Mild	Related	1	1	14	14	None	U~19.0	Chest discomfort	General disorders and administration site conditions	tightness in chest after SC injection	Resolved	No	No	4	104-47	Placebo for VRC01 IV mo(0) + SC mo(0.5 to 5.5 by 0.5)	P3
0	2	Mild	Not Related	1	30	14	43	Medication	E~19.0	Bacteriuria	Infections and infestations	bacteriuria	Resolved	No	No	5	104-47	Placebo for VRC01 IV mo(0) + SC mo(0.5 to 5.5 by 0.5)	P3
40	2	Mild	Not Related	1	10	54	63	None	E~19.0	Upper respiratory tract infection	Infections and infestations	upper respiratory infection	Resolved	No	No	9	104-47	Placebo for VRC01 IV mo(0) + SC mo(0.5 to 5.5 by 0.5)	P3
0	3	Mild	Not Related	1	28	28	55	None	U~19.0	Haemoglobin decreased	Investigations	Decrease in Hemoglobin > 2.5 from baseline	Resolved	No	No	6	104-26	VRC01 40mg/kg IV mo(0) + 5mg/kg SC mo(0.5 to 5.5 by 0.5)	T3
0	9	Mild	Not Related	1	43	111	153	None	U~19.0	Haemoglobin decreased	Investigations	Drop in hemoglobin > 2.5 g/dl	Resolved	No	No	14	104-26	VRC01 40mg/kg IV mo(0) + 5mg/kg SC mo(0.5 to 5.5 by 0.5)	T3
0	12	Mild	Related	1	4	153	156	None	E~19.0	Neutropenia	Blood and lymphatic system disorders	neutropenia	Resolved	No	No	17	104-26	VRC01 40mg/kg IV mo(0) + 5mg/kg SC mo(0.5 to 5.5 by 0.5)	T3
12	12	Mild	Not Related	1		165		Medication	U~19.0	Toothache	Gastrointestinal disorders	dental pain - upper left molar	Continuing at End of Study	No	No	19	104-26	VRC01 40mg/kg IV mo(0) + 5mg/kg SC mo(0.5 to 5.5 by 0.5)	T3
12	1	Mild	Not Related	1	10	12	21	Medication	E~19.0	Upper respiratory tract infection	Infections and infestations	upper respiratory infection	Resolved	No	No	4	104-32	VRC01 40mg/kg IV mo(0) + 5mg/kg SC mo(0.5 to 5.5 by 0.5)	T3
2	9	Severe	Not Related	1	4	111	114	None	U~19.0	Depression	Psychiatric disorders	worsening of depression	Resolved	No	No	15	104-32	VRC01 40mg/kg IV mo(0) + 5mg/kg SC mo(0.5 to 5.5 by 0.5)	T3
11	10	Mild	Not Related	1	5	134	138	Medication	E~19.0	Upper respiratory tract infection	Infections and infestations	upper respiratory infection	Resolved	No	No	16	104-32	VRC01 40mg/kg IV mo(0) + 5mg/kg SC mo(0.5 to 5.5 by 0.5)	T3
16	11	Mild	Related	1	21	155	175	Medication	U~19.0	Varicella zoster virus infection	Infections and infestations	presumptive varicella zoster	Resolved	No	No	17	104-32	VRC01 40mg/kg IV mo(0) + 5mg/kg SC mo(0.5 to 5.5 by 0.5)	T3
5	12	Severe	Not Related	1		163		Other	U~19.0	Depression	Psychiatric disorders	depression - worsening of pre-existing condition	Continuing at End of Study	No	No	19	104-32	VRC01 40mg/kg IV mo(0) + 5mg/kg SC mo(0.5 to 5.5 by 0.5)	T3
11	7	Moderate	Not Related	1	6	96	101	Medication	E~19.0	Influenza like illness	General disorders and administration site conditions	flu-like symptoms	Resolved	No	No	13	104-38	VRC01 40mg/kg IV mo(0) + 5mg/kg SC mo(0.5 to 5.5 by 0.5)	T3
44	2	Mild	Not Related	1	7	97	103	Medication	E~19.0	Upper respiratory tract infection	Infections and infestations	upper respiratory infection	Resolved	No	No	14	104-77	VRC01 40mg/kg mo(0,2,4)	T2
0	3	Mild	Not Related	1	21	116	136	None	U~19.0	Liver function test increased	Investigations	elevated lfts	Resolved	No	No	14	104-77	VRC01 40mg/kg mo(0,2,4)	T2
0	1	Mild	Not Related	1	5	0	4	None	E~19.0	Constipation	Gastrointestinal disorders	constipation	Resolved	No	No	3	104-41	VRC01 40mg/kg mo(0,2,4)	T2
1	2	Mild	Not Related	1	19	54	72	None	U~19.0	Upper respiratory tract infection	Infections and infestations	URI, sore throat, runny nose, sneezing	Resolved	No	No	10	104-41	VRC01 40mg/kg mo(0,2,4)	T2
0	2	Mild	Not Related	1	27	53	79	None	E~19.0	Anaemia	Blood and lymphatic system disorders	anemia	Resolved	No	No	9	104-41	VRC01 40mg/kg mo(0,2,4)	T2
5	2	Mild	Not Related	1	152	32	183	Other	U~19.0	Tendonitis	Musculoskeletal and connective tissue disorders	right patellar tendonitis	Resolved	No	No	9	104-50	VRC01 40mg/kg mo(0) + 20mg/kg mo(1,2,3,4,5)	T1
17	4	Mild	Not Related	1	15	102	116	None	U~19.0	Headache	Nervous system disorders	headaches	Resolved	No	No	14	104-50	VRC01 40mg/kg mo(0) + 20mg/kg mo(1,2,3,4,5)	T1
35	2	Mild	Not Related	1	6	95	100	Medication	U~19.0	Traumatic iritis	Injury, poisoning and procedural complications	tramatic iritis - OD	Resolved	No	No	14	104-24	VRC01 40mg/kg mo(0,2,4)	T2
14	1	Mild	Not Related	1	15	14	28	None	U~19.0	Pharyngitis	Infections and infestations	mild pharyngitis	Resolved	No	No	4	104-24	VRC01 40mg/kg mo(0,2,4)	T2
2	2	Mild	Not Related	1	7	58	64	None	U~19.0	Erythema	Skin and subcutaneous tissue disorders	skin redness - front neck	Resolved	No	No	10	104-19	VRC01 40mg/kg mo(0,2,4)	T2
2	2	Mild	Not Related	1	7	58	64	None	U~19.0	Pruritus	Skin and subcutaneous tissue disorders	skin itchiness - front neck	Resolved	No	No	10	104-19	VRC01 40mg/kg mo(0,2,4)	T2
2	2	Mild	Not Related	1	7	58	64	None	U~19.0	Generalised erythema	Skin and subcutaneous tissue disorders	redness - left hand	Resolved	No	No	10	104-19	VRC01 40mg/kg mo(0,2,4)	T2
2	2	Mild	Not Related	1	7	58	64	None	U~19.0	Peripheral swelling	General disorders and administration site conditions	swelling - left hand	Resolved	No	No	10	104-19	VRC01 40mg/kg mo(0,2,4)	T2
13	2	Mild	Not Related	1	4	69	72	Medication	E~19.0	Upper respiratory tract infection	Infections and infestations	Upper respiratory infection	Resolved	No	No	12	104-19	VRC01 40mg/kg mo(0,2,4)	T2
33	3	Mild	Not Related	1	12	146	157	Medication	E~19.0	Upper respiratory tract infection	Infections and infestations	Upper respiratory infection	Resolved	No	No	19	104-19	VRC01 40mg/kg mo(0,2,4)	T2
7	4	Mild	Not Related	1	18	49	66	Medication	U~19.0	Toothache	Gastrointestinal disorders	dental pain - bottom left rear tooth	Resolved	No	No	9	104-69	VRC01 40mg/kg IV mo(0) + 5mg/kg SC mo(0.5 to 5.5 by 0.5)	T3
6	12	Mild	Not Related	1	1	160	160	Medication	U~19.0	Urethritis gonococcal	Infections and infestations	Neisseria gonorrhoeae - urethral	Resolved	No	No	19	104-69	VRC01 40mg/kg IV mo(0) + 5mg/kg SC mo(0.5 to 5.5 by 0.5)	T3
72	3	Mild	Not Related	1	8	184	191	Medication	E~19.0	Pharyngitis streptococcal	Infections and infestations	streptococcal pharyngitis	Resolved	No	No	20	104-86	VRC01 30mg/kg mo(0,2,4)	T5
175	1	Mild	Not Related	1		175		None	E~19.0	Haemoglobin decreased	Investigations	decreased hemoglobin	Continuing at End of Study	No	No	19	104-20	VRC01 10mg/kg mo(0,2,4)	T4
2	3	Mild	Related	1	1	57	57	None	E~19.0	Diarrhoea	Gastrointestinal disorders	diarrhea	Resolved	No	No	9	104-18	VRC01 40mg/kg mo(0) + 20mg/kg mo(1,2,3,4,5)	T1
2	1	Severe	Not Related	1	12	2	13	Medication	U~19.0	Influenza	Infections and infestations	influenza A virus infection	Resolved	No	No	3	104-52	VRC01 40mg/kg mo(0) + 20mg/kg mo(1,2,3,4,5)	T1
0	2	Mild	Not Related	1	30	27	56	None	S~19.0	Aspartate aminotransferase increased	Investigations	increased AST	Resolved	No	No	6	104-52	VRC01 40mg/kg mo(0) + 20mg/kg mo(1,2,3,4,5)	T1
0	2	Mild	Not Related	1	30	27	56	None	S~19.0	Alanine aminotransferase increased	Investigations	increased ALT	Resolved	No	No	6	104-52	VRC01 40mg/kg mo(0) + 20mg/kg mo(1,2,3,4,5)	T1
0	4	Mild	Not Related	1	32	83	114	None	S~19.0	Alanine aminotransferase increased	Investigations	increased ALT	Resolved	No	No	12	104-52	VRC01 40mg/kg mo(0) + 20mg/kg mo(1,2,3,4,5)	T1
25	3	Mild	Not Related	1	8	81	88	Medication	E~19.0	Sinus congestion	Respiratory, thoracic and mediastinal disorders	sinus congestion	Resolved	No	No	12	104-52	VRC01 40mg/kg mo(0) + 20mg/kg mo(1,2,3,4,5)	T1
24	4	Severe	Not Related	1	7	107	113	Medication	E~19.0	Influenza	Infections and infestations	Influenza B virus infection	Resolved	No	No	14	104-52	VRC01 40mg/kg mo(0) + 20mg/kg mo(1,2,3,4,5)	T1
0	6	Mild	Not Related	1	22	140	161	None	S~19.0	Alanine aminotransferase increased	Investigations	Increased ALT	Resolved	No	No	16	104-52	VRC01 40mg/kg mo(0) + 20mg/kg mo(1,2,3,4,5)	T1
15	1	Mild	Not Related	1	41	15	55	None	S~19.0	Aspartate aminotransferase increased	Investigations	INCREASED AST	Resolved	No	No	4	104-71	VRC01 40mg/kg mo(0,2,4)	T2
54	3	Mild	Not Related	1		167		None	E~19.0	Haemoglobin decreased	Investigations	decreased hemoglobin	Continuing at End of Study	No	No	19	104-71	VRC01 40mg/kg mo(0,2,4)	T2
111	3	Mild	Not Related	1		224		Medication	E~19.0	Sinus congestion	Respiratory, thoracic and mediastinal disorders	SINUS CONGESTION	Continuing at End of Study	No	No	23	104-71	VRC01 40mg/kg mo(0,2,4)	T2
22	1	Mild	Not Related	1	4	22	25	None	U~19.0	Pruritus	Skin and subcutaneous tissue disorders	itching, arms, torso and back	Resolved	No	No	6	104-78	VRC01 40mg/kg mo(0) + 20mg/kg mo(1,2,3,4,5)	T1
3	4	Moderate	Not Related	1	14	87	100	Medication	U~19.0	Viral infection	Infections and infestations	flu like syndrome, viral infection	Resolved	No	No	12	104-78	VRC01 40mg/kg mo(0) + 20mg/kg mo(1,2,3,4,5)	T1
13	1	Mild	Not Related	1	74	13	86	None	E~19.0	Haemoglobin decreased	Investigations	Decreased hemoglobin	Resolved	No	No	4	104-68	VRC01 40mg/kg mo(0,2,4)	T2
0	3	Mild	Not Related	1	62	114	175	None	E~19.0	Haemoglobin decreased	Investigations	decreased hemoglobin	Resolved	No	No	14	104-68	VRC01 40mg/kg mo(0,2,4)	T2
21	2	Moderate	Not Related	1	32	81	112	Medication	E~19.0	Acarodermatitis	Infections and infestations	SCABIES	Resolved	No	No	11.1	104-15	VRC01 10mg/kg mo(0,2,4)	T4
22	2	Moderate	Not Related	1	31	82	112	Medication	U~19.0	Herpes simplex	Infections and infestations	HERPES SIMPLEX VIRUS	Resolved	No	No	11.1	104-15	VRC01 10mg/kg mo(0,2,4)	T4
49	2	Mild	Not Related	1	19	109	127	None	U~19.0	Anal pruritus	Gastrointestinal disorders	ANAL ITCHING	Resolved	No	No	14	104-15	VRC01 10mg/kg mo(0,2,4)	T4
99	3	Mild	Not Related	1	21	211	231	Medication	E~19.0	Nasopharyngitis	Infections and infestations	COLD SYMPTOMS	Resolved	No	No	22	104-15	VRC01 10mg/kg mo(0,2,4)	T4
63	3	Mild	Not Related	1	25	171	195	None	E~19.0	Leukocyturia	Renal and urinary disorders	LEUKOCYTURIA	Resolved	No	No	19	104-51	VRC01 30mg/kg mo(0,2,4)	T5
63	3	Mild	Not Related	1	25	171	195	None	E~19.0	Ketonuria	Renal and urinary disorders	KETONURIA	Resolved	No	No	19	104-51	VRC01 30mg/kg mo(0,2,4)	T5
