# Supplementary material for: Safety, pharmacokinetics, and immunological activities of multiple intravenous or subcutaneous doses of an anti-HIV monoclonal antibody, VRC01, administered to HIV-uninfected adults: Results of a phase 1 randomized trial
Source: PLoS Med. 2017 Nov 14;14(11):e1002435. doi: 10.1371/journal.pmed.1002435 (PMC5685476; doi:10.1371/journal.pmed.1002435)
Supplement: S1 Data — Participant characteristics and study/treatment adherence: participant_details.csv (masked participant details including demographics, treatment group, and reasons for treatment discontinuation and study termination); treatment.csv (received treatment details by SPA visit). Safety: reactogenicity_listing.csv (all local and systemic reactogenicity events); reactogenicity_summary.csv (reactogenicity events summarized at the maximum reportable severity grade by participant and visit number); ae_listing.csv (all nonreactogenicity AEs); ae_summary.csv (AEs summarized at the maximum severity and relatedness by participant, MedDRA Preferred Term, and System Organ Class); safety_laboratory_graded.csv (safety laboratory results and corresponding grades are listed by participant and visit collected [prior to study product administration]). Drug level and immune responses (functional activities): ada_assay.csv (processed ADA assay data, as described in the methods section, for ADA activity [end point variable name: result]); aly_assay.csv (processed ELISA assay data, as described in the methods section, for ELISA-based VRC01 serum-concentration [end point variable name: result]); nab_assay.csv (processed nAb assay data, as described in the methods section, for TZM-bl neutralization assay-based VRC01 serum concentration including both ID50 and ID80 values [end point variable names: concentration50 and concentration 80]); phagocytosis_assay.csv (processed ADCP assay data, as described in the methods section, for ADCP functional activity [end point variable names: avg_phagocytosis_score and response]); virus_capture_assay.csv (processed IVCA data, as described in the methods section, for infectious virion capture functional activity [end point variable names: avg_capture_percentage and response]); adcc_assay.csv (processed ADCC assay data, as described in the methods section, for ADCC functional activity [end point variable names: blsub_pct_specific_killing and response]). ADA, a [file pmed.1002435.s010.zip › data/ae_summary.csv]

MedDRA Level (0-5)	Most Severe (text)	Most Related (text)	Data Description #1	MedDRA text SOC	MedDRA text Preferred	pub_id	rx	rx_code	summary_level
0	Mild	Not Related	AE Summary Data Excluding Reactogenicity Events			104-79	VRC01 40mg/kg IV mo(0) + 5mg/kg SC mo(0.5 to 5.5 by 0.5)	T3	Participant
1	Mild	Not Related	AE Summary Data Excluding Reactogenicity Events	Infections and infestations		104-79	VRC01 40mg/kg IV mo(0) + 5mg/kg SC mo(0.5 to 5.5 by 0.5)	T3	Participant, MedDRA System Organ Class
4	Mild	Not Related	AE Summary Data Excluding Reactogenicity Events	Infections and infestations	Herpangina	104-79	VRC01 40mg/kg IV mo(0) + 5mg/kg SC mo(0.5 to 5.5 by 0.5)	T3	Participant, MedDRA Preferred Term
4	Mild	Not Related	AE Summary Data Excluding Reactogenicity Events	Infections and infestations	Upper respiratory tract infection	104-79	VRC01 40mg/kg IV mo(0) + 5mg/kg SC mo(0.5 to 5.5 by 0.5)	T3	Participant, MedDRA Preferred Term
4	Mild	Not Related	AE Summary Data Excluding Reactogenicity Events	Infections and infestations	Viral infection	104-79	VRC01 40mg/kg IV mo(0) + 5mg/kg SC mo(0.5 to 5.5 by 0.5)	T3	Participant, MedDRA Preferred Term
1	Mild	Not Related	AE Summary Data Excluding Reactogenicity Events	Investigations		104-79	VRC01 40mg/kg IV mo(0) + 5mg/kg SC mo(0.5 to 5.5 by 0.5)	T3	Participant, MedDRA System Organ Class
4	Mild	Not Related	AE Summary Data Excluding Reactogenicity Events	Investigations	Haemoglobin decreased	104-79	VRC01 40mg/kg IV mo(0) + 5mg/kg SC mo(0.5 to 5.5 by 0.5)	T3	Participant, MedDRA Preferred Term
1	Mild	Not Related	AE Summary Data Excluding Reactogenicity Events	Renal and urinary disorders		104-79	VRC01 40mg/kg IV mo(0) + 5mg/kg SC mo(0.5 to 5.5 by 0.5)	T3	Participant, MedDRA System Organ Class
4	Mild	Not Related	AE Summary Data Excluding Reactogenicity Events	Renal and urinary disorders	Proteinuria	104-79	VRC01 40mg/kg IV mo(0) + 5mg/kg SC mo(0.5 to 5.5 by 0.5)	T3	Participant, MedDRA Preferred Term
0	Mild	Not Related	AE Summary Data Excluding Reactogenicity Events			104-53	VRC01 40mg/kg mo(0) + 20mg/kg mo(1,2,3,4,5)	T1	Participant
1	Mild	Not Related	AE Summary Data Excluding Reactogenicity Events	Ear and labyrinth disorders		104-53	VRC01 40mg/kg mo(0) + 20mg/kg mo(1,2,3,4,5)	T1	Participant, MedDRA System Organ Class
4	Mild	Not Related	AE Summary Data Excluding Reactogenicity Events	Ear and labyrinth disorders	Ear congestion	104-53	VRC01 40mg/kg mo(0) + 20mg/kg mo(1,2,3,4,5)	T1	Participant, MedDRA Preferred Term
1	Mild	Not Related	AE Summary Data Excluding Reactogenicity Events	Infections and infestations		104-53	VRC01 40mg/kg mo(0) + 20mg/kg mo(1,2,3,4,5)	T1	Participant, MedDRA System Organ Class
4	Mild	Not Related	AE Summary Data Excluding Reactogenicity Events	Infections and infestations	Sinusitis	104-53	VRC01 40mg/kg mo(0) + 20mg/kg mo(1,2,3,4,5)	T1	Participant, MedDRA Preferred Term
4	Mild	Not Related	AE Summary Data Excluding Reactogenicity Events	Infections and infestations	Viral infection	104-53	VRC01 40mg/kg mo(0) + 20mg/kg mo(1,2,3,4,5)	T1	Participant, MedDRA Preferred Term
1	Mild	Not Related	AE Summary Data Excluding Reactogenicity Events	Investigations		104-53	VRC01 40mg/kg mo(0) + 20mg/kg mo(1,2,3,4,5)	T1	Participant, MedDRA System Organ Class
4	Mild	Not Related	AE Summary Data Excluding Reactogenicity Events	Investigations	Lymphocyte count decreased	104-53	VRC01 40mg/kg mo(0) + 20mg/kg mo(1,2,3,4,5)	T1	Participant, MedDRA Preferred Term
1	Mild	Not Related	AE Summary Data Excluding Reactogenicity Events	Skin and subcutaneous tissue disorders		104-53	VRC01 40mg/kg mo(0) + 20mg/kg mo(1,2,3,4,5)	T1	Participant, MedDRA System Organ Class
4	Mild	Not Related	AE Summary Data Excluding Reactogenicity Events	Skin and subcutaneous tissue disorders	Eczema	104-53	VRC01 40mg/kg mo(0) + 20mg/kg mo(1,2,3,4,5)	T1	Participant, MedDRA Preferred Term
0	Mild	Not Related	AE Summary Data Excluding Reactogenicity Events			104-31	VRC01 40mg/kg mo(0,2,4)	T2	Participant
1	Mild	Not Related	AE Summary Data Excluding Reactogenicity Events	Infections and infestations		104-31	VRC01 40mg/kg mo(0,2,4)	T2	Participant, MedDRA System Organ Class
4	Mild	Not Related	AE Summary Data Excluding Reactogenicity Events	Infections and infestations	Pharyngitis	104-31	VRC01 40mg/kg mo(0,2,4)	T2	Participant, MedDRA Preferred Term
0	Moderate	Not Related	AE Summary Data Excluding Reactogenicity Events			104-72	VRC01 40mg/kg IV mo(0) + 5mg/kg SC mo(0.5 to 5.5 by 0.5)	T3	Participant
1	Mild	Not Related	AE Summary Data Excluding Reactogenicity Events	Blood and lymphatic system disorders		104-72	VRC01 40mg/kg IV mo(0) + 5mg/kg SC mo(0.5 to 5.5 by 0.5)	T3	Participant, MedDRA System Organ Class
4	Mild	Not Related	AE Summary Data Excluding Reactogenicity Events	Blood and lymphatic system disorders	Lymph node pain	104-72	VRC01 40mg/kg IV mo(0) + 5mg/kg SC mo(0.5 to 5.5 by 0.5)	T3	Participant, MedDRA Preferred Term
1	Mild	Not Related	AE Summary Data Excluding Reactogenicity Events	Gastrointestinal disorders		104-72	VRC01 40mg/kg IV mo(0) + 5mg/kg SC mo(0.5 to 5.5 by 0.5)	T3	Participant, MedDRA System Organ Class
4	Mild	Not Related	AE Summary Data Excluding Reactogenicity Events	Gastrointestinal disorders	Constipation	104-72	VRC01 40mg/kg IV mo(0) + 5mg/kg SC mo(0.5 to 5.5 by 0.5)	T3	Participant, MedDRA Preferred Term
1	Mild	Not Related	AE Summary Data Excluding Reactogenicity Events	General disorders and administration site conditions		104-72	VRC01 40mg/kg IV mo(0) + 5mg/kg SC mo(0.5 to 5.5 by 0.5)	T3	Participant, MedDRA System Organ Class
4	Mild	Not Related	AE Summary Data Excluding Reactogenicity Events	General disorders and administration site conditions	Injection site bruising	104-72	VRC01 40mg/kg IV mo(0) + 5mg/kg SC mo(0.5 to 5.5 by 0.5)	T3	Participant, MedDRA Preferred Term
4	Mild	Not Related	AE Summary Data Excluding Reactogenicity Events	General disorders and administration site conditions	Injection site pruritus	104-72	VRC01 40mg/kg IV mo(0) + 5mg/kg SC mo(0.5 to 5.5 by 0.5)	T3	Participant, MedDRA Preferred Term
1	Mild	Not Related	AE Summary Data Excluding Reactogenicity Events	Infections and infestations		104-72	VRC01 40mg/kg IV mo(0) + 5mg/kg SC mo(0.5 to 5.5 by 0.5)	T3	Participant, MedDRA System Organ Class
4	Mild	Not Related	AE Summary Data Excluding Reactogenicity Events	Infections and infestations	Furuncle	104-72	VRC01 40mg/kg IV mo(0) + 5mg/kg SC mo(0.5 to 5.5 by 0.5)	T3	Participant, MedDRA Preferred Term
1	Moderate	Not Related	AE Summary Data Excluding Reactogenicity Events	Injury, poisoning and procedural complications		104-72	VRC01 40mg/kg IV mo(0) + 5mg/kg SC mo(0.5 to 5.5 by 0.5)	T3	Participant, MedDRA System Organ Class
4	Moderate	Not Related	AE Summary Data Excluding Reactogenicity Events	Injury, poisoning and procedural complications	Ligament sprain	104-72	VRC01 40mg/kg IV mo(0) + 5mg/kg SC mo(0.5 to 5.5 by 0.5)	T3	Participant, MedDRA Preferred Term
1	Mild	Not Related	AE Summary Data Excluding Reactogenicity Events	Skin and subcutaneous tissue disorders		104-72	VRC01 40mg/kg IV mo(0) + 5mg/kg SC mo(0.5 to 5.5 by 0.5)	T3	Participant, MedDRA System Organ Class
4	Mild	Not Related	AE Summary Data Excluding Reactogenicity Events	Skin and subcutaneous tissue disorders	Skin mass	104-72	VRC01 40mg/kg IV mo(0) + 5mg/kg SC mo(0.5 to 5.5 by 0.5)	T3	Participant, MedDRA Preferred Term
0	Mild	Not Related	AE Summary Data Excluding Reactogenicity Events			104-70	Placebo for VRC01 IV mo(0) + SC mo(0.5 to 5.5 by 0.5)	P3	Participant
1	Mild	Not Related	AE Summary Data Excluding Reactogenicity Events	General disorders and administration site conditions		104-70	Placebo for VRC01 IV mo(0) + SC mo(0.5 to 5.5 by 0.5)	P3	Participant, MedDRA System Organ Class
4	Mild	Not Related	AE Summary Data Excluding Reactogenicity Events	General disorders and administration site conditions	Injection site bruising	104-70	Placebo for VRC01 IV mo(0) + SC mo(0.5 to 5.5 by 0.5)	P3	Participant, MedDRA Preferred Term
1	Mild	Not Related	AE Summary Data Excluding Reactogenicity Events	Infections and infestations		104-70	Placebo for VRC01 IV mo(0) + SC mo(0.5 to 5.5 by 0.5)	P3	Participant, MedDRA System Organ Class
4	Mild	Not Related	AE Summary Data Excluding Reactogenicity Events	Infections and infestations	Sinusitis	104-70	Placebo for VRC01 IV mo(0) + SC mo(0.5 to 5.5 by 0.5)	P3	Participant, MedDRA Preferred Term
4	Mild	Not Related	AE Summary Data Excluding Reactogenicity Events	Infections and infestations	Viral infection	104-70	Placebo for VRC01 IV mo(0) + SC mo(0.5 to 5.5 by 0.5)	P3	Participant, MedDRA Preferred Term
1	Mild	Not Related	AE Summary Data Excluding Reactogenicity Events	Injury, poisoning and procedural complications		104-70	Placebo for VRC01 IV mo(0) + SC mo(0.5 to 5.5 by 0.5)	P3	Participant, MedDRA System Organ Class
4	Mild	Not Related	AE Summary Data Excluding Reactogenicity Events	Injury, poisoning and procedural complications	Sunburn	104-70	Placebo for VRC01 IV mo(0) + SC mo(0.5 to 5.5 by 0.5)	P3	Participant, MedDRA Preferred Term
1	Mild	Not Related	AE Summary Data Excluding Reactogenicity Events	Investigations		104-70	Placebo for VRC01 IV mo(0) + SC mo(0.5 to 5.5 by 0.5)	P3	Participant, MedDRA System Organ Class
4	Mild	Not Related	AE Summary Data Excluding Reactogenicity Events	Investigations	Haemoglobin decreased	104-70	Placebo for VRC01 IV mo(0) + SC mo(0.5 to 5.5 by 0.5)	P3	Participant, MedDRA Preferred Term
0	Moderate	Not Related	AE Summary Data Excluding Reactogenicity Events			104-67	VRC01 40mg/kg IV mo(0) + 5mg/kg SC mo(0.5 to 5.5 by 0.5)	T3	Participant
1	Mild	Not Related	AE Summary Data Excluding Reactogenicity Events	General disorders and administration site conditions		104-67	VRC01 40mg/kg IV mo(0) + 5mg/kg SC mo(0.5 to 5.5 by 0.5)	T3	Participant, MedDRA System Organ Class
4	Mild	Not Related	AE Summary Data Excluding Reactogenicity Events	General disorders and administration site conditions	Injection site pruritus	104-67	VRC01 40mg/kg IV mo(0) + 5mg/kg SC mo(0.5 to 5.5 by 0.5)	T3	Participant, MedDRA Preferred Term
1	Mild	Not Related	AE Summary Data Excluding Reactogenicity Events	Infections and infestations		104-67	VRC01 40mg/kg IV mo(0) + 5mg/kg SC mo(0.5 to 5.5 by 0.5)	T3	Participant, MedDRA System Organ Class
4	Mild	Not Related	AE Summary Data Excluding Reactogenicity Events	Infections and infestations	Upper respiratory tract infection	104-67	VRC01 40mg/kg IV mo(0) + 5mg/kg SC mo(0.5 to 5.5 by 0.5)	T3	Participant, MedDRA Preferred Term
1	Moderate	Not Related	AE Summary Data Excluding Reactogenicity Events	Injury, poisoning and procedural complications		104-67	VRC01 40mg/kg IV mo(0) + 5mg/kg SC mo(0.5 to 5.5 by 0.5)	T3	Participant, MedDRA System Organ Class
4	Moderate	Not Related	AE Summary Data Excluding Reactogenicity Events	Injury, poisoning and procedural complications	Muscle rupture	104-67	VRC01 40mg/kg IV mo(0) + 5mg/kg SC mo(0.5 to 5.5 by 0.5)	T3	Participant, MedDRA Preferred Term
0	Moderate	Not Related	AE Summary Data Excluding Reactogenicity Events			104-30	VRC01 40mg/kg IV mo(0) + 5mg/kg SC mo(0.5 to 5.5 by 0.5)	T3	Participant
1	Mild	Not Related	AE Summary Data Excluding Reactogenicity Events	General disorders and administration site conditions		104-30	VRC01 40mg/kg IV mo(0) + 5mg/kg SC mo(0.5 to 5.5 by 0.5)	T3	Participant, MedDRA System Organ Class
4	Mild	Not Related	AE Summary Data Excluding Reactogenicity Events	General disorders and administration site conditions	Injection site bruising	104-30	VRC01 40mg/kg IV mo(0) + 5mg/kg SC mo(0.5 to 5.5 by 0.5)	T3	Participant, MedDRA Preferred Term
1	Moderate	Not Related	AE Summary Data Excluding Reactogenicity Events	Infections and infestations		104-30	VRC01 40mg/kg IV mo(0) + 5mg/kg SC mo(0.5 to 5.5 by 0.5)	T3	Participant, MedDRA System Organ Class
4	Mild	Not Related	AE Summary Data Excluding Reactogenicity Events	Infections and infestations	Upper respiratory tract infection	104-30	VRC01 40mg/kg IV mo(0) + 5mg/kg SC mo(0.5 to 5.5 by 0.5)	T3	Participant, MedDRA Preferred Term
4	Moderate	Not Related	AE Summary Data Excluding Reactogenicity Events	Infections and infestations	Urinary tract infection	104-30	VRC01 40mg/kg IV mo(0) + 5mg/kg SC mo(0.5 to 5.5 by 0.5)	T3	Participant, MedDRA Preferred Term
4	Mild	Not Related	AE Summary Data Excluding Reactogenicity Events	Infections and infestations	Viral infection	104-30	VRC01 40mg/kg IV mo(0) + 5mg/kg SC mo(0.5 to 5.5 by 0.5)	T3	Participant, MedDRA Preferred Term
1	Mild	Not Related	AE Summary Data Excluding Reactogenicity Events	Skin and subcutaneous tissue disorders		104-30	VRC01 40mg/kg IV mo(0) + 5mg/kg SC mo(0.5 to 5.5 by 0.5)	T3	Participant, MedDRA System Organ Class
4	Mild	Not Related	AE Summary Data Excluding Reactogenicity Events	Skin and subcutaneous tissue disorders	Rash maculo-papular	104-30	VRC01 40mg/kg IV mo(0) + 5mg/kg SC mo(0.5 to 5.5 by 0.5)	T3	Participant, MedDRA Preferred Term
0	Moderate	Not Related	AE Summary Data Excluding Reactogenicity Events			104-66	VRC01 40mg/kg mo(0,2,4)	T2	Participant
1	Mild	Not Related	AE Summary Data Excluding Reactogenicity Events	Gastrointestinal disorders		104-66	VRC01 40mg/kg mo(0,2,4)	T2	Participant, MedDRA System Organ Class
4	Mild	Not Related	AE Summary Data Excluding Reactogenicity Events	Gastrointestinal disorders	Haemorrhoids	104-66	VRC01 40mg/kg mo(0,2,4)	T2	Participant, MedDRA Preferred Term
1	Moderate	Not Related	AE Summary Data Excluding Reactogenicity Events	Nervous system disorders		104-66	VRC01 40mg/kg mo(0,2,4)	T2	Participant, MedDRA System Organ Class
4	Moderate	Not Related	AE Summary Data Excluding Reactogenicity Events	Nervous system disorders	Somnolence	104-66	VRC01 40mg/kg mo(0,2,4)	T2	Participant, MedDRA Preferred Term
0	Mild	Not Related	AE Summary Data Excluding Reactogenicity Events			104-16	VRC01 10mg/kg mo(0,2,4)	T4	Participant
1	Mild	Not Related	AE Summary Data Excluding Reactogenicity Events	Gastrointestinal disorders		104-16	VRC01 10mg/kg mo(0,2,4)	T4	Participant, MedDRA System Organ Class
4	Mild	Not Related	AE Summary Data Excluding Reactogenicity Events	Gastrointestinal disorders	Proctalgia	104-16	VRC01 10mg/kg mo(0,2,4)	T4	Participant, MedDRA Preferred Term
1	Mild	Not Related	AE Summary Data Excluding Reactogenicity Events	Infections and infestations		104-16	VRC01 10mg/kg mo(0,2,4)	T4	Participant, MedDRA System Organ Class
4	Mild	Not Related	AE Summary Data Excluding Reactogenicity Events	Infections and infestations	Upper respiratory tract infection	104-16	VRC01 10mg/kg mo(0,2,4)	T4	Participant, MedDRA Preferred Term
1	Mild	Not Related	AE Summary Data Excluding Reactogenicity Events	Injury, poisoning and procedural complications		104-16	VRC01 10mg/kg mo(0,2,4)	T4	Participant, MedDRA System Organ Class
4	Mild	Not Related	AE Summary Data Excluding Reactogenicity Events	Injury, poisoning and procedural complications	Laceration	104-16	VRC01 10mg/kg mo(0,2,4)	T4	Participant, MedDRA Preferred Term
1	Mild	Not Related	AE Summary Data Excluding Reactogenicity Events	Musculoskeletal and connective tissue disorders		104-16	VRC01 10mg/kg mo(0,2,4)	T4	Participant, MedDRA System Organ Class
4	Mild	Not Related	AE Summary Data Excluding Reactogenicity Events	Musculoskeletal and connective tissue disorders	Musculoskeletal pain	104-16	VRC01 10mg/kg mo(0,2,4)	T4	Participant, MedDRA Preferred Term
0	Moderate	Not Related	AE Summary Data Excluding Reactogenicity Events			104-81	VRC01 40mg/kg IV mo(0) + 5mg/kg SC mo(0.5 to 5.5 by 0.5)	T3	Participant
1	Moderate	Not Related	AE Summary Data Excluding Reactogenicity Events	Infections and infestations		104-81	VRC01 40mg/kg IV mo(0) + 5mg/kg SC mo(0.5 to 5.5 by 0.5)	T3	Participant, MedDRA System Organ Class
4	Moderate	Not Related	AE Summary Data Excluding Reactogenicity Events	Infections and infestations	Viral infection	104-81	VRC01 40mg/kg IV mo(0) + 5mg/kg SC mo(0.5 to 5.5 by 0.5)	T3	Participant, MedDRA Preferred Term
0	Moderate	Not Related	AE Summary Data Excluding Reactogenicity Events			104-33	VRC01 10mg/kg mo(0,2,4)	T4	Participant
1	Mild	Not Related	AE Summary Data Excluding Reactogenicity Events	Infections and infestations		104-33	VRC01 10mg/kg mo(0,2,4)	T4	Participant, MedDRA System Organ Class
4	Mild	Not Related	AE Summary Data Excluding Reactogenicity Events	Infections and infestations	Viral infection	104-33	VRC01 10mg/kg mo(0,2,4)	T4	Participant, MedDRA Preferred Term
1	Mild	Not Related	AE Summary Data Excluding Reactogenicity Events	Investigations		104-33	VRC01 10mg/kg mo(0,2,4)	T4	Participant, MedDRA System Organ Class
4	Mild	Not Related	AE Summary Data Excluding Reactogenicity Events	Investigations	Heart rate irregular	104-33	VRC01 10mg/kg mo(0,2,4)	T4	Participant, MedDRA Preferred Term
1	Moderate	Not Related	AE Summary Data Excluding Reactogenicity Events	Renal and urinary disorders		104-33	VRC01 10mg/kg mo(0,2,4)	T4	Participant, MedDRA System Organ Class
4	Moderate	Not Related	AE Summary Data Excluding Reactogenicity Events	Renal and urinary disorders	Haematuria	104-33	VRC01 10mg/kg mo(0,2,4)	T4	Participant, MedDRA Preferred Term
0	Mild	Not Related	AE Summary Data Excluding Reactogenicity Events			104-88	VRC01 30mg/kg mo(0,2,4)	T5	Participant
1	Mild	Not Related	AE Summary Data Excluding Reactogenicity Events	Gastrointestinal disorders		104-88	VRC01 30mg/kg mo(0,2,4)	T5	Participant, MedDRA System Organ Class
4	Mild	Not Related	AE Summary Data Excluding Reactogenicity Events	Gastrointestinal disorders	Nausea	104-88	VRC01 30mg/kg mo(0,2,4)	T5	Participant, MedDRA Preferred Term
1	Mild	Not Related	AE Summary Data Excluding Reactogenicity Events	Injury, poisoning and procedural complications		104-88	VRC01 30mg/kg mo(0,2,4)	T5	Participant, MedDRA System Organ Class
4	Mild	Not Related	AE Summary Data Excluding Reactogenicity Events	Injury, poisoning and procedural complications	Procedural pain	104-88	VRC01 30mg/kg mo(0,2,4)	T5	Participant, MedDRA Preferred Term
1	Mild	Not Related	AE Summary Data Excluding Reactogenicity Events	Neoplasms benign, malignant and unspecified (incl cysts and polyps)		104-88	VRC01 30mg/kg mo(0,2,4)	T5	Participant, MedDRA System Organ Class
4	Mild	Not Related	AE Summary Data Excluding Reactogenicity Events	Neoplasms benign, malignant and unspecified (incl cysts and polyps)	Acrochordon	104-88	VRC01 30mg/kg mo(0,2,4)	T5	Participant, MedDRA Preferred Term
0	Moderate	Not Related	AE Summary Data Excluding Reactogenicity Events			104-45	VRC01 30mg/kg mo(0,2,4)	T5	Participant
1	Moderate	Not Related	AE Summary Data Excluding Reactogenicity Events	Infections and infestations		104-45	VRC01 30mg/kg mo(0,2,4)	T5	Participant, MedDRA System Organ Class
4	Mild	Not Related	AE Summary Data Excluding Reactogenicity Events	Infections and infestations	Upper respiratory tract infection	104-45	VRC01 30mg/kg mo(0,2,4)	T5	Participant, MedDRA Preferred Term
4	Mild	Not Related	AE Summary Data Excluding Reactogenicity Events	Infections and infestations	Urinary tract infection	104-45	VRC01 30mg/kg mo(0,2,4)	T5	Participant, MedDRA Preferred Term
4	Moderate	Not Related	AE Summary Data Excluding Reactogenicity Events	Infections and infestations	Viral upper respiratory tract infection	104-45	VRC01 30mg/kg mo(0,2,4)	T5	Participant, MedDRA Preferred Term
1	Mild	Not Related	AE Summary Data Excluding Reactogenicity Events	Investigations		104-45	VRC01 30mg/kg mo(0,2,4)	T5	Participant, MedDRA System Organ Class
4	Mild	Not Related	AE Summary Data Excluding Reactogenicity Events	Investigations	Haemoglobin decreased	104-45	VRC01 30mg/kg mo(0,2,4)	T5	Participant, MedDRA Preferred Term
0	Moderate	Not Related	AE Summary Data Excluding Reactogenicity Events			104-60	VRC01 40mg/kg mo(0) + 20mg/kg mo(1,2,3,4,5)	T1	Participant
1	Moderate	Not Related	AE Summary Data Excluding Reactogenicity Events	Infections and infestations		104-60	VRC01 40mg/kg mo(0) + 20mg/kg mo(1,2,3,4,5)	T1	Participant, MedDRA System Organ Class
4	Moderate	Not Related	AE Summary Data Excluding Reactogenicity Events	Infections and infestations	Gastroenteritis viral	104-60	VRC01 40mg/kg mo(0) + 20mg/kg mo(1,2,3,4,5)	T1	Participant, MedDRA Preferred Term
1	Mild	Not Related	AE Summary Data Excluding Reactogenicity Events	Investigations		104-60	VRC01 40mg/kg mo(0) + 20mg/kg mo(1,2,3,4,5)	T1	Participant, MedDRA System Organ Class
4	Mild	Not Related	AE Summary Data Excluding Reactogenicity Events	Investigations	Alanine aminotransferase increased	104-60	VRC01 40mg/kg mo(0) + 20mg/kg mo(1,2,3,4,5)	T1	Participant, MedDRA Preferred Term
4	Mild	Not Related	AE Summary Data Excluding Reactogenicity Events	Investigations	Aspartate aminotransferase increased	104-60	VRC01 40mg/kg mo(0) + 20mg/kg mo(1,2,3,4,5)	T1	Participant, MedDRA Preferred Term
1	Moderate	Not Related	AE Summary Data Excluding Reactogenicity Events	Nervous system disorders		104-60	VRC01 40mg/kg mo(0) + 20mg/kg mo(1,2,3,4,5)	T1	Participant, MedDRA System Organ Class
4	Moderate	Not Related	AE Summary Data Excluding Reactogenicity Events	Nervous system disorders	Headache	104-60	VRC01 40mg/kg mo(0) + 20mg/kg mo(1,2,3,4,5)	T1	Participant, MedDRA Preferred Term
4	Mild	Not Related	AE Summary Data Excluding Reactogenicity Events	Nervous system disorders	Hypoaesthesia	104-60	VRC01 40mg/kg mo(0) + 20mg/kg mo(1,2,3,4,5)	T1	Participant, MedDRA Preferred Term
0	Moderate	Not Related	AE Summary Data Excluding Reactogenicity Events			104-39	VRC01 40mg/kg mo(0) + 20mg/kg mo(1,2,3,4,5)	T1	Participant
1	Mild	Not Related	AE Summary Data Excluding Reactogenicity Events	General disorders and administration site conditions		104-39	VRC01 40mg/kg mo(0) + 20mg/kg mo(1,2,3,4,5)	T1	Participant, MedDRA System Organ Class
4	Mild	Not Related	AE Summary Data Excluding Reactogenicity Events	General disorders and administration site conditions	Fatigue	104-39	VRC01 40mg/kg mo(0) + 20mg/kg mo(1,2,3,4,5)	T1	Participant, MedDRA Preferred Term
1	Moderate	Not Related	AE Summary Data Excluding Reactogenicity Events	Infections and infestations		104-39	VRC01 40mg/kg mo(0) + 20mg/kg mo(1,2,3,4,5)	T1	Participant, MedDRA System Organ Class
4	Moderate	Not Related	AE Summary Data Excluding Reactogenicity Events	Infections and infestations	Nasopharyngitis	104-39	VRC01 40mg/kg mo(0) + 20mg/kg mo(1,2,3,4,5)	T1	Participant, MedDRA Preferred Term
4	Moderate	Not Related	AE Summary Data Excluding Reactogenicity Events	Infections and infestations	Otitis media	104-39	VRC01 40mg/kg mo(0) + 20mg/kg mo(1,2,3,4,5)	T1	Participant, MedDRA Preferred Term
4	Moderate	Not Related	AE Summary Data Excluding Reactogenicity Events	Infections and infestations	Urinary tract infection	104-39	VRC01 40mg/kg mo(0) + 20mg/kg mo(1,2,3,4,5)	T1	Participant, MedDRA Preferred Term
1	Moderate	Not Related	AE Summary Data Excluding Reactogenicity Events	Nervous system disorders		104-39	VRC01 40mg/kg mo(0) + 20mg/kg mo(1,2,3,4,5)	T1	Participant, MedDRA System Organ Class
4	Moderate	Not Related	AE Summary Data Excluding Reactogenicity Events	Nervous system disorders	Syncope	104-39	VRC01 40mg/kg mo(0) + 20mg/kg mo(1,2,3,4,5)	T1	Participant, MedDRA Preferred Term
1	Mild	Not Related	AE Summary Data Excluding Reactogenicity Events	Psychiatric disorders		104-39	VRC01 40mg/kg mo(0) + 20mg/kg mo(1,2,3,4,5)	T1	Participant, MedDRA System Organ Class
4	Mild	Not Related	AE Summary Data Excluding Reactogenicity Events	Psychiatric disorders	Insomnia	104-39	VRC01 40mg/kg mo(0) + 20mg/kg mo(1,2,3,4,5)	T1	Participant, MedDRA Preferred Term
1	Mild	Not Related	AE Summary Data Excluding Reactogenicity Events	Reproductive system and breast disorders		104-39	VRC01 40mg/kg mo(0) + 20mg/kg mo(1,2,3,4,5)	T1	Participant, MedDRA System Organ Class
4	Mild	Not Related	AE Summary Data Excluding Reactogenicity Events	Reproductive system and breast disorders	Dysmenorrhoea	104-39	VRC01 40mg/kg mo(0) + 20mg/kg mo(1,2,3,4,5)	T1	Participant, MedDRA Preferred Term
0	Mild	Not Related	AE Summary Data Excluding Reactogenicity Events			104-73	VRC01 40mg/kg mo(0) + 20mg/kg mo(1,2,3,4,5)	T1	Participant
1	Mild	Not Related	AE Summary Data Excluding Reactogenicity Events	Infections and infestations		104-73	VRC01 40mg/kg mo(0) + 20mg/kg mo(1,2,3,4,5)	T1	Participant, MedDRA System Organ Class
4	Mild	Not Related	AE Summary Data Excluding Reactogenicity Events	Infections and infestations	Gastroenteritis viral	104-73	VRC01 40mg/kg mo(0) + 20mg/kg mo(1,2,3,4,5)	T1	Participant, MedDRA Preferred Term
1	Mild	Not Related	AE Summary Data Excluding Reactogenicity Events	Neoplasms benign, malignant and unspecified (incl cysts and polyps)		104-73	VRC01 40mg/kg mo(0) + 20mg/kg mo(1,2,3,4,5)	T1	Participant, MedDRA System Organ Class
4	Mild	Not Related	AE Summary Data Excluding Reactogenicity Events	Neoplasms benign, malignant and unspecified (incl cysts and polyps)	Skin papilloma	104-73	VRC01 40mg/kg mo(0) + 20mg/kg mo(1,2,3,4,5)	T1	Participant, MedDRA Preferred Term
1	Mild	Not Related	AE Summary Data Excluding Reactogenicity Events	Nervous system disorders		104-73	VRC01 40mg/kg mo(0) + 20mg/kg mo(1,2,3,4,5)	T1	Participant, MedDRA System Organ Class
4	Mild	Not Related	AE Summary Data Excluding Reactogenicity Events	Nervous system disorders	Hyperaesthesia	104-73	VRC01 40mg/kg mo(0) + 20mg/kg mo(1,2,3,4,5)	T1	Participant, MedDRA Preferred Term
1	Mild	Not Related	AE Summary Data Excluding Reactogenicity Events	Renal and urinary disorders		104-73	VRC01 40mg/kg mo(0) + 20mg/kg mo(1,2,3,4,5)	T1	Participant, MedDRA System Organ Class
4	Mild	Not Related	AE Summary Data Excluding Reactogenicity Events	Renal and urinary disorders	Proteinuria	104-73	VRC01 40mg/kg mo(0) + 20mg/kg mo(1,2,3,4,5)	T1	Participant, MedDRA Preferred Term
0	Moderate	Related	AE Summary Data Excluding Reactogenicity Events			104-23	VRC01 40mg/kg mo(0) + 20mg/kg mo(1,2,3,4,5)	T1	Participant
1	Moderate	Not Related	AE Summary Data Excluding Reactogenicity Events	Infections and infestations		104-23	VRC01 40mg/kg mo(0) + 20mg/kg mo(1,2,3,4,5)	T1	Participant, MedDRA System Organ Class
4	Moderate	Not Related	AE Summary Data Excluding Reactogenicity Events	Infections and infestations	Sinusitis	104-23	VRC01 40mg/kg mo(0) + 20mg/kg mo(1,2,3,4,5)	T1	Participant, MedDRA Preferred Term
1	Mild	Related	AE Summary Data Excluding Reactogenicity Events	Investigations		104-23	VRC01 40mg/kg mo(0) + 20mg/kg mo(1,2,3,4,5)	T1	Participant, MedDRA System Organ Class
4	Mild	Related	AE Summary Data Excluding Reactogenicity Events	Investigations	Blood creatinine increased	104-23	VRC01 40mg/kg mo(0) + 20mg/kg mo(1,2,3,4,5)	T1	Participant, MedDRA Preferred Term
1	Moderate	Not Related	AE Summary Data Excluding Reactogenicity Events	Skin and subcutaneous tissue disorders		104-23	VRC01 40mg/kg mo(0) + 20mg/kg mo(1,2,3,4,5)	T1	Participant, MedDRA System Organ Class
4	Moderate	Not Related	AE Summary Data Excluding Reactogenicity Events	Skin and subcutaneous tissue disorders	Dermatitis contact	104-23	VRC01 40mg/kg mo(0) + 20mg/kg mo(1,2,3,4,5)	T1	Participant, MedDRA Preferred Term
0	Moderate	Related	AE Summary Data Excluding Reactogenicity Events			104-10	VRC01 40mg/kg mo(0,2,4)	T2	Participant
1	Moderate	Not Related	AE Summary Data Excluding Reactogenicity Events	Infections and infestations		104-10	VRC01 40mg/kg mo(0,2,4)	T2	Participant, MedDRA System Organ Class
4	Moderate	Not Related	AE Summary Data Excluding Reactogenicity Events	Infections and infestations	Upper respiratory tract infection	104-10	VRC01 40mg/kg mo(0,2,4)	T2	Participant, MedDRA Preferred Term
1	Mild	Related	AE Summary Data Excluding Reactogenicity Events	Investigations		104-10	VRC01 40mg/kg mo(0,2,4)	T2	Participant, MedDRA System Organ Class
4	Mild	Related	AE Summary Data Excluding Reactogenicity Events	Investigations	Alanine aminotransferase increased	104-10	VRC01 40mg/kg mo(0,2,4)	T2	Participant, MedDRA Preferred Term
4	Mild	Related	AE Summary Data Excluding Reactogenicity Events	Investigations	Aspartate aminotransferase increased	104-10	VRC01 40mg/kg mo(0,2,4)	T2	Participant, MedDRA Preferred Term
0	Moderate	Not Related	AE Summary Data Excluding Reactogenicity Events			104-03	VRC01 40mg/kg mo(0,2,4)	T2	Participant
1	Moderate	Not Related	AE Summary Data Excluding Reactogenicity Events	General disorders and administration site conditions		104-03	VRC01 40mg/kg mo(0,2,4)	T2	Participant, MedDRA System Organ Class
4	Moderate	Not Related	AE Summary Data Excluding Reactogenicity Events	General disorders and administration site conditions	Injury associated with device	104-03	VRC01 40mg/kg mo(0,2,4)	T2	Participant, MedDRA Preferred Term
1	Moderate	Not Related	AE Summary Data Excluding Reactogenicity Events	Infections and infestations		104-03	VRC01 40mg/kg mo(0,2,4)	T2	Participant, MedDRA System Organ Class
4	Moderate	Not Related	AE Summary Data Excluding Reactogenicity Events	Infections and infestations	Nasopharyngitis	104-03	VRC01 40mg/kg mo(0,2,4)	T2	Participant, MedDRA Preferred Term
4	Moderate	Not Related	AE Summary Data Excluding Reactogenicity Events	Infections and infestations	Respiratory tract infection viral	104-03	VRC01 40mg/kg mo(0,2,4)	T2	Participant, MedDRA Preferred Term
0	Moderate	Not Related	AE Summary Data Excluding Reactogenicity Events			104-22	VRC01 40mg/kg mo(0) + 20mg/kg mo(1,2,3,4,5)	T1	Participant
1	Moderate	Not Related	AE Summary Data Excluding Reactogenicity Events	Infections and infestations		104-22	VRC01 40mg/kg mo(0) + 20mg/kg mo(1,2,3,4,5)	T1	Participant, MedDRA System Organ Class
4	Mild	Not Related	AE Summary Data Excluding Reactogenicity Events	Infections and infestations	Gastroenteritis	104-22	VRC01 40mg/kg mo(0) + 20mg/kg mo(1,2,3,4,5)	T1	Participant, MedDRA Preferred Term
4	Moderate	Not Related	AE Summary Data Excluding Reactogenicity Events	Infections and infestations	Gastroenteritis viral	104-22	VRC01 40mg/kg mo(0) + 20mg/kg mo(1,2,3,4,5)	T1	Participant, MedDRA Preferred Term
4	Mild	Not Related	AE Summary Data Excluding Reactogenicity Events	Infections and infestations	Tinea infection	104-22	VRC01 40mg/kg mo(0) + 20mg/kg mo(1,2,3,4,5)	T1	Participant, MedDRA Preferred Term
4	Mild	Not Related	AE Summary Data Excluding Reactogenicity Events	Infections and infestations	Urinary tract infection	104-22	VRC01 40mg/kg mo(0) + 20mg/kg mo(1,2,3,4,5)	T1	Participant, MedDRA Preferred Term
4	Moderate	Not Related	AE Summary Data Excluding Reactogenicity Events	Infections and infestations	Viral upper respiratory tract infection	104-22	VRC01 40mg/kg mo(0) + 20mg/kg mo(1,2,3,4,5)	T1	Participant, MedDRA Preferred Term
1	Moderate	Not Related	AE Summary Data Excluding Reactogenicity Events	Musculoskeletal and connective tissue disorders		104-22	VRC01 40mg/kg mo(0) + 20mg/kg mo(1,2,3,4,5)	T1	Participant, MedDRA System Organ Class
4	Moderate	Not Related	AE Summary Data Excluding Reactogenicity Events	Musculoskeletal and connective tissue disorders	Myalgia	104-22	VRC01 40mg/kg mo(0) + 20mg/kg mo(1,2,3,4,5)	T1	Participant, MedDRA Preferred Term
1	Mild	Not Related	AE Summary Data Excluding Reactogenicity Events	Skin and subcutaneous tissue disorders		104-22	VRC01 40mg/kg mo(0) + 20mg/kg mo(1,2,3,4,5)	T1	Participant, MedDRA System Organ Class
4	Mild	Not Related	AE Summary Data Excluding Reactogenicity Events	Skin and subcutaneous tissue disorders	Pityriasis rosea	104-22	VRC01 40mg/kg mo(0) + 20mg/kg mo(1,2,3,4,5)	T1	Participant, MedDRA Preferred Term
0	Moderate	Not Related	AE Summary Data Excluding Reactogenicity Events			104-76	VRC01 40mg/kg mo(0,2,4)	T2	Participant
1	Moderate	Not Related	AE Summary Data Excluding Reactogenicity Events	Nervous system disorders		104-76	VRC01 40mg/kg mo(0,2,4)	T2	Participant, MedDRA System Organ Class
4	Moderate	Not Related	AE Summary Data Excluding Reactogenicity Events	Nervous system disorders	Migraine	104-76	VRC01 40mg/kg mo(0,2,4)	T2	Participant, MedDRA Preferred Term
1	Mild	Not Related	AE Summary Data Excluding Reactogenicity Events	Skin and subcutaneous tissue disorders		104-76	VRC01 40mg/kg mo(0,2,4)	T2	Participant, MedDRA System Organ Class
4	Mild	Not Related	AE Summary Data Excluding Reactogenicity Events	Skin and subcutaneous tissue disorders	Skin mass	104-76	VRC01 40mg/kg mo(0,2,4)	T2	Participant, MedDRA Preferred Term
0	Mild	Not Related	AE Summary Data Excluding Reactogenicity Events			104-75	VRC01 40mg/kg mo(0) + 20mg/kg mo(1,2,3,4,5)	T1	Participant
1	Mild	Not Related	AE Summary Data Excluding Reactogenicity Events	Infections and infestations		104-75	VRC01 40mg/kg mo(0) + 20mg/kg mo(1,2,3,4,5)	T1	Participant, MedDRA System Organ Class
4	Mild	Not Related	AE Summary Data Excluding Reactogenicity Events	Infections and infestations	Upper respiratory tract infection	104-75	VRC01 40mg/kg mo(0) + 20mg/kg mo(1,2,3,4,5)	T1	Participant, MedDRA Preferred Term
0	Moderate	Not Related	AE Summary Data Excluding Reactogenicity Events			104-43	VRC01 40mg/kg mo(0,2,4)	T2	Participant
1	Moderate	Not Related	AE Summary Data Excluding Reactogenicity Events	Infections and infestations		104-43	VRC01 40mg/kg mo(0,2,4)	T2	Participant, MedDRA System Organ Class
4	Moderate	Not Related	AE Summary Data Excluding Reactogenicity Events	Infections and infestations	Gastroenteritis	104-43	VRC01 40mg/kg mo(0,2,4)	T2	Participant, MedDRA Preferred Term
4	Moderate	Not Related	AE Summary Data Excluding Reactogenicity Events	Infections and infestations	Pharyngitis streptococcal	104-43	VRC01 40mg/kg mo(0,2,4)	T2	Participant, MedDRA Preferred Term
1	Mild	Not Related	AE Summary Data Excluding Reactogenicity Events	Investigations		104-43	VRC01 40mg/kg mo(0,2,4)	T2	Participant, MedDRA System Organ Class
4	Mild	Not Related	AE Summary Data Excluding Reactogenicity Events	Investigations	Haemoglobin decreased	104-43	VRC01 40mg/kg mo(0,2,4)	T2	Participant, MedDRA Preferred Term
0	Mild	Not Related	AE Summary Data Excluding Reactogenicity Events			104-37	VRC01 40mg/kg mo(0) + 20mg/kg mo(1,2,3,4,5)	T1	Participant
1	Mild	Not Related	AE Summary Data Excluding Reactogenicity Events	Infections and infestations		104-37	VRC01 40mg/kg mo(0) + 20mg/kg mo(1,2,3,4,5)	T1	Participant, MedDRA System Organ Class
4	Mild	Not Related	AE Summary Data Excluding Reactogenicity Events	Infections and infestations	Upper respiratory tract infection	104-37	VRC01 40mg/kg mo(0) + 20mg/kg mo(1,2,3,4,5)	T1	Participant, MedDRA Preferred Term
1	Mild	Not Related	AE Summary Data Excluding Reactogenicity Events	Musculoskeletal and connective tissue disorders		104-37	VRC01 40mg/kg mo(0) + 20mg/kg mo(1,2,3,4,5)	T1	Participant, MedDRA System Organ Class
4	Mild	Not Related	AE Summary Data Excluding Reactogenicity Events	Musculoskeletal and connective tissue disorders	Myalgia	104-37	VRC01 40mg/kg mo(0) + 20mg/kg mo(1,2,3,4,5)	T1	Participant, MedDRA Preferred Term
4	Mild	Not Related	AE Summary Data Excluding Reactogenicity Events	Musculoskeletal and connective tissue disorders	Pain in extremity	104-37	VRC01 40mg/kg mo(0) + 20mg/kg mo(1,2,3,4,5)	T1	Participant, MedDRA Preferred Term
1	Mild	Not Related	AE Summary Data Excluding Reactogenicity Events	Psychiatric disorders		104-37	VRC01 40mg/kg mo(0) + 20mg/kg mo(1,2,3,4,5)	T1	Participant, MedDRA System Organ Class
4	Mild	Not Related	AE Summary Data Excluding Reactogenicity Events	Psychiatric disorders	Insomnia	104-37	VRC01 40mg/kg mo(0) + 20mg/kg mo(1,2,3,4,5)	T1	Participant, MedDRA Preferred Term
1	Mild	Not Related	AE Summary Data Excluding Reactogenicity Events	Skin and subcutaneous tissue disorders		104-37	VRC01 40mg/kg mo(0) + 20mg/kg mo(1,2,3,4,5)	T1	Participant, MedDRA System Organ Class
4	Mild	Not Related	AE Summary Data Excluding Reactogenicity Events	Skin and subcutaneous tissue disorders	Night sweats	104-37	VRC01 40mg/kg mo(0) + 20mg/kg mo(1,2,3,4,5)	T1	Participant, MedDRA Preferred Term
0	Severe	Not Related	AE Summary Data Excluding Reactogenicity Events			104-61	VRC01 40mg/kg mo(0) + 20mg/kg mo(1,2,3,4,5)	T1	Participant
1	Severe	Not Related	AE Summary Data Excluding Reactogenicity Events	Investigations		104-61	VRC01 40mg/kg mo(0) + 20mg/kg mo(1,2,3,4,5)	T1	Participant, MedDRA System Organ Class
4	Severe	Not Related	AE Summary Data Excluding Reactogenicity Events	Investigations	Alanine aminotransferase increased	104-61	VRC01 40mg/kg mo(0) + 20mg/kg mo(1,2,3,4,5)	T1	Participant, MedDRA Preferred Term
4	Severe	Not Related	AE Summary Data Excluding Reactogenicity Events	Investigations	Aspartate aminotransferase increased	104-61	VRC01 40mg/kg mo(0) + 20mg/kg mo(1,2,3,4,5)	T1	Participant, MedDRA Preferred Term
1	Mild	Not Related	AE Summary Data Excluding Reactogenicity Events	Renal and urinary disorders		104-61	VRC01 40mg/kg mo(0) + 20mg/kg mo(1,2,3,4,5)	T1	Participant, MedDRA System Organ Class
4	Mild	Not Related	AE Summary Data Excluding Reactogenicity Events	Renal and urinary disorders	Proteinuria	104-61	VRC01 40mg/kg mo(0) + 20mg/kg mo(1,2,3,4,5)	T1	Participant, MedDRA Preferred Term
0	Moderate	Not Related	AE Summary Data Excluding Reactogenicity Events			104-57	VRC01 40mg/kg mo(0,2,4)	T2	Participant
1	Moderate	Not Related	AE Summary Data Excluding Reactogenicity Events	Musculoskeletal and connective tissue disorders		104-57	VRC01 40mg/kg mo(0,2,4)	T2	Participant, MedDRA System Organ Class
4	Moderate	Not Related	AE Summary Data Excluding Reactogenicity Events	Musculoskeletal and connective tissue disorders	Back pain	104-57	VRC01 40mg/kg mo(0,2,4)	T2	Participant, MedDRA Preferred Term
0	Mild	Not Related	AE Summary Data Excluding Reactogenicity Events			104-35	VRC01 40mg/kg IV mo(0) + 5mg/kg SC mo(0.5 to 5.5 by 0.5)	T3	Participant
1	Mild	Not Related	AE Summary Data Excluding Reactogenicity Events	Renal and urinary disorders		104-35	VRC01 40mg/kg IV mo(0) + 5mg/kg SC mo(0.5 to 5.5 by 0.5)	T3	Participant, MedDRA System Organ Class
4	Mild	Not Related	AE Summary Data Excluding Reactogenicity Events	Renal and urinary disorders	Haematuria	104-35	VRC01 40mg/kg IV mo(0) + 5mg/kg SC mo(0.5 to 5.5 by 0.5)	T3	Participant, MedDRA Preferred Term
0	Mild	Not Related	AE Summary Data Excluding Reactogenicity Events			104-82	VRC01 30mg/kg mo(0,2,4)	T5	Participant
1	Mild	Not Related	AE Summary Data Excluding Reactogenicity Events	Blood and lymphatic system disorders		104-82	VRC01 30mg/kg mo(0,2,4)	T5	Participant, MedDRA System Organ Class
4	Mild	Not Related	AE Summary Data Excluding Reactogenicity Events	Blood and lymphatic system disorders	Neutropenia	104-82	VRC01 30mg/kg mo(0,2,4)	T5	Participant, MedDRA Preferred Term
0	Moderate	Not Related	AE Summary Data Excluding Reactogenicity Events			104-28	VRC01 40mg/kg IV mo(0) + 5mg/kg SC mo(0.5 to 5.5 by 0.5)	T3	Participant
1	Moderate	Not Related	AE Summary Data Excluding Reactogenicity Events	Gastrointestinal disorders		104-28	VRC01 40mg/kg IV mo(0) + 5mg/kg SC mo(0.5 to 5.5 by 0.5)	T3	Participant, MedDRA System Organ Class
4	Moderate	Not Related	AE Summary Data Excluding Reactogenicity Events	Gastrointestinal disorders	Proctalgia	104-28	VRC01 40mg/kg IV mo(0) + 5mg/kg SC mo(0.5 to 5.5 by 0.5)	T3	Participant, MedDRA Preferred Term
4	Mild	Not Related	AE Summary Data Excluding Reactogenicity Events	Gastrointestinal disorders	Rectal haemorrhage	104-28	VRC01 40mg/kg IV mo(0) + 5mg/kg SC mo(0.5 to 5.5 by 0.5)	T3	Participant, MedDRA Preferred Term
0	Moderate	Not Related	AE Summary Data Excluding Reactogenicity Events			104-85	VRC01 40mg/kg IV mo(0) + 5mg/kg SC mo(0.5 to 5.5 by 0.5)	T3	Participant
1	Mild	Not Related	AE Summary Data Excluding Reactogenicity Events	Infections and infestations		104-85	VRC01 40mg/kg IV mo(0) + 5mg/kg SC mo(0.5 to 5.5 by 0.5)	T3	Participant, MedDRA System Organ Class
4	Mild	Not Related	AE Summary Data Excluding Reactogenicity Events	Infections and infestations	Upper respiratory tract infection	104-85	VRC01 40mg/kg IV mo(0) + 5mg/kg SC mo(0.5 to 5.5 by 0.5)	T3	Participant, MedDRA Preferred Term
1	Moderate	Not Related	AE Summary Data Excluding Reactogenicity Events	Injury, poisoning and procedural complications		104-85	VRC01 40mg/kg IV mo(0) + 5mg/kg SC mo(0.5 to 5.5 by 0.5)	T3	Participant, MedDRA System Organ Class
4	Moderate	Not Related	AE Summary Data Excluding Reactogenicity Events	Injury, poisoning and procedural complications	Back injury	104-85	VRC01 40mg/kg IV mo(0) + 5mg/kg SC mo(0.5 to 5.5 by 0.5)	T3	Participant, MedDRA Preferred Term
1	Mild	Not Related	AE Summary Data Excluding Reactogenicity Events	Investigations		104-85	VRC01 40mg/kg IV mo(0) + 5mg/kg SC mo(0.5 to 5.5 by 0.5)	T3	Participant, MedDRA System Organ Class
4	Mild	Not Related	AE Summary Data Excluding Reactogenicity Events	Investigations	Neutrophil count decreased	104-85	VRC01 40mg/kg IV mo(0) + 5mg/kg SC mo(0.5 to 5.5 by 0.5)	T3	Participant, MedDRA Preferred Term
1	Mild	Not Related	AE Summary Data Excluding Reactogenicity Events	Skin and subcutaneous tissue disorders		104-85	VRC01 40mg/kg IV mo(0) + 5mg/kg SC mo(0.5 to 5.5 by 0.5)	T3	Participant, MedDRA System Organ Class
4	Mild	Not Related	AE Summary Data Excluding Reactogenicity Events	Skin and subcutaneous tissue disorders	Papule	104-85	VRC01 40mg/kg IV mo(0) + 5mg/kg SC mo(0.5 to 5.5 by 0.5)	T3	Participant, MedDRA Preferred Term
0	Severe	Not Related	AE Summary Data Excluding Reactogenicity Events			104-48	VRC01 30mg/kg mo(0,2,4)	T5	Participant
1	Moderate	Not Related	AE Summary Data Excluding Reactogenicity Events	Gastrointestinal disorders		104-48	VRC01 30mg/kg mo(0,2,4)	T5	Participant, MedDRA System Organ Class
4	Moderate	Not Related	AE Summary Data Excluding Reactogenicity Events	Gastrointestinal disorders	Toothache	104-48	VRC01 30mg/kg mo(0,2,4)	T5	Participant, MedDRA Preferred Term
1	Mild	Not Related	AE Summary Data Excluding Reactogenicity Events	Infections and infestations		104-48	VRC01 30mg/kg mo(0,2,4)	T5	Participant, MedDRA System Organ Class
4	Mild	Not Related	AE Summary Data Excluding Reactogenicity Events	Infections and infestations	Urinary tract infection	104-48	VRC01 30mg/kg mo(0,2,4)	T5	Participant, MedDRA Preferred Term
1	Severe	Not Related	AE Summary Data Excluding Reactogenicity Events	Injury, poisoning and procedural complications		104-48	VRC01 30mg/kg mo(0,2,4)	T5	Participant, MedDRA System Organ Class
4	Severe	Not Related	AE Summary Data Excluding Reactogenicity Events	Injury, poisoning and procedural complications	Tooth fracture	104-48	VRC01 30mg/kg mo(0,2,4)	T5	Participant, MedDRA Preferred Term
1	Moderate	Not Related	AE Summary Data Excluding Reactogenicity Events	Musculoskeletal and connective tissue disorders		104-48	VRC01 30mg/kg mo(0,2,4)	T5	Participant, MedDRA System Organ Class
4	Moderate	Not Related	AE Summary Data Excluding Reactogenicity Events	Musculoskeletal and connective tissue disorders	Musculoskeletal pain	104-48	VRC01 30mg/kg mo(0,2,4)	T5	Participant, MedDRA Preferred Term
1	Mild	Not Related	AE Summary Data Excluding Reactogenicity Events	Nervous system disorders		104-48	VRC01 30mg/kg mo(0,2,4)	T5	Participant, MedDRA System Organ Class
4	Mild	Not Related	AE Summary Data Excluding Reactogenicity Events	Nervous system disorders	Headache	104-48	VRC01 30mg/kg mo(0,2,4)	T5	Participant, MedDRA Preferred Term
1	Moderate	Not Related	AE Summary Data Excluding Reactogenicity Events	Reproductive system and breast disorders		104-48	VRC01 30mg/kg mo(0,2,4)	T5	Participant, MedDRA System Organ Class
4	Moderate	Not Related	AE Summary Data Excluding Reactogenicity Events	Reproductive system and breast disorders	Dysmenorrhoea	104-48	VRC01 30mg/kg mo(0,2,4)	T5	Participant, MedDRA Preferred Term
0	Mild	Not Related	AE Summary Data Excluding Reactogenicity Events			104-44	VRC01 30mg/kg mo(0,2,4)	T5	Participant
1	Mild	Not Related	AE Summary Data Excluding Reactogenicity Events	Investigations		104-44	VRC01 30mg/kg mo(0,2,4)	T5	Participant, MedDRA System Organ Class
4	Mild	Not Related	AE Summary Data Excluding Reactogenicity Events	Investigations	Alanine aminotransferase increased	104-44	VRC01 30mg/kg mo(0,2,4)	T5	Participant, MedDRA Preferred Term
0	Mild	Not Related	AE Summary Data Excluding Reactogenicity Events			104-49	VRC01 30mg/kg mo(0,2,4)	T5	Participant
1	Mild	Not Related	AE Summary Data Excluding Reactogenicity Events	General disorders and administration site conditions		104-49	VRC01 30mg/kg mo(0,2,4)	T5	Participant, MedDRA System Organ Class
4	Mild	Not Related	AE Summary Data Excluding Reactogenicity Events	General disorders and administration site conditions	Suprapubic pain	104-49	VRC01 30mg/kg mo(0,2,4)	T5	Participant, MedDRA Preferred Term
1	Mild	Not Related	AE Summary Data Excluding Reactogenicity Events	Infections and infestations		104-49	VRC01 30mg/kg mo(0,2,4)	T5	Participant, MedDRA System Organ Class
4	Mild	Not Related	AE Summary Data Excluding Reactogenicity Events	Infections and infestations	Upper respiratory tract infection	104-49	VRC01 30mg/kg mo(0,2,4)	T5	Participant, MedDRA Preferred Term
4	Mild	Not Related	AE Summary Data Excluding Reactogenicity Events	Infections and infestations	Urinary tract infection	104-49	VRC01 30mg/kg mo(0,2,4)	T5	Participant, MedDRA Preferred Term
1	Mild	Not Related	AE Summary Data Excluding Reactogenicity Events	Reproductive system and breast disorders		104-49	VRC01 30mg/kg mo(0,2,4)	T5	Participant, MedDRA System Organ Class
4	Mild	Not Related	AE Summary Data Excluding Reactogenicity Events	Reproductive system and breast disorders	Vulvovaginal pruritus	104-49	VRC01 30mg/kg mo(0,2,4)	T5	Participant, MedDRA Preferred Term
0	Severe	Not Related	AE Summary Data Excluding Reactogenicity Events			104-58	VRC01 10mg/kg mo(0,2,4)	T4	Participant
1	Mild	Not Related	AE Summary Data Excluding Reactogenicity Events	Infections and infestations		104-58	VRC01 10mg/kg mo(0,2,4)	T4	Participant, MedDRA System Organ Class
4	Mild	Not Related	AE Summary Data Excluding Reactogenicity Events	Infections and infestations	Laryngitis	104-58	VRC01 10mg/kg mo(0,2,4)	T4	Participant, MedDRA Preferred Term
1	Severe	Not Related	AE Summary Data Excluding Reactogenicity Events	Musculoskeletal and connective tissue disorders		104-58	VRC01 10mg/kg mo(0,2,4)	T4	Participant, MedDRA System Organ Class
4	Severe	Not Related	AE Summary Data Excluding Reactogenicity Events	Musculoskeletal and connective tissue disorders	Pain in jaw	104-58	VRC01 10mg/kg mo(0,2,4)	T4	Participant, MedDRA Preferred Term
0	Moderate	Not Related	AE Summary Data Excluding Reactogenicity Events			104-09	VRC01 40mg/kg mo(0,2,4)	T2	Participant
1	Mild	Not Related	AE Summary Data Excluding Reactogenicity Events	General disorders and administration site conditions		104-09	VRC01 40mg/kg mo(0,2,4)	T2	Participant, MedDRA System Organ Class
4	Mild	Not Related	AE Summary Data Excluding Reactogenicity Events	General disorders and administration site conditions	Hangover	104-09	VRC01 40mg/kg mo(0,2,4)	T2	Participant, MedDRA Preferred Term
1	Mild	Not Related	AE Summary Data Excluding Reactogenicity Events	Infections and infestations		104-09	VRC01 40mg/kg mo(0,2,4)	T2	Participant, MedDRA System Organ Class
4	Mild	Not Related	AE Summary Data Excluding Reactogenicity Events	Infections and infestations	Upper respiratory tract infection	104-09	VRC01 40mg/kg mo(0,2,4)	T2	Participant, MedDRA Preferred Term
4	Mild	Not Related	AE Summary Data Excluding Reactogenicity Events	Infections and infestations	Viral infection	104-09	VRC01 40mg/kg mo(0,2,4)	T2	Participant, MedDRA Preferred Term
1	Moderate	Not Related	AE Summary Data Excluding Reactogenicity Events	Injury, poisoning and procedural complications		104-09	VRC01 40mg/kg mo(0,2,4)	T2	Participant, MedDRA System Organ Class
4	Moderate	Not Related	AE Summary Data Excluding Reactogenicity Events	Injury, poisoning and procedural complications	Limb injury	104-09	VRC01 40mg/kg mo(0,2,4)	T2	Participant, MedDRA Preferred Term
0	Moderate	Not Related	AE Summary Data Excluding Reactogenicity Events			104-55	VRC01 40mg/kg mo(0) + 20mg/kg mo(1,2,3,4,5)	T1	Participant
1	Moderate	Not Related	AE Summary Data Excluding Reactogenicity Events	General disorders and administration site conditions		104-55	VRC01 40mg/kg mo(0) + 20mg/kg mo(1,2,3,4,5)	T1	Participant, MedDRA System Organ Class
4	Moderate	Not Related	AE Summary Data Excluding Reactogenicity Events	General disorders and administration site conditions	Influenza like illness	104-55	VRC01 40mg/kg mo(0) + 20mg/kg mo(1,2,3,4,5)	T1	Participant, MedDRA Preferred Term
1	Mild	Not Related	AE Summary Data Excluding Reactogenicity Events	Skin and subcutaneous tissue disorders		104-55	VRC01 40mg/kg mo(0) + 20mg/kg mo(1,2,3,4,5)	T1	Participant, MedDRA System Organ Class
4	Mild	Not Related	AE Summary Data Excluding Reactogenicity Events	Skin and subcutaneous tissue disorders	Rash papular	104-55	VRC01 40mg/kg mo(0) + 20mg/kg mo(1,2,3,4,5)	T1	Participant, MedDRA Preferred Term
0	Mild	Not Related	AE Summary Data Excluding Reactogenicity Events			104-14	VRC01 40mg/kg mo(0) + 20mg/kg mo(1,2,3,4,5)	T1	Participant
1	Mild	Not Related	AE Summary Data Excluding Reactogenicity Events	Infections and infestations		104-14	VRC01 40mg/kg mo(0) + 20mg/kg mo(1,2,3,4,5)	T1	Participant, MedDRA System Organ Class
4	Mild	Not Related	AE Summary Data Excluding Reactogenicity Events	Infections and infestations	Upper respiratory tract infection	104-14	VRC01 40mg/kg mo(0) + 20mg/kg mo(1,2,3,4,5)	T1	Participant, MedDRA Preferred Term
1	Mild	Not Related	AE Summary Data Excluding Reactogenicity Events	Injury, poisoning and procedural complications		104-14	VRC01 40mg/kg mo(0) + 20mg/kg mo(1,2,3,4,5)	T1	Participant, MedDRA System Organ Class
4	Mild	Not Related	AE Summary Data Excluding Reactogenicity Events	Injury, poisoning and procedural complications	Laceration	104-14	VRC01 40mg/kg mo(0) + 20mg/kg mo(1,2,3,4,5)	T1	Participant, MedDRA Preferred Term
1	Mild	Not Related	AE Summary Data Excluding Reactogenicity Events	Nervous system disorders		104-14	VRC01 40mg/kg mo(0) + 20mg/kg mo(1,2,3,4,5)	T1	Participant, MedDRA System Organ Class
4	Mild	Not Related	AE Summary Data Excluding Reactogenicity Events	Nervous system disorders	Dizziness	104-14	VRC01 40mg/kg mo(0) + 20mg/kg mo(1,2,3,4,5)	T1	Participant, MedDRA Preferred Term
4	Mild	Not Related	AE Summary Data Excluding Reactogenicity Events	Nervous system disorders	Presyncope	104-14	VRC01 40mg/kg mo(0) + 20mg/kg mo(1,2,3,4,5)	T1	Participant, MedDRA Preferred Term
0	Moderate	Not Related	AE Summary Data Excluding Reactogenicity Events			104-46	VRC01 40mg/kg mo(0,2,4)	T2	Participant
1	Moderate	Not Related	AE Summary Data Excluding Reactogenicity Events	Infections and infestations		104-46	VRC01 40mg/kg mo(0,2,4)	T2	Participant, MedDRA System Organ Class
4	Moderate	Not Related	AE Summary Data Excluding Reactogenicity Events	Infections and infestations	Upper respiratory tract infection	104-46	VRC01 40mg/kg mo(0,2,4)	T2	Participant, MedDRA Preferred Term
0	Mild	Not Related	AE Summary Data Excluding Reactogenicity Events			104-36	VRC01 40mg/kg mo(0,2,4)	T2	Participant
1	Mild	Not Related	AE Summary Data Excluding Reactogenicity Events	Infections and infestations		104-36	VRC01 40mg/kg mo(0,2,4)	T2	Participant, MedDRA System Organ Class
4	Mild	Not Related	AE Summary Data Excluding Reactogenicity Events	Infections and infestations	Upper respiratory tract infection	104-36	VRC01 40mg/kg mo(0,2,4)	T2	Participant, MedDRA Preferred Term
0	Moderate	Not Related	AE Summary Data Excluding Reactogenicity Events			104-54	VRC01 30mg/kg mo(0,2,4)	T5	Participant
1	Mild	Not Related	AE Summary Data Excluding Reactogenicity Events	Infections and infestations		104-54	VRC01 30mg/kg mo(0,2,4)	T5	Participant, MedDRA System Organ Class
4	Mild	Not Related	AE Summary Data Excluding Reactogenicity Events	Infections and infestations	Upper respiratory tract infection	104-54	VRC01 30mg/kg mo(0,2,4)	T5	Participant, MedDRA Preferred Term
1	Moderate	Not Related	AE Summary Data Excluding Reactogenicity Events	Investigations		104-54	VRC01 30mg/kg mo(0,2,4)	T5	Participant, MedDRA System Organ Class
4	Mild	Not Related	AE Summary Data Excluding Reactogenicity Events	Investigations	Alanine aminotransferase increased	104-54	VRC01 30mg/kg mo(0,2,4)	T5	Participant, MedDRA Preferred Term
4	Moderate	Not Related	AE Summary Data Excluding Reactogenicity Events	Investigations	Aspartate aminotransferase increased	104-54	VRC01 30mg/kg mo(0,2,4)	T5	Participant, MedDRA Preferred Term
0	Moderate	Not Related	AE Summary Data Excluding Reactogenicity Events			104-74	Placebo for VRC01 IV mo(0) + SC mo(0.5 to 5.5 by 0.5)	P3	Participant
1	Moderate	Not Related	AE Summary Data Excluding Reactogenicity Events	Gastrointestinal disorders		104-74	Placebo for VRC01 IV mo(0) + SC mo(0.5 to 5.5 by 0.5)	P3	Participant, MedDRA System Organ Class
4	Moderate	Not Related	AE Summary Data Excluding Reactogenicity Events	Gastrointestinal disorders	Food poisoning	104-74	Placebo for VRC01 IV mo(0) + SC mo(0.5 to 5.5 by 0.5)	P3	Participant, MedDRA Preferred Term
1	Moderate	Not Related	AE Summary Data Excluding Reactogenicity Events	General disorders and administration site conditions		104-74	Placebo for VRC01 IV mo(0) + SC mo(0.5 to 5.5 by 0.5)	P3	Participant, MedDRA System Organ Class
4	Moderate	Not Related	AE Summary Data Excluding Reactogenicity Events	General disorders and administration site conditions	Hangover	104-74	Placebo for VRC01 IV mo(0) + SC mo(0.5 to 5.5 by 0.5)	P3	Participant, MedDRA Preferred Term
1	Mild	Not Related	AE Summary Data Excluding Reactogenicity Events	Investigations		104-74	Placebo for VRC01 IV mo(0) + SC mo(0.5 to 5.5 by 0.5)	P3	Participant, MedDRA System Organ Class
4	Mild	Not Related	AE Summary Data Excluding Reactogenicity Events	Investigations	Alanine aminotransferase increased	104-74	Placebo for VRC01 IV mo(0) + SC mo(0.5 to 5.5 by 0.5)	P3	Participant, MedDRA Preferred Term
1	Mild	Not Related	AE Summary Data Excluding Reactogenicity Events	Skin and subcutaneous tissue disorders		104-74	Placebo for VRC01 IV mo(0) + SC mo(0.5 to 5.5 by 0.5)	P3	Participant, MedDRA System Organ Class
4	Mild	Not Related	AE Summary Data Excluding Reactogenicity Events	Skin and subcutaneous tissue disorders	Papule	104-74	Placebo for VRC01 IV mo(0) + SC mo(0.5 to 5.5 by 0.5)	P3	Participant, MedDRA Preferred Term
0	Mild	Not Related	AE Summary Data Excluding Reactogenicity Events			104-01	VRC01 10mg/kg mo(0,2,4)	T4	Participant
1	Mild	Not Related	AE Summary Data Excluding Reactogenicity Events	Investigations		104-01	VRC01 10mg/kg mo(0,2,4)	T4	Participant, MedDRA System Organ Class
4	Mild	Not Related	AE Summary Data Excluding Reactogenicity Events	Investigations	Neutrophil count decreased	104-01	VRC01 10mg/kg mo(0,2,4)	T4	Participant, MedDRA Preferred Term
0	Moderate	Not Related	AE Summary Data Excluding Reactogenicity Events			104-27	VRC01 30mg/kg mo(0,2,4)	T5	Participant
1	Moderate	Not Related	AE Summary Data Excluding Reactogenicity Events	Infections and infestations		104-27	VRC01 30mg/kg mo(0,2,4)	T5	Participant, MedDRA System Organ Class
4	Moderate	Not Related	AE Summary Data Excluding Reactogenicity Events	Infections and infestations	Herpes zoster	104-27	VRC01 30mg/kg mo(0,2,4)	T5	Participant, MedDRA Preferred Term
1	Mild	Not Related	AE Summary Data Excluding Reactogenicity Events	Injury, poisoning and procedural complications		104-27	VRC01 30mg/kg mo(0,2,4)	T5	Participant, MedDRA System Organ Class
4	Mild	Not Related	AE Summary Data Excluding Reactogenicity Events	Injury, poisoning and procedural complications	Arthropod bite	104-27	VRC01 30mg/kg mo(0,2,4)	T5	Participant, MedDRA Preferred Term
0	Mild	Not Related	AE Summary Data Excluding Reactogenicity Events			104-63	VRC01 30mg/kg mo(0,2,4)	T5	Participant
1	Mild	Not Related	AE Summary Data Excluding Reactogenicity Events	Injury, poisoning and procedural complications		104-63	VRC01 30mg/kg mo(0,2,4)	T5	Participant, MedDRA System Organ Class
4	Mild	Not Related	AE Summary Data Excluding Reactogenicity Events	Injury, poisoning and procedural complications	Arthropod bite	104-63	VRC01 30mg/kg mo(0,2,4)	T5	Participant, MedDRA Preferred Term
4	Mild	Not Related	AE Summary Data Excluding Reactogenicity Events	Injury, poisoning and procedural complications	Laceration	104-63	VRC01 30mg/kg mo(0,2,4)	T5	Participant, MedDRA Preferred Term
1	Mild	Not Related	AE Summary Data Excluding Reactogenicity Events	Investigations		104-63	VRC01 30mg/kg mo(0,2,4)	T5	Participant, MedDRA System Organ Class
4	Mild	Not Related	AE Summary Data Excluding Reactogenicity Events	Investigations	Blood creatinine increased	104-63	VRC01 30mg/kg mo(0,2,4)	T5	Participant, MedDRA Preferred Term
0	Mild	Not Related	AE Summary Data Excluding Reactogenicity Events			104-12	VRC01 10mg/kg mo(0,2,4)	T4	Participant
1	Mild	Not Related	AE Summary Data Excluding Reactogenicity Events	Investigations		104-12	VRC01 10mg/kg mo(0,2,4)	T4	Participant, MedDRA System Organ Class
4	Mild	Not Related	AE Summary Data Excluding Reactogenicity Events	Investigations	Alanine aminotransferase increased	104-12	VRC01 10mg/kg mo(0,2,4)	T4	Participant, MedDRA Preferred Term
4	Mild	Not Related	AE Summary Data Excluding Reactogenicity Events	Investigations	Blood alkaline phosphatase increased	104-12	VRC01 10mg/kg mo(0,2,4)	T4	Participant, MedDRA Preferred Term
0	Mild	Not Related	AE Summary Data Excluding Reactogenicity Events			104-84	VRC01 40mg/kg IV mo(0) + 5mg/kg SC mo(0.5 to 5.5 by 0.5)	T3	Participant
1	Mild	Not Related	AE Summary Data Excluding Reactogenicity Events	Infections and infestations		104-84	VRC01 40mg/kg IV mo(0) + 5mg/kg SC mo(0.5 to 5.5 by 0.5)	T3	Participant, MedDRA System Organ Class
4	Mild	Not Related	AE Summary Data Excluding Reactogenicity Events	Infections and infestations	Vulvovaginal candidiasis	104-84	VRC01 40mg/kg IV mo(0) + 5mg/kg SC mo(0.5 to 5.5 by 0.5)	T3	Participant, MedDRA Preferred Term
1	Mild	Not Related	AE Summary Data Excluding Reactogenicity Events	Investigations		104-84	VRC01 40mg/kg IV mo(0) + 5mg/kg SC mo(0.5 to 5.5 by 0.5)	T3	Participant, MedDRA System Organ Class
4	Mild	Not Related	AE Summary Data Excluding Reactogenicity Events	Investigations	Neutrophil count decreased	104-84	VRC01 40mg/kg IV mo(0) + 5mg/kg SC mo(0.5 to 5.5 by 0.5)	T3	Participant, MedDRA Preferred Term
0	Moderate	Related	AE Summary Data Excluding Reactogenicity Events			104-17	VRC01 40mg/kg IV mo(0) + 5mg/kg SC mo(0.5 to 5.5 by 0.5)	T3	Participant
1	Moderate	Not Related	AE Summary Data Excluding Reactogenicity Events	Infections and infestations		104-17	VRC01 40mg/kg IV mo(0) + 5mg/kg SC mo(0.5 to 5.5 by 0.5)	T3	Participant, MedDRA System Organ Class
4	Moderate	Not Related	AE Summary Data Excluding Reactogenicity Events	Infections and infestations	Tooth abscess	104-17	VRC01 40mg/kg IV mo(0) + 5mg/kg SC mo(0.5 to 5.5 by 0.5)	T3	Participant, MedDRA Preferred Term
1	Mild	Related	AE Summary Data Excluding Reactogenicity Events	Skin and subcutaneous tissue disorders		104-17	VRC01 40mg/kg IV mo(0) + 5mg/kg SC mo(0.5 to 5.5 by 0.5)	T3	Participant, MedDRA System Organ Class
4	Mild	Related	AE Summary Data Excluding Reactogenicity Events	Skin and subcutaneous tissue disorders	Rash generalised	104-17	VRC01 40mg/kg IV mo(0) + 5mg/kg SC mo(0.5 to 5.5 by 0.5)	T3	Participant, MedDRA Preferred Term
0	Moderate	Related	AE Summary Data Excluding Reactogenicity Events			104-34	VRC01 40mg/kg IV mo(0) + 5mg/kg SC mo(0.5 to 5.5 by 0.5)	T3	Participant
1	Mild	Related	AE Summary Data Excluding Reactogenicity Events	General disorders and administration site conditions		104-34	VRC01 40mg/kg IV mo(0) + 5mg/kg SC mo(0.5 to 5.5 by 0.5)	T3	Participant, MedDRA System Organ Class
4	Mild	Related	AE Summary Data Excluding Reactogenicity Events	General disorders and administration site conditions	Injection site pruritus	104-34	VRC01 40mg/kg IV mo(0) + 5mg/kg SC mo(0.5 to 5.5 by 0.5)	T3	Participant, MedDRA Preferred Term
1	Mild	Not Related	AE Summary Data Excluding Reactogenicity Events	Infections and infestations		104-34	VRC01 40mg/kg IV mo(0) + 5mg/kg SC mo(0.5 to 5.5 by 0.5)	T3	Participant, MedDRA System Organ Class
4	Mild	Not Related	AE Summary Data Excluding Reactogenicity Events	Infections and infestations	Impetigo	104-34	VRC01 40mg/kg IV mo(0) + 5mg/kg SC mo(0.5 to 5.5 by 0.5)	T3	Participant, MedDRA Preferred Term
1	Moderate	Not Related	AE Summary Data Excluding Reactogenicity Events	Renal and urinary disorders		104-34	VRC01 40mg/kg IV mo(0) + 5mg/kg SC mo(0.5 to 5.5 by 0.5)	T3	Participant, MedDRA System Organ Class
4	Moderate	Not Related	AE Summary Data Excluding Reactogenicity Events	Renal and urinary disorders	Proteinuria	104-34	VRC01 40mg/kg IV mo(0) + 5mg/kg SC mo(0.5 to 5.5 by 0.5)	T3	Participant, MedDRA Preferred Term
1	Mild	Not Related	AE Summary Data Excluding Reactogenicity Events	Skin and subcutaneous tissue disorders		104-34	VRC01 40mg/kg IV mo(0) + 5mg/kg SC mo(0.5 to 5.5 by 0.5)	T3	Participant, MedDRA System Organ Class
4	Mild	Not Related	AE Summary Data Excluding Reactogenicity Events	Skin and subcutaneous tissue disorders	Dermatitis contact	104-34	VRC01 40mg/kg IV mo(0) + 5mg/kg SC mo(0.5 to 5.5 by 0.5)	T3	Participant, MedDRA Preferred Term
0	Moderate	Not Related	AE Summary Data Excluding Reactogenicity Events			104-80	VRC01 40mg/kg IV mo(0) + 5mg/kg SC mo(0.5 to 5.5 by 0.5)	T3	Participant
1	Moderate	Not Related	AE Summary Data Excluding Reactogenicity Events	Blood and lymphatic system disorders		104-80	VRC01 40mg/kg IV mo(0) + 5mg/kg SC mo(0.5 to 5.5 by 0.5)	T3	Participant, MedDRA System Organ Class
4	Moderate	Not Related	AE Summary Data Excluding Reactogenicity Events	Blood and lymphatic system disorders	Neutropenia	104-80	VRC01 40mg/kg IV mo(0) + 5mg/kg SC mo(0.5 to 5.5 by 0.5)	T3	Participant, MedDRA Preferred Term
1	Moderate	Not Related	AE Summary Data Excluding Reactogenicity Events	General disorders and administration site conditions		104-80	VRC01 40mg/kg IV mo(0) + 5mg/kg SC mo(0.5 to 5.5 by 0.5)	T3	Participant, MedDRA System Organ Class
4	Moderate	Not Related	AE Summary Data Excluding Reactogenicity Events	General disorders and administration site conditions	Chest pain	104-80	VRC01 40mg/kg IV mo(0) + 5mg/kg SC mo(0.5 to 5.5 by 0.5)	T3	Participant, MedDRA Preferred Term
1	Mild	Not Related	AE Summary Data Excluding Reactogenicity Events	Injury, poisoning and procedural complications		104-80	VRC01 40mg/kg IV mo(0) + 5mg/kg SC mo(0.5 to 5.5 by 0.5)	T3	Participant, MedDRA System Organ Class
4	Mild	Not Related	AE Summary Data Excluding Reactogenicity Events	Injury, poisoning and procedural complications	Limb injury	104-80	VRC01 40mg/kg IV mo(0) + 5mg/kg SC mo(0.5 to 5.5 by 0.5)	T3	Participant, MedDRA Preferred Term
0	Moderate	Not Related	AE Summary Data Excluding Reactogenicity Events			104-04	VRC01 40mg/kg IV mo(0) + 5mg/kg SC mo(0.5 to 5.5 by 0.5)	T3	Participant
1	Moderate	Not Related	AE Summary Data Excluding Reactogenicity Events	Infections and infestations		104-04	VRC01 40mg/kg IV mo(0) + 5mg/kg SC mo(0.5 to 5.5 by 0.5)	T3	Participant, MedDRA System Organ Class
4	Moderate	Not Related	AE Summary Data Excluding Reactogenicity Events	Infections and infestations	Bacterial vaginosis	104-04	VRC01 40mg/kg IV mo(0) + 5mg/kg SC mo(0.5 to 5.5 by 0.5)	T3	Participant, MedDRA Preferred Term
4	Mild	Not Related	AE Summary Data Excluding Reactogenicity Events	Infections and infestations	Upper respiratory tract infection	104-04	VRC01 40mg/kg IV mo(0) + 5mg/kg SC mo(0.5 to 5.5 by 0.5)	T3	Participant, MedDRA Preferred Term
4	Moderate	Not Related	AE Summary Data Excluding Reactogenicity Events	Infections and infestations	Vaginitis bacterial	104-04	VRC01 40mg/kg IV mo(0) + 5mg/kg SC mo(0.5 to 5.5 by 0.5)	T3	Participant, MedDRA Preferred Term
4	Moderate	Not Related	AE Summary Data Excluding Reactogenicity Events	Infections and infestations	Vulvovaginal candidiasis	104-04	VRC01 40mg/kg IV mo(0) + 5mg/kg SC mo(0.5 to 5.5 by 0.5)	T3	Participant, MedDRA Preferred Term
1	Mild	Not Related	AE Summary Data Excluding Reactogenicity Events	Renal and urinary disorders		104-04	VRC01 40mg/kg IV mo(0) + 5mg/kg SC mo(0.5 to 5.5 by 0.5)	T3	Participant, MedDRA System Organ Class
4	Mild	Not Related	AE Summary Data Excluding Reactogenicity Events	Renal and urinary disorders	Dysuria	104-04	VRC01 40mg/kg IV mo(0) + 5mg/kg SC mo(0.5 to 5.5 by 0.5)	T3	Participant, MedDRA Preferred Term
4	Mild	Not Related	AE Summary Data Excluding Reactogenicity Events	Renal and urinary disorders	Micturition urgency	104-04	VRC01 40mg/kg IV mo(0) + 5mg/kg SC mo(0.5 to 5.5 by 0.5)	T3	Participant, MedDRA Preferred Term
0	Moderate	Not Related	AE Summary Data Excluding Reactogenicity Events			104-13	VRC01 40mg/kg IV mo(0) + 5mg/kg SC mo(0.5 to 5.5 by 0.5)	T3	Participant
1	Moderate	Not Related	AE Summary Data Excluding Reactogenicity Events	Infections and infestations		104-13	VRC01 40mg/kg IV mo(0) + 5mg/kg SC mo(0.5 to 5.5 by 0.5)	T3	Participant, MedDRA System Organ Class
4	Moderate	Not Related	AE Summary Data Excluding Reactogenicity Events	Infections and infestations	Gastrointestinal viral infection	104-13	VRC01 40mg/kg IV mo(0) + 5mg/kg SC mo(0.5 to 5.5 by 0.5)	T3	Participant, MedDRA Preferred Term
4	Moderate	Not Related	AE Summary Data Excluding Reactogenicity Events	Infections and infestations	Viral infection	104-13	VRC01 40mg/kg IV mo(0) + 5mg/kg SC mo(0.5 to 5.5 by 0.5)	T3	Participant, MedDRA Preferred Term
0	Mild	Related	AE Summary Data Excluding Reactogenicity Events			104-47	Placebo for VRC01 IV mo(0) + SC mo(0.5 to 5.5 by 0.5)	P3	Participant
1	Mild	Related	AE Summary Data Excluding Reactogenicity Events	General disorders and administration site conditions		104-47	Placebo for VRC01 IV mo(0) + SC mo(0.5 to 5.5 by 0.5)	P3	Participant, MedDRA System Organ Class
4	Mild	Related	AE Summary Data Excluding Reactogenicity Events	General disorders and administration site conditions	Chest discomfort	104-47	Placebo for VRC01 IV mo(0) + SC mo(0.5 to 5.5 by 0.5)	P3	Participant, MedDRA Preferred Term
1	Mild	Not Related	AE Summary Data Excluding Reactogenicity Events	Infections and infestations		104-47	Placebo for VRC01 IV mo(0) + SC mo(0.5 to 5.5 by 0.5)	P3	Participant, MedDRA System Organ Class
4	Mild	Not Related	AE Summary Data Excluding Reactogenicity Events	Infections and infestations	Bacteriuria	104-47	Placebo for VRC01 IV mo(0) + SC mo(0.5 to 5.5 by 0.5)	P3	Participant, MedDRA Preferred Term
4	Mild	Not Related	AE Summary Data Excluding Reactogenicity Events	Infections and infestations	Upper respiratory tract infection	104-47	Placebo for VRC01 IV mo(0) + SC mo(0.5 to 5.5 by 0.5)	P3	Participant, MedDRA Preferred Term
0	Mild	Related	AE Summary Data Excluding Reactogenicity Events			104-26	VRC01 40mg/kg IV mo(0) + 5mg/kg SC mo(0.5 to 5.5 by 0.5)	T3	Participant
1	Mild	Related	AE Summary Data Excluding Reactogenicity Events	Blood and lymphatic system disorders		104-26	VRC01 40mg/kg IV mo(0) + 5mg/kg SC mo(0.5 to 5.5 by 0.5)	T3	Participant, MedDRA System Organ Class
4	Mild	Related	AE Summary Data Excluding Reactogenicity Events	Blood and lymphatic system disorders	Neutropenia	104-26	VRC01 40mg/kg IV mo(0) + 5mg/kg SC mo(0.5 to 5.5 by 0.5)	T3	Participant, MedDRA Preferred Term
1	Mild	Not Related	AE Summary Data Excluding Reactogenicity Events	Gastrointestinal disorders		104-26	VRC01 40mg/kg IV mo(0) + 5mg/kg SC mo(0.5 to 5.5 by 0.5)	T3	Participant, MedDRA System Organ Class
4	Mild	Not Related	AE Summary Data Excluding Reactogenicity Events	Gastrointestinal disorders	Toothache	104-26	VRC01 40mg/kg IV mo(0) + 5mg/kg SC mo(0.5 to 5.5 by 0.5)	T3	Participant, MedDRA Preferred Term
1	Mild	Not Related	AE Summary Data Excluding Reactogenicity Events	Investigations		104-26	VRC01 40mg/kg IV mo(0) + 5mg/kg SC mo(0.5 to 5.5 by 0.5)	T3	Participant, MedDRA System Organ Class
4	Mild	Not Related	AE Summary Data Excluding Reactogenicity Events	Investigations	Haemoglobin decreased	104-26	VRC01 40mg/kg IV mo(0) + 5mg/kg SC mo(0.5 to 5.5 by 0.5)	T3	Participant, MedDRA Preferred Term
0	Severe	Related	AE Summary Data Excluding Reactogenicity Events			104-32	VRC01 40mg/kg IV mo(0) + 5mg/kg SC mo(0.5 to 5.5 by 0.5)	T3	Participant
1	Mild	Related	AE Summary Data Excluding Reactogenicity Events	Infections and infestations		104-32	VRC01 40mg/kg IV mo(0) + 5mg/kg SC mo(0.5 to 5.5 by 0.5)	T3	Participant, MedDRA System Organ Class
4	Mild	Not Related	AE Summary Data Excluding Reactogenicity Events	Infections and infestations	Upper respiratory tract infection	104-32	VRC01 40mg/kg IV mo(0) + 5mg/kg SC mo(0.5 to 5.5 by 0.5)	T3	Participant, MedDRA Preferred Term
4	Mild	Related	AE Summary Data Excluding Reactogenicity Events	Infections and infestations	Varicella zoster virus infection	104-32	VRC01 40mg/kg IV mo(0) + 5mg/kg SC mo(0.5 to 5.5 by 0.5)	T3	Participant, MedDRA Preferred Term
1	Severe	Not Related	AE Summary Data Excluding Reactogenicity Events	Psychiatric disorders		104-32	VRC01 40mg/kg IV mo(0) + 5mg/kg SC mo(0.5 to 5.5 by 0.5)	T3	Participant, MedDRA System Organ Class
4	Severe	Not Related	AE Summary Data Excluding Reactogenicity Events	Psychiatric disorders	Depression	104-32	VRC01 40mg/kg IV mo(0) + 5mg/kg SC mo(0.5 to 5.5 by 0.5)	T3	Participant, MedDRA Preferred Term
0	Moderate	Not Related	AE Summary Data Excluding Reactogenicity Events			104-38	VRC01 40mg/kg IV mo(0) + 5mg/kg SC mo(0.5 to 5.5 by 0.5)	T3	Participant
1	Moderate	Not Related	AE Summary Data Excluding Reactogenicity Events	General disorders and administration site conditions		104-38	VRC01 40mg/kg IV mo(0) + 5mg/kg SC mo(0.5 to 5.5 by 0.5)	T3	Participant, MedDRA System Organ Class
4	Moderate	Not Related	AE Summary Data Excluding Reactogenicity Events	General disorders and administration site conditions	Influenza like illness	104-38	VRC01 40mg/kg IV mo(0) + 5mg/kg SC mo(0.5 to 5.5 by 0.5)	T3	Participant, MedDRA Preferred Term
0	Mild	Not Related	AE Summary Data Excluding Reactogenicity Events			104-77	VRC01 40mg/kg mo(0,2,4)	T2	Participant
1	Mild	Not Related	AE Summary Data Excluding Reactogenicity Events	Infections and infestations		104-77	VRC01 40mg/kg mo(0,2,4)	T2	Participant, MedDRA System Organ Class
4	Mild	Not Related	AE Summary Data Excluding Reactogenicity Events	Infections and infestations	Upper respiratory tract infection	104-77	VRC01 40mg/kg mo(0,2,4)	T2	Participant, MedDRA Preferred Term
1	Mild	Not Related	AE Summary Data Excluding Reactogenicity Events	Investigations		104-77	VRC01 40mg/kg mo(0,2,4)	T2	Participant, MedDRA System Organ Class
4	Mild	Not Related	AE Summary Data Excluding Reactogenicity Events	Investigations	Liver function test increased	104-77	VRC01 40mg/kg mo(0,2,4)	T2	Participant, MedDRA Preferred Term
0	Mild	Not Related	AE Summary Data Excluding Reactogenicity Events			104-41	VRC01 40mg/kg mo(0,2,4)	T2	Participant
1	Mild	Not Related	AE Summary Data Excluding Reactogenicity Events	Blood and lymphatic system disorders		104-41	VRC01 40mg/kg mo(0,2,4)	T2	Participant, MedDRA System Organ Class
4	Mild	Not Related	AE Summary Data Excluding Reactogenicity Events	Blood and lymphatic system disorders	Anaemia	104-41	VRC01 40mg/kg mo(0,2,4)	T2	Participant, MedDRA Preferred Term
1	Mild	Not Related	AE Summary Data Excluding Reactogenicity Events	Gastrointestinal disorders		104-41	VRC01 40mg/kg mo(0,2,4)	T2	Participant, MedDRA System Organ Class
4	Mild	Not Related	AE Summary Data Excluding Reactogenicity Events	Gastrointestinal disorders	Constipation	104-41	VRC01 40mg/kg mo(0,2,4)	T2	Participant, MedDRA Preferred Term
1	Mild	Not Related	AE Summary Data Excluding Reactogenicity Events	Infections and infestations		104-41	VRC01 40mg/kg mo(0,2,4)	T2	Participant, MedDRA System Organ Class
4	Mild	Not Related	AE Summary Data Excluding Reactogenicity Events	Infections and infestations	Upper respiratory tract infection	104-41	VRC01 40mg/kg mo(0,2,4)	T2	Participant, MedDRA Preferred Term
0	Mild	Not Related	AE Summary Data Excluding Reactogenicity Events			104-50	VRC01 40mg/kg mo(0) + 20mg/kg mo(1,2,3,4,5)	T1	Participant
1	Mild	Not Related	AE Summary Data Excluding Reactogenicity Events	Musculoskeletal and connective tissue disorders		104-50	VRC01 40mg/kg mo(0) + 20mg/kg mo(1,2,3,4,5)	T1	Participant, MedDRA System Organ Class
4	Mild	Not Related	AE Summary Data Excluding Reactogenicity Events	Musculoskeletal and connective tissue disorders	Tendonitis	104-50	VRC01 40mg/kg mo(0) + 20mg/kg mo(1,2,3,4,5)	T1	Participant, MedDRA Preferred Term
1	Mild	Not Related	AE Summary Data Excluding Reactogenicity Events	Nervous system disorders		104-50	VRC01 40mg/kg mo(0) + 20mg/kg mo(1,2,3,4,5)	T1	Participant, MedDRA System Organ Class
4	Mild	Not Related	AE Summary Data Excluding Reactogenicity Events	Nervous system disorders	Headache	104-50	VRC01 40mg/kg mo(0) + 20mg/kg mo(1,2,3,4,5)	T1	Participant, MedDRA Preferred Term
0	Mild	Not Related	AE Summary Data Excluding Reactogenicity Events			104-24	VRC01 40mg/kg mo(0,2,4)	T2	Participant
1	Mild	Not Related	AE Summary Data Excluding Reactogenicity Events	Infections and infestations		104-24	VRC01 40mg/kg mo(0,2,4)	T2	Participant, MedDRA System Organ Class
4	Mild	Not Related	AE Summary Data Excluding Reactogenicity Events	Infections and infestations	Pharyngitis	104-24	VRC01 40mg/kg mo(0,2,4)	T2	Participant, MedDRA Preferred Term
1	Mild	Not Related	AE Summary Data Excluding Reactogenicity Events	Injury, poisoning and procedural complications		104-24	VRC01 40mg/kg mo(0,2,4)	T2	Participant, MedDRA System Organ Class
4	Mild	Not Related	AE Summary Data Excluding Reactogenicity Events	Injury, poisoning and procedural complications	Traumatic iritis	104-24	VRC01 40mg/kg mo(0,2,4)	T2	Participant, MedDRA Preferred Term
0	Mild	Not Related	AE Summary Data Excluding Reactogenicity Events			104-19	VRC01 40mg/kg mo(0,2,4)	T2	Participant
1	Mild	Not Related	AE Summary Data Excluding Reactogenicity Events	General disorders and administration site conditions		104-19	VRC01 40mg/kg mo(0,2,4)	T2	Participant, MedDRA System Organ Class
4	Mild	Not Related	AE Summary Data Excluding Reactogenicity Events	General disorders and administration site conditions	Peripheral swelling	104-19	VRC01 40mg/kg mo(0,2,4)	T2	Participant, MedDRA Preferred Term
1	Mild	Not Related	AE Summary Data Excluding Reactogenicity Events	Infections and infestations		104-19	VRC01 40mg/kg mo(0,2,4)	T2	Participant, MedDRA System Organ Class
4	Mild	Not Related	AE Summary Data Excluding Reactogenicity Events	Infections and infestations	Upper respiratory tract infection	104-19	VRC01 40mg/kg mo(0,2,4)	T2	Participant, MedDRA Preferred Term
1	Mild	Not Related	AE Summary Data Excluding Reactogenicity Events	Skin and subcutaneous tissue disorders		104-19	VRC01 40mg/kg mo(0,2,4)	T2	Participant, MedDRA System Organ Class
4	Mild	Not Related	AE Summary Data Excluding Reactogenicity Events	Skin and subcutaneous tissue disorders	Erythema	104-19	VRC01 40mg/kg mo(0,2,4)	T2	Participant, MedDRA Preferred Term
4	Mild	Not Related	AE Summary Data Excluding Reactogenicity Events	Skin and subcutaneous tissue disorders	Generalised erythema	104-19	VRC01 40mg/kg mo(0,2,4)	T2	Participant, MedDRA Preferred Term
4	Mild	Not Related	AE Summary Data Excluding Reactogenicity Events	Skin and subcutaneous tissue disorders	Pruritus	104-19	VRC01 40mg/kg mo(0,2,4)	T2	Participant, MedDRA Preferred Term
0	Mild	Not Related	AE Summary Data Excluding Reactogenicity Events			104-69	VRC01 40mg/kg IV mo(0) + 5mg/kg SC mo(0.5 to 5.5 by 0.5)	T3	Participant
1	Mild	Not Related	AE Summary Data Excluding Reactogenicity Events	Gastrointestinal disorders		104-69	VRC01 40mg/kg IV mo(0) + 5mg/kg SC mo(0.5 to 5.5 by 0.5)	T3	Participant, MedDRA System Organ Class
4	Mild	Not Related	AE Summary Data Excluding Reactogenicity Events	Gastrointestinal disorders	Toothache	104-69	VRC01 40mg/kg IV mo(0) + 5mg/kg SC mo(0.5 to 5.5 by 0.5)	T3	Participant, MedDRA Preferred Term
1	Mild	Not Related	AE Summary Data Excluding Reactogenicity Events	Infections and infestations		104-69	VRC01 40mg/kg IV mo(0) + 5mg/kg SC mo(0.5 to 5.5 by 0.5)	T3	Participant, MedDRA System Organ Class
4	Mild	Not Related	AE Summary Data Excluding Reactogenicity Events	Infections and infestations	Urethritis gonococcal	104-69	VRC01 40mg/kg IV mo(0) + 5mg/kg SC mo(0.5 to 5.5 by 0.5)	T3	Participant, MedDRA Preferred Term
0	Mild	Not Related	AE Summary Data Excluding Reactogenicity Events			104-86	VRC01 30mg/kg mo(0,2,4)	T5	Participant
1	Mild	Not Related	AE Summary Data Excluding Reactogenicity Events	Infections and infestations		104-86	VRC01 30mg/kg mo(0,2,4)	T5	Participant, MedDRA System Organ Class
4	Mild	Not Related	AE Summary Data Excluding Reactogenicity Events	Infections and infestations	Pharyngitis streptococcal	104-86	VRC01 30mg/kg mo(0,2,4)	T5	Participant, MedDRA Preferred Term
0	Mild	Not Related	AE Summary Data Excluding Reactogenicity Events			104-20	VRC01 10mg/kg mo(0,2,4)	T4	Participant
1	Mild	Not Related	AE Summary Data Excluding Reactogenicity Events	Investigations		104-20	VRC01 10mg/kg mo(0,2,4)	T4	Participant, MedDRA System Organ Class
4	Mild	Not Related	AE Summary Data Excluding Reactogenicity Events	Investigations	Haemoglobin decreased	104-20	VRC01 10mg/kg mo(0,2,4)	T4	Participant, MedDRA Preferred Term
0	Mild	Related	AE Summary Data Excluding Reactogenicity Events			104-18	VRC01 40mg/kg mo(0) + 20mg/kg mo(1,2,3,4,5)	T1	Participant
1	Mild	Related	AE Summary Data Excluding Reactogenicity Events	Gastrointestinal disorders		104-18	VRC01 40mg/kg mo(0) + 20mg/kg mo(1,2,3,4,5)	T1	Participant, MedDRA System Organ Class
4	Mild	Related	AE Summary Data Excluding Reactogenicity Events	Gastrointestinal disorders	Diarrhoea	104-18	VRC01 40mg/kg mo(0) + 20mg/kg mo(1,2,3,4,5)	T1	Participant, MedDRA Preferred Term
0	Severe	Not Related	AE Summary Data Excluding Reactogenicity Events			104-52	VRC01 40mg/kg mo(0) + 20mg/kg mo(1,2,3,4,5)	T1	Participant
1	Severe	Not Related	AE Summary Data Excluding Reactogenicity Events	Infections and infestations		104-52	VRC01 40mg/kg mo(0) + 20mg/kg mo(1,2,3,4,5)	T1	Participant, MedDRA System Organ Class
4	Severe	Not Related	AE Summary Data Excluding Reactogenicity Events	Infections and infestations	Influenza	104-52	VRC01 40mg/kg mo(0) + 20mg/kg mo(1,2,3,4,5)	T1	Participant, MedDRA Preferred Term
1	Mild	Not Related	AE Summary Data Excluding Reactogenicity Events	Investigations		104-52	VRC01 40mg/kg mo(0) + 20mg/kg mo(1,2,3,4,5)	T1	Participant, MedDRA System Organ Class
4	Mild	Not Related	AE Summary Data Excluding Reactogenicity Events	Investigations	Alanine aminotransferase increased	104-52	VRC01 40mg/kg mo(0) + 20mg/kg mo(1,2,3,4,5)	T1	Participant, MedDRA Preferred Term
4	Mild	Not Related	AE Summary Data Excluding Reactogenicity Events	Investigations	Aspartate aminotransferase increased	104-52	VRC01 40mg/kg mo(0) + 20mg/kg mo(1,2,3,4,5)	T1	Participant, MedDRA Preferred Term
1	Mild	Not Related	AE Summary Data Excluding Reactogenicity Events	Respiratory, thoracic and mediastinal disorders		104-52	VRC01 40mg/kg mo(0) + 20mg/kg mo(1,2,3,4,5)	T1	Participant, MedDRA System Organ Class
4	Mild	Not Related	AE Summary Data Excluding Reactogenicity Events	Respiratory, thoracic and mediastinal disorders	Sinus congestion	104-52	VRC01 40mg/kg mo(0) + 20mg/kg mo(1,2,3,4,5)	T1	Participant, MedDRA Preferred Term
0	Mild	Not Related	AE Summary Data Excluding Reactogenicity Events			104-71	VRC01 40mg/kg mo(0,2,4)	T2	Participant
1	Mild	Not Related	AE Summary Data Excluding Reactogenicity Events	Investigations		104-71	VRC01 40mg/kg mo(0,2,4)	T2	Participant, MedDRA System Organ Class
4	Mild	Not Related	AE Summary Data Excluding Reactogenicity Events	Investigations	Aspartate aminotransferase increased	104-71	VRC01 40mg/kg mo(0,2,4)	T2	Participant, MedDRA Preferred Term
4	Mild	Not Related	AE Summary Data Excluding Reactogenicity Events	Investigations	Haemoglobin decreased	104-71	VRC01 40mg/kg mo(0,2,4)	T2	Participant, MedDRA Preferred Term
1	Mild	Not Related	AE Summary Data Excluding Reactogenicity Events	Respiratory, thoracic and mediastinal disorders		104-71	VRC01 40mg/kg mo(0,2,4)	T2	Participant, MedDRA System Organ Class
4	Mild	Not Related	AE Summary Data Excluding Reactogenicity Events	Respiratory, thoracic and mediastinal disorders	Sinus congestion	104-71	VRC01 40mg/kg mo(0,2,4)	T2	Participant, MedDRA Preferred Term
0	Moderate	Not Related	AE Summary Data Excluding Reactogenicity Events			104-78	VRC01 40mg/kg mo(0) + 20mg/kg mo(1,2,3,4,5)	T1	Participant
1	Moderate	Not Related	AE Summary Data Excluding Reactogenicity Events	Infections and infestations		104-78	VRC01 40mg/kg mo(0) + 20mg/kg mo(1,2,3,4,5)	T1	Participant, MedDRA System Organ Class
4	Moderate	Not Related	AE Summary Data Excluding Reactogenicity Events	Infections and infestations	Viral infection	104-78	VRC01 40mg/kg mo(0) + 20mg/kg mo(1,2,3,4,5)	T1	Participant, MedDRA Preferred Term
1	Mild	Not Related	AE Summary Data Excluding Reactogenicity Events	Skin and subcutaneous tissue disorders		104-78	VRC01 40mg/kg mo(0) + 20mg/kg mo(1,2,3,4,5)	T1	Participant, MedDRA System Organ Class
4	Mild	Not Related	AE Summary Data Excluding Reactogenicity Events	Skin and subcutaneous tissue disorders	Pruritus	104-78	VRC01 40mg/kg mo(0) + 20mg/kg mo(1,2,3,4,5)	T1	Participant, MedDRA Preferred Term
0	Mild	Not Related	AE Summary Data Excluding Reactogenicity Events			104-68	VRC01 40mg/kg mo(0,2,4)	T2	Participant
1	Mild	Not Related	AE Summary Data Excluding Reactogenicity Events	Investigations		104-68	VRC01 40mg/kg mo(0,2,4)	T2	Participant, MedDRA System Organ Class
4	Mild	Not Related	AE Summary Data Excluding Reactogenicity Events	Investigations	Haemoglobin decreased	104-68	VRC01 40mg/kg mo(0,2,4)	T2	Participant, MedDRA Preferred Term
0	Moderate	Not Related	AE Summary Data Excluding Reactogenicity Events			104-15	VRC01 10mg/kg mo(0,2,4)	T4	Participant
1	Mild	Not Related	AE Summary Data Excluding Reactogenicity Events	Gastrointestinal disorders		104-15	VRC01 10mg/kg mo(0,2,4)	T4	Participant, MedDRA System Organ Class
4	Mild	Not Related	AE Summary Data Excluding Reactogenicity Events	Gastrointestinal disorders	Anal pruritus	104-15	VRC01 10mg/kg mo(0,2,4)	T4	Participant, MedDRA Preferred Term
1	Moderate	Not Related	AE Summary Data Excluding Reactogenicity Events	Infections and infestations		104-15	VRC01 10mg/kg mo(0,2,4)	T4	Participant, MedDRA System Organ Class
4	Moderate	Not Related	AE Summary Data Excluding Reactogenicity Events	Infections and infestations	Acarodermatitis	104-15	VRC01 10mg/kg mo(0,2,4)	T4	Participant, MedDRA Preferred Term
4	Moderate	Not Related	AE Summary Data Excluding Reactogenicity Events	Infections and infestations	Herpes simplex	104-15	VRC01 10mg/kg mo(0,2,4)	T4	Participant, MedDRA Preferred Term
4	Mild	Not Related	AE Summary Data Excluding Reactogenicity Events	Infections and infestations	Nasopharyngitis	104-15	VRC01 10mg/kg mo(0,2,4)	T4	Participant, MedDRA Preferred Term
0	Mild	Not Related	AE Summary Data Excluding Reactogenicity Events			104-51	VRC01 30mg/kg mo(0,2,4)	T5	Participant
1	Mild	Not Related	AE Summary Data Excluding Reactogenicity Events	Renal and urinary disorders		104-51	VRC01 30mg/kg mo(0,2,4)	T5	Participant, MedDRA System Organ Class
4	Mild	Not Related	AE Summary Data Excluding Reactogenicity Events	Renal and urinary disorders	Ketonuria	104-51	VRC01 30mg/kg mo(0,2,4)	T5	Participant, MedDRA Preferred Term
4	Mild	Not Related	AE Summary Data Excluding Reactogenicity Events	Renal and urinary disorders	Leukocyturia	104-51	VRC01 30mg/kg mo(0,2,4)	T5	Participant, MedDRA Preferred Term
