# Supplementary material for: Safety, pharmacokinetics, and immunological activities of multiple intravenous or subcutaneous doses of an anti-HIV monoclonal antibody, VRC01, administered to HIV-uninfected adults: Results of a phase 1 randomized trial
Source: PLoS Med. 2017 Nov 14;14(11):e1002435. doi: 10.1371/journal.pmed.1002435 (PMC5685476; doi:10.1371/journal.pmed.1002435)
Supplement: S1 Data — Participant characteristics and study/treatment adherence: participant_details.csv (masked participant details including demographics, treatment group, and reasons for treatment discontinuation and study termination); treatment.csv (received treatment details by SPA visit). Safety: reactogenicity_listing.csv (all local and systemic reactogenicity events); reactogenicity_summary.csv (reactogenicity events summarized at the maximum reportable severity grade by participant and visit number); ae_listing.csv (all nonreactogenicity AEs); ae_summary.csv (AEs summarized at the maximum severity and relatedness by participant, MedDRA Preferred Term, and System Organ Class); safety_laboratory_graded.csv (safety laboratory results and corresponding grades are listed by participant and visit collected [prior to study product administration]). Drug level and immune responses (functional activities): ada_assay.csv (processed ADA assay data, as described in the methods section, for ADA activity [end point variable name: result]); aly_assay.csv (processed ELISA assay data, as described in the methods section, for ELISA-based VRC01 serum-concentration [end point variable name: result]); nab_assay.csv (processed nAb assay data, as described in the methods section, for TZM-bl neutralization assay-based VRC01 serum concentration including both ID50 and ID80 values [end point variable names: concentration50 and concentration 80]); phagocytosis_assay.csv (processed ADCP assay data, as described in the methods section, for ADCP functional activity [end point variable names: avg_phagocytosis_score and response]); virus_capture_assay.csv (processed IVCA data, as described in the methods section, for infectious virion capture functional activity [end point variable names: avg_capture_percentage and response]); adcc_assay.csv (processed ADCC assay data, as described in the methods section, for ADCC functional activity [end point variable names: blsub_pct_specific_killing and response]). ADA, a [file pmed.1002435.s010.zip › data/aly_assay.csv]

spectype	result_units	VISITNO	ANALYSIS_TYPE	RESULT	pub_id	rx	rx_code	per_protocol	hr1_post_infusion
Serum	UG_ML	2	VRC01 Drug Levels	<0.098	104-79	VRC01 40mg/kg IV mo(0) + 5mg/kg SC mo(0.5 to 5.5 by 0.5)	T3	No	No
Serum	UG_ML	3	VRC01 Drug Levels	406.625	104-79	VRC01 40mg/kg IV mo(0) + 5mg/kg SC mo(0.5 to 5.5 by 0.5)	T3	No	No
Serum	UG_ML	4	VRC01 Drug Levels	167.975	104-79	VRC01 40mg/kg IV mo(0) + 5mg/kg SC mo(0.5 to 5.5 by 0.5)	T3	No	No
Serum	UG_ML	5	VRC01 Drug Levels	237	104-79	VRC01 40mg/kg IV mo(0) + 5mg/kg SC mo(0.5 to 5.5 by 0.5)	T3	No	No
Serum	UG_ML	6	VRC01 Drug Levels	119.978	104-79	VRC01 40mg/kg IV mo(0) + 5mg/kg SC mo(0.5 to 5.5 by 0.5)	T3	No	No
Serum	UG_ML	8	VRC01 Drug Levels	110.258	104-79	VRC01 40mg/kg IV mo(0) + 5mg/kg SC mo(0.5 to 5.5 by 0.5)	T3	No	No
Serum	UG_ML	9	VRC01 Drug Levels	85.633	104-79	VRC01 40mg/kg IV mo(0) + 5mg/kg SC mo(0.5 to 5.5 by 0.5)	T3	No	No
Serum	UG_ML	11	VRC01 Drug Levels	53.647	104-79	VRC01 40mg/kg IV mo(0) + 5mg/kg SC mo(0.5 to 5.5 by 0.5)	T3	No	No
Serum	UG_ML	13	VRC01 Drug Levels	23.258	104-79	VRC01 40mg/kg IV mo(0) + 5mg/kg SC mo(0.5 to 5.5 by 0.5)	T3	No	No
Serum	UG_ML	14	VRC01 Drug Levels	38.605	104-79	VRC01 40mg/kg IV mo(0) + 5mg/kg SC mo(0.5 to 5.5 by 0.5)	T3	No	No
Serum	UG_ML	15	VRC01 Drug Levels	54.53	104-79	VRC01 40mg/kg IV mo(0) + 5mg/kg SC mo(0.5 to 5.5 by 0.5)	T3	No	No
Serum	UG_ML	16	VRC01 Drug Levels	60.207	104-79	VRC01 40mg/kg IV mo(0) + 5mg/kg SC mo(0.5 to 5.5 by 0.5)	T3	No	No
Serum	UG_ML	17	VRC01 Drug Levels	77.273	104-79	VRC01 40mg/kg IV mo(0) + 5mg/kg SC mo(0.5 to 5.5 by 0.5)	T3	No	No
Serum	UG_ML	18	VRC01 Drug Levels	44.633	104-79	VRC01 40mg/kg IV mo(0) + 5mg/kg SC mo(0.5 to 5.5 by 0.5)	T3	No	No
Serum	UG_ML	19	VRC01 Drug Levels	29.228	104-79	VRC01 40mg/kg IV mo(0) + 5mg/kg SC mo(0.5 to 5.5 by 0.5)	T3	No	No
Serum	UG_ML	23	VRC01 Drug Levels	<0.098	104-79	VRC01 40mg/kg IV mo(0) + 5mg/kg SC mo(0.5 to 5.5 by 0.5)	T3	No	No
Serum	UG_ML	2	VRC01 Drug Levels	<0.098	104-53	VRC01 40mg/kg mo(0) + 20mg/kg mo(1,2,3,4,5)	T1	No	No
Serum	UG_ML	3	VRC01 Drug Levels	511.4	104-53	VRC01 40mg/kg mo(0) + 20mg/kg mo(1,2,3,4,5)	T1	No	No
Serum	UG_ML	4	VRC01 Drug Levels	186.4	104-53	VRC01 40mg/kg mo(0) + 20mg/kg mo(1,2,3,4,5)	T1	No	No
Serum	UG_ML	6	VRC01 Drug Levels	104.822	104-53	VRC01 40mg/kg mo(0) + 20mg/kg mo(1,2,3,4,5)	T1	No	No
Serum	UG_ML	7	VRC01 Drug Levels	383.4	104-53	VRC01 40mg/kg mo(0) + 20mg/kg mo(1,2,3,4,5)	T1	No	No
Serum	UG_ML	8	VRC01 Drug Levels	187.68	104-53	VRC01 40mg/kg mo(0) + 20mg/kg mo(1,2,3,4,5)	T1	No	No
Serum	UG_ML	9	VRC01 Drug Levels	88.104	104-53	VRC01 40mg/kg mo(0) + 20mg/kg mo(1,2,3,4,5)	T1	No	No
Serum	UG_ML	12	VRC01 Drug Levels	65.744	104-53	VRC01 40mg/kg mo(0) + 20mg/kg mo(1,2,3,4,5)	T1	No	No
Serum	UG_ML	16	VRC01 Drug Levels	38.223	104-53	VRC01 40mg/kg mo(0) + 20mg/kg mo(1,2,3,4,5)	T1	No	No
Serum	UG_ML	19	VRC01 Drug Levels	77.423	104-53	VRC01 40mg/kg mo(0) + 20mg/kg mo(1,2,3,4,5)	T1	No	No
Serum	UG_ML	23	VRC01 Drug Levels	5.45	104-53	VRC01 40mg/kg mo(0) + 20mg/kg mo(1,2,3,4,5)	T1	No	No
Serum	UG_ML	2	VRC01 Drug Levels	<0.098	104-31	VRC01 40mg/kg mo(0,2,4)	T2	No	No
Serum	UG_ML	3	VRC01 Drug Levels	498.8	104-31	VRC01 40mg/kg mo(0,2,4)	T2	No	No
Serum	UG_ML	4	VRC01 Drug Levels	188.375	104-31	VRC01 40mg/kg mo(0,2,4)	T2	No	No
Serum	UG_ML	6	VRC01 Drug Levels	82.99	104-31	VRC01 40mg/kg mo(0,2,4)	T2	No	No
Serum	UG_ML	9	VRC01 Drug Levels	27.383	104-31	VRC01 40mg/kg mo(0,2,4)	T2	No	No
Serum	UG_ML	10	VRC01 Drug Levels	527.6	104-31	VRC01 40mg/kg mo(0,2,4)	T2	No	No
Serum	UG_ML	12	VRC01 Drug Levels	108.948	104-31	VRC01 40mg/kg mo(0,2,4)	T2	No	No
Serum	UG_ML	19	VRC01 Drug Levels	<0.098	104-31	VRC01 40mg/kg mo(0,2,4)	T2	No	No
Serum	UG_ML	23	VRC01 Drug Levels	<0.098	104-31	VRC01 40mg/kg mo(0,2,4)	T2	No	No
Serum	UG_ML	2	VRC01 Drug Levels	<0.098	104-72	VRC01 40mg/kg IV mo(0) + 5mg/kg SC mo(0.5 to 5.5 by 0.5)	T3	No	No
Serum	UG_ML	3	VRC01 Drug Levels	372.733	104-72	VRC01 40mg/kg IV mo(0) + 5mg/kg SC mo(0.5 to 5.5 by 0.5)	T3	No	No
Serum	UG_ML	4	VRC01 Drug Levels	166.633	104-72	VRC01 40mg/kg IV mo(0) + 5mg/kg SC mo(0.5 to 5.5 by 0.5)	T3	No	No
Serum	UG_ML	5	VRC01 Drug Levels	165.75	104-72	VRC01 40mg/kg IV mo(0) + 5mg/kg SC mo(0.5 to 5.5 by 0.5)	T3	No	No
Serum	UG_ML	6	VRC01 Drug Levels	109.023	104-72	VRC01 40mg/kg IV mo(0) + 5mg/kg SC mo(0.5 to 5.5 by 0.5)	T3	No	No
Serum	UG_ML	8	VRC01 Drug Levels	66.017	104-72	VRC01 40mg/kg IV mo(0) + 5mg/kg SC mo(0.5 to 5.5 by 0.5)	T3	No	No
Serum	UG_ML	9	VRC01 Drug Levels	57.926	104-72	VRC01 40mg/kg IV mo(0) + 5mg/kg SC mo(0.5 to 5.5 by 0.5)	T3	No	No
Serum	UG_ML	11	VRC01 Drug Levels	42.287	104-72	VRC01 40mg/kg IV mo(0) + 5mg/kg SC mo(0.5 to 5.5 by 0.5)	T3	No	No
Serum	UG_ML	12	VRC01 Drug Levels	30.27	104-72	VRC01 40mg/kg IV mo(0) + 5mg/kg SC mo(0.5 to 5.5 by 0.5)	T3	No	No
Serum	UG_ML	13	VRC01 Drug Levels	30.698	104-72	VRC01 40mg/kg IV mo(0) + 5mg/kg SC mo(0.5 to 5.5 by 0.5)	T3	No	No
Serum	UG_ML	14	VRC01 Drug Levels	24.22	104-72	VRC01 40mg/kg IV mo(0) + 5mg/kg SC mo(0.5 to 5.5 by 0.5)	T3	No	No
Serum	UG_ML	15	VRC01 Drug Levels	48.09	104-72	VRC01 40mg/kg IV mo(0) + 5mg/kg SC mo(0.5 to 5.5 by 0.5)	T3	No	No
Serum	UG_ML	16	VRC01 Drug Levels	35.908	104-72	VRC01 40mg/kg IV mo(0) + 5mg/kg SC mo(0.5 to 5.5 by 0.5)	T3	No	No
Serum	UG_ML	17	VRC01 Drug Levels	25.833	104-72	VRC01 40mg/kg IV mo(0) + 5mg/kg SC mo(0.5 to 5.5 by 0.5)	T3	No	No
Serum	UG_ML	18	VRC01 Drug Levels	26.285	104-72	VRC01 40mg/kg IV mo(0) + 5mg/kg SC mo(0.5 to 5.5 by 0.5)	T3	No	No
Serum	UG_ML	19	VRC01 Drug Levels	16.063	104-72	VRC01 40mg/kg IV mo(0) + 5mg/kg SC mo(0.5 to 5.5 by 0.5)	T3	No	No
Serum	UG_ML	23	VRC01 Drug Levels	<0.098	104-72	VRC01 40mg/kg IV mo(0) + 5mg/kg SC mo(0.5 to 5.5 by 0.5)	T3	No	No
Serum	UG_ML	2	VRC01 Drug Levels	<0.098	104-70	Placebo for VRC01 IV mo(0) + SC mo(0.5 to 5.5 by 0.5)	P3	No	No
Serum	UG_ML	3	VRC01 Drug Levels	<0.098	104-70	Placebo for VRC01 IV mo(0) + SC mo(0.5 to 5.5 by 0.5)	P3	No	No
Serum	UG_ML	4	VRC01 Drug Levels	<0.098	104-70	Placebo for VRC01 IV mo(0) + SC mo(0.5 to 5.5 by 0.5)	P3	No	No
Serum	UG_ML	5	VRC01 Drug Levels	<0.098	104-70	Placebo for VRC01 IV mo(0) + SC mo(0.5 to 5.5 by 0.5)	P3	No	No
Serum	UG_ML	6	VRC01 Drug Levels	<0.098	104-70	Placebo for VRC01 IV mo(0) + SC mo(0.5 to 5.5 by 0.5)	P3	No	No
Serum	UG_ML	8	VRC01 Drug Levels	<0.098	104-70	Placebo for VRC01 IV mo(0) + SC mo(0.5 to 5.5 by 0.5)	P3	No	No
Serum	UG_ML	9	VRC01 Drug Levels	<0.098	104-70	Placebo for VRC01 IV mo(0) + SC mo(0.5 to 5.5 by 0.5)	P3	No	No
Serum	UG_ML	11	VRC01 Drug Levels	<0.098	104-70	Placebo for VRC01 IV mo(0) + SC mo(0.5 to 5.5 by 0.5)	P3	No	No
Serum	UG_ML	12	VRC01 Drug Levels	<0.098	104-70	Placebo for VRC01 IV mo(0) + SC mo(0.5 to 5.5 by 0.5)	P3	No	No
Serum	UG_ML	13	VRC01 Drug Levels	<0.098	104-70	Placebo for VRC01 IV mo(0) + SC mo(0.5 to 5.5 by 0.5)	P3	No	No
Serum	UG_ML	14	VRC01 Drug Levels	<0.098	104-70	Placebo for VRC01 IV mo(0) + SC mo(0.5 to 5.5 by 0.5)	P3	No	No
Serum	UG_ML	15	VRC01 Drug Levels	<0.098	104-70	Placebo for VRC01 IV mo(0) + SC mo(0.5 to 5.5 by 0.5)	P3	No	No
Serum	UG_ML	16	VRC01 Drug Levels	<0.098	104-70	Placebo for VRC01 IV mo(0) + SC mo(0.5 to 5.5 by 0.5)	P3	No	No
Serum	UG_ML	17	VRC01 Drug Levels	<0.098	104-70	Placebo for VRC01 IV mo(0) + SC mo(0.5 to 5.5 by 0.5)	P3	No	No
Serum	UG_ML	18	VRC01 Drug Levels	<0.098	104-70	Placebo for VRC01 IV mo(0) + SC mo(0.5 to 5.5 by 0.5)	P3	No	No
Serum	UG_ML	19	VRC01 Drug Levels	<0.098	104-70	Placebo for VRC01 IV mo(0) + SC mo(0.5 to 5.5 by 0.5)	P3	No	No
Serum	UG_ML	23	VRC01 Drug Levels	<0.098	104-70	Placebo for VRC01 IV mo(0) + SC mo(0.5 to 5.5 by 0.5)	P3	No	No
Serum	UG_ML	2	VRC01 Drug Levels	<0.098	104-67	VRC01 40mg/kg IV mo(0) + 5mg/kg SC mo(0.5 to 5.5 by 0.5)	T3	No	No
Serum	UG_ML	3	VRC01 Drug Levels	601.4	104-67	VRC01 40mg/kg IV mo(0) + 5mg/kg SC mo(0.5 to 5.5 by 0.5)	T3	No	No
Serum	UG_ML	4	VRC01 Drug Levels	210.66	104-67	VRC01 40mg/kg IV mo(0) + 5mg/kg SC mo(0.5 to 5.5 by 0.5)	T3	No	No
Serum	UG_ML	5	VRC01 Drug Levels	192.74	104-67	VRC01 40mg/kg IV mo(0) + 5mg/kg SC mo(0.5 to 5.5 by 0.5)	T3	No	No
Serum	UG_ML	6	VRC01 Drug Levels	147.862	104-67	VRC01 40mg/kg IV mo(0) + 5mg/kg SC mo(0.5 to 5.5 by 0.5)	T3	No	No
Serum	UG_ML	8	VRC01 Drug Levels	83.79	104-67	VRC01 40mg/kg IV mo(0) + 5mg/kg SC mo(0.5 to 5.5 by 0.5)	T3	No	No
Serum	UG_ML	9	VRC01 Drug Levels	53.317	104-67	VRC01 40mg/kg IV mo(0) + 5mg/kg SC mo(0.5 to 5.5 by 0.5)	T3	No	No
Serum	UG_ML	11	VRC01 Drug Levels	46.573	104-67	VRC01 40mg/kg IV mo(0) + 5mg/kg SC mo(0.5 to 5.5 by 0.5)	T3	No	No
Serum	UG_ML	14	VRC01 Drug Levels	16.777	104-67	VRC01 40mg/kg IV mo(0) + 5mg/kg SC mo(0.5 to 5.5 by 0.5)	T3	No	No
Serum	UG_ML	15	VRC01 Drug Levels	24.988	104-67	VRC01 40mg/kg IV mo(0) + 5mg/kg SC mo(0.5 to 5.5 by 0.5)	T3	No	No
Serum	UG_ML	16	VRC01 Drug Levels	36.408	104-67	VRC01 40mg/kg IV mo(0) + 5mg/kg SC mo(0.5 to 5.5 by 0.5)	T3	No	No
Serum	UG_ML	17	VRC01 Drug Levels	15.377	104-67	VRC01 40mg/kg IV mo(0) + 5mg/kg SC mo(0.5 to 5.5 by 0.5)	T3	No	No
Serum	UG_ML	19	VRC01 Drug Levels	12.079	104-67	VRC01 40mg/kg IV mo(0) + 5mg/kg SC mo(0.5 to 5.5 by 0.5)	T3	No	No
Serum	UG_ML	23	VRC01 Drug Levels	<0.098	104-67	VRC01 40mg/kg IV mo(0) + 5mg/kg SC mo(0.5 to 5.5 by 0.5)	T3	No	No
Serum	UG_ML	2	VRC01 Drug Levels	<0.098	104-30	VRC01 40mg/kg IV mo(0) + 5mg/kg SC mo(0.5 to 5.5 by 0.5)	T3	No	No
Serum	UG_ML	3	VRC01 Drug Levels	398.65	104-30	VRC01 40mg/kg IV mo(0) + 5mg/kg SC mo(0.5 to 5.5 by 0.5)	T3	No	No
Serum	UG_ML	4	VRC01 Drug Levels	141.975	104-30	VRC01 40mg/kg IV mo(0) + 5mg/kg SC mo(0.5 to 5.5 by 0.5)	T3	No	No
Serum	UG_ML	5	VRC01 Drug Levels	166.925	104-30	VRC01 40mg/kg IV mo(0) + 5mg/kg SC mo(0.5 to 5.5 by 0.5)	T3	No	No
Serum	UG_ML	6	VRC01 Drug Levels	128.788	104-30	VRC01 40mg/kg IV mo(0) + 5mg/kg SC mo(0.5 to 5.5 by 0.5)	T3	No	No
Serum	UG_ML	8	VRC01 Drug Levels	66.76	104-30	VRC01 40mg/kg IV mo(0) + 5mg/kg SC mo(0.5 to 5.5 by 0.5)	T3	No	No
Serum	UG_ML	9	VRC01 Drug Levels	58.698	104-30	VRC01 40mg/kg IV mo(0) + 5mg/kg SC mo(0.5 to 5.5 by 0.5)	T3	No	No
Serum	UG_ML	11	VRC01 Drug Levels	68.198	104-30	VRC01 40mg/kg IV mo(0) + 5mg/kg SC mo(0.5 to 5.5 by 0.5)	T3	No	No
Serum	UG_ML	14	VRC01 Drug Levels	13.921	104-30	VRC01 40mg/kg IV mo(0) + 5mg/kg SC mo(0.5 to 5.5 by 0.5)	T3	No	No
Serum	UG_ML	15	VRC01 Drug Levels	28.24	104-30	VRC01 40mg/kg IV mo(0) + 5mg/kg SC mo(0.5 to 5.5 by 0.5)	T3	No	No
Serum	UG_ML	16	VRC01 Drug Levels	36.828	104-30	VRC01 40mg/kg IV mo(0) + 5mg/kg SC mo(0.5 to 5.5 by 0.5)	T3	No	No
Serum	UG_ML	17	VRC01 Drug Levels	40.854	104-30	VRC01 40mg/kg IV mo(0) + 5mg/kg SC mo(0.5 to 5.5 by 0.5)	T3	No	No
Serum	UG_ML	19	VRC01 Drug Levels	13.897	104-30	VRC01 40mg/kg IV mo(0) + 5mg/kg SC mo(0.5 to 5.5 by 0.5)	T3	No	No
Serum	UG_ML	2	VRC01 Drug Levels	<0.098	104-66	VRC01 40mg/kg mo(0,2,4)	T2	No	No
Serum	UG_ML	3	VRC01 Drug Levels	588.275	104-66	VRC01 40mg/kg mo(0,2,4)	T2	No	No
Serum	UG_ML	4	VRC01 Drug Levels	127.768	104-66	VRC01 40mg/kg mo(0,2,4)	T2	No	No
Serum	UG_ML	6	VRC01 Drug Levels	41.817	104-66	VRC01 40mg/kg mo(0,2,4)	T2	No	No
Serum	UG_ML	9	VRC01 Drug Levels	9.18	104-66	VRC01 40mg/kg mo(0,2,4)	T2	No	No
Serum	UG_ML	10	VRC01 Drug Levels	333.8	104-66	VRC01 40mg/kg mo(0,2,4)	T2	No	No
Serum	UG_ML	12	VRC01 Drug Levels	42.68	104-66	VRC01 40mg/kg mo(0,2,4)	T2	No	No
Serum	UG_ML	14	VRC01 Drug Levels	13.155	104-66	VRC01 40mg/kg mo(0,2,4)	T2	No	No
Serum	UG_ML	19	VRC01 Drug Levels	<0.098	104-66	VRC01 40mg/kg mo(0,2,4)	T2	No	No
Serum	UG_ML	22	VRC01 Drug Levels	<0.098	104-66	VRC01 40mg/kg mo(0,2,4)	T2	No	No
Serum	UG_ML	23	VRC01 Drug Levels	<0.098	104-66	VRC01 40mg/kg mo(0,2,4)	T2	No	No
Serum	UG_ML	2	VRC01 Drug Levels	<0.098	104-83	VRC01 10mg/kg mo(0,2,4)	T4	Yes	No
Serum	UG_ML	3	VRC01 Drug Levels	82.773	104-83	VRC01 10mg/kg mo(0,2,4)	T4	Yes	No
Serum	UG_ML	4	VRC01 Drug Levels	35.273	104-83	VRC01 10mg/kg mo(0,2,4)	T4	Yes	No
Serum	UG_ML	6	VRC01 Drug Levels	18.727	104-83	VRC01 10mg/kg mo(0,2,4)	T4	Yes	No
Serum	UG_ML	9	VRC01 Drug Levels	7.253	104-83	VRC01 10mg/kg mo(0,2,4)	T4	Yes	No
Serum	UG_ML	10	VRC01 Drug Levels	97.448	104-83	VRC01 10mg/kg mo(0,2,4)	T4	Yes	No
Serum	UG_ML	11	VRC01 Drug Levels	39.978	104-83	VRC01 10mg/kg mo(0,2,4)	T4	Yes	No
Serum	UG_ML	12	VRC01 Drug Levels	20.64	104-83	VRC01 10mg/kg mo(0,2,4)	T4	Yes	No
Serum	UG_ML	14	VRC01 Drug Levels	351.275	104-83	VRC01 10mg/kg mo(0,2,4)	T4	Yes	Yes
Serum	UG_ML	14	VRC01 Drug Levels	7.654	104-83	VRC01 10mg/kg mo(0,2,4)	T4	Yes	No
Serum	UG_ML	15	VRC01 Drug Levels	47.097	104-83	VRC01 10mg/kg mo(0,2,4)	T4	Yes	No
Serum	UG_ML	16	VRC01 Drug Levels	20.923	104-83	VRC01 10mg/kg mo(0,2,4)	T4	Yes	No
Serum	UG_ML	19	VRC01 Drug Levels	6.888	104-83	VRC01 10mg/kg mo(0,2,4)	T4	Yes	No
Serum	UG_ML	20	VRC01 Drug Levels	4.383	104-83	VRC01 10mg/kg mo(0,2,4)	T4	Yes	No
Serum	UG_ML	21	VRC01 Drug Levels	2.745	104-83	VRC01 10mg/kg mo(0,2,4)	T4	Yes	No
Serum	UG_ML	22	VRC01 Drug Levels	<0.098	104-83	VRC01 10mg/kg mo(0,2,4)	T4	Yes	No
Serum	UG_ML	23	VRC01 Drug Levels	<0.098	104-83	VRC01 10mg/kg mo(0,2,4)	T4	Yes	No
Serum	UG_ML	2	VRC01 Drug Levels	<0.098	104-16	VRC01 10mg/kg mo(0,2,4)	T4	Yes	No
Serum	UG_ML	4	VRC01 Drug Levels	19.253	104-16	VRC01 10mg/kg mo(0,2,4)	T4	Yes	No
Serum	UG_ML	6	VRC01 Drug Levels	7.599	104-16	VRC01 10mg/kg mo(0,2,4)	T4	Yes	No
Serum	UG_ML	9	VRC01 Drug Levels	2.593	104-16	VRC01 10mg/kg mo(0,2,4)	T4	Yes	No
Serum	UG_ML	10	VRC01 Drug Levels	41.523	104-16	VRC01 10mg/kg mo(0,2,4)	T4	Yes	No
Serum	UG_ML	12	VRC01 Drug Levels	9.377	104-16	VRC01 10mg/kg mo(0,2,4)	T4	Yes	No
Serum	UG_ML	14	VRC01 Drug Levels	2.553	104-16	VRC01 10mg/kg mo(0,2,4)	T4	Yes	No
Serum	UG_ML	14	VRC01 Drug Levels	408.633	104-16	VRC01 10mg/kg mo(0,2,4)	T4	Yes	Yes
Serum	UG_ML	15	VRC01 Drug Levels	31.483	104-16	VRC01 10mg/kg mo(0,2,4)	T4	Yes	No
Serum	UG_ML	16	VRC01 Drug Levels	10.472	104-16	VRC01 10mg/kg mo(0,2,4)	T4	Yes	No
Serum	UG_ML	19	VRC01 Drug Levels	4.763	104-16	VRC01 10mg/kg mo(0,2,4)	T4	Yes	No
Serum	UG_ML	21	VRC01 Drug Levels	<0.098	104-16	VRC01 10mg/kg mo(0,2,4)	T4	Yes	No
Serum	UG_ML	22	VRC01 Drug Levels	<0.098	104-16	VRC01 10mg/kg mo(0,2,4)	T4	Yes	No
Serum	UG_ML	23	VRC01 Drug Levels	<0.098	104-16	VRC01 10mg/kg mo(0,2,4)	T4	Yes	No
Serum	UG_ML	2	VRC01 Drug Levels	<0.098	104-81	VRC01 40mg/kg IV mo(0) + 5mg/kg SC mo(0.5 to 5.5 by 0.5)	T3	No	No
Serum	UG_ML	3	VRC01 Drug Levels	249.75	104-81	VRC01 40mg/kg IV mo(0) + 5mg/kg SC mo(0.5 to 5.5 by 0.5)	T3	No	No
Serum	UG_ML	2	VRC01 Drug Levels	<0.098	104-33	VRC01 10mg/kg mo(0,2,4)	T4	Yes	No
Serum	UG_ML	3	VRC01 Drug Levels	82.668	104-33	VRC01 10mg/kg mo(0,2,4)	T4	Yes	No
Serum	UG_ML	4	VRC01 Drug Levels	28.96	104-33	VRC01 10mg/kg mo(0,2,4)	T4	Yes	No
Serum	UG_ML	6	VRC01 Drug Levels	12.999	104-33	VRC01 10mg/kg mo(0,2,4)	T4	Yes	No
Serum	UG_ML	9	VRC01 Drug Levels	3.512	104-33	VRC01 10mg/kg mo(0,2,4)	T4	Yes	No
Serum	UG_ML	10	VRC01 Drug Levels	94.613	104-33	VRC01 10mg/kg mo(0,2,4)	T4	Yes	No
Serum	UG_ML	12	VRC01 Drug Levels	13.736	104-33	VRC01 10mg/kg mo(0,2,4)	T4	Yes	No
Serum	UG_ML	14	VRC01 Drug Levels	613	104-33	VRC01 10mg/kg mo(0,2,4)	T4	Yes	Yes
Serum	UG_ML	14	VRC01 Drug Levels	2.392	104-33	VRC01 10mg/kg mo(0,2,4)	T4	Yes	No
Serum	UG_ML	14.5	VRC01 Drug Levels	114.745	104-33	VRC01 10mg/kg mo(0,2,4)	T4	Yes	No
Serum	UG_ML	15	VRC01 Drug Levels	76.62	104-33	VRC01 10mg/kg mo(0,2,4)	T4	Yes	No
Serum	UG_ML	16	VRC01 Drug Levels	12.89	104-33	VRC01 10mg/kg mo(0,2,4)	T4	Yes	No
Serum	UG_ML	19	VRC01 Drug Levels	4.458	104-33	VRC01 10mg/kg mo(0,2,4)	T4	Yes	No
Serum	UG_ML	20	VRC01 Drug Levels	2.55	104-33	VRC01 10mg/kg mo(0,2,4)	T4	Yes	No
Serum	UG_ML	21	VRC01 Drug Levels	<0.098	104-33	VRC01 10mg/kg mo(0,2,4)	T4	Yes	No
Serum	UG_ML	22	VRC01 Drug Levels	<0.098	104-33	VRC01 10mg/kg mo(0,2,4)	T4	Yes	No
Serum	UG_ML	23	VRC01 Drug Levels	<0.098	104-33	VRC01 10mg/kg mo(0,2,4)	T4	Yes	No
Serum	UG_ML	2	VRC01 Drug Levels	<0.098	104-88	VRC01 30mg/kg mo(0,2,4)	T5	No	No
Serum	UG_ML	3	VRC01 Drug Levels	264.35	104-88	VRC01 30mg/kg mo(0,2,4)	T5	No	No
Serum	UG_ML	4	VRC01 Drug Levels	190.406	104-88	VRC01 30mg/kg mo(0,2,4)	T5	No	No
Serum	UG_ML	6	VRC01 Drug Levels	71.488	104-88	VRC01 30mg/kg mo(0,2,4)	T5	No	No
Serum	UG_ML	11	VRC01 Drug Levels	20.425	104-88	VRC01 30mg/kg mo(0,2,4)	T5	No	No
Serum	UG_ML	12	VRC01 Drug Levels	15.173	104-88	VRC01 30mg/kg mo(0,2,4)	T5	No	No
Serum	UG_ML	14	VRC01 Drug Levels	10.659	104-88	VRC01 30mg/kg mo(0,2,4)	T5	No	No
Serum	UG_ML	14	VRC01 Drug Levels	1299	104-88	VRC01 30mg/kg mo(0,2,4)	T5	No	Yes
Serum	UG_ML	14.5	VRC01 Drug Levels	373.15	104-88	VRC01 30mg/kg mo(0,2,4)	T5	No	No
Serum	UG_ML	16	VRC01 Drug Levels	128.28	104-88	VRC01 30mg/kg mo(0,2,4)	T5	No	No
Serum	UG_ML	19	VRC01 Drug Levels	56.988	104-88	VRC01 30mg/kg mo(0,2,4)	T5	No	No
Serum	UG_ML	20	VRC01 Drug Levels	37.177	104-88	VRC01 30mg/kg mo(0,2,4)	T5	No	No
Serum	UG_ML	21	VRC01 Drug Levels	21.377	104-88	VRC01 30mg/kg mo(0,2,4)	T5	No	No
Serum	UG_ML	22	VRC01 Drug Levels	19.318	104-88	VRC01 30mg/kg mo(0,2,4)	T5	No	No
Serum	UG_ML	23	VRC01 Drug Levels	10.598	104-88	VRC01 30mg/kg mo(0,2,4)	T5	No	No
Serum	UG_ML	2	VRC01 Drug Levels	<0.098	104-45	VRC01 30mg/kg mo(0,2,4)	T5	Yes	No
Serum	UG_ML	3	VRC01 Drug Levels	209.167	104-45	VRC01 30mg/kg mo(0,2,4)	T5	Yes	No
Serum	UG_ML	4	VRC01 Drug Levels	68.923	104-45	VRC01 30mg/kg mo(0,2,4)	T5	Yes	No
Serum	UG_ML	6	VRC01 Drug Levels	31.498	104-45	VRC01 30mg/kg mo(0,2,4)	T5	Yes	No
Serum	UG_ML	9	VRC01 Drug Levels	14.963	104-45	VRC01 30mg/kg mo(0,2,4)	T5	Yes	No
Serum	UG_ML	10	VRC01 Drug Levels	246.675	104-45	VRC01 30mg/kg mo(0,2,4)	T5	Yes	No
Serum	UG_ML	11	VRC01 Drug Levels	77.745	104-45	VRC01 30mg/kg mo(0,2,4)	T5	Yes	No
Serum	UG_ML	14	VRC01 Drug Levels	1062	104-45	VRC01 30mg/kg mo(0,2,4)	T5	Yes	Yes
Serum	UG_ML	14	VRC01 Drug Levels	29.655	104-45	VRC01 30mg/kg mo(0,2,4)	T5	Yes	No
Serum	UG_ML	16	VRC01 Drug Levels	93.812	104-45	VRC01 30mg/kg mo(0,2,4)	T5	Yes	No
Serum	UG_ML	19	VRC01 Drug Levels	27.32	104-45	VRC01 30mg/kg mo(0,2,4)	T5	Yes	No
Serum	UG_ML	20	VRC01 Drug Levels	19.483	104-45	VRC01 30mg/kg mo(0,2,4)	T5	Yes	No
Serum	UG_ML	21	VRC01 Drug Levels	12.236	104-45	VRC01 30mg/kg mo(0,2,4)	T5	Yes	No
Serum	UG_ML	22	VRC01 Drug Levels	7.546	104-45	VRC01 30mg/kg mo(0,2,4)	T5	Yes	No
Serum	UG_ML	23	VRC01 Drug Levels	4.499	104-45	VRC01 30mg/kg mo(0,2,4)	T5	Yes	No
Serum	UG_ML	2	VRC01 Drug Levels	<0.098	104-40	VRC01 10mg/kg mo(0,2,4)	T4	Yes	No
Serum	UG_ML	3	VRC01 Drug Levels	54.387	104-40	VRC01 10mg/kg mo(0,2,4)	T4	Yes	No
Serum	UG_ML	4	VRC01 Drug Levels	21.77	104-40	VRC01 10mg/kg mo(0,2,4)	T4	Yes	No
Serum	UG_ML	6	VRC01 Drug Levels	10.706	104-40	VRC01 10mg/kg mo(0,2,4)	T4	Yes	No
Serum	UG_ML	9	VRC01 Drug Levels	4.964	104-40	VRC01 10mg/kg mo(0,2,4)	T4	Yes	No
Serum	UG_ML	10	VRC01 Drug Levels	77.548	104-40	VRC01 10mg/kg mo(0,2,4)	T4	Yes	No
Serum	UG_ML	11	VRC01 Drug Levels	30.665	104-40	VRC01 10mg/kg mo(0,2,4)	T4	Yes	No
Serum	UG_ML	12	VRC01 Drug Levels	14.477	104-40	VRC01 10mg/kg mo(0,2,4)	T4	Yes	No
Serum	UG_ML	14	VRC01 Drug Levels	7.659	104-40	VRC01 10mg/kg mo(0,2,4)	T4	Yes	No
Serum	UG_ML	14	VRC01 Drug Levels	355.225	104-40	VRC01 10mg/kg mo(0,2,4)	T4	Yes	Yes
Serum	UG_ML	16	VRC01 Drug Levels	17.685	104-40	VRC01 10mg/kg mo(0,2,4)	T4	Yes	No
Serum	UG_ML	19	VRC01 Drug Levels	6.26	104-40	VRC01 10mg/kg mo(0,2,4)	T4	Yes	No
Serum	UG_ML	20	VRC01 Drug Levels	3.475	104-40	VRC01 10mg/kg mo(0,2,4)	T4	Yes	No
Serum	UG_ML	21	VRC01 Drug Levels	2.609	104-40	VRC01 10mg/kg mo(0,2,4)	T4	Yes	No
Serum	UG_ML	22	VRC01 Drug Levels	<0.098	104-40	VRC01 10mg/kg mo(0,2,4)	T4	Yes	No
Serum	UG_ML	23	VRC01 Drug Levels	<0.098	104-40	VRC01 10mg/kg mo(0,2,4)	T4	Yes	No
Serum	UG_ML	2	VRC01 Drug Levels	<0.098	104-60	VRC01 40mg/kg mo(0) + 20mg/kg mo(1,2,3,4,5)	T1	No	No
Serum	UG_ML	3	VRC01 Drug Levels	504.325	104-60	VRC01 40mg/kg mo(0) + 20mg/kg mo(1,2,3,4,5)	T1	No	No
Serum	UG_ML	4	VRC01 Drug Levels	158.775	104-60	VRC01 40mg/kg mo(0) + 20mg/kg mo(1,2,3,4,5)	T1	No	No
Serum	UG_ML	6	VRC01 Drug Levels	51.787	104-60	VRC01 40mg/kg mo(0) + 20mg/kg mo(1,2,3,4,5)	T1	No	No
Serum	UG_ML	7	VRC01 Drug Levels	197.85	104-60	VRC01 40mg/kg mo(0) + 20mg/kg mo(1,2,3,4,5)	T1	No	No
Serum	UG_ML	8	VRC01 Drug Levels	91.98	104-60	VRC01 40mg/kg mo(0) + 20mg/kg mo(1,2,3,4,5)	T1	No	No
Serum	UG_ML	9	VRC01 Drug Levels	29.79	104-60	VRC01 40mg/kg mo(0) + 20mg/kg mo(1,2,3,4,5)	T1	No	No
Serum	UG_ML	12	VRC01 Drug Levels	28.873	104-60	VRC01 40mg/kg mo(0) + 20mg/kg mo(1,2,3,4,5)	T1	No	No
Serum	UG_ML	14	VRC01 Drug Levels	9.032	104-60	VRC01 40mg/kg mo(0) + 20mg/kg mo(1,2,3,4,5)	T1	No	No
Serum	UG_ML	16	VRC01 Drug Levels	874.3	104-60	VRC01 40mg/kg mo(0) + 20mg/kg mo(1,2,3,4,5)	T1	No	Yes
Serum	UG_ML	16	VRC01 Drug Levels	2.152	104-60	VRC01 40mg/kg mo(0) + 20mg/kg mo(1,2,3,4,5)	T1	No	No
Serum	UG_ML	19	VRC01 Drug Levels	25.543	104-60	VRC01 40mg/kg mo(0) + 20mg/kg mo(1,2,3,4,5)	T1	No	No
Serum	UG_ML	22	VRC01 Drug Levels	3.369	104-60	VRC01 40mg/kg mo(0) + 20mg/kg mo(1,2,3,4,5)	T1	No	No
Serum	UG_ML	23	VRC01 Drug Levels	<0.098	104-60	VRC01 40mg/kg mo(0) + 20mg/kg mo(1,2,3,4,5)	T1	No	No
Serum	UG_ML	2	VRC01 Drug Levels	<0.098	104-39	VRC01 40mg/kg mo(0) + 20mg/kg mo(1,2,3,4,5)	T1	No	No
Serum	UG_ML	3	VRC01 Drug Levels	380.3	104-39	VRC01 40mg/kg mo(0) + 20mg/kg mo(1,2,3,4,5)	T1	No	No
Serum	UG_ML	4	VRC01 Drug Levels	110.664	104-39	VRC01 40mg/kg mo(0) + 20mg/kg mo(1,2,3,4,5)	T1	No	No
Serum	UG_ML	6	VRC01 Drug Levels	94.053	104-39	VRC01 40mg/kg mo(0) + 20mg/kg mo(1,2,3,4,5)	T1	No	No
Serum	UG_ML	7	VRC01 Drug Levels	229.4	104-39	VRC01 40mg/kg mo(0) + 20mg/kg mo(1,2,3,4,5)	T1	No	No
Serum	UG_ML	9	VRC01 Drug Levels	63.807	104-39	VRC01 40mg/kg mo(0) + 20mg/kg mo(1,2,3,4,5)	T1	No	No
Serum	UG_ML	12	VRC01 Drug Levels	30.523	104-39	VRC01 40mg/kg mo(0) + 20mg/kg mo(1,2,3,4,5)	T1	No	No
Serum	UG_ML	14	VRC01 Drug Levels	92.848	104-39	VRC01 40mg/kg mo(0) + 20mg/kg mo(1,2,3,4,5)	T1	No	No
Serum	UG_ML	16	VRC01 Drug Levels	17.287	104-39	VRC01 40mg/kg mo(0) + 20mg/kg mo(1,2,3,4,5)	T1	No	No
Serum	UG_ML	19	VRC01 Drug Levels	7.072	104-39	VRC01 40mg/kg mo(0) + 20mg/kg mo(1,2,3,4,5)	T1	No	No
Serum	UG_ML	20	VRC01 Drug Levels	6.439	104-39	VRC01 40mg/kg mo(0) + 20mg/kg mo(1,2,3,4,5)	T1	No	No
Serum	UG_ML	21	VRC01 Drug Levels	3.808	104-39	VRC01 40mg/kg mo(0) + 20mg/kg mo(1,2,3,4,5)	T1	No	No
Serum	UG_ML	22	VRC01 Drug Levels	2.274	104-39	VRC01 40mg/kg mo(0) + 20mg/kg mo(1,2,3,4,5)	T1	No	No
Serum	UG_ML	23	VRC01 Drug Levels	<0.098	104-39	VRC01 40mg/kg mo(0) + 20mg/kg mo(1,2,3,4,5)	T1	No	No
Serum	UG_ML	2	VRC01 Drug Levels	<0.098	104-73	VRC01 40mg/kg mo(0) + 20mg/kg mo(1,2,3,4,5)	T1	Yes	No
Serum	UG_ML	3	VRC01 Drug Levels	539.35	104-73	VRC01 40mg/kg mo(0) + 20mg/kg mo(1,2,3,4,5)	T1	Yes	No
Serum	UG_ML	7.1	VRC01 Drug Levels	156.567	104-73	VRC01 40mg/kg mo(0) + 20mg/kg mo(1,2,3,4,5)	T1	Yes	No
Serum	UG_ML	4	VRC01 Drug Levels	93.595	104-73	VRC01 40mg/kg mo(0) + 20mg/kg mo(1,2,3,4,5)	T1	Yes	No
Serum	UG_ML	6	VRC01 Drug Levels	48.683	104-73	VRC01 40mg/kg mo(0) + 20mg/kg mo(1,2,3,4,5)	T1	Yes	No
Serum	UG_ML	8	VRC01 Drug Levels	73.36	104-73	VRC01 40mg/kg mo(0) + 20mg/kg mo(1,2,3,4,5)	T1	Yes	No
Serum	UG_ML	9	VRC01 Drug Levels	38.713	104-73	VRC01 40mg/kg mo(0) + 20mg/kg mo(1,2,3,4,5)	T1	Yes	No
Serum	UG_ML	12	VRC01 Drug Levels	30.863	104-73	VRC01 40mg/kg mo(0) + 20mg/kg mo(1,2,3,4,5)	T1	Yes	No
Serum	UG_ML	14	VRC01 Drug Levels	32.48	104-73	VRC01 40mg/kg mo(0) + 20mg/kg mo(1,2,3,4,5)	T1	Yes	No
Serum	UG_ML	16	VRC01 Drug Levels	25.667	104-73	VRC01 40mg/kg mo(0) + 20mg/kg mo(1,2,3,4,5)	T1	Yes	No
Serum	UG_ML	19	VRC01 Drug Levels	33.89	104-73	VRC01 40mg/kg mo(0) + 20mg/kg mo(1,2,3,4,5)	T1	Yes	No
Serum	UG_ML	23	VRC01 Drug Levels	<0.098	104-73	VRC01 40mg/kg mo(0) + 20mg/kg mo(1,2,3,4,5)	T1	Yes	No
Serum	UG_ML	2	VRC01 Drug Levels	<0.098	104-23	VRC01 40mg/kg mo(0) + 20mg/kg mo(1,2,3,4,5)	T1	Yes	No
Serum	UG_ML	3	VRC01 Drug Levels	461.52	104-23	VRC01 40mg/kg mo(0) + 20mg/kg mo(1,2,3,4,5)	T1	Yes	No
Serum	UG_ML	4	VRC01 Drug Levels	175.325	104-23	VRC01 40mg/kg mo(0) + 20mg/kg mo(1,2,3,4,5)	T1	Yes	No
Serum	UG_ML	6	VRC01 Drug Levels	93.37	104-23	VRC01 40mg/kg mo(0) + 20mg/kg mo(1,2,3,4,5)	T1	Yes	No
Serum	UG_ML	7	VRC01 Drug Levels	310.02	104-23	VRC01 40mg/kg mo(0) + 20mg/kg mo(1,2,3,4,5)	T1	Yes	No
Serum	UG_ML	8	VRC01 Drug Levels	111.693	104-23	VRC01 40mg/kg mo(0) + 20mg/kg mo(1,2,3,4,5)	T1	Yes	No
Serum	UG_ML	9	VRC01 Drug Levels	49.84	104-23	VRC01 40mg/kg mo(0) + 20mg/kg mo(1,2,3,4,5)	T1	Yes	No
Serum	UG_ML	12	VRC01 Drug Levels	48.555	104-23	VRC01 40mg/kg mo(0) + 20mg/kg mo(1,2,3,4,5)	T1	Yes	No
Serum	UG_ML	14	VRC01 Drug Levels	46.35	104-23	VRC01 40mg/kg mo(0) + 20mg/kg mo(1,2,3,4,5)	T1	Yes	No
Serum	UG_ML	16	VRC01 Drug Levels	33.91	104-23	VRC01 40mg/kg mo(0) + 20mg/kg mo(1,2,3,4,5)	T1	Yes	No
Serum	UG_ML	16	VRC01 Drug Levels	1112.95	104-23	VRC01 40mg/kg mo(0) + 20mg/kg mo(1,2,3,4,5)	T1	Yes	Yes
Serum	UG_ML	19	VRC01 Drug Levels	50.01	104-23	VRC01 40mg/kg mo(0) + 20mg/kg mo(1,2,3,4,5)	T1	Yes	No
Serum	UG_ML	20	VRC01 Drug Levels	25.8	104-23	VRC01 40mg/kg mo(0) + 20mg/kg mo(1,2,3,4,5)	T1	Yes	No
Serum	UG_ML	21	VRC01 Drug Levels	11.011	104-23	VRC01 40mg/kg mo(0) + 20mg/kg mo(1,2,3,4,5)	T1	Yes	No
Serum	UG_ML	22	VRC01 Drug Levels	9.175	104-23	VRC01 40mg/kg mo(0) + 20mg/kg mo(1,2,3,4,5)	T1	Yes	No
Serum	UG_ML	23	VRC01 Drug Levels	3.418	104-23	VRC01 40mg/kg mo(0) + 20mg/kg mo(1,2,3,4,5)	T1	Yes	No
Serum	UG_ML	2	VRC01 Drug Levels	<0.098	104-10	VRC01 40mg/kg mo(0,2,4)	T2	Yes	No
Serum	UG_ML	3	VRC01 Drug Levels	498.775	104-10	VRC01 40mg/kg mo(0,2,4)	T2	Yes	No
Serum	UG_ML	4	VRC01 Drug Levels	182.225	104-10	VRC01 40mg/kg mo(0,2,4)	T2	Yes	No
Serum	UG_ML	6	VRC01 Drug Levels	60.39	104-10	VRC01 40mg/kg mo(0,2,4)	T2	Yes	No
Serum	UG_ML	9	VRC01 Drug Levels	15.63	104-10	VRC01 40mg/kg mo(0,2,4)	T2	Yes	No
Serum	UG_ML	10	VRC01 Drug Levels	391.225	104-10	VRC01 40mg/kg mo(0,2,4)	T2	Yes	No
Serum	UG_ML	12	VRC01 Drug Levels	79.828	104-10	VRC01 40mg/kg mo(0,2,4)	T2	Yes	No
Serum	UG_ML	14	VRC01 Drug Levels	34.753	104-10	VRC01 40mg/kg mo(0,2,4)	T2	Yes	No
Serum	UG_ML	14	VRC01 Drug Levels	1182.3	104-10	VRC01 40mg/kg mo(0,2,4)	T2	Yes	Yes
Serum	UG_ML	19	VRC01 Drug Levels	27.46	104-10	VRC01 40mg/kg mo(0,2,4)	T2	Yes	No
Serum	UG_ML	20	VRC01 Drug Levels	17.54	104-10	VRC01 40mg/kg mo(0,2,4)	T2	Yes	No
Serum	UG_ML	21	VRC01 Drug Levels	13.712	104-10	VRC01 40mg/kg mo(0,2,4)	T2	Yes	No
Serum	UG_ML	22	VRC01 Drug Levels	9.742	104-10	VRC01 40mg/kg mo(0,2,4)	T2	Yes	No
Serum	UG_ML	23	VRC01 Drug Levels	5.358	104-10	VRC01 40mg/kg mo(0,2,4)	T2	Yes	No
Serum	UG_ML	2	VRC01 Drug Levels	<0.098	104-03	VRC01 40mg/kg mo(0,2,4)	T2	No	No
Serum	UG_ML	3	VRC01 Drug Levels	264.9	104-03	VRC01 40mg/kg mo(0,2,4)	T2	No	No
Serum	UG_ML	4.1	VRC01 Drug Levels	148.15	104-03	VRC01 40mg/kg mo(0,2,4)	T2	No	No
Serum	UG_ML	6	VRC01 Drug Levels	66.08	104-03	VRC01 40mg/kg mo(0,2,4)	T2	No	No
Serum	UG_ML	9	VRC01 Drug Levels	34.897	104-03	VRC01 40mg/kg mo(0,2,4)	T2	No	No
Serum	UG_ML	12	VRC01 Drug Levels	10.764	104-03	VRC01 40mg/kg mo(0,2,4)	T2	No	No
Serum	UG_ML	14	VRC01 Drug Levels	1087.767	104-03	VRC01 40mg/kg mo(0,2,4)	T2	No	Yes
Serum	UG_ML	14	VRC01 Drug Levels	4.642	104-03	VRC01 40mg/kg mo(0,2,4)	T2	No	No
Serum	UG_ML	19	VRC01 Drug Levels	21.15	104-03	VRC01 40mg/kg mo(0,2,4)	T2	No	No
Serum	UG_ML	20	VRC01 Drug Levels	15.673	104-03	VRC01 40mg/kg mo(0,2,4)	T2	No	No
Serum	UG_ML	21	VRC01 Drug Levels	9.337	104-03	VRC01 40mg/kg mo(0,2,4)	T2	No	No
Serum	UG_ML	22	VRC01 Drug Levels	6.035	104-03	VRC01 40mg/kg mo(0,2,4)	T2	No	No
Serum	UG_ML	23	VRC01 Drug Levels	<0.098	104-03	VRC01 40mg/kg mo(0,2,4)	T2	No	No
Serum	UG_ML	2	VRC01 Drug Levels	<0.098	104-22	VRC01 40mg/kg mo(0) + 20mg/kg mo(1,2,3,4,5)	T1	No	No
Serum	UG_ML	3	VRC01 Drug Levels	443.225	104-22	VRC01 40mg/kg mo(0) + 20mg/kg mo(1,2,3,4,5)	T1	No	No
Serum	UG_ML	4	VRC01 Drug Levels	176.767	104-22	VRC01 40mg/kg mo(0) + 20mg/kg mo(1,2,3,4,5)	T1	No	No
Serum	UG_ML	6	VRC01 Drug Levels	109.566	104-22	VRC01 40mg/kg mo(0) + 20mg/kg mo(1,2,3,4,5)	T1	No	No
Serum	UG_ML	7	VRC01 Drug Levels	244.82	104-22	VRC01 40mg/kg mo(0) + 20mg/kg mo(1,2,3,4,5)	T1	No	No
Serum	UG_ML	8	VRC01 Drug Levels	174.667	104-22	VRC01 40mg/kg mo(0) + 20mg/kg mo(1,2,3,4,5)	T1	No	No
Serum	UG_ML	12	VRC01 Drug Levels	21.39	104-22	VRC01 40mg/kg mo(0) + 20mg/kg mo(1,2,3,4,5)	T1	No	No
Serum	UG_ML	14	VRC01 Drug Levels	6.818	104-22	VRC01 40mg/kg mo(0) + 20mg/kg mo(1,2,3,4,5)	T1	No	No
Serum	UG_ML	16	VRC01 Drug Levels	50.313	104-22	VRC01 40mg/kg mo(0) + 20mg/kg mo(1,2,3,4,5)	T1	No	No
Serum	UG_ML	19	VRC01 Drug Levels	41.058	104-22	VRC01 40mg/kg mo(0) + 20mg/kg mo(1,2,3,4,5)	T1	No	No
Serum	UG_ML	23	VRC01 Drug Levels	8.917	104-22	VRC01 40mg/kg mo(0) + 20mg/kg mo(1,2,3,4,5)	T1	No	No
Serum	UG_ML	2	VRC01 Drug Levels	<0.098	104-76	VRC01 40mg/kg mo(0,2,4)	T2	Yes	No
Serum	UG_ML	3	VRC01 Drug Levels	463.775	104-76	VRC01 40mg/kg mo(0,2,4)	T2	Yes	No
Serum	UG_ML	4	VRC01 Drug Levels	177.9	104-76	VRC01 40mg/kg mo(0,2,4)	T2	Yes	No
Serum	UG_ML	6	VRC01 Drug Levels	75.92	104-76	VRC01 40mg/kg mo(0,2,4)	T2	Yes	No
Serum	UG_ML	9	VRC01 Drug Levels	15.267	104-76	VRC01 40mg/kg mo(0,2,4)	T2	Yes	No
Serum	UG_ML	10	VRC01 Drug Levels	313.733	104-76	VRC01 40mg/kg mo(0,2,4)	T2	Yes	No
Serum	UG_ML	12	VRC01 Drug Levels	72.593	104-76	VRC01 40mg/kg mo(0,2,4)	T2	Yes	No
Serum	UG_ML	14	VRC01 Drug Levels	28.715	104-76	VRC01 40mg/kg mo(0,2,4)	T2	Yes	No
Serum	UG_ML	14	VRC01 Drug Levels	1274.167	104-76	VRC01 40mg/kg mo(0,2,4)	T2	Yes	Yes
Serum	UG_ML	19	VRC01 Drug Levels	21.68	104-76	VRC01 40mg/kg mo(0,2,4)	T2	Yes	No
Serum	UG_ML	20	VRC01 Drug Levels	14.153	104-76	VRC01 40mg/kg mo(0,2,4)	T2	Yes	No
Serum	UG_ML	21	VRC01 Drug Levels	9.962	104-76	VRC01 40mg/kg mo(0,2,4)	T2	Yes	No
Serum	UG_ML	22	VRC01 Drug Levels	5.179	104-76	VRC01 40mg/kg mo(0,2,4)	T2	Yes	No
Serum	UG_ML	23	VRC01 Drug Levels	2.482	104-76	VRC01 40mg/kg mo(0,2,4)	T2	Yes	No
Serum	UG_ML	2	VRC01 Drug Levels	<0.098	104-75	VRC01 40mg/kg mo(0) + 20mg/kg mo(1,2,3,4,5)	T1	Yes	No
Serum	UG_ML	3	VRC01 Drug Levels	373.067	104-75	VRC01 40mg/kg mo(0) + 20mg/kg mo(1,2,3,4,5)	T1	Yes	No
Serum	UG_ML	4	VRC01 Drug Levels	117.117	104-75	VRC01 40mg/kg mo(0) + 20mg/kg mo(1,2,3,4,5)	T1	Yes	No
Serum	UG_ML	6	VRC01 Drug Levels	56.223	104-75	VRC01 40mg/kg mo(0) + 20mg/kg mo(1,2,3,4,5)	T1	Yes	No
Serum	UG_ML	7	VRC01 Drug Levels	196.2	104-75	VRC01 40mg/kg mo(0) + 20mg/kg mo(1,2,3,4,5)	T1	Yes	No
Serum	UG_ML	8	VRC01 Drug Levels	93.133	104-75	VRC01 40mg/kg mo(0) + 20mg/kg mo(1,2,3,4,5)	T1	Yes	No
Serum	UG_ML	9	VRC01 Drug Levels	35.73	104-75	VRC01 40mg/kg mo(0) + 20mg/kg mo(1,2,3,4,5)	T1	Yes	No
Serum	UG_ML	12	VRC01 Drug Levels	34.058	104-75	VRC01 40mg/kg mo(0) + 20mg/kg mo(1,2,3,4,5)	T1	Yes	No
Serum	UG_ML	14	VRC01 Drug Levels	26.778	104-75	VRC01 40mg/kg mo(0) + 20mg/kg mo(1,2,3,4,5)	T1	Yes	No
Serum	UG_ML	16	VRC01 Drug Levels	32.813	104-75	VRC01 40mg/kg mo(0) + 20mg/kg mo(1,2,3,4,5)	T1	Yes	No
Serum	UG_ML	16	VRC01 Drug Levels	563.033	104-75	VRC01 40mg/kg mo(0) + 20mg/kg mo(1,2,3,4,5)	T1	Yes	Yes
Serum	UG_ML	19	VRC01 Drug Levels	41.933	104-75	VRC01 40mg/kg mo(0) + 20mg/kg mo(1,2,3,4,5)	T1	Yes	No
Serum	UG_ML	22	VRC01 Drug Levels	<0.098	104-75	VRC01 40mg/kg mo(0) + 20mg/kg mo(1,2,3,4,5)	T1	Yes	No
Serum	UG_ML	23	VRC01 Drug Levels	<0.098	104-75	VRC01 40mg/kg mo(0) + 20mg/kg mo(1,2,3,4,5)	T1	Yes	No
Serum	UG_ML	2	VRC01 Drug Levels	<0.098	104-43	VRC01 40mg/kg mo(0,2,4)	T2	Yes	No
Serum	UG_ML	3	VRC01 Drug Levels	503.4	104-43	VRC01 40mg/kg mo(0,2,4)	T2	Yes	No
Serum	UG_ML	4	VRC01 Drug Levels	143.575	104-43	VRC01 40mg/kg mo(0,2,4)	T2	Yes	No
Serum	UG_ML	6	VRC01 Drug Levels	75.467	104-43	VRC01 40mg/kg mo(0,2,4)	T2	Yes	No
Serum	UG_ML	9	VRC01 Drug Levels	23.05	104-43	VRC01 40mg/kg mo(0,2,4)	T2	Yes	No
Serum	UG_ML	10	VRC01 Drug Levels	549	104-43	VRC01 40mg/kg mo(0,2,4)	T2	Yes	No
Serum	UG_ML	12	VRC01 Drug Levels	148.712	104-43	VRC01 40mg/kg mo(0,2,4)	T2	Yes	No
Serum	UG_ML	14	VRC01 Drug Levels	37.425	104-43	VRC01 40mg/kg mo(0,2,4)	T2	Yes	No
Serum	UG_ML	14	VRC01 Drug Levels	1123.5	104-43	VRC01 40mg/kg mo(0,2,4)	T2	Yes	Yes
Serum	UG_ML	14.5	VRC01 Drug Levels	582.567	104-43	VRC01 40mg/kg mo(0,2,4)	T2	Yes	No
Serum	UG_ML	15	VRC01 Drug Levels	228.067	104-43	VRC01 40mg/kg mo(0,2,4)	T2	Yes	No
Serum	UG_ML	16	VRC01 Drug Levels	94.487	104-43	VRC01 40mg/kg mo(0,2,4)	T2	Yes	No
Serum	UG_ML	19	VRC01 Drug Levels	30.685	104-43	VRC01 40mg/kg mo(0,2,4)	T2	Yes	No
Serum	UG_ML	20	VRC01 Drug Levels	16.355	104-43	VRC01 40mg/kg mo(0,2,4)	T2	Yes	No
Serum	UG_ML	21	VRC01 Drug Levels	8.684	104-43	VRC01 40mg/kg mo(0,2,4)	T2	Yes	No
Serum	UG_ML	22	VRC01 Drug Levels	5.247	104-43	VRC01 40mg/kg mo(0,2,4)	T2	Yes	No
Serum	UG_ML	23	VRC01 Drug Levels	3.582	104-43	VRC01 40mg/kg mo(0,2,4)	T2	Yes	No
Serum	UG_ML	2	VRC01 Drug Levels	<0.098	104-64	VRC01 40mg/kg mo(0,2,4)	T2	Yes	No
Serum	UG_ML	3	VRC01 Drug Levels	616.025	104-64	VRC01 40mg/kg mo(0,2,4)	T2	Yes	No
Serum	UG_ML	9.1	VRC01 Drug Levels	1119.267	104-64	VRC01 40mg/kg mo(0,2,4)	T2	Yes	No
Serum	UG_ML	4	VRC01 Drug Levels	236.6	104-64	VRC01 40mg/kg mo(0,2,4)	T2	Yes	No
Serum	UG_ML	6	VRC01 Drug Levels	127.957	104-64	VRC01 40mg/kg mo(0,2,4)	T2	Yes	No
Serum	UG_ML	9	VRC01 Drug Levels	15.06	104-64	VRC01 40mg/kg mo(0,2,4)	T2	Yes	No
Serum	UG_ML	12	VRC01 Drug Levels	72.907	104-64	VRC01 40mg/kg mo(0,2,4)	T2	Yes	No
Serum	UG_ML	14	VRC01 Drug Levels	22.557	104-64	VRC01 40mg/kg mo(0,2,4)	T2	Yes	No
Serum	UG_ML	19	VRC01 Drug Levels	23.07	104-64	VRC01 40mg/kg mo(0,2,4)	T2	Yes	No
Serum	UG_ML	20	VRC01 Drug Levels	11.441	104-64	VRC01 40mg/kg mo(0,2,4)	T2	Yes	No
Serum	UG_ML	21	VRC01 Drug Levels	8.566	104-64	VRC01 40mg/kg mo(0,2,4)	T2	Yes	No
Serum	UG_ML	23	VRC01 Drug Levels	<0.098	104-64	VRC01 40mg/kg mo(0,2,4)	T2	Yes	No
Serum	UG_ML	2	VRC01 Drug Levels	<0.098	104-37	VRC01 40mg/kg mo(0) + 20mg/kg mo(1,2,3,4,5)	T1	Yes	No
Serum	UG_ML	3	VRC01 Drug Levels	510.15	104-37	VRC01 40mg/kg mo(0) + 20mg/kg mo(1,2,3,4,5)	T1	Yes	No
Serum	UG_ML	4	VRC01 Drug Levels	137.7	104-37	VRC01 40mg/kg mo(0) + 20mg/kg mo(1,2,3,4,5)	T1	Yes	No
Serum	UG_ML	6	VRC01 Drug Levels	74.66	104-37	VRC01 40mg/kg mo(0) + 20mg/kg mo(1,2,3,4,5)	T1	Yes	No
Serum	UG_ML	7	VRC01 Drug Levels	381.167	104-37	VRC01 40mg/kg mo(0) + 20mg/kg mo(1,2,3,4,5)	T1	Yes	No
Serum	UG_ML	8	VRC01 Drug Levels	122.508	104-37	VRC01 40mg/kg mo(0) + 20mg/kg mo(1,2,3,4,5)	T1	Yes	No
Serum	UG_ML	9	VRC01 Drug Levels	64.378	104-37	VRC01 40mg/kg mo(0) + 20mg/kg mo(1,2,3,4,5)	T1	Yes	No
Serum	UG_ML	12	VRC01 Drug Levels	70.805	104-37	VRC01 40mg/kg mo(0) + 20mg/kg mo(1,2,3,4,5)	T1	Yes	No
Serum	UG_ML	14	VRC01 Drug Levels	78.125	104-37	VRC01 40mg/kg mo(0) + 20mg/kg mo(1,2,3,4,5)	T1	Yes	No
Serum	UG_ML	16	VRC01 Drug Levels	74.568	104-37	VRC01 40mg/kg mo(0) + 20mg/kg mo(1,2,3,4,5)	T1	Yes	No
Serum	UG_ML	16	VRC01 Drug Levels	848	104-37	VRC01 40mg/kg mo(0) + 20mg/kg mo(1,2,3,4,5)	T1	Yes	Yes
Serum	UG_ML	16.5	VRC01 Drug Levels	391.175	104-37	VRC01 40mg/kg mo(0) + 20mg/kg mo(1,2,3,4,5)	T1	Yes	No
Serum	UG_ML	17	VRC01 Drug Levels	137.344	104-37	VRC01 40mg/kg mo(0) + 20mg/kg mo(1,2,3,4,5)	T1	Yes	No
Serum	UG_ML	19	VRC01 Drug Levels	74.52	104-37	VRC01 40mg/kg mo(0) + 20mg/kg mo(1,2,3,4,5)	T1	Yes	No
Serum	UG_ML	20	VRC01 Drug Levels	37.227	104-37	VRC01 40mg/kg mo(0) + 20mg/kg mo(1,2,3,4,5)	T1	Yes	No
Serum	UG_ML	21	VRC01 Drug Levels	15.728	104-37	VRC01 40mg/kg mo(0) + 20mg/kg mo(1,2,3,4,5)	T1	Yes	No
Serum	UG_ML	22	VRC01 Drug Levels	7.185	104-37	VRC01 40mg/kg mo(0) + 20mg/kg mo(1,2,3,4,5)	T1	Yes	No
Serum	UG_ML	23	VRC01 Drug Levels	3.774	104-37	VRC01 40mg/kg mo(0) + 20mg/kg mo(1,2,3,4,5)	T1	Yes	No
Serum	UG_ML	2	VRC01 Drug Levels	<0.098	104-87	VRC01 40mg/kg mo(0) + 20mg/kg mo(1,2,3,4,5)	T1	No	No
Serum	UG_ML	3	VRC01 Drug Levels	521.8	104-87	VRC01 40mg/kg mo(0) + 20mg/kg mo(1,2,3,4,5)	T1	No	No
Serum	UG_ML	4	VRC01 Drug Levels	202	104-87	VRC01 40mg/kg mo(0) + 20mg/kg mo(1,2,3,4,5)	T1	No	No
Serum	UG_ML	6	VRC01 Drug Levels	133.033	104-87	VRC01 40mg/kg mo(0) + 20mg/kg mo(1,2,3,4,5)	T1	No	No
Serum	UG_ML	7	VRC01 Drug Levels	478.325	104-87	VRC01 40mg/kg mo(0) + 20mg/kg mo(1,2,3,4,5)	T1	No	No
Serum	UG_ML	8	VRC01 Drug Levels	283.36	104-87	VRC01 40mg/kg mo(0) + 20mg/kg mo(1,2,3,4,5)	T1	No	No
Serum	UG_ML	9	VRC01 Drug Levels	102.66	104-87	VRC01 40mg/kg mo(0) + 20mg/kg mo(1,2,3,4,5)	T1	No	No
Serum	UG_ML	2	VRC01 Drug Levels	<0.098	104-61	VRC01 40mg/kg mo(0) + 20mg/kg mo(1,2,3,4,5)	T1	Yes	No
Serum	UG_ML	3	VRC01 Drug Levels	358.467	104-61	VRC01 40mg/kg mo(0) + 20mg/kg mo(1,2,3,4,5)	T1	Yes	No
Serum	UG_ML	4	VRC01 Drug Levels	129.015	104-61	VRC01 40mg/kg mo(0) + 20mg/kg mo(1,2,3,4,5)	T1	Yes	No
Serum	UG_ML	6	VRC01 Drug Levels	52.8	104-61	VRC01 40mg/kg mo(0) + 20mg/kg mo(1,2,3,4,5)	T1	Yes	No
Serum	UG_ML	7	VRC01 Drug Levels	224	104-61	VRC01 40mg/kg mo(0) + 20mg/kg mo(1,2,3,4,5)	T1	Yes	No
Serum	UG_ML	8	VRC01 Drug Levels	90.65	104-61	VRC01 40mg/kg mo(0) + 20mg/kg mo(1,2,3,4,5)	T1	Yes	No
Serum	UG_ML	9	VRC01 Drug Levels	43.312	104-61	VRC01 40mg/kg mo(0) + 20mg/kg mo(1,2,3,4,5)	T1	Yes	No
Serum	UG_ML	12	VRC01 Drug Levels	40.143	104-61	VRC01 40mg/kg mo(0) + 20mg/kg mo(1,2,3,4,5)	T1	Yes	No
Serum	UG_ML	14	VRC01 Drug Levels	41.58	104-61	VRC01 40mg/kg mo(0) + 20mg/kg mo(1,2,3,4,5)	T1	Yes	No
Serum	UG_ML	16	VRC01 Drug Levels	591.333	104-61	VRC01 40mg/kg mo(0) + 20mg/kg mo(1,2,3,4,5)	T1	Yes	Yes
Serum	UG_ML	16	VRC01 Drug Levels	43.785	104-61	VRC01 40mg/kg mo(0) + 20mg/kg mo(1,2,3,4,5)	T1	Yes	No
Serum	UG_ML	16.5	VRC01 Drug Levels	157.967	104-61	VRC01 40mg/kg mo(0) + 20mg/kg mo(1,2,3,4,5)	T1	Yes	No
Serum	UG_ML	17	VRC01 Drug Levels	82.373	104-61	VRC01 40mg/kg mo(0) + 20mg/kg mo(1,2,3,4,5)	T1	Yes	No
Serum	UG_ML	19	VRC01 Drug Levels	30.67	104-61	VRC01 40mg/kg mo(0) + 20mg/kg mo(1,2,3,4,5)	T1	Yes	No
Serum	UG_ML	20	VRC01 Drug Levels	12.17	104-61	VRC01 40mg/kg mo(0) + 20mg/kg mo(1,2,3,4,5)	T1	Yes	No
Serum	UG_ML	21	VRC01 Drug Levels	9.573	104-61	VRC01 40mg/kg mo(0) + 20mg/kg mo(1,2,3,4,5)	T1	Yes	No
Serum	UG_ML	22	VRC01 Drug Levels	3.32	104-61	VRC01 40mg/kg mo(0) + 20mg/kg mo(1,2,3,4,5)	T1	Yes	No
Serum	UG_ML	23	VRC01 Drug Levels	2.217	104-61	VRC01 40mg/kg mo(0) + 20mg/kg mo(1,2,3,4,5)	T1	Yes	No
Serum	UG_ML	2	VRC01 Drug Levels	<0.098	104-57	VRC01 40mg/kg mo(0,2,4)	T2	Yes	No
Serum	UG_ML	3	VRC01 Drug Levels	400.18	104-57	VRC01 40mg/kg mo(0,2,4)	T2	Yes	No
Serum	UG_ML	4	VRC01 Drug Levels	155.85	104-57	VRC01 40mg/kg mo(0,2,4)	T2	Yes	No
Serum	UG_ML	6	VRC01 Drug Levels	122.038	104-57	VRC01 40mg/kg mo(0,2,4)	T2	Yes	No
Serum	UG_ML	9	VRC01 Drug Levels	19.185	104-57	VRC01 40mg/kg mo(0,2,4)	T2	Yes	No
Serum	UG_ML	10	VRC01 Drug Levels	527.55	104-57	VRC01 40mg/kg mo(0,2,4)	T2	Yes	No
Serum	UG_ML	11	VRC01 Drug Levels	158.625	104-57	VRC01 40mg/kg mo(0,2,4)	T2	Yes	No
Serum	UG_ML	12	VRC01 Drug Levels	82.875	104-57	VRC01 40mg/kg mo(0,2,4)	T2	Yes	No
Serum	UG_ML	14	VRC01 Drug Levels	2279.833	104-57	VRC01 40mg/kg mo(0,2,4)	T2	Yes	Yes
Serum	UG_ML	14	VRC01 Drug Levels	17.787	104-57	VRC01 40mg/kg mo(0,2,4)	T2	Yes	No
Serum	UG_ML	19	VRC01 Drug Levels	17.915	104-57	VRC01 40mg/kg mo(0,2,4)	T2	Yes	No
Serum	UG_ML	20	VRC01 Drug Levels	7.81	104-57	VRC01 40mg/kg mo(0,2,4)	T2	Yes	No
Serum	UG_ML	21	VRC01 Drug Levels	3.403	104-57	VRC01 40mg/kg mo(0,2,4)	T2	Yes	No
Serum	UG_ML	22	VRC01 Drug Levels	1.488	104-57	VRC01 40mg/kg mo(0,2,4)	T2	Yes	No
Serum	UG_ML	23	VRC01 Drug Levels	1.761	104-57	VRC01 40mg/kg mo(0,2,4)	T2	Yes	No
Serum	UG_ML	2	VRC01 Drug Levels	<0.098	104-35	VRC01 40mg/kg IV mo(0) + 5mg/kg SC mo(0.5 to 5.5 by 0.5)	T3	Yes	No
Serum	UG_ML	3	VRC01 Drug Levels	325.95	104-35	VRC01 40mg/kg IV mo(0) + 5mg/kg SC mo(0.5 to 5.5 by 0.5)	T3	Yes	No
Serum	UG_ML	4	VRC01 Drug Levels	137.5	104-35	VRC01 40mg/kg IV mo(0) + 5mg/kg SC mo(0.5 to 5.5 by 0.5)	T3	Yes	No
Serum	UG_ML	6	VRC01 Drug Levels	83.838	104-35	VRC01 40mg/kg IV mo(0) + 5mg/kg SC mo(0.5 to 5.5 by 0.5)	T3	Yes	No
Serum	UG_ML	8	VRC01 Drug Levels	57.85	104-35	VRC01 40mg/kg IV mo(0) + 5mg/kg SC mo(0.5 to 5.5 by 0.5)	T3	Yes	No
Serum	UG_ML	9	VRC01 Drug Levels	44.743	104-35	VRC01 40mg/kg IV mo(0) + 5mg/kg SC mo(0.5 to 5.5 by 0.5)	T3	Yes	No
Serum	UG_ML	11	VRC01 Drug Levels	39.463	104-35	VRC01 40mg/kg IV mo(0) + 5mg/kg SC mo(0.5 to 5.5 by 0.5)	T3	Yes	No
Serum	UG_ML	12	VRC01 Drug Levels	34.12	104-35	VRC01 40mg/kg IV mo(0) + 5mg/kg SC mo(0.5 to 5.5 by 0.5)	T3	Yes	No
Serum	UG_ML	13	VRC01 Drug Levels	23.993	104-35	VRC01 40mg/kg IV mo(0) + 5mg/kg SC mo(0.5 to 5.5 by 0.5)	T3	Yes	No
Serum	UG_ML	14	VRC01 Drug Levels	29.095	104-35	VRC01 40mg/kg IV mo(0) + 5mg/kg SC mo(0.5 to 5.5 by 0.5)	T3	Yes	No
Serum	UG_ML	15	VRC01 Drug Levels	27.813	104-35	VRC01 40mg/kg IV mo(0) + 5mg/kg SC mo(0.5 to 5.5 by 0.5)	T3	Yes	No
Serum	UG_ML	16	VRC01 Drug Levels	25.973	104-35	VRC01 40mg/kg IV mo(0) + 5mg/kg SC mo(0.5 to 5.5 by 0.5)	T3	Yes	No
Serum	UG_ML	17	VRC01 Drug Levels	30.94	104-35	VRC01 40mg/kg IV mo(0) + 5mg/kg SC mo(0.5 to 5.5 by 0.5)	T3	Yes	No
Serum	UG_ML	18	VRC01 Drug Levels	64.243	104-35	VRC01 40mg/kg IV mo(0) + 5mg/kg SC mo(0.5 to 5.5 by 0.5)	T3	Yes	No
Serum	UG_ML	19	VRC01 Drug Levels	27.955	104-35	VRC01 40mg/kg IV mo(0) + 5mg/kg SC mo(0.5 to 5.5 by 0.5)	T3	Yes	No
Serum	UG_ML	20	VRC01 Drug Levels	14.62	104-35	VRC01 40mg/kg IV mo(0) + 5mg/kg SC mo(0.5 to 5.5 by 0.5)	T3	Yes	No
Serum	UG_ML	21	VRC01 Drug Levels	6.493	104-35	VRC01 40mg/kg IV mo(0) + 5mg/kg SC mo(0.5 to 5.5 by 0.5)	T3	Yes	No
Serum	UG_ML	22	VRC01 Drug Levels	3.581	104-35	VRC01 40mg/kg IV mo(0) + 5mg/kg SC mo(0.5 to 5.5 by 0.5)	T3	Yes	No
Serum	UG_ML	23	VRC01 Drug Levels	<0.098	104-35	VRC01 40mg/kg IV mo(0) + 5mg/kg SC mo(0.5 to 5.5 by 0.5)	T3	Yes	No
Serum	UG_ML	2	VRC01 Drug Levels	<0.098	104-82	VRC01 30mg/kg mo(0,2,4)	T5	Yes	No
Serum	UG_ML	3	VRC01 Drug Levels	105.258	104-82	VRC01 30mg/kg mo(0,2,4)	T5	Yes	No
Serum	UG_ML	4	VRC01 Drug Levels	42.95	104-82	VRC01 30mg/kg mo(0,2,4)	T5	Yes	No
Serum	UG_ML	6	VRC01 Drug Levels	49.64	104-82	VRC01 30mg/kg mo(0,2,4)	T5	Yes	No
Serum	UG_ML	9	VRC01 Drug Levels	15.713	104-82	VRC01 30mg/kg mo(0,2,4)	T5	Yes	No
Serum	UG_ML	10	VRC01 Drug Levels	98.95	104-82	VRC01 30mg/kg mo(0,2,4)	T5	Yes	No
Serum	UG_ML	11	VRC01 Drug Levels	57.883	104-82	VRC01 30mg/kg mo(0,2,4)	T5	Yes	No
Serum	UG_ML	12	VRC01 Drug Levels	17.59	104-82	VRC01 30mg/kg mo(0,2,4)	T5	Yes	No
Serum	UG_ML	14	VRC01 Drug Levels	1098.167	104-82	VRC01 30mg/kg mo(0,2,4)	T5	Yes	Yes
Serum	UG_ML	14	VRC01 Drug Levels	27.225	104-82	VRC01 30mg/kg mo(0,2,4)	T5	Yes	No
Serum	UG_ML	16	VRC01 Drug Levels	84.195	104-82	VRC01 30mg/kg mo(0,2,4)	T5	Yes	No
Serum	UG_ML	19	VRC01 Drug Levels	33.373	104-82	VRC01 30mg/kg mo(0,2,4)	T5	Yes	No
Serum	UG_ML	20	VRC01 Drug Levels	18.179	104-82	VRC01 30mg/kg mo(0,2,4)	T5	Yes	No
Serum	UG_ML	21	VRC01 Drug Levels	11.428	104-82	VRC01 30mg/kg mo(0,2,4)	T5	Yes	No
Serum	UG_ML	22	VRC01 Drug Levels	7.201	104-82	VRC01 30mg/kg mo(0,2,4)	T5	Yes	No
Serum	UG_ML	23	VRC01 Drug Levels	5.267	104-82	VRC01 30mg/kg mo(0,2,4)	T5	Yes	No
Serum	UG_ML	2	VRC01 Drug Levels	<0.098	104-28	VRC01 40mg/kg IV mo(0) + 5mg/kg SC mo(0.5 to 5.5 by 0.5)	T3	Yes	No
Serum	UG_ML	3	VRC01 Drug Levels	354.333	104-28	VRC01 40mg/kg IV mo(0) + 5mg/kg SC mo(0.5 to 5.5 by 0.5)	T3	Yes	No
Serum	UG_ML	4	VRC01 Drug Levels	187.75	104-28	VRC01 40mg/kg IV mo(0) + 5mg/kg SC mo(0.5 to 5.5 by 0.5)	T3	Yes	No
Serum	UG_ML	5	VRC01 Drug Levels	189.6	104-28	VRC01 40mg/kg IV mo(0) + 5mg/kg SC mo(0.5 to 5.5 by 0.5)	T3	Yes	No
Serum	UG_ML	6	VRC01 Drug Levels	81.095	104-28	VRC01 40mg/kg IV mo(0) + 5mg/kg SC mo(0.5 to 5.5 by 0.5)	T3	Yes	No
Serum	UG_ML	8	VRC01 Drug Levels	67.958	104-28	VRC01 40mg/kg IV mo(0) + 5mg/kg SC mo(0.5 to 5.5 by 0.5)	T3	Yes	No
Serum	UG_ML	9	VRC01 Drug Levels	67.255	104-28	VRC01 40mg/kg IV mo(0) + 5mg/kg SC mo(0.5 to 5.5 by 0.5)	T3	Yes	No
Serum	UG_ML	11	VRC01 Drug Levels	32.68	104-28	VRC01 40mg/kg IV mo(0) + 5mg/kg SC mo(0.5 to 5.5 by 0.5)	T3	Yes	No
Serum	UG_ML	12	VRC01 Drug Levels	38.69	104-28	VRC01 40mg/kg IV mo(0) + 5mg/kg SC mo(0.5 to 5.5 by 0.5)	T3	Yes	No
Serum	UG_ML	13	VRC01 Drug Levels	31.447	104-28	VRC01 40mg/kg IV mo(0) + 5mg/kg SC mo(0.5 to 5.5 by 0.5)	T3	Yes	No
Serum	UG_ML	14	VRC01 Drug Levels	33.075	104-28	VRC01 40mg/kg IV mo(0) + 5mg/kg SC mo(0.5 to 5.5 by 0.5)	T3	Yes	No
Serum	UG_ML	15	VRC01 Drug Levels	37.64	104-28	VRC01 40mg/kg IV mo(0) + 5mg/kg SC mo(0.5 to 5.5 by 0.5)	T3	Yes	No
Serum	UG_ML	16	VRC01 Drug Levels	35.067	104-28	VRC01 40mg/kg IV mo(0) + 5mg/kg SC mo(0.5 to 5.5 by 0.5)	T3	Yes	No
Serum	UG_ML	17	VRC01 Drug Levels	42.643	104-28	VRC01 40mg/kg IV mo(0) + 5mg/kg SC mo(0.5 to 5.5 by 0.5)	T3	Yes	No
Serum	UG_ML	18	VRC01 Drug Levels	85	104-28	VRC01 40mg/kg IV mo(0) + 5mg/kg SC mo(0.5 to 5.5 by 0.5)	T3	Yes	No
Serum	UG_ML	19	VRC01 Drug Levels	32.477	104-28	VRC01 40mg/kg IV mo(0) + 5mg/kg SC mo(0.5 to 5.5 by 0.5)	T3	Yes	No
Serum	UG_ML	20	VRC01 Drug Levels	13.755	104-28	VRC01 40mg/kg IV mo(0) + 5mg/kg SC mo(0.5 to 5.5 by 0.5)	T3	Yes	No
Serum	UG_ML	21	VRC01 Drug Levels	5.736	104-28	VRC01 40mg/kg IV mo(0) + 5mg/kg SC mo(0.5 to 5.5 by 0.5)	T3	Yes	No
Serum	UG_ML	22	VRC01 Drug Levels	3.476	104-28	VRC01 40mg/kg IV mo(0) + 5mg/kg SC mo(0.5 to 5.5 by 0.5)	T3	Yes	No
Serum	UG_ML	23	VRC01 Drug Levels	2.424	104-28	VRC01 40mg/kg IV mo(0) + 5mg/kg SC mo(0.5 to 5.5 by 0.5)	T3	Yes	No
Serum	UG_ML	2	VRC01 Drug Levels	<0.098	104-21	VRC01 40mg/kg IV mo(0) + 5mg/kg SC mo(0.5 to 5.5 by 0.5)	T3	Yes	No
Serum	UG_ML	3	VRC01 Drug Levels	330.8	104-21	VRC01 40mg/kg IV mo(0) + 5mg/kg SC mo(0.5 to 5.5 by 0.5)	T3	Yes	No
Serum	UG_ML	4	VRC01 Drug Levels	161.067	104-21	VRC01 40mg/kg IV mo(0) + 5mg/kg SC mo(0.5 to 5.5 by 0.5)	T3	Yes	No
Serum	UG_ML	5	VRC01 Drug Levels	173.433	104-21	VRC01 40mg/kg IV mo(0) + 5mg/kg SC mo(0.5 to 5.5 by 0.5)	T3	Yes	No
Serum	UG_ML	6	VRC01 Drug Levels	110.758	104-21	VRC01 40mg/kg IV mo(0) + 5mg/kg SC mo(0.5 to 5.5 by 0.5)	T3	Yes	No
Serum	UG_ML	8	VRC01 Drug Levels	73.69	104-21	VRC01 40mg/kg IV mo(0) + 5mg/kg SC mo(0.5 to 5.5 by 0.5)	T3	Yes	No
Serum	UG_ML	9	VRC01 Drug Levels	61.59	104-21	VRC01 40mg/kg IV mo(0) + 5mg/kg SC mo(0.5 to 5.5 by 0.5)	T3	Yes	No
Serum	UG_ML	11	VRC01 Drug Levels	54.028	104-21	VRC01 40mg/kg IV mo(0) + 5mg/kg SC mo(0.5 to 5.5 by 0.5)	T3	Yes	No
Serum	UG_ML	12	VRC01 Drug Levels	76.353	104-21	VRC01 40mg/kg IV mo(0) + 5mg/kg SC mo(0.5 to 5.5 by 0.5)	T3	Yes	No
Serum	UG_ML	13	VRC01 Drug Levels	46.767	104-21	VRC01 40mg/kg IV mo(0) + 5mg/kg SC mo(0.5 to 5.5 by 0.5)	T3	Yes	No
Serum	UG_ML	14	VRC01 Drug Levels	51.737	104-21	VRC01 40mg/kg IV mo(0) + 5mg/kg SC mo(0.5 to 5.5 by 0.5)	T3	Yes	No
Serum	UG_ML	15	VRC01 Drug Levels	41.07	104-21	VRC01 40mg/kg IV mo(0) + 5mg/kg SC mo(0.5 to 5.5 by 0.5)	T3	Yes	No
Serum	UG_ML	16	VRC01 Drug Levels	51.02	104-21	VRC01 40mg/kg IV mo(0) + 5mg/kg SC mo(0.5 to 5.5 by 0.5)	T3	Yes	No
Serum	UG_ML	17	VRC01 Drug Levels	45.873	104-21	VRC01 40mg/kg IV mo(0) + 5mg/kg SC mo(0.5 to 5.5 by 0.5)	T3	Yes	No
Serum	UG_ML	18	VRC01 Drug Levels	59.705	104-21	VRC01 40mg/kg IV mo(0) + 5mg/kg SC mo(0.5 to 5.5 by 0.5)	T3	Yes	No
Serum	UG_ML	19	VRC01 Drug Levels	49.81	104-21	VRC01 40mg/kg IV mo(0) + 5mg/kg SC mo(0.5 to 5.5 by 0.5)	T3	Yes	No
Serum	UG_ML	20	VRC01 Drug Levels	18.99	104-21	VRC01 40mg/kg IV mo(0) + 5mg/kg SC mo(0.5 to 5.5 by 0.5)	T3	Yes	No
Serum	UG_ML	21	VRC01 Drug Levels	11.27	104-21	VRC01 40mg/kg IV mo(0) + 5mg/kg SC mo(0.5 to 5.5 by 0.5)	T3	Yes	No
Serum	UG_ML	22	VRC01 Drug Levels	6.312	104-21	VRC01 40mg/kg IV mo(0) + 5mg/kg SC mo(0.5 to 5.5 by 0.5)	T3	Yes	No
Serum	UG_ML	23	VRC01 Drug Levels	5.44	104-21	VRC01 40mg/kg IV mo(0) + 5mg/kg SC mo(0.5 to 5.5 by 0.5)	T3	Yes	No
Serum	UG_ML	2	VRC01 Drug Levels	<0.098	104-85	VRC01 40mg/kg IV mo(0) + 5mg/kg SC mo(0.5 to 5.5 by 0.5)	T3	Yes	No
Serum	UG_ML	3	VRC01 Drug Levels	564.633	104-85	VRC01 40mg/kg IV mo(0) + 5mg/kg SC mo(0.5 to 5.5 by 0.5)	T3	Yes	No
Serum	UG_ML	4	VRC01 Drug Levels	229.2	104-85	VRC01 40mg/kg IV mo(0) + 5mg/kg SC mo(0.5 to 5.5 by 0.5)	T3	Yes	No
Serum	UG_ML	5	VRC01 Drug Levels	186.6	104-85	VRC01 40mg/kg IV mo(0) + 5mg/kg SC mo(0.5 to 5.5 by 0.5)	T3	Yes	No
Serum	UG_ML	6	VRC01 Drug Levels	113.488	104-85	VRC01 40mg/kg IV mo(0) + 5mg/kg SC mo(0.5 to 5.5 by 0.5)	T3	Yes	No
Serum	UG_ML	8	VRC01 Drug Levels	80.338	104-85	VRC01 40mg/kg IV mo(0) + 5mg/kg SC mo(0.5 to 5.5 by 0.5)	T3	Yes	No
Serum	UG_ML	9	VRC01 Drug Levels	51.18	104-85	VRC01 40mg/kg IV mo(0) + 5mg/kg SC mo(0.5 to 5.5 by 0.5)	T3	Yes	No
Serum	UG_ML	11	VRC01 Drug Levels	55.17	104-85	VRC01 40mg/kg IV mo(0) + 5mg/kg SC mo(0.5 to 5.5 by 0.5)	T3	Yes	No
Serum	UG_ML	12	VRC01 Drug Levels	77.02	104-85	VRC01 40mg/kg IV mo(0) + 5mg/kg SC mo(0.5 to 5.5 by 0.5)	T3	Yes	No
Serum	UG_ML	13	VRC01 Drug Levels	60.355	104-85	VRC01 40mg/kg IV mo(0) + 5mg/kg SC mo(0.5 to 5.5 by 0.5)	T3	Yes	No
Serum	UG_ML	14	VRC01 Drug Levels	57.644	104-85	VRC01 40mg/kg IV mo(0) + 5mg/kg SC mo(0.5 to 5.5 by 0.5)	T3	Yes	No
Serum	UG_ML	15	VRC01 Drug Levels	42.748	104-85	VRC01 40mg/kg IV mo(0) + 5mg/kg SC mo(0.5 to 5.5 by 0.5)	T3	Yes	No
Serum	UG_ML	16	VRC01 Drug Levels	40.638	104-85	VRC01 40mg/kg IV mo(0) + 5mg/kg SC mo(0.5 to 5.5 by 0.5)	T3	Yes	No
Serum	UG_ML	17	VRC01 Drug Levels	43.237	104-85	VRC01 40mg/kg IV mo(0) + 5mg/kg SC mo(0.5 to 5.5 by 0.5)	T3	Yes	No
Serum	UG_ML	18	VRC01 Drug Levels	70.13	104-85	VRC01 40mg/kg IV mo(0) + 5mg/kg SC mo(0.5 to 5.5 by 0.5)	T3	Yes	No
Serum	UG_ML	19	VRC01 Drug Levels	43.02	104-85	VRC01 40mg/kg IV mo(0) + 5mg/kg SC mo(0.5 to 5.5 by 0.5)	T3	Yes	No
Serum	UG_ML	20	VRC01 Drug Levels	29.33	104-85	VRC01 40mg/kg IV mo(0) + 5mg/kg SC mo(0.5 to 5.5 by 0.5)	T3	Yes	No
Serum	UG_ML	21	VRC01 Drug Levels	10.097	104-85	VRC01 40mg/kg IV mo(0) + 5mg/kg SC mo(0.5 to 5.5 by 0.5)	T3	Yes	No
Serum	UG_ML	22	VRC01 Drug Levels	5.903	104-85	VRC01 40mg/kg IV mo(0) + 5mg/kg SC mo(0.5 to 5.5 by 0.5)	T3	Yes	No
Serum	UG_ML	23	VRC01 Drug Levels	5.147	104-85	VRC01 40mg/kg IV mo(0) + 5mg/kg SC mo(0.5 to 5.5 by 0.5)	T3	Yes	No
Serum	UG_ML	2	VRC01 Drug Levels	<0.098	104-48	VRC01 30mg/kg mo(0,2,4)	T5	No	No
Serum	UG_ML	3	VRC01 Drug Levels	156.525	104-48	VRC01 30mg/kg mo(0,2,4)	T5	No	No
Serum	UG_ML	4	VRC01 Drug Levels	55.687	104-48	VRC01 30mg/kg mo(0,2,4)	T5	No	No
Serum	UG_ML	6	VRC01 Drug Levels	20.193	104-48	VRC01 30mg/kg mo(0,2,4)	T5	No	No
Serum	UG_ML	9	VRC01 Drug Levels	4.011	104-48	VRC01 30mg/kg mo(0,2,4)	T5	No	No
Serum	UG_ML	10	VRC01 Drug Levels	144.7	104-48	VRC01 30mg/kg mo(0,2,4)	T5	No	No
Serum	UG_ML	11	VRC01 Drug Levels	40.203	104-48	VRC01 30mg/kg mo(0,2,4)	T5	No	No
Serum	UG_ML	12	VRC01 Drug Levels	15.443	104-48	VRC01 30mg/kg mo(0,2,4)	T5	No	No
Serum	UG_ML	19	VRC01 Drug Levels	<0.098	104-48	VRC01 30mg/kg mo(0,2,4)	T5	No	No
Serum	UG_ML	20	VRC01 Drug Levels	<0.098	104-48	VRC01 30mg/kg mo(0,2,4)	T5	No	No
Serum	UG_ML	21	VRC01 Drug Levels	<0.098	104-48	VRC01 30mg/kg mo(0,2,4)	T5	No	No
Serum	UG_ML	22	VRC01 Drug Levels	<0.098	104-48	VRC01 30mg/kg mo(0,2,4)	T5	No	No
Serum	UG_ML	23	VRC01 Drug Levels	<0.098	104-48	VRC01 30mg/kg mo(0,2,4)	T5	No	No
Serum	UG_ML	2	VRC01 Drug Levels	<0.098	104-44	VRC01 30mg/kg mo(0,2,4)	T5	No	No
Serum	UG_ML	3	VRC01 Drug Levels	289.175	104-44	VRC01 30mg/kg mo(0,2,4)	T5	No	No
Serum	UG_ML	4	VRC01 Drug Levels	88.738	104-44	VRC01 30mg/kg mo(0,2,4)	T5	No	No
Serum	UG_ML	6	VRC01 Drug Levels	23.037	104-44	VRC01 30mg/kg mo(0,2,4)	T5	No	No
Serum	UG_ML	2	VRC01 Drug Levels	<0.098	104-25	VRC01 10mg/kg mo(0,2,4)	T4	Yes	No
Serum	UG_ML	3	VRC01 Drug Levels	63.08	104-25	VRC01 10mg/kg mo(0,2,4)	T4	Yes	No
Serum	UG_ML	4	VRC01 Drug Levels	18.77	104-25	VRC01 10mg/kg mo(0,2,4)	T4	Yes	No
Serum	UG_ML	6	VRC01 Drug Levels	8.909	104-25	VRC01 10mg/kg mo(0,2,4)	T4	Yes	No
Serum	UG_ML	9	VRC01 Drug Levels	2.546	104-25	VRC01 10mg/kg mo(0,2,4)	T4	Yes	No
Serum	UG_ML	11	VRC01 Drug Levels	17.568	104-25	VRC01 10mg/kg mo(0,2,4)	T4	Yes	No
Serum	UG_ML	12	VRC01 Drug Levels	11.67	104-25	VRC01 10mg/kg mo(0,2,4)	T4	Yes	No
Serum	UG_ML	14	VRC01 Drug Levels	<0.098	104-25	VRC01 10mg/kg mo(0,2,4)	T4	Yes	No
Serum	UG_ML	14	VRC01 Drug Levels	368.267	104-25	VRC01 10mg/kg mo(0,2,4)	T4	Yes	Yes
Serum	UG_ML	16	VRC01 Drug Levels	11.655	104-25	VRC01 10mg/kg mo(0,2,4)	T4	Yes	No
Serum	UG_ML	19	VRC01 Drug Levels	2.918	104-25	VRC01 10mg/kg mo(0,2,4)	T4	Yes	No
Serum	UG_ML	20	VRC01 Drug Levels	<0.098	104-25	VRC01 10mg/kg mo(0,2,4)	T4	Yes	No
Serum	UG_ML	22	VRC01 Drug Levels	<0.098	104-25	VRC01 10mg/kg mo(0,2,4)	T4	Yes	No
Serum	UG_ML	23	VRC01 Drug Levels	<0.098	104-25	VRC01 10mg/kg mo(0,2,4)	T4	Yes	No
Serum	UG_ML	2	VRC01 Drug Levels	<0.098	104-49	VRC01 30mg/kg mo(0,2,4)	T5	Yes	No
Serum	UG_ML	3	VRC01 Drug Levels	270.28	104-49	VRC01 30mg/kg mo(0,2,4)	T5	Yes	No
Serum	UG_ML	4	VRC01 Drug Levels	95.023	104-49	VRC01 30mg/kg mo(0,2,4)	T5	Yes	No
Serum	UG_ML	6	VRC01 Drug Levels	38.393	104-49	VRC01 30mg/kg mo(0,2,4)	T5	Yes	No
Serum	UG_ML	9	VRC01 Drug Levels	6.493	104-49	VRC01 30mg/kg mo(0,2,4)	T5	Yes	No
Serum	UG_ML	10	VRC01 Drug Levels	377.9	104-49	VRC01 30mg/kg mo(0,2,4)	T5	Yes	No
Serum	UG_ML	11	VRC01 Drug Levels	99.433	104-49	VRC01 30mg/kg mo(0,2,4)	T5	Yes	No
Serum	UG_ML	12	VRC01 Drug Levels	46.348	104-49	VRC01 30mg/kg mo(0,2,4)	T5	Yes	No
Serum	UG_ML	14	VRC01 Drug Levels	1181.5	104-49	VRC01 30mg/kg mo(0,2,4)	T5	Yes	Yes
Serum	UG_ML	14	VRC01 Drug Levels	7.615	104-49	VRC01 30mg/kg mo(0,2,4)	T5	Yes	No
Serum	UG_ML	16	VRC01 Drug Levels	47.348	104-49	VRC01 30mg/kg mo(0,2,4)	T5	Yes	No
Serum	UG_ML	19	VRC01 Drug Levels	10.423	104-49	VRC01 30mg/kg mo(0,2,4)	T5	Yes	No
Serum	UG_ML	20	VRC01 Drug Levels	4.141	104-49	VRC01 30mg/kg mo(0,2,4)	T5	Yes	No
Serum	UG_ML	21	VRC01 Drug Levels	<0.098	104-49	VRC01 30mg/kg mo(0,2,4)	T5	Yes	No
Serum	UG_ML	22	VRC01 Drug Levels	<0.098	104-49	VRC01 30mg/kg mo(0,2,4)	T5	Yes	No
Serum	UG_ML	23	VRC01 Drug Levels	<0.098	104-49	VRC01 30mg/kg mo(0,2,4)	T5	Yes	No
Serum	UG_ML	2	VRC01 Drug Levels	<0.098	104-58	VRC01 10mg/kg mo(0,2,4)	T4	Yes	No
Serum	UG_ML	3	VRC01 Drug Levels	90.368	104-58	VRC01 10mg/kg mo(0,2,4)	T4	Yes	No
Serum	UG_ML	4	VRC01 Drug Levels	23.833	104-58	VRC01 10mg/kg mo(0,2,4)	T4	Yes	No
Serum	UG_ML	6	VRC01 Drug Levels	13.72	104-58	VRC01 10mg/kg mo(0,2,4)	T4	Yes	No
Serum	UG_ML	9	VRC01 Drug Levels	3.531	104-58	VRC01 10mg/kg mo(0,2,4)	T4	Yes	No
Serum	UG_ML	11	VRC01 Drug Levels	25.198	104-58	VRC01 10mg/kg mo(0,2,4)	T4	Yes	No
Serum	UG_ML	12	VRC01 Drug Levels	13.49	104-58	VRC01 10mg/kg mo(0,2,4)	T4	Yes	No
Serum	UG_ML	14	VRC01 Drug Levels	4.078	104-58	VRC01 10mg/kg mo(0,2,4)	T4	Yes	No
Serum	UG_ML	14	VRC01 Drug Levels	418	104-58	VRC01 10mg/kg mo(0,2,4)	T4	Yes	Yes
Serum	UG_ML	14.5	VRC01 Drug Levels	98.65	104-58	VRC01 10mg/kg mo(0,2,4)	T4	Yes	No
Serum	UG_ML	16	VRC01 Drug Levels	13.57	104-58	VRC01 10mg/kg mo(0,2,4)	T4	Yes	No
Serum	UG_ML	19	VRC01 Drug Levels	5.929	104-58	VRC01 10mg/kg mo(0,2,4)	T4	Yes	No
Serum	UG_ML	20	VRC01 Drug Levels	3.33	104-58	VRC01 10mg/kg mo(0,2,4)	T4	Yes	No
Serum	UG_ML	21	VRC01 Drug Levels	<0.098	104-58	VRC01 10mg/kg mo(0,2,4)	T4	Yes	No
Serum	UG_ML	23	VRC01 Drug Levels	<0.098	104-58	VRC01 10mg/kg mo(0,2,4)	T4	Yes	No
Serum	UG_ML	2	VRC01 Drug Levels	<0.098	104-09	VRC01 40mg/kg mo(0,2,4)	T2	Yes	No
Serum	UG_ML	3	VRC01 Drug Levels	332.925	104-09	VRC01 40mg/kg mo(0,2,4)	T2	Yes	No
Serum	UG_ML	4	VRC01 Drug Levels	158.18	104-09	VRC01 40mg/kg mo(0,2,4)	T2	Yes	No
Serum	UG_ML	6	VRC01 Drug Levels	84.503	104-09	VRC01 40mg/kg mo(0,2,4)	T2	Yes	No
Serum	UG_ML	9	VRC01 Drug Levels	25.083	104-09	VRC01 40mg/kg mo(0,2,4)	T2	Yes	No
Serum	UG_ML	10	VRC01 Drug Levels	401.325	104-09	VRC01 40mg/kg mo(0,2,4)	T2	Yes	No
Serum	UG_ML	12	VRC01 Drug Levels	129.043	104-09	VRC01 40mg/kg mo(0,2,4)	T2	Yes	No
Serum	UG_ML	14	VRC01 Drug Levels	24.593	104-09	VRC01 40mg/kg mo(0,2,4)	T2	Yes	No
Serum	UG_ML	14	VRC01 Drug Levels	1250	104-09	VRC01 40mg/kg mo(0,2,4)	T2	Yes	Yes
Serum	UG_ML	14.5	VRC01 Drug Levels	441.575	104-09	VRC01 40mg/kg mo(0,2,4)	T2	Yes	No
Serum	UG_ML	15	VRC01 Drug Levels	160.275	104-09	VRC01 40mg/kg mo(0,2,4)	T2	Yes	No
Serum	UG_ML	16	VRC01 Drug Levels	70.96	104-09	VRC01 40mg/kg mo(0,2,4)	T2	Yes	No
Serum	UG_ML	19	VRC01 Drug Levels	35.028	104-09	VRC01 40mg/kg mo(0,2,4)	T2	Yes	No
Serum	UG_ML	20	VRC01 Drug Levels	9.914	104-09	VRC01 40mg/kg mo(0,2,4)	T2	Yes	No
Serum	UG_ML	21	VRC01 Drug Levels	5.794	104-09	VRC01 40mg/kg mo(0,2,4)	T2	Yes	No
Serum	UG_ML	22	VRC01 Drug Levels	3.33	104-09	VRC01 40mg/kg mo(0,2,4)	T2	Yes	No
Serum	UG_ML	23	VRC01 Drug Levels	1.861	104-09	VRC01 40mg/kg mo(0,2,4)	T2	Yes	No
Serum	UG_ML	2	VRC01 Drug Levels	<0.098	104-55	VRC01 40mg/kg mo(0) + 20mg/kg mo(1,2,3,4,5)	T1	No	No
Serum	UG_ML	3	VRC01 Drug Levels	549.125	104-55	VRC01 40mg/kg mo(0) + 20mg/kg mo(1,2,3,4,5)	T1	No	No
Serum	UG_ML	4	VRC01 Drug Levels	236.275	104-55	VRC01 40mg/kg mo(0) + 20mg/kg mo(1,2,3,4,5)	T1	No	No
Serum	UG_ML	8	VRC01 Drug Levels	80.795	104-55	VRC01 40mg/kg mo(0) + 20mg/kg mo(1,2,3,4,5)	T1	No	No
Serum	UG_ML	9	VRC01 Drug Levels	34.858	104-55	VRC01 40mg/kg mo(0) + 20mg/kg mo(1,2,3,4,5)	T1	No	No
Serum	UG_ML	12	VRC01 Drug Levels	76.255	104-55	VRC01 40mg/kg mo(0) + 20mg/kg mo(1,2,3,4,5)	T1	No	No
Serum	UG_ML	14	VRC01 Drug Levels	65.01	104-55	VRC01 40mg/kg mo(0) + 20mg/kg mo(1,2,3,4,5)	T1	No	No
Serum	UG_ML	16	VRC01 Drug Levels	1000	104-55	VRC01 40mg/kg mo(0) + 20mg/kg mo(1,2,3,4,5)	T1	No	Yes
Serum	UG_ML	16	VRC01 Drug Levels	85.033	104-55	VRC01 40mg/kg mo(0) + 20mg/kg mo(1,2,3,4,5)	T1	No	No
Serum	UG_ML	16.5	VRC01 Drug Levels	370.6	104-55	VRC01 40mg/kg mo(0) + 20mg/kg mo(1,2,3,4,5)	T1	No	No
Serum	UG_ML	17	VRC01 Drug Levels	129.433	104-55	VRC01 40mg/kg mo(0) + 20mg/kg mo(1,2,3,4,5)	T1	No	No
Serum	UG_ML	19	VRC01 Drug Levels	68.12	104-55	VRC01 40mg/kg mo(0) + 20mg/kg mo(1,2,3,4,5)	T1	No	No
Serum	UG_ML	20	VRC01 Drug Levels	44.687	104-55	VRC01 40mg/kg mo(0) + 20mg/kg mo(1,2,3,4,5)	T1	No	No
Serum	UG_ML	21	VRC01 Drug Levels	25.358	104-55	VRC01 40mg/kg mo(0) + 20mg/kg mo(1,2,3,4,5)	T1	No	No
Serum	UG_ML	22	VRC01 Drug Levels	15.863	104-55	VRC01 40mg/kg mo(0) + 20mg/kg mo(1,2,3,4,5)	T1	No	No
Serum	UG_ML	23	VRC01 Drug Levels	6.633	104-55	VRC01 40mg/kg mo(0) + 20mg/kg mo(1,2,3,4,5)	T1	No	No
Serum	UG_ML	2	VRC01 Drug Levels	<0.098	104-11	VRC01 40mg/kg mo(0) + 20mg/kg mo(1,2,3,4,5)	T1	Yes	No
Serum	UG_ML	3	VRC01 Drug Levels	401.9	104-11	VRC01 40mg/kg mo(0) + 20mg/kg mo(1,2,3,4,5)	T1	Yes	No
Serum	UG_ML	4	VRC01 Drug Levels	155.433	104-11	VRC01 40mg/kg mo(0) + 20mg/kg mo(1,2,3,4,5)	T1	Yes	No
Serum	UG_ML	6	VRC01 Drug Levels	93.078	104-11	VRC01 40mg/kg mo(0) + 20mg/kg mo(1,2,3,4,5)	T1	Yes	No
Serum	UG_ML	7	VRC01 Drug Levels	303.067	104-11	VRC01 40mg/kg mo(0) + 20mg/kg mo(1,2,3,4,5)	T1	Yes	No
Serum	UG_ML	8	VRC01 Drug Levels	103.473	104-11	VRC01 40mg/kg mo(0) + 20mg/kg mo(1,2,3,4,5)	T1	Yes	No
Serum	UG_ML	9	VRC01 Drug Levels	58.417	104-11	VRC01 40mg/kg mo(0) + 20mg/kg mo(1,2,3,4,5)	T1	Yes	No
Serum	UG_ML	12	VRC01 Drug Levels	60.192	104-11	VRC01 40mg/kg mo(0) + 20mg/kg mo(1,2,3,4,5)	T1	Yes	No
Serum	UG_ML	14	VRC01 Drug Levels	63.853	104-11	VRC01 40mg/kg mo(0) + 20mg/kg mo(1,2,3,4,5)	T1	Yes	No
Serum	UG_ML	16	VRC01 Drug Levels	1018.45	104-11	VRC01 40mg/kg mo(0) + 20mg/kg mo(1,2,3,4,5)	T1	Yes	Yes
Serum	UG_ML	16	VRC01 Drug Levels	36	104-11	VRC01 40mg/kg mo(0) + 20mg/kg mo(1,2,3,4,5)	T1	Yes	No
Serum	UG_ML	2	VRC01 Drug Levels	<0.098	104-14	VRC01 40mg/kg mo(0) + 20mg/kg mo(1,2,3,4,5)	T1	Yes	No
Serum	UG_ML	3	VRC01 Drug Levels	585.833	104-14	VRC01 40mg/kg mo(0) + 20mg/kg mo(1,2,3,4,5)	T1	Yes	No
Serum	UG_ML	4	VRC01 Drug Levels	200.96	104-14	VRC01 40mg/kg mo(0) + 20mg/kg mo(1,2,3,4,5)	T1	Yes	No
Serum	UG_ML	6	VRC01 Drug Levels	70.22	104-14	VRC01 40mg/kg mo(0) + 20mg/kg mo(1,2,3,4,5)	T1	Yes	No
Serum	UG_ML	7	VRC01 Drug Levels	179.033	104-14	VRC01 40mg/kg mo(0) + 20mg/kg mo(1,2,3,4,5)	T1	Yes	No
Serum	UG_ML	8	VRC01 Drug Levels	74.27	104-14	VRC01 40mg/kg mo(0) + 20mg/kg mo(1,2,3,4,5)	T1	Yes	No
Serum	UG_ML	9	VRC01 Drug Levels	56.664	104-14	VRC01 40mg/kg mo(0) + 20mg/kg mo(1,2,3,4,5)	T1	Yes	No
Serum	UG_ML	12	VRC01 Drug Levels	46.077	104-14	VRC01 40mg/kg mo(0) + 20mg/kg mo(1,2,3,4,5)	T1	Yes	No
Serum	UG_ML	14	VRC01 Drug Levels	53.862	104-14	VRC01 40mg/kg mo(0) + 20mg/kg mo(1,2,3,4,5)	T1	Yes	No
Serum	UG_ML	16	VRC01 Drug Levels	32.267	104-14	VRC01 40mg/kg mo(0) + 20mg/kg mo(1,2,3,4,5)	T1	Yes	No
Serum	UG_ML	16	VRC01 Drug Levels	648.5	104-14	VRC01 40mg/kg mo(0) + 20mg/kg mo(1,2,3,4,5)	T1	Yes	Yes
Serum	UG_ML	16.5	VRC01 Drug Levels	208.6	104-14	VRC01 40mg/kg mo(0) + 20mg/kg mo(1,2,3,4,5)	T1	Yes	No
Serum	UG_ML	17	VRC01 Drug Levels	86.55	104-14	VRC01 40mg/kg mo(0) + 20mg/kg mo(1,2,3,4,5)	T1	Yes	No
Serum	UG_ML	19	VRC01 Drug Levels	55.422	104-14	VRC01 40mg/kg mo(0) + 20mg/kg mo(1,2,3,4,5)	T1	Yes	No
Serum	UG_ML	20	VRC01 Drug Levels	16.42	104-14	VRC01 40mg/kg mo(0) + 20mg/kg mo(1,2,3,4,5)	T1	Yes	No
Serum	UG_ML	21	VRC01 Drug Levels	10.604	104-14	VRC01 40mg/kg mo(0) + 20mg/kg mo(1,2,3,4,5)	T1	Yes	No
Serum	UG_ML	22	VRC01 Drug Levels	6.716	104-14	VRC01 40mg/kg mo(0) + 20mg/kg mo(1,2,3,4,5)	T1	Yes	No
Serum	UG_ML	23	VRC01 Drug Levels	3.005	104-14	VRC01 40mg/kg mo(0) + 20mg/kg mo(1,2,3,4,5)	T1	Yes	No
Serum	UG_ML	2	VRC01 Drug Levels	<0.098	104-46	VRC01 40mg/kg mo(0,2,4)	T2	Yes	No
Serum	UG_ML	3	VRC01 Drug Levels	382.35	104-46	VRC01 40mg/kg mo(0,2,4)	T2	Yes	No
Serum	UG_ML	4	VRC01 Drug Levels	211.28	104-46	VRC01 40mg/kg mo(0,2,4)	T2	Yes	No
Serum	UG_ML	22.1	VRC01 Drug Levels	6.391	104-46	VRC01 40mg/kg mo(0,2,4)	T2	Yes	No
Serum	UG_ML	6	VRC01 Drug Levels	106.33	104-46	VRC01 40mg/kg mo(0,2,4)	T2	Yes	No
Serum	UG_ML	9	VRC01 Drug Levels	32.665	104-46	VRC01 40mg/kg mo(0,2,4)	T2	Yes	No
Serum	UG_ML	11	VRC01 Drug Levels	235.36	104-46	VRC01 40mg/kg mo(0,2,4)	T2	Yes	No
Serum	UG_ML	12	VRC01 Drug Levels	97.413	104-46	VRC01 40mg/kg mo(0,2,4)	T2	Yes	No
Serum	UG_ML	14	VRC01 Drug Levels	33.593	104-46	VRC01 40mg/kg mo(0,2,4)	T2	Yes	No
Serum	UG_ML	14	VRC01 Drug Levels	1805.833	104-46	VRC01 40mg/kg mo(0,2,4)	T2	Yes	Yes
Serum	UG_ML	15	VRC01 Drug Levels	191.125	104-46	VRC01 40mg/kg mo(0,2,4)	T2	Yes	No
Serum	UG_ML	16	VRC01 Drug Levels	87.448	104-46	VRC01 40mg/kg mo(0,2,4)	T2	Yes	No
Serum	UG_ML	19	VRC01 Drug Levels	44.123	104-46	VRC01 40mg/kg mo(0,2,4)	T2	Yes	No
Serum	UG_ML	20	VRC01 Drug Levels	17.6	104-46	VRC01 40mg/kg mo(0,2,4)	T2	Yes	No
Serum	UG_ML	21	VRC01 Drug Levels	10.693	104-46	VRC01 40mg/kg mo(0,2,4)	T2	Yes	No
Serum	UG_ML	22	VRC01 Drug Levels	6.115	104-46	VRC01 40mg/kg mo(0,2,4)	T2	Yes	No
Serum	UG_ML	2	VRC01 Drug Levels	<0.098	104-36	VRC01 40mg/kg mo(0,2,4)	T2	Yes	No
Serum	UG_ML	3	VRC01 Drug Levels	814.233	104-36	VRC01 40mg/kg mo(0,2,4)	T2	Yes	No
Serum	UG_ML	4	VRC01 Drug Levels	223.233	104-36	VRC01 40mg/kg mo(0,2,4)	T2	Yes	No
Serum	UG_ML	6	VRC01 Drug Levels	159.133	104-36	VRC01 40mg/kg mo(0,2,4)	T2	Yes	No
Serum	UG_ML	9	VRC01 Drug Levels	42.28	104-36	VRC01 40mg/kg mo(0,2,4)	T2	Yes	No
Serum	UG_ML	10	VRC01 Drug Levels	889.367	104-36	VRC01 40mg/kg mo(0,2,4)	T2	Yes	No
Serum	UG_ML	11	VRC01 Drug Levels	274.3	104-36	VRC01 40mg/kg mo(0,2,4)	T2	Yes	No
Serum	UG_ML	12	VRC01 Drug Levels	113.935	104-36	VRC01 40mg/kg mo(0,2,4)	T2	Yes	No
Serum	UG_ML	14	VRC01 Drug Levels	36.04	104-36	VRC01 40mg/kg mo(0,2,4)	T2	Yes	No
Serum	UG_ML	14	VRC01 Drug Levels	2310	104-36	VRC01 40mg/kg mo(0,2,4)	T2	Yes	Yes
Serum	UG_ML	19	VRC01 Drug Levels	51.74	104-36	VRC01 40mg/kg mo(0,2,4)	T2	Yes	No
Serum	UG_ML	20	VRC01 Drug Levels	24.315	104-36	VRC01 40mg/kg mo(0,2,4)	T2	Yes	No
Serum	UG_ML	21	VRC01 Drug Levels	18	104-36	VRC01 40mg/kg mo(0,2,4)	T2	Yes	No
Serum	UG_ML	22	VRC01 Drug Levels	7.594	104-36	VRC01 40mg/kg mo(0,2,4)	T2	Yes	No
Serum	UG_ML	23	VRC01 Drug Levels	4.868	104-36	VRC01 40mg/kg mo(0,2,4)	T2	Yes	No
Serum	UG_ML	2	VRC01 Drug Levels	<0.098	104-54	VRC01 30mg/kg mo(0,2,4)	T5	Yes	No
Serum	UG_ML	3	VRC01 Drug Levels	160.82	104-54	VRC01 30mg/kg mo(0,2,4)	T5	Yes	No
Serum	UG_ML	4	VRC01 Drug Levels	82.258	104-54	VRC01 30mg/kg mo(0,2,4)	T5	Yes	No
Serum	UG_ML	6	VRC01 Drug Levels	47.04	104-54	VRC01 30mg/kg mo(0,2,4)	T5	Yes	No
Serum	UG_ML	9	VRC01 Drug Levels	19.53	104-54	VRC01 30mg/kg mo(0,2,4)	T5	Yes	No
Serum	UG_ML	10	VRC01 Drug Levels	245.84	104-54	VRC01 30mg/kg mo(0,2,4)	T5	Yes	No
Serum	UG_ML	11	VRC01 Drug Levels	87.513	104-54	VRC01 30mg/kg mo(0,2,4)	T5	Yes	No
Serum	UG_ML	12	VRC01 Drug Levels	25.073	104-54	VRC01 30mg/kg mo(0,2,4)	T5	Yes	No
Serum	UG_ML	14	VRC01 Drug Levels	1364.75	104-54	VRC01 30mg/kg mo(0,2,4)	T5	Yes	Yes
Serum	UG_ML	14	VRC01 Drug Levels	14.887	104-54	VRC01 30mg/kg mo(0,2,4)	T5	Yes	No
Serum	UG_ML	19	VRC01 Drug Levels	31.805	104-54	VRC01 30mg/kg mo(0,2,4)	T5	Yes	No
Serum	UG_ML	20	VRC01 Drug Levels	16.89	104-54	VRC01 30mg/kg mo(0,2,4)	T5	Yes	No
Serum	UG_ML	21	VRC01 Drug Levels	10.295	104-54	VRC01 30mg/kg mo(0,2,4)	T5	Yes	No
Serum	UG_ML	22	VRC01 Drug Levels	7.434	104-54	VRC01 30mg/kg mo(0,2,4)	T5	Yes	No
Serum	UG_ML	23	VRC01 Drug Levels	3.114	104-54	VRC01 30mg/kg mo(0,2,4)	T5	Yes	No
Serum	UG_ML	2	VRC01 Drug Levels	<0.098	104-74	Placebo for VRC01 IV mo(0) + SC mo(0.5 to 5.5 by 0.5)	P3	Yes	No
Serum	UG_ML	3	VRC01 Drug Levels	<0.098	104-74	Placebo for VRC01 IV mo(0) + SC mo(0.5 to 5.5 by 0.5)	P3	Yes	No
Serum	UG_ML	4	VRC01 Drug Levels	<0.098	104-74	Placebo for VRC01 IV mo(0) + SC mo(0.5 to 5.5 by 0.5)	P3	Yes	No
Serum	UG_ML	5	VRC01 Drug Levels	<0.098	104-74	Placebo for VRC01 IV mo(0) + SC mo(0.5 to 5.5 by 0.5)	P3	Yes	No
Serum	UG_ML	6	VRC01 Drug Levels	<0.098	104-74	Placebo for VRC01 IV mo(0) + SC mo(0.5 to 5.5 by 0.5)	P3	Yes	No
Serum	UG_ML	8	VRC01 Drug Levels	<0.098	104-74	Placebo for VRC01 IV mo(0) + SC mo(0.5 to 5.5 by 0.5)	P3	Yes	No
Serum	UG_ML	9	VRC01 Drug Levels	<0.098	104-74	Placebo for VRC01 IV mo(0) + SC mo(0.5 to 5.5 by 0.5)	P3	Yes	No
Serum	UG_ML	11	VRC01 Drug Levels	<0.098	104-74	Placebo for VRC01 IV mo(0) + SC mo(0.5 to 5.5 by 0.5)	P3	Yes	No
Serum	UG_ML	12	VRC01 Drug Levels	<0.098	104-74	Placebo for VRC01 IV mo(0) + SC mo(0.5 to 5.5 by 0.5)	P3	Yes	No
Serum	UG_ML	13	VRC01 Drug Levels	<0.098	104-74	Placebo for VRC01 IV mo(0) + SC mo(0.5 to 5.5 by 0.5)	P3	Yes	No
Serum	UG_ML	14	VRC01 Drug Levels	<0.098	104-74	Placebo for VRC01 IV mo(0) + SC mo(0.5 to 5.5 by 0.5)	P3	Yes	No
Serum	UG_ML	15	VRC01 Drug Levels	<0.098	104-74	Placebo for VRC01 IV mo(0) + SC mo(0.5 to 5.5 by 0.5)	P3	Yes	No
Serum	UG_ML	16	VRC01 Drug Levels	<0.098	104-74	Placebo for VRC01 IV mo(0) + SC mo(0.5 to 5.5 by 0.5)	P3	Yes	No
Serum	UG_ML	17	VRC01 Drug Levels	<0.098	104-74	Placebo for VRC01 IV mo(0) + SC mo(0.5 to 5.5 by 0.5)	P3	Yes	No
Serum	UG_ML	18	VRC01 Drug Levels	<0.098	104-74	Placebo for VRC01 IV mo(0) + SC mo(0.5 to 5.5 by 0.5)	P3	Yes	No
Serum	UG_ML	19	VRC01 Drug Levels	<0.098	104-74	Placebo for VRC01 IV mo(0) + SC mo(0.5 to 5.5 by 0.5)	P3	Yes	No
Serum	UG_ML	20	VRC01 Drug Levels	<0.098	104-74	Placebo for VRC01 IV mo(0) + SC mo(0.5 to 5.5 by 0.5)	P3	Yes	No
Serum	UG_ML	21	VRC01 Drug Levels	<0.098	104-74	Placebo for VRC01 IV mo(0) + SC mo(0.5 to 5.5 by 0.5)	P3	Yes	No
Serum	UG_ML	22	VRC01 Drug Levels	<0.098	104-74	Placebo for VRC01 IV mo(0) + SC mo(0.5 to 5.5 by 0.5)	P3	Yes	No
Serum	UG_ML	23	VRC01 Drug Levels	<0.098	104-74	Placebo for VRC01 IV mo(0) + SC mo(0.5 to 5.5 by 0.5)	P3	Yes	No
Serum	UG_ML	2	VRC01 Drug Levels	<0.098	104-05	VRC01 30mg/kg mo(0,2,4)	T5	Yes	No
Serum	UG_ML	3	VRC01 Drug Levels	226	104-05	VRC01 30mg/kg mo(0,2,4)	T5	Yes	No
Serum	UG_ML	4	VRC01 Drug Levels	78.272	104-05	VRC01 30mg/kg mo(0,2,4)	T5	Yes	No
Serum	UG_ML	6	VRC01 Drug Levels	41.58	104-05	VRC01 30mg/kg mo(0,2,4)	T5	Yes	No
Serum	UG_ML	9	VRC01 Drug Levels	19.6	104-05	VRC01 30mg/kg mo(0,2,4)	T5	Yes	No
Serum	UG_ML	10	VRC01 Drug Levels	326.05	104-05	VRC01 30mg/kg mo(0,2,4)	T5	Yes	No
Serum	UG_ML	11	VRC01 Drug Levels	118.86	104-05	VRC01 30mg/kg mo(0,2,4)	T5	Yes	No
Serum	UG_ML	12	VRC01 Drug Levels	49.328	104-05	VRC01 30mg/kg mo(0,2,4)	T5	Yes	No
Serum	UG_ML	14	VRC01 Drug Levels	1535.333	104-05	VRC01 30mg/kg mo(0,2,4)	T5	Yes	Yes
Serum	UG_ML	14	VRC01 Drug Levels	9.439	104-05	VRC01 30mg/kg mo(0,2,4)	T5	Yes	No
Serum	UG_ML	19	VRC01 Drug Levels	20.787	104-05	VRC01 30mg/kg mo(0,2,4)	T5	Yes	No
Serum	UG_ML	20	VRC01 Drug Levels	8.446	104-05	VRC01 30mg/kg mo(0,2,4)	T5	Yes	No
Serum	UG_ML	21	VRC01 Drug Levels	4.37	104-05	VRC01 30mg/kg mo(0,2,4)	T5	Yes	No
Serum	UG_ML	22	VRC01 Drug Levels	<0.098	104-05	VRC01 30mg/kg mo(0,2,4)	T5	Yes	No
Serum	UG_ML	23	VRC01 Drug Levels	<0.098	104-05	VRC01 30mg/kg mo(0,2,4)	T5	Yes	No
Serum	UG_ML	2	VRC01 Drug Levels	<0.098	104-01	VRC01 10mg/kg mo(0,2,4)	T4	Yes	No
Serum	UG_ML	3	VRC01 Drug Levels	83.753	104-01	VRC01 10mg/kg mo(0,2,4)	T4	Yes	No
Serum	UG_ML	4	VRC01 Drug Levels	25.423	104-01	VRC01 10mg/kg mo(0,2,4)	T4	Yes	No
Serum	UG_ML	6	VRC01 Drug Levels	18.373	104-01	VRC01 10mg/kg mo(0,2,4)	T4	Yes	No
Serum	UG_ML	9	VRC01 Drug Levels	5.158	104-01	VRC01 10mg/kg mo(0,2,4)	T4	Yes	No
Serum	UG_ML	10	VRC01 Drug Levels	112.386	104-01	VRC01 10mg/kg mo(0,2,4)	T4	Yes	No
Serum	UG_ML	11	VRC01 Drug Levels	34.575	104-01	VRC01 10mg/kg mo(0,2,4)	T4	Yes	No
Serum	UG_ML	12	VRC01 Drug Levels	22.448	104-01	VRC01 10mg/kg mo(0,2,4)	T4	Yes	No
Serum	UG_ML	14	VRC01 Drug Levels	5.674	104-01	VRC01 10mg/kg mo(0,2,4)	T4	Yes	No
Serum	UG_ML	19	VRC01 Drug Levels	6.527	104-01	VRC01 10mg/kg mo(0,2,4)	T4	Yes	No
Serum	UG_ML	20	VRC01 Drug Levels	6.418	104-01	VRC01 10mg/kg mo(0,2,4)	T4	Yes	No
Serum	UG_ML	23	VRC01 Drug Levels	<0.098	104-01	VRC01 10mg/kg mo(0,2,4)	T4	Yes	No
Serum	UG_ML	2	VRC01 Drug Levels	<0.098	104-27	VRC01 30mg/kg mo(0,2,4)	T5	No	No
Serum	UG_ML	3	VRC01 Drug Levels	197.05	104-27	VRC01 30mg/kg mo(0,2,4)	T5	No	No
Serum	UG_ML	4	VRC01 Drug Levels	113.84	104-27	VRC01 30mg/kg mo(0,2,4)	T5	No	No
Serum	UG_ML	6	VRC01 Drug Levels	57.582	104-27	VRC01 30mg/kg mo(0,2,4)	T5	No	No
Serum	UG_ML	12	VRC01 Drug Levels	20.437	104-27	VRC01 30mg/kg mo(0,2,4)	T5	No	No
Serum	UG_ML	14	VRC01 Drug Levels	4.857	104-27	VRC01 30mg/kg mo(0,2,4)	T5	No	No
Serum	UG_ML	14	VRC01 Drug Levels	1069.667	104-27	VRC01 30mg/kg mo(0,2,4)	T5	No	Yes
Serum	UG_ML	14.5	VRC01 Drug Levels	356.975	104-27	VRC01 30mg/kg mo(0,2,4)	T5	No	No
Serum	UG_ML	15	VRC01 Drug Levels	109.848	104-27	VRC01 30mg/kg mo(0,2,4)	T5	No	No
Serum	UG_ML	16	VRC01 Drug Levels	57.777	104-27	VRC01 30mg/kg mo(0,2,4)	T5	No	No
Serum	UG_ML	19	VRC01 Drug Levels	28.78	104-27	VRC01 30mg/kg mo(0,2,4)	T5	No	No
Serum	UG_ML	20	VRC01 Drug Levels	14.603	104-27	VRC01 30mg/kg mo(0,2,4)	T5	No	No
Serum	UG_ML	22	VRC01 Drug Levels	6.213	104-27	VRC01 30mg/kg mo(0,2,4)	T5	No	No
Serum	UG_ML	23	VRC01 Drug Levels	4.272	104-27	VRC01 30mg/kg mo(0,2,4)	T5	No	No
Serum	UG_ML	2	VRC01 Drug Levels	<0.098	104-63	VRC01 30mg/kg mo(0,2,4)	T5	Yes	No
Serum	UG_ML	3	VRC01 Drug Levels	226.1	104-63	VRC01 30mg/kg mo(0,2,4)	T5	Yes	No
Serum	UG_ML	4	VRC01 Drug Levels	68.015	104-63	VRC01 30mg/kg mo(0,2,4)	T5	Yes	No
Serum	UG_ML	6	VRC01 Drug Levels	28.65	104-63	VRC01 30mg/kg mo(0,2,4)	T5	Yes	No
Serum	UG_ML	9	VRC01 Drug Levels	9.659	104-63	VRC01 30mg/kg mo(0,2,4)	T5	Yes	No
Serum	UG_ML	11	VRC01 Drug Levels	74.845	104-63	VRC01 30mg/kg mo(0,2,4)	T5	Yes	No
Serum	UG_ML	12	VRC01 Drug Levels	37.884	104-63	VRC01 30mg/kg mo(0,2,4)	T5	Yes	No
Serum	UG_ML	14	VRC01 Drug Levels	6.458	104-63	VRC01 30mg/kg mo(0,2,4)	T5	Yes	No
Serum	UG_ML	14	VRC01 Drug Levels	1051.333	104-63	VRC01 30mg/kg mo(0,2,4)	T5	Yes	Yes
Serum	UG_ML	14.5	VRC01 Drug Levels	241.5	104-63	VRC01 30mg/kg mo(0,2,4)	T5	Yes	No
Serum	UG_ML	19	VRC01 Drug Levels	7.573	104-63	VRC01 30mg/kg mo(0,2,4)	T5	Yes	No
Serum	UG_ML	20	VRC01 Drug Levels	5.449	104-63	VRC01 30mg/kg mo(0,2,4)	T5	Yes	No
Serum	UG_ML	21	VRC01 Drug Levels	<0.098	104-63	VRC01 30mg/kg mo(0,2,4)	T5	Yes	No
Serum	UG_ML	22	VRC01 Drug Levels	<0.098	104-63	VRC01 30mg/kg mo(0,2,4)	T5	Yes	No
Serum	UG_ML	23	VRC01 Drug Levels	<0.098	104-63	VRC01 30mg/kg mo(0,2,4)	T5	Yes	No
Serum	UG_ML	2	VRC01 Drug Levels	<0.098	104-12	VRC01 10mg/kg mo(0,2,4)	T4	Yes	No
Serum	UG_ML	3	VRC01 Drug Levels	109.815	104-12	VRC01 10mg/kg mo(0,2,4)	T4	Yes	No
Serum	UG_ML	4	VRC01 Drug Levels	31.043	104-12	VRC01 10mg/kg mo(0,2,4)	T4	Yes	No
Serum	UG_ML	22.1	VRC01 Drug Levels	2.062	104-12	VRC01 10mg/kg mo(0,2,4)	T4	Yes	No
Serum	UG_ML	6	VRC01 Drug Levels	19.197	104-12	VRC01 10mg/kg mo(0,2,4)	T4	Yes	No
Serum	UG_ML	9	VRC01 Drug Levels	8.375	104-12	VRC01 10mg/kg mo(0,2,4)	T4	Yes	No
Serum	UG_ML	10	VRC01 Drug Levels	124.866	104-12	VRC01 10mg/kg mo(0,2,4)	T4	Yes	No
Serum	UG_ML	11	VRC01 Drug Levels	41.76	104-12	VRC01 10mg/kg mo(0,2,4)	T4	Yes	No
Serum	UG_ML	12	VRC01 Drug Levels	24.57	104-12	VRC01 10mg/kg mo(0,2,4)	T4	Yes	No
Serum	UG_ML	14	VRC01 Drug Levels	15.493	104-12	VRC01 10mg/kg mo(0,2,4)	T4	Yes	No
Serum	UG_ML	14	VRC01 Drug Levels	332.35	104-12	VRC01 10mg/kg mo(0,2,4)	T4	Yes	Yes
Serum	UG_ML	14.5	VRC01 Drug Levels	126.428	104-12	VRC01 10mg/kg mo(0,2,4)	T4	Yes	No
Serum	UG_ML	15	VRC01 Drug Levels	66.467	104-12	VRC01 10mg/kg mo(0,2,4)	T4	Yes	No
Serum	UG_ML	16	VRC01 Drug Levels	40.773	104-12	VRC01 10mg/kg mo(0,2,4)	T4	Yes	No
Serum	UG_ML	19	VRC01 Drug Levels	15.313	104-12	VRC01 10mg/kg mo(0,2,4)	T4	Yes	No
Serum	UG_ML	20	VRC01 Drug Levels	9.007	104-12	VRC01 10mg/kg mo(0,2,4)	T4	Yes	No
Serum	UG_ML	21	VRC01 Drug Levels	6.737	104-12	VRC01 10mg/kg mo(0,2,4)	T4	Yes	No
Serum	UG_ML	22	VRC01 Drug Levels	3.167	104-12	VRC01 10mg/kg mo(0,2,4)	T4	Yes	No
Serum	UG_ML	2	VRC01 Drug Levels	<0.098	104-84	VRC01 40mg/kg IV mo(0) + 5mg/kg SC mo(0.5 to 5.5 by 0.5)	T3	No	No
Serum	UG_ML	3	VRC01 Drug Levels	392.4	104-84	VRC01 40mg/kg IV mo(0) + 5mg/kg SC mo(0.5 to 5.5 by 0.5)	T3	No	No
Serum	UG_ML	4	VRC01 Drug Levels	136.758	104-84	VRC01 40mg/kg IV mo(0) + 5mg/kg SC mo(0.5 to 5.5 by 0.5)	T3	No	No
Serum	UG_ML	5	VRC01 Drug Levels	157.225	104-84	VRC01 40mg/kg IV mo(0) + 5mg/kg SC mo(0.5 to 5.5 by 0.5)	T3	No	No
Serum	UG_ML	6	VRC01 Drug Levels	86.448	104-84	VRC01 40mg/kg IV mo(0) + 5mg/kg SC mo(0.5 to 5.5 by 0.5)	T3	No	No
Serum	UG_ML	8	VRC01 Drug Levels	54.89	104-84	VRC01 40mg/kg IV mo(0) + 5mg/kg SC mo(0.5 to 5.5 by 0.5)	T3	No	No
Serum	UG_ML	9	VRC01 Drug Levels	50.27	104-84	VRC01 40mg/kg IV mo(0) + 5mg/kg SC mo(0.5 to 5.5 by 0.5)	T3	No	No
Serum	UG_ML	12	VRC01 Drug Levels	17.543	104-84	VRC01 40mg/kg IV mo(0) + 5mg/kg SC mo(0.5 to 5.5 by 0.5)	T3	No	No
Serum	UG_ML	13	VRC01 Drug Levels	22.127	104-84	VRC01 40mg/kg IV mo(0) + 5mg/kg SC mo(0.5 to 5.5 by 0.5)	T3	No	No
Serum	UG_ML	14	VRC01 Drug Levels	24.47	104-84	VRC01 40mg/kg IV mo(0) + 5mg/kg SC mo(0.5 to 5.5 by 0.5)	T3	No	No
Serum	UG_ML	15	VRC01 Drug Levels	26.89	104-84	VRC01 40mg/kg IV mo(0) + 5mg/kg SC mo(0.5 to 5.5 by 0.5)	T3	No	No
Serum	UG_ML	16	VRC01 Drug Levels	41.328	104-84	VRC01 40mg/kg IV mo(0) + 5mg/kg SC mo(0.5 to 5.5 by 0.5)	T3	No	No
Serum	UG_ML	17	VRC01 Drug Levels	27.745	104-84	VRC01 40mg/kg IV mo(0) + 5mg/kg SC mo(0.5 to 5.5 by 0.5)	T3	No	No
Serum	UG_ML	18	VRC01 Drug Levels	62.21	104-84	VRC01 40mg/kg IV mo(0) + 5mg/kg SC mo(0.5 to 5.5 by 0.5)	T3	No	No
Serum	UG_ML	19	VRC01 Drug Levels	33.793	104-84	VRC01 40mg/kg IV mo(0) + 5mg/kg SC mo(0.5 to 5.5 by 0.5)	T3	No	No
Serum	UG_ML	23	VRC01 Drug Levels	<0.098	104-84	VRC01 40mg/kg IV mo(0) + 5mg/kg SC mo(0.5 to 5.5 by 0.5)	T3	No	No
Serum	UG_ML	2	VRC01 Drug Levels	<0.098	104-17	VRC01 40mg/kg IV mo(0) + 5mg/kg SC mo(0.5 to 5.5 by 0.5)	T3	No	No
Serum	UG_ML	3	VRC01 Drug Levels	331.32	104-17	VRC01 40mg/kg IV mo(0) + 5mg/kg SC mo(0.5 to 5.5 by 0.5)	T3	No	No
Serum	UG_ML	5.2	VRC01 Drug Levels	155.12	104-17	VRC01 40mg/kg IV mo(0) + 5mg/kg SC mo(0.5 to 5.5 by 0.5)	T3	No	No
Serum	UG_ML	4	VRC01 Drug Levels	122.9	104-17	VRC01 40mg/kg IV mo(0) + 5mg/kg SC mo(0.5 to 5.5 by 0.5)	T3	No	No
Serum	UG_ML	5	VRC01 Drug Levels	114.402	104-17	VRC01 40mg/kg IV mo(0) + 5mg/kg SC mo(0.5 to 5.5 by 0.5)	T3	No	No
Serum	UG_ML	6	VRC01 Drug Levels	60.414	104-17	VRC01 40mg/kg IV mo(0) + 5mg/kg SC mo(0.5 to 5.5 by 0.5)	T3	No	No
Serum	UG_ML	8	VRC01 Drug Levels	31.413	104-17	VRC01 40mg/kg IV mo(0) + 5mg/kg SC mo(0.5 to 5.5 by 0.5)	T3	No	No
Serum	UG_ML	9	VRC01 Drug Levels	13.51	104-17	VRC01 40mg/kg IV mo(0) + 5mg/kg SC mo(0.5 to 5.5 by 0.5)	T3	No	No
Serum	UG_ML	11	VRC01 Drug Levels	5.815	104-17	VRC01 40mg/kg IV mo(0) + 5mg/kg SC mo(0.5 to 5.5 by 0.5)	T3	No	No
Serum	UG_ML	12	VRC01 Drug Levels	3.842	104-17	VRC01 40mg/kg IV mo(0) + 5mg/kg SC mo(0.5 to 5.5 by 0.5)	T3	No	No
Serum	UG_ML	13	VRC01 Drug Levels	2.145	104-17	VRC01 40mg/kg IV mo(0) + 5mg/kg SC mo(0.5 to 5.5 by 0.5)	T3	No	No
Serum	UG_ML	14	VRC01 Drug Levels	<0.098	104-17	VRC01 40mg/kg IV mo(0) + 5mg/kg SC mo(0.5 to 5.5 by 0.5)	T3	No	No
Serum	UG_ML	15	VRC01 Drug Levels	<0.098	104-17	VRC01 40mg/kg IV mo(0) + 5mg/kg SC mo(0.5 to 5.5 by 0.5)	T3	No	No
Serum	UG_ML	16	VRC01 Drug Levels	<0.098	104-17	VRC01 40mg/kg IV mo(0) + 5mg/kg SC mo(0.5 to 5.5 by 0.5)	T3	No	No
Serum	UG_ML	17	VRC01 Drug Levels	<0.098	104-17	VRC01 40mg/kg IV mo(0) + 5mg/kg SC mo(0.5 to 5.5 by 0.5)	T3	No	No
Serum	UG_ML	18	VRC01 Drug Levels	<0.098	104-17	VRC01 40mg/kg IV mo(0) + 5mg/kg SC mo(0.5 to 5.5 by 0.5)	T3	No	No
Serum	UG_ML	19	VRC01 Drug Levels	<0.098	104-17	VRC01 40mg/kg IV mo(0) + 5mg/kg SC mo(0.5 to 5.5 by 0.5)	T3	No	No
Serum	UG_ML	2	VRC01 Drug Levels	<0.098	104-34	VRC01 40mg/kg IV mo(0) + 5mg/kg SC mo(0.5 to 5.5 by 0.5)	T3	Yes	No
Serum	UG_ML	3	VRC01 Drug Levels	521.675	104-34	VRC01 40mg/kg IV mo(0) + 5mg/kg SC mo(0.5 to 5.5 by 0.5)	T3	Yes	No
Serum	UG_ML	4	VRC01 Drug Levels	143.05	104-34	VRC01 40mg/kg IV mo(0) + 5mg/kg SC mo(0.5 to 5.5 by 0.5)	T3	Yes	No
Serum	UG_ML	5	VRC01 Drug Levels	176.05	104-34	VRC01 40mg/kg IV mo(0) + 5mg/kg SC mo(0.5 to 5.5 by 0.5)	T3	Yes	No
Serum	UG_ML	6	VRC01 Drug Levels	86.962	104-34	VRC01 40mg/kg IV mo(0) + 5mg/kg SC mo(0.5 to 5.5 by 0.5)	T3	Yes	No
Serum	UG_ML	8	VRC01 Drug Levels	61.37	104-34	VRC01 40mg/kg IV mo(0) + 5mg/kg SC mo(0.5 to 5.5 by 0.5)	T3	Yes	No
Serum	UG_ML	9	VRC01 Drug Levels	45.95	104-34	VRC01 40mg/kg IV mo(0) + 5mg/kg SC mo(0.5 to 5.5 by 0.5)	T3	Yes	No
Serum	UG_ML	11	VRC01 Drug Levels	36.965	104-34	VRC01 40mg/kg IV mo(0) + 5mg/kg SC mo(0.5 to 5.5 by 0.5)	T3	Yes	No
Serum	UG_ML	12	VRC01 Drug Levels	37.513	104-34	VRC01 40mg/kg IV mo(0) + 5mg/kg SC mo(0.5 to 5.5 by 0.5)	T3	Yes	No
Serum	UG_ML	13	VRC01 Drug Levels	32.627	104-34	VRC01 40mg/kg IV mo(0) + 5mg/kg SC mo(0.5 to 5.5 by 0.5)	T3	Yes	No
Serum	UG_ML	14	VRC01 Drug Levels	33.773	104-34	VRC01 40mg/kg IV mo(0) + 5mg/kg SC mo(0.5 to 5.5 by 0.5)	T3	Yes	No
Serum	UG_ML	15	VRC01 Drug Levels	34.645	104-34	VRC01 40mg/kg IV mo(0) + 5mg/kg SC mo(0.5 to 5.5 by 0.5)	T3	Yes	No
Serum	UG_ML	16	VRC01 Drug Levels	34.39	104-34	VRC01 40mg/kg IV mo(0) + 5mg/kg SC mo(0.5 to 5.5 by 0.5)	T3	Yes	No
Serum	UG_ML	17	VRC01 Drug Levels	38.268	104-34	VRC01 40mg/kg IV mo(0) + 5mg/kg SC mo(0.5 to 5.5 by 0.5)	T3	Yes	No
Serum	UG_ML	19	VRC01 Drug Levels	35.378	104-34	VRC01 40mg/kg IV mo(0) + 5mg/kg SC mo(0.5 to 5.5 by 0.5)	T3	Yes	No
Serum	UG_ML	23	VRC01 Drug Levels	<0.098	104-34	VRC01 40mg/kg IV mo(0) + 5mg/kg SC mo(0.5 to 5.5 by 0.5)	T3	Yes	No
Serum	UG_ML	2	VRC01 Drug Levels	<0.098	104-80	VRC01 40mg/kg IV mo(0) + 5mg/kg SC mo(0.5 to 5.5 by 0.5)	T3	No	No
Serum	UG_ML	3	VRC01 Drug Levels	493.15	104-80	VRC01 40mg/kg IV mo(0) + 5mg/kg SC mo(0.5 to 5.5 by 0.5)	T3	No	No
Serum	UG_ML	4	VRC01 Drug Levels	147.433	104-80	VRC01 40mg/kg IV mo(0) + 5mg/kg SC mo(0.5 to 5.5 by 0.5)	T3	No	No
Serum	UG_ML	5	VRC01 Drug Levels	184.84	104-80	VRC01 40mg/kg IV mo(0) + 5mg/kg SC mo(0.5 to 5.5 by 0.5)	T3	No	No
Serum	UG_ML	6	VRC01 Drug Levels	75.02	104-80	VRC01 40mg/kg IV mo(0) + 5mg/kg SC mo(0.5 to 5.5 by 0.5)	T3	No	No
Serum	UG_ML	8	VRC01 Drug Levels	51.973	104-80	VRC01 40mg/kg IV mo(0) + 5mg/kg SC mo(0.5 to 5.5 by 0.5)	T3	No	No
Serum	UG_ML	9	VRC01 Drug Levels	39.705	104-80	VRC01 40mg/kg IV mo(0) + 5mg/kg SC mo(0.5 to 5.5 by 0.5)	T3	No	No
Serum	UG_ML	11	VRC01 Drug Levels	34.743	104-80	VRC01 40mg/kg IV mo(0) + 5mg/kg SC mo(0.5 to 5.5 by 0.5)	T3	No	No
Serum	UG_ML	12	VRC01 Drug Levels	28.275	104-80	VRC01 40mg/kg IV mo(0) + 5mg/kg SC mo(0.5 to 5.5 by 0.5)	T3	No	No
Serum	UG_ML	15	VRC01 Drug Levels	6.249	104-80	VRC01 40mg/kg IV mo(0) + 5mg/kg SC mo(0.5 to 5.5 by 0.5)	T3	No	No
Serum	UG_ML	19	VRC01 Drug Levels	<0.098	104-80	VRC01 40mg/kg IV mo(0) + 5mg/kg SC mo(0.5 to 5.5 by 0.5)	T3	No	No
Serum	UG_ML	23	VRC01 Drug Levels	<0.098	104-80	VRC01 40mg/kg IV mo(0) + 5mg/kg SC mo(0.5 to 5.5 by 0.5)	T3	No	No
Serum	UG_ML	2	VRC01 Drug Levels	<0.098	104-04	VRC01 40mg/kg IV mo(0) + 5mg/kg SC mo(0.5 to 5.5 by 0.5)	T3	Yes	No
Serum	UG_ML	3	VRC01 Drug Levels	407.925	104-04	VRC01 40mg/kg IV mo(0) + 5mg/kg SC mo(0.5 to 5.5 by 0.5)	T3	Yes	No
Serum	UG_ML	4	VRC01 Drug Levels	175.95	104-04	VRC01 40mg/kg IV mo(0) + 5mg/kg SC mo(0.5 to 5.5 by 0.5)	T3	Yes	No
Serum	UG_ML	5	VRC01 Drug Levels	145.1	104-04	VRC01 40mg/kg IV mo(0) + 5mg/kg SC mo(0.5 to 5.5 by 0.5)	T3	Yes	No
Serum	UG_ML	6	VRC01 Drug Levels	86.354	104-04	VRC01 40mg/kg IV mo(0) + 5mg/kg SC mo(0.5 to 5.5 by 0.5)	T3	Yes	No
Serum	UG_ML	8	VRC01 Drug Levels	55.287	104-04	VRC01 40mg/kg IV mo(0) + 5mg/kg SC mo(0.5 to 5.5 by 0.5)	T3	Yes	No
Serum	UG_ML	9	VRC01 Drug Levels	45.6	104-04	VRC01 40mg/kg IV mo(0) + 5mg/kg SC mo(0.5 to 5.5 by 0.5)	T3	Yes	No
Serum	UG_ML	11	VRC01 Drug Levels	35.583	104-04	VRC01 40mg/kg IV mo(0) + 5mg/kg SC mo(0.5 to 5.5 by 0.5)	T3	Yes	No
Serum	UG_ML	12	VRC01 Drug Levels	22.573	104-04	VRC01 40mg/kg IV mo(0) + 5mg/kg SC mo(0.5 to 5.5 by 0.5)	T3	Yes	No
Serum	UG_ML	13	VRC01 Drug Levels	25.777	104-04	VRC01 40mg/kg IV mo(0) + 5mg/kg SC mo(0.5 to 5.5 by 0.5)	T3	Yes	No
Serum	UG_ML	14	VRC01 Drug Levels	33.09	104-04	VRC01 40mg/kg IV mo(0) + 5mg/kg SC mo(0.5 to 5.5 by 0.5)	T3	Yes	No
Serum	UG_ML	15	VRC01 Drug Levels	28.5	104-04	VRC01 40mg/kg IV mo(0) + 5mg/kg SC mo(0.5 to 5.5 by 0.5)	T3	Yes	No
Serum	UG_ML	16	VRC01 Drug Levels	26.238	104-04	VRC01 40mg/kg IV mo(0) + 5mg/kg SC mo(0.5 to 5.5 by 0.5)	T3	Yes	No
Serum	UG_ML	17	VRC01 Drug Levels	30.13	104-04	VRC01 40mg/kg IV mo(0) + 5mg/kg SC mo(0.5 to 5.5 by 0.5)	T3	Yes	No
Serum	UG_ML	18	VRC01 Drug Levels	52.557	104-04	VRC01 40mg/kg IV mo(0) + 5mg/kg SC mo(0.5 to 5.5 by 0.5)	T3	Yes	No
Serum	UG_ML	19	VRC01 Drug Levels	28.173	104-04	VRC01 40mg/kg IV mo(0) + 5mg/kg SC mo(0.5 to 5.5 by 0.5)	T3	Yes	No
Serum	UG_ML	23	VRC01 Drug Levels	<0.098	104-04	VRC01 40mg/kg IV mo(0) + 5mg/kg SC mo(0.5 to 5.5 by 0.5)	T3	Yes	No
Serum	UG_ML	2	VRC01 Drug Levels	<0.098	104-13	VRC01 40mg/kg IV mo(0) + 5mg/kg SC mo(0.5 to 5.5 by 0.5)	T3	Yes	No
Serum	UG_ML	3	VRC01 Drug Levels	637.8	104-13	VRC01 40mg/kg IV mo(0) + 5mg/kg SC mo(0.5 to 5.5 by 0.5)	T3	Yes	No
Serum	UG_ML	4	VRC01 Drug Levels	167.85	104-13	VRC01 40mg/kg IV mo(0) + 5mg/kg SC mo(0.5 to 5.5 by 0.5)	T3	Yes	No
Serum	UG_ML	5	VRC01 Drug Levels	204.08	104-13	VRC01 40mg/kg IV mo(0) + 5mg/kg SC mo(0.5 to 5.5 by 0.5)	T3	Yes	No
Serum	UG_ML	6	VRC01 Drug Levels	114.963	104-13	VRC01 40mg/kg IV mo(0) + 5mg/kg SC mo(0.5 to 5.5 by 0.5)	T3	Yes	No
Serum	UG_ML	8	VRC01 Drug Levels	53.883	104-13	VRC01 40mg/kg IV mo(0) + 5mg/kg SC mo(0.5 to 5.5 by 0.5)	T3	Yes	No
Serum	UG_ML	9	VRC01 Drug Levels	43.818	104-13	VRC01 40mg/kg IV mo(0) + 5mg/kg SC mo(0.5 to 5.5 by 0.5)	T3	Yes	No
Serum	UG_ML	11	VRC01 Drug Levels	46.977	104-13	VRC01 40mg/kg IV mo(0) + 5mg/kg SC mo(0.5 to 5.5 by 0.5)	T3	Yes	No
Serum	UG_ML	12	VRC01 Drug Levels	47.543	104-13	VRC01 40mg/kg IV mo(0) + 5mg/kg SC mo(0.5 to 5.5 by 0.5)	T3	Yes	No
Serum	UG_ML	13	VRC01 Drug Levels	41.7	104-13	VRC01 40mg/kg IV mo(0) + 5mg/kg SC mo(0.5 to 5.5 by 0.5)	T3	Yes	No
Serum	UG_ML	14	VRC01 Drug Levels	45.12	104-13	VRC01 40mg/kg IV mo(0) + 5mg/kg SC mo(0.5 to 5.5 by 0.5)	T3	Yes	No
Serum	UG_ML	15	VRC01 Drug Levels	45.09	104-13	VRC01 40mg/kg IV mo(0) + 5mg/kg SC mo(0.5 to 5.5 by 0.5)	T3	Yes	No
Serum	UG_ML	16	VRC01 Drug Levels	33.168	104-13	VRC01 40mg/kg IV mo(0) + 5mg/kg SC mo(0.5 to 5.5 by 0.5)	T3	Yes	No
Serum	UG_ML	17	VRC01 Drug Levels	43.733	104-13	VRC01 40mg/kg IV mo(0) + 5mg/kg SC mo(0.5 to 5.5 by 0.5)	T3	Yes	No
Serum	UG_ML	18	VRC01 Drug Levels	86.153	104-13	VRC01 40mg/kg IV mo(0) + 5mg/kg SC mo(0.5 to 5.5 by 0.5)	T3	Yes	No
Serum	UG_ML	19	VRC01 Drug Levels	32.475	104-13	VRC01 40mg/kg IV mo(0) + 5mg/kg SC mo(0.5 to 5.5 by 0.5)	T3	Yes	No
Serum	UG_ML	23	VRC01 Drug Levels	5.846	104-13	VRC01 40mg/kg IV mo(0) + 5mg/kg SC mo(0.5 to 5.5 by 0.5)	T3	Yes	No
Serum	UG_ML	2	VRC01 Drug Levels	<0.098	104-47	Placebo for VRC01 IV mo(0) + SC mo(0.5 to 5.5 by 0.5)	P3	No	No
Serum	UG_ML	3	VRC01 Drug Levels	<0.098	104-47	Placebo for VRC01 IV mo(0) + SC mo(0.5 to 5.5 by 0.5)	P3	No	No
Serum	UG_ML	4	VRC01 Drug Levels	<0.098	104-47	Placebo for VRC01 IV mo(0) + SC mo(0.5 to 5.5 by 0.5)	P3	No	No
Serum	UG_ML	5	VRC01 Drug Levels	<0.098	104-47	Placebo for VRC01 IV mo(0) + SC mo(0.5 to 5.5 by 0.5)	P3	No	No
Serum	UG_ML	6	VRC01 Drug Levels	<0.098	104-47	Placebo for VRC01 IV mo(0) + SC mo(0.5 to 5.5 by 0.5)	P3	No	No
Serum	UG_ML	8	VRC01 Drug Levels	<0.098	104-47	Placebo for VRC01 IV mo(0) + SC mo(0.5 to 5.5 by 0.5)	P3	No	No
Serum	UG_ML	9	VRC01 Drug Levels	<0.098	104-47	Placebo for VRC01 IV mo(0) + SC mo(0.5 to 5.5 by 0.5)	P3	No	No
Serum	UG_ML	11	VRC01 Drug Levels	<0.098	104-47	Placebo for VRC01 IV mo(0) + SC mo(0.5 to 5.5 by 0.5)	P3	No	No
Serum	UG_ML	12	VRC01 Drug Levels	<0.098	104-47	Placebo for VRC01 IV mo(0) + SC mo(0.5 to 5.5 by 0.5)	P3	No	No
Serum	UG_ML	13	VRC01 Drug Levels	<0.098	104-47	Placebo for VRC01 IV mo(0) + SC mo(0.5 to 5.5 by 0.5)	P3	No	No
Serum	UG_ML	14	VRC01 Drug Levels	<0.098	104-47	Placebo for VRC01 IV mo(0) + SC mo(0.5 to 5.5 by 0.5)	P3	No	No
Serum	UG_ML	15	VRC01 Drug Levels	<0.098	104-47	Placebo for VRC01 IV mo(0) + SC mo(0.5 to 5.5 by 0.5)	P3	No	No
Serum	UG_ML	16	VRC01 Drug Levels	<0.098	104-47	Placebo for VRC01 IV mo(0) + SC mo(0.5 to 5.5 by 0.5)	P3	No	No
Serum	UG_ML	17	VRC01 Drug Levels	<0.098	104-47	Placebo for VRC01 IV mo(0) + SC mo(0.5 to 5.5 by 0.5)	P3	No	No
Serum	UG_ML	18	VRC01 Drug Levels	<0.098	104-47	Placebo for VRC01 IV mo(0) + SC mo(0.5 to 5.5 by 0.5)	P3	No	No
Serum	UG_ML	19	VRC01 Drug Levels	<0.098	104-47	Placebo for VRC01 IV mo(0) + SC mo(0.5 to 5.5 by 0.5)	P3	No	No
Serum	UG_ML	23	VRC01 Drug Levels	<0.098	104-47	Placebo for VRC01 IV mo(0) + SC mo(0.5 to 5.5 by 0.5)	P3	No	No
Serum	UG_ML	2	VRC01 Drug Levels	<0.098	104-56	VRC01 40mg/kg mo(0) + 20mg/kg mo(1,2,3,4,5)	T1	Yes	No
Serum	UG_ML	3	VRC01 Drug Levels	398.1	104-56	VRC01 40mg/kg mo(0) + 20mg/kg mo(1,2,3,4,5)	T1	Yes	No
Serum	UG_ML	4	VRC01 Drug Levels	162.725	104-56	VRC01 40mg/kg mo(0) + 20mg/kg mo(1,2,3,4,5)	T1	Yes	No
Serum	UG_ML	19.1	VRC01 Drug Levels	14.097	104-56	VRC01 40mg/kg mo(0) + 20mg/kg mo(1,2,3,4,5)	T1	Yes	No
Serum	UG_ML	6	VRC01 Drug Levels	88.342	104-56	VRC01 40mg/kg mo(0) + 20mg/kg mo(1,2,3,4,5)	T1	Yes	No
Serum	UG_ML	7	VRC01 Drug Levels	218.84	104-56	VRC01 40mg/kg mo(0) + 20mg/kg mo(1,2,3,4,5)	T1	Yes	No
Serum	UG_ML	8	VRC01 Drug Levels	122.004	104-56	VRC01 40mg/kg mo(0) + 20mg/kg mo(1,2,3,4,5)	T1	Yes	No
Serum	UG_ML	9	VRC01 Drug Levels	56.63	104-56	VRC01 40mg/kg mo(0) + 20mg/kg mo(1,2,3,4,5)	T1	Yes	No
Serum	UG_ML	12	VRC01 Drug Levels	51.323	104-56	VRC01 40mg/kg mo(0) + 20mg/kg mo(1,2,3,4,5)	T1	Yes	No
Serum	UG_ML	14	VRC01 Drug Levels	45.653	104-56	VRC01 40mg/kg mo(0) + 20mg/kg mo(1,2,3,4,5)	T1	Yes	No
Serum	UG_ML	16	VRC01 Drug Levels	51.55	104-56	VRC01 40mg/kg mo(0) + 20mg/kg mo(1,2,3,4,5)	T1	Yes	No
Serum	UG_ML	19	VRC01 Drug Levels	56.593	104-56	VRC01 40mg/kg mo(0) + 20mg/kg mo(1,2,3,4,5)	T1	Yes	No
Serum	UG_ML	2	VRC01 Drug Levels	<0.098	104-26	VRC01 40mg/kg IV mo(0) + 5mg/kg SC mo(0.5 to 5.5 by 0.5)	T3	Yes	No
Serum	UG_ML	3	VRC01 Drug Levels	303.6	104-26	VRC01 40mg/kg IV mo(0) + 5mg/kg SC mo(0.5 to 5.5 by 0.5)	T3	Yes	No
Serum	UG_ML	4	VRC01 Drug Levels	83.848	104-26	VRC01 40mg/kg IV mo(0) + 5mg/kg SC mo(0.5 to 5.5 by 0.5)	T3	Yes	No
Serum	UG_ML	5	VRC01 Drug Levels	98.192	104-26	VRC01 40mg/kg IV mo(0) + 5mg/kg SC mo(0.5 to 5.5 by 0.5)	T3	Yes	No
Serum	UG_ML	6	VRC01 Drug Levels	33.813	104-26	VRC01 40mg/kg IV mo(0) + 5mg/kg SC mo(0.5 to 5.5 by 0.5)	T3	Yes	No
Serum	UG_ML	8	VRC01 Drug Levels	21.77	104-26	VRC01 40mg/kg IV mo(0) + 5mg/kg SC mo(0.5 to 5.5 by 0.5)	T3	Yes	No
Serum	UG_ML	9	VRC01 Drug Levels	22.48	104-26	VRC01 40mg/kg IV mo(0) + 5mg/kg SC mo(0.5 to 5.5 by 0.5)	T3	Yes	No
Serum	UG_ML	11	VRC01 Drug Levels	14.14	104-26	VRC01 40mg/kg IV mo(0) + 5mg/kg SC mo(0.5 to 5.5 by 0.5)	T3	Yes	No
Serum	UG_ML	12	VRC01 Drug Levels	17.398	104-26	VRC01 40mg/kg IV mo(0) + 5mg/kg SC mo(0.5 to 5.5 by 0.5)	T3	Yes	No
Serum	UG_ML	13	VRC01 Drug Levels	13.203	104-26	VRC01 40mg/kg IV mo(0) + 5mg/kg SC mo(0.5 to 5.5 by 0.5)	T3	Yes	No
Serum	UG_ML	14	VRC01 Drug Levels	14.107	104-26	VRC01 40mg/kg IV mo(0) + 5mg/kg SC mo(0.5 to 5.5 by 0.5)	T3	Yes	No
Serum	UG_ML	15	VRC01 Drug Levels	14.595	104-26	VRC01 40mg/kg IV mo(0) + 5mg/kg SC mo(0.5 to 5.5 by 0.5)	T3	Yes	No
Serum	UG_ML	16	VRC01 Drug Levels	14.8	104-26	VRC01 40mg/kg IV mo(0) + 5mg/kg SC mo(0.5 to 5.5 by 0.5)	T3	Yes	No
Serum	UG_ML	17	VRC01 Drug Levels	16.067	104-26	VRC01 40mg/kg IV mo(0) + 5mg/kg SC mo(0.5 to 5.5 by 0.5)	T3	Yes	No
Serum	UG_ML	18	VRC01 Drug Levels	42.67	104-26	VRC01 40mg/kg IV mo(0) + 5mg/kg SC mo(0.5 to 5.5 by 0.5)	T3	Yes	No
Serum	UG_ML	19	VRC01 Drug Levels	15.483	104-26	VRC01 40mg/kg IV mo(0) + 5mg/kg SC mo(0.5 to 5.5 by 0.5)	T3	Yes	No
Serum	UG_ML	23	VRC01 Drug Levels	<0.098	104-26	VRC01 40mg/kg IV mo(0) + 5mg/kg SC mo(0.5 to 5.5 by 0.5)	T3	Yes	No
Serum	UG_ML	2	VRC01 Drug Levels	<0.098	104-32	VRC01 40mg/kg IV mo(0) + 5mg/kg SC mo(0.5 to 5.5 by 0.5)	T3	Yes	No
Serum	UG_ML	3	VRC01 Drug Levels	391.75	104-32	VRC01 40mg/kg IV mo(0) + 5mg/kg SC mo(0.5 to 5.5 by 0.5)	T3	Yes	No
Serum	UG_ML	4	VRC01 Drug Levels	218.64	104-32	VRC01 40mg/kg IV mo(0) + 5mg/kg SC mo(0.5 to 5.5 by 0.5)	T3	Yes	No
Serum	UG_ML	5	VRC01 Drug Levels	195.1	104-32	VRC01 40mg/kg IV mo(0) + 5mg/kg SC mo(0.5 to 5.5 by 0.5)	T3	Yes	No
Serum	UG_ML	6	VRC01 Drug Levels	115.126	104-32	VRC01 40mg/kg IV mo(0) + 5mg/kg SC mo(0.5 to 5.5 by 0.5)	T3	Yes	No
Serum	UG_ML	8	VRC01 Drug Levels	78.916	104-32	VRC01 40mg/kg IV mo(0) + 5mg/kg SC mo(0.5 to 5.5 by 0.5)	T3	Yes	No
Serum	UG_ML	9	VRC01 Drug Levels	75.606	104-32	VRC01 40mg/kg IV mo(0) + 5mg/kg SC mo(0.5 to 5.5 by 0.5)	T3	Yes	No
Serum	UG_ML	11	VRC01 Drug Levels	44.483	104-32	VRC01 40mg/kg IV mo(0) + 5mg/kg SC mo(0.5 to 5.5 by 0.5)	T3	Yes	No
Serum	UG_ML	12	VRC01 Drug Levels	51.638	104-32	VRC01 40mg/kg IV mo(0) + 5mg/kg SC mo(0.5 to 5.5 by 0.5)	T3	Yes	No
Serum	UG_ML	13	VRC01 Drug Levels	42.873	104-32	VRC01 40mg/kg IV mo(0) + 5mg/kg SC mo(0.5 to 5.5 by 0.5)	T3	Yes	No
Serum	UG_ML	14	VRC01 Drug Levels	43.45	104-32	VRC01 40mg/kg IV mo(0) + 5mg/kg SC mo(0.5 to 5.5 by 0.5)	T3	Yes	No
Serum	UG_ML	15	VRC01 Drug Levels	40.538	104-32	VRC01 40mg/kg IV mo(0) + 5mg/kg SC mo(0.5 to 5.5 by 0.5)	T3	Yes	No
Serum	UG_ML	16	VRC01 Drug Levels	29.973	104-32	VRC01 40mg/kg IV mo(0) + 5mg/kg SC mo(0.5 to 5.5 by 0.5)	T3	Yes	No
Serum	UG_ML	17	VRC01 Drug Levels	32.803	104-32	VRC01 40mg/kg IV mo(0) + 5mg/kg SC mo(0.5 to 5.5 by 0.5)	T3	Yes	No
Serum	UG_ML	18	VRC01 Drug Levels	43.838	104-32	VRC01 40mg/kg IV mo(0) + 5mg/kg SC mo(0.5 to 5.5 by 0.5)	T3	Yes	No
Serum	UG_ML	19	VRC01 Drug Levels	28.935	104-32	VRC01 40mg/kg IV mo(0) + 5mg/kg SC mo(0.5 to 5.5 by 0.5)	T3	Yes	No
Serum	UG_ML	23	VRC01 Drug Levels	5.019	104-32	VRC01 40mg/kg IV mo(0) + 5mg/kg SC mo(0.5 to 5.5 by 0.5)	T3	Yes	No
Serum	UG_ML	2	VRC01 Drug Levels	<0.098	104-38	VRC01 40mg/kg IV mo(0) + 5mg/kg SC mo(0.5 to 5.5 by 0.5)	T3	Yes	No
Serum	UG_ML	3	VRC01 Drug Levels	500.725	104-38	VRC01 40mg/kg IV mo(0) + 5mg/kg SC mo(0.5 to 5.5 by 0.5)	T3	Yes	No
Serum	UG_ML	4	VRC01 Drug Levels	164.633	104-38	VRC01 40mg/kg IV mo(0) + 5mg/kg SC mo(0.5 to 5.5 by 0.5)	T3	Yes	No
Serum	UG_ML	5	VRC01 Drug Levels	154.275	104-38	VRC01 40mg/kg IV mo(0) + 5mg/kg SC mo(0.5 to 5.5 by 0.5)	T3	Yes	No
Serum	UG_ML	19.1	VRC01 Drug Levels	5.384	104-38	VRC01 40mg/kg IV mo(0) + 5mg/kg SC mo(0.5 to 5.5 by 0.5)	T3	Yes	No
Serum	UG_ML	6	VRC01 Drug Levels	77.4	104-38	VRC01 40mg/kg IV mo(0) + 5mg/kg SC mo(0.5 to 5.5 by 0.5)	T3	Yes	No
Serum	UG_ML	8	VRC01 Drug Levels	66.573	104-38	VRC01 40mg/kg IV mo(0) + 5mg/kg SC mo(0.5 to 5.5 by 0.5)	T3	Yes	No
Serum	UG_ML	9	VRC01 Drug Levels	42.498	104-38	VRC01 40mg/kg IV mo(0) + 5mg/kg SC mo(0.5 to 5.5 by 0.5)	T3	Yes	No
Serum	UG_ML	11	VRC01 Drug Levels	33.178	104-38	VRC01 40mg/kg IV mo(0) + 5mg/kg SC mo(0.5 to 5.5 by 0.5)	T3	Yes	No
Serum	UG_ML	12	VRC01 Drug Levels	25.178	104-38	VRC01 40mg/kg IV mo(0) + 5mg/kg SC mo(0.5 to 5.5 by 0.5)	T3	Yes	No
Serum	UG_ML	13	VRC01 Drug Levels	22.493	104-38	VRC01 40mg/kg IV mo(0) + 5mg/kg SC mo(0.5 to 5.5 by 0.5)	T3	Yes	No
Serum	UG_ML	14	VRC01 Drug Levels	36.612	104-38	VRC01 40mg/kg IV mo(0) + 5mg/kg SC mo(0.5 to 5.5 by 0.5)	T3	Yes	No
Serum	UG_ML	15	VRC01 Drug Levels	26.645	104-38	VRC01 40mg/kg IV mo(0) + 5mg/kg SC mo(0.5 to 5.5 by 0.5)	T3	Yes	No
Serum	UG_ML	16	VRC01 Drug Levels	31.773	104-38	VRC01 40mg/kg IV mo(0) + 5mg/kg SC mo(0.5 to 5.5 by 0.5)	T3	Yes	No
Serum	UG_ML	17	VRC01 Drug Levels	19.19	104-38	VRC01 40mg/kg IV mo(0) + 5mg/kg SC mo(0.5 to 5.5 by 0.5)	T3	Yes	No
Serum	UG_ML	18	VRC01 Drug Levels	50.467	104-38	VRC01 40mg/kg IV mo(0) + 5mg/kg SC mo(0.5 to 5.5 by 0.5)	T3	Yes	No
Serum	UG_ML	19	VRC01 Drug Levels	23.007	104-38	VRC01 40mg/kg IV mo(0) + 5mg/kg SC mo(0.5 to 5.5 by 0.5)	T3	Yes	No
Serum	UG_ML	2	VRC01 Drug Levels	<0.098	104-77	VRC01 40mg/kg mo(0,2,4)	T2	Yes	No
Serum	UG_ML	3	VRC01 Drug Levels	445.275	104-77	VRC01 40mg/kg mo(0,2,4)	T2	Yes	No
Serum	UG_ML	4	VRC01 Drug Levels	169.3	104-77	VRC01 40mg/kg mo(0,2,4)	T2	Yes	No
Serum	UG_ML	19.1	VRC01 Drug Levels	3.918	104-77	VRC01 40mg/kg mo(0,2,4)	T2	Yes	No
Serum	UG_ML	6	VRC01 Drug Levels	80.59	104-77	VRC01 40mg/kg mo(0,2,4)	T2	Yes	No
Serum	UG_ML	9	VRC01 Drug Levels	19.167	104-77	VRC01 40mg/kg mo(0,2,4)	T2	Yes	No
Serum	UG_ML	12	VRC01 Drug Levels	78.004	104-77	VRC01 40mg/kg mo(0,2,4)	T2	Yes	No
Serum	UG_ML	14	VRC01 Drug Levels	1231.233	104-77	VRC01 40mg/kg mo(0,2,4)	T2	Yes	Yes
Serum	UG_ML	14	VRC01 Drug Levels	16.073	104-77	VRC01 40mg/kg mo(0,2,4)	T2	Yes	No
Serum	UG_ML	19	VRC01 Drug Levels	83.112	104-77	VRC01 40mg/kg mo(0,2,4)	T2	Yes	No
Serum	UG_ML	2	VRC01 Drug Levels	<0.098	104-41	VRC01 40mg/kg mo(0,2,4)	T2	Yes	No
Serum	UG_ML	3	VRC01 Drug Levels	440.06	104-41	VRC01 40mg/kg mo(0,2,4)	T2	Yes	No
Serum	UG_ML	4	VRC01 Drug Levels	140.277	104-41	VRC01 40mg/kg mo(0,2,4)	T2	Yes	No
Serum	UG_ML	6	VRC01 Drug Levels	123.232	104-41	VRC01 40mg/kg mo(0,2,4)	T2	Yes	No
Serum	UG_ML	9	VRC01 Drug Levels	38.973	104-41	VRC01 40mg/kg mo(0,2,4)	T2	Yes	No
Serum	UG_ML	10	VRC01 Drug Levels	506.4	104-41	VRC01 40mg/kg mo(0,2,4)	T2	Yes	No
Serum	UG_ML	12	VRC01 Drug Levels	125.733	104-41	VRC01 40mg/kg mo(0,2,4)	T2	Yes	No
Serum	UG_ML	14	VRC01 Drug Levels	35.495	104-41	VRC01 40mg/kg mo(0,2,4)	T2	Yes	No
Serum	UG_ML	14	VRC01 Drug Levels	1684.625	104-41	VRC01 40mg/kg mo(0,2,4)	T2	Yes	Yes
Serum	UG_ML	19	VRC01 Drug Levels	63.45	104-41	VRC01 40mg/kg mo(0,2,4)	T2	Yes	No
Serum	UG_ML	23	VRC01 Drug Levels	7.506	104-41	VRC01 40mg/kg mo(0,2,4)	T2	Yes	No
Serum	UG_ML	2	VRC01 Drug Levels	<0.098	104-50	VRC01 40mg/kg mo(0) + 20mg/kg mo(1,2,3,4,5)	T1	No	No
Serum	UG_ML	3	VRC01 Drug Levels	478.65	104-50	VRC01 40mg/kg mo(0) + 20mg/kg mo(1,2,3,4,5)	T1	No	No
Serum	UG_ML	4	VRC01 Drug Levels	184.725	104-50	VRC01 40mg/kg mo(0) + 20mg/kg mo(1,2,3,4,5)	T1	No	No
Serum	UG_ML	19.1	VRC01 Drug Levels	2.878	104-50	VRC01 40mg/kg mo(0) + 20mg/kg mo(1,2,3,4,5)	T1	No	No
Serum	UG_ML	6	VRC01 Drug Levels	83.525	104-50	VRC01 40mg/kg mo(0) + 20mg/kg mo(1,2,3,4,5)	T1	No	No
Serum	UG_ML	8	VRC01 Drug Levels	115.694	104-50	VRC01 40mg/kg mo(0) + 20mg/kg mo(1,2,3,4,5)	T1	No	No
Serum	UG_ML	9	VRC01 Drug Levels	42.617	104-50	VRC01 40mg/kg mo(0) + 20mg/kg mo(1,2,3,4,5)	T1	No	No
Serum	UG_ML	12	VRC01 Drug Levels	43.615	104-50	VRC01 40mg/kg mo(0) + 20mg/kg mo(1,2,3,4,5)	T1	No	No
Serum	UG_ML	14	VRC01 Drug Levels	44.775	104-50	VRC01 40mg/kg mo(0) + 20mg/kg mo(1,2,3,4,5)	T1	No	No
Serum	UG_ML	19	VRC01 Drug Levels	10.02	104-50	VRC01 40mg/kg mo(0) + 20mg/kg mo(1,2,3,4,5)	T1	No	No
Serum	UG_ML	2	VRC01 Drug Levels	<0.098	104-24	VRC01 40mg/kg mo(0,2,4)	T2	Yes	No
Serum	UG_ML	3	VRC01 Drug Levels	311.44	104-24	VRC01 40mg/kg mo(0,2,4)	T2	Yes	No
Serum	UG_ML	4	VRC01 Drug Levels	155.125	104-24	VRC01 40mg/kg mo(0,2,4)	T2	Yes	No
Serum	UG_ML	6	VRC01 Drug Levels	51.013	104-24	VRC01 40mg/kg mo(0,2,4)	T2	Yes	No
Serum	UG_ML	9	VRC01 Drug Levels	14.267	104-24	VRC01 40mg/kg mo(0,2,4)	T2	Yes	No
Serum	UG_ML	10	VRC01 Drug Levels	330.7	104-24	VRC01 40mg/kg mo(0,2,4)	T2	Yes	No
Serum	UG_ML	12	VRC01 Drug Levels	42.713	104-24	VRC01 40mg/kg mo(0,2,4)	T2	Yes	No
Serum	UG_ML	14	VRC01 Drug Levels	1231.633	104-24	VRC01 40mg/kg mo(0,2,4)	T2	Yes	Yes
Serum	UG_ML	14	VRC01 Drug Levels	15.22	104-24	VRC01 40mg/kg mo(0,2,4)	T2	Yes	No
Serum	UG_ML	19	VRC01 Drug Levels	21.01	104-24	VRC01 40mg/kg mo(0,2,4)	T2	Yes	No
Serum	UG_ML	23	VRC01 Drug Levels	2.002	104-24	VRC01 40mg/kg mo(0,2,4)	T2	Yes	No
Serum	UG_ML	2	VRC01 Drug Levels	<0.098	104-19	VRC01 40mg/kg mo(0,2,4)	T2	Yes	No
Serum	UG_ML	3	VRC01 Drug Levels	466.55	104-19	VRC01 40mg/kg mo(0,2,4)	T2	Yes	No
Serum	UG_ML	4	VRC01 Drug Levels	178.6	104-19	VRC01 40mg/kg mo(0,2,4)	T2	Yes	No
Serum	UG_ML	6	VRC01 Drug Levels	77.986	104-19	VRC01 40mg/kg mo(0,2,4)	T2	Yes	No
Serum	UG_ML	9	VRC01 Drug Levels	28.875	104-19	VRC01 40mg/kg mo(0,2,4)	T2	Yes	No
Serum	UG_ML	10	VRC01 Drug Levels	364.5	104-19	VRC01 40mg/kg mo(0,2,4)	T2	Yes	No
Serum	UG_ML	12	VRC01 Drug Levels	150.674	104-19	VRC01 40mg/kg mo(0,2,4)	T2	Yes	No
Serum	UG_ML	14	VRC01 Drug Levels	1201	104-19	VRC01 40mg/kg mo(0,2,4)	T2	Yes	Yes
Serum	UG_ML	14	VRC01 Drug Levels	42.243	104-19	VRC01 40mg/kg mo(0,2,4)	T2	Yes	No
Serum	UG_ML	19	VRC01 Drug Levels	32.013	104-19	VRC01 40mg/kg mo(0,2,4)	T2	Yes	No
Serum	UG_ML	23	VRC01 Drug Levels	6.025	104-19	VRC01 40mg/kg mo(0,2,4)	T2	Yes	No
Serum	UG_ML	2	VRC01 Drug Levels	<0.098	104-69	VRC01 40mg/kg IV mo(0) + 5mg/kg SC mo(0.5 to 5.5 by 0.5)	T3	Yes	No
Serum	UG_ML	3	VRC01 Drug Levels	373.525	104-69	VRC01 40mg/kg IV mo(0) + 5mg/kg SC mo(0.5 to 5.5 by 0.5)	T3	Yes	No
Serum	UG_ML	4	VRC01 Drug Levels	147.935	104-69	VRC01 40mg/kg IV mo(0) + 5mg/kg SC mo(0.5 to 5.5 by 0.5)	T3	Yes	No
Serum	UG_ML	5	VRC01 Drug Levels	211.975	104-69	VRC01 40mg/kg IV mo(0) + 5mg/kg SC mo(0.5 to 5.5 by 0.5)	T3	Yes	No
Serum	UG_ML	6	VRC01 Drug Levels	71.32	104-69	VRC01 40mg/kg IV mo(0) + 5mg/kg SC mo(0.5 to 5.5 by 0.5)	T3	Yes	No
Serum	UG_ML	8	VRC01 Drug Levels	45.603	104-69	VRC01 40mg/kg IV mo(0) + 5mg/kg SC mo(0.5 to 5.5 by 0.5)	T3	Yes	No
Serum	UG_ML	9	VRC01 Drug Levels	66.573	104-69	VRC01 40mg/kg IV mo(0) + 5mg/kg SC mo(0.5 to 5.5 by 0.5)	T3	Yes	No
Serum	UG_ML	11	VRC01 Drug Levels	40.523	104-69	VRC01 40mg/kg IV mo(0) + 5mg/kg SC mo(0.5 to 5.5 by 0.5)	T3	Yes	No
Serum	UG_ML	12	VRC01 Drug Levels	37.763	104-69	VRC01 40mg/kg IV mo(0) + 5mg/kg SC mo(0.5 to 5.5 by 0.5)	T3	Yes	No
Serum	UG_ML	13	VRC01 Drug Levels	35.305	104-69	VRC01 40mg/kg IV mo(0) + 5mg/kg SC mo(0.5 to 5.5 by 0.5)	T3	Yes	No
Serum	UG_ML	14	VRC01 Drug Levels	25.413	104-69	VRC01 40mg/kg IV mo(0) + 5mg/kg SC mo(0.5 to 5.5 by 0.5)	T3	Yes	No
Serum	UG_ML	15	VRC01 Drug Levels	40.917	104-69	VRC01 40mg/kg IV mo(0) + 5mg/kg SC mo(0.5 to 5.5 by 0.5)	T3	Yes	No
Serum	UG_ML	16	VRC01 Drug Levels	19.037	104-69	VRC01 40mg/kg IV mo(0) + 5mg/kg SC mo(0.5 to 5.5 by 0.5)	T3	Yes	No
Serum	UG_ML	17	VRC01 Drug Levels	36.07	104-69	VRC01 40mg/kg IV mo(0) + 5mg/kg SC mo(0.5 to 5.5 by 0.5)	T3	Yes	No
Serum	UG_ML	18	VRC01 Drug Levels	62.34	104-69	VRC01 40mg/kg IV mo(0) + 5mg/kg SC mo(0.5 to 5.5 by 0.5)	T3	Yes	No
Serum	UG_ML	19	VRC01 Drug Levels	96.7	104-69	VRC01 40mg/kg IV mo(0) + 5mg/kg SC mo(0.5 to 5.5 by 0.5)	T3	Yes	No
Serum	UG_ML	20	VRC01 Drug Levels	14.77	104-69	VRC01 40mg/kg IV mo(0) + 5mg/kg SC mo(0.5 to 5.5 by 0.5)	T3	Yes	No
Serum	UG_ML	21	VRC01 Drug Levels	4.66	104-69	VRC01 40mg/kg IV mo(0) + 5mg/kg SC mo(0.5 to 5.5 by 0.5)	T3	Yes	No
Serum	UG_ML	22	VRC01 Drug Levels	4.205	104-69	VRC01 40mg/kg IV mo(0) + 5mg/kg SC mo(0.5 to 5.5 by 0.5)	T3	Yes	No
Serum	UG_ML	23	VRC01 Drug Levels	1.83	104-69	VRC01 40mg/kg IV mo(0) + 5mg/kg SC mo(0.5 to 5.5 by 0.5)	T3	Yes	No
Serum	UG_ML	2	VRC01 Drug Levels	<0.098	104-06	Placebo for VRC01 IV mo(0) + SC mo(0.5 to 5.5 by 0.5)	P3	Yes	No
Serum	UG_ML	3	VRC01 Drug Levels	<0.098	104-06	Placebo for VRC01 IV mo(0) + SC mo(0.5 to 5.5 by 0.5)	P3	Yes	No
Serum	UG_ML	4	VRC01 Drug Levels	<0.098	104-06	Placebo for VRC01 IV mo(0) + SC mo(0.5 to 5.5 by 0.5)	P3	Yes	No
Serum	UG_ML	5	VRC01 Drug Levels	<0.098	104-06	Placebo for VRC01 IV mo(0) + SC mo(0.5 to 5.5 by 0.5)	P3	Yes	No
Serum	UG_ML	6	VRC01 Drug Levels	<0.098	104-06	Placebo for VRC01 IV mo(0) + SC mo(0.5 to 5.5 by 0.5)	P3	Yes	No
Serum	UG_ML	8	VRC01 Drug Levels	<0.098	104-06	Placebo for VRC01 IV mo(0) + SC mo(0.5 to 5.5 by 0.5)	P3	Yes	No
Serum	UG_ML	9	VRC01 Drug Levels	<0.098	104-06	Placebo for VRC01 IV mo(0) + SC mo(0.5 to 5.5 by 0.5)	P3	Yes	No
Serum	UG_ML	11	VRC01 Drug Levels	<0.098	104-06	Placebo for VRC01 IV mo(0) + SC mo(0.5 to 5.5 by 0.5)	P3	Yes	No
Serum	UG_ML	12	VRC01 Drug Levels	<0.098	104-06	Placebo for VRC01 IV mo(0) + SC mo(0.5 to 5.5 by 0.5)	P3	Yes	No
Serum	UG_ML	13	VRC01 Drug Levels	<0.098	104-06	Placebo for VRC01 IV mo(0) + SC mo(0.5 to 5.5 by 0.5)	P3	Yes	No
Serum	UG_ML	14	VRC01 Drug Levels	<0.098	104-06	Placebo for VRC01 IV mo(0) + SC mo(0.5 to 5.5 by 0.5)	P3	Yes	No
Serum	UG_ML	15	VRC01 Drug Levels	<0.098	104-06	Placebo for VRC01 IV mo(0) + SC mo(0.5 to 5.5 by 0.5)	P3	Yes	No
Serum	UG_ML	16	VRC01 Drug Levels	<0.098	104-06	Placebo for VRC01 IV mo(0) + SC mo(0.5 to 5.5 by 0.5)	P3	Yes	No
Serum	UG_ML	17	VRC01 Drug Levels	<0.098	104-06	Placebo for VRC01 IV mo(0) + SC mo(0.5 to 5.5 by 0.5)	P3	Yes	No
Serum	UG_ML	18	VRC01 Drug Levels	<0.098	104-06	Placebo for VRC01 IV mo(0) + SC mo(0.5 to 5.5 by 0.5)	P3	Yes	No
Serum	UG_ML	19	VRC01 Drug Levels	<0.098	104-06	Placebo for VRC01 IV mo(0) + SC mo(0.5 to 5.5 by 0.5)	P3	Yes	No
Serum	UG_ML	20	VRC01 Drug Levels	<0.098	104-06	Placebo for VRC01 IV mo(0) + SC mo(0.5 to 5.5 by 0.5)	P3	Yes	No
Serum	UG_ML	21	VRC01 Drug Levels	<0.098	104-06	Placebo for VRC01 IV mo(0) + SC mo(0.5 to 5.5 by 0.5)	P3	Yes	No
Serum	UG_ML	22	VRC01 Drug Levels	<0.098	104-06	Placebo for VRC01 IV mo(0) + SC mo(0.5 to 5.5 by 0.5)	P3	Yes	No
Serum	UG_ML	23	VRC01 Drug Levels	<0.098	104-06	Placebo for VRC01 IV mo(0) + SC mo(0.5 to 5.5 by 0.5)	P3	Yes	No
Serum	UG_ML	2	VRC01 Drug Levels	<0.098	104-02	VRC01 10mg/kg mo(0,2,4)	T4	Yes	No
Serum	UG_ML	3	VRC01 Drug Levels	106.795	104-02	VRC01 10mg/kg mo(0,2,4)	T4	Yes	No
Serum	UG_ML	4	VRC01 Drug Levels	23.173	104-02	VRC01 10mg/kg mo(0,2,4)	T4	Yes	No
Serum	UG_ML	6	VRC01 Drug Levels	12.517	104-02	VRC01 10mg/kg mo(0,2,4)	T4	Yes	No
Serum	UG_ML	9	VRC01 Drug Levels	3.052	104-02	VRC01 10mg/kg mo(0,2,4)	T4	Yes	No
Serum	UG_ML	10	VRC01 Drug Levels	96.513	104-02	VRC01 10mg/kg mo(0,2,4)	T4	Yes	No
Serum	UG_ML	11	VRC01 Drug Levels	22.84	104-02	VRC01 10mg/kg mo(0,2,4)	T4	Yes	No
Serum	UG_ML	12	VRC01 Drug Levels	12.05	104-02	VRC01 10mg/kg mo(0,2,4)	T4	Yes	No
Serum	UG_ML	14	VRC01 Drug Levels	557.05	104-02	VRC01 10mg/kg mo(0,2,4)	T4	Yes	Yes
Serum	UG_ML	14	VRC01 Drug Levels	3.489	104-02	VRC01 10mg/kg mo(0,2,4)	T4	Yes	No
Serum	UG_ML	16	VRC01 Drug Levels	14.79	104-02	VRC01 10mg/kg mo(0,2,4)	T4	Yes	No
Serum	UG_ML	19	VRC01 Drug Levels	5.698	104-02	VRC01 10mg/kg mo(0,2,4)	T4	Yes	No
Serum	UG_ML	20	VRC01 Drug Levels	3.715	104-02	VRC01 10mg/kg mo(0,2,4)	T4	Yes	No
Serum	UG_ML	21	VRC01 Drug Levels	<0.098	104-02	VRC01 10mg/kg mo(0,2,4)	T4	Yes	No
Serum	UG_ML	22	VRC01 Drug Levels	<0.098	104-02	VRC01 10mg/kg mo(0,2,4)	T4	Yes	No
Serum	UG_ML	23	VRC01 Drug Levels	<0.098	104-02	VRC01 10mg/kg mo(0,2,4)	T4	Yes	No
Serum	UG_ML	2	VRC01 Drug Levels	<0.098	104-86	VRC01 30mg/kg mo(0,2,4)	T5	Yes	No
Serum	UG_ML	3	VRC01 Drug Levels	61.593	104-86	VRC01 30mg/kg mo(0,2,4)	T5	Yes	No
Serum	UG_ML	4	VRC01 Drug Levels	34.11	104-86	VRC01 30mg/kg mo(0,2,4)	T5	Yes	No
Serum	UG_ML	6	VRC01 Drug Levels	27.013	104-86	VRC01 30mg/kg mo(0,2,4)	T5	Yes	No
Serum	UG_ML	9	VRC01 Drug Levels	5.969	104-86	VRC01 30mg/kg mo(0,2,4)	T5	Yes	No
Serum	UG_ML	10	VRC01 Drug Levels	65.08	104-86	VRC01 30mg/kg mo(0,2,4)	T5	Yes	No
Serum	UG_ML	11	VRC01 Drug Levels	56.767	104-86	VRC01 30mg/kg mo(0,2,4)	T5	Yes	No
Serum	UG_ML	12	VRC01 Drug Levels	17.615	104-86	VRC01 30mg/kg mo(0,2,4)	T5	Yes	No
Serum	UG_ML	14	VRC01 Drug Levels	1267	104-86	VRC01 30mg/kg mo(0,2,4)	T5	Yes	Yes
Serum	UG_ML	14	VRC01 Drug Levels	9.012	104-86	VRC01 30mg/kg mo(0,2,4)	T5	Yes	No
Serum	UG_ML	16	VRC01 Drug Levels	39.766	104-86	VRC01 30mg/kg mo(0,2,4)	T5	Yes	No
Serum	UG_ML	19	VRC01 Drug Levels	8.661	104-86	VRC01 30mg/kg mo(0,2,4)	T5	Yes	No
Serum	UG_ML	20	VRC01 Drug Levels	3.768	104-86	VRC01 30mg/kg mo(0,2,4)	T5	Yes	No
Serum	UG_ML	21	VRC01 Drug Levels	3.329	104-86	VRC01 30mg/kg mo(0,2,4)	T5	Yes	No
Serum	UG_ML	22	VRC01 Drug Levels	<0.098	104-86	VRC01 30mg/kg mo(0,2,4)	T5	Yes	No
Serum	UG_ML	23	VRC01 Drug Levels	<0.098	104-86	VRC01 30mg/kg mo(0,2,4)	T5	Yes	No
Serum	UG_ML	2	VRC01 Drug Levels	<0.098	104-20	VRC01 10mg/kg mo(0,2,4)	T4	No	No
Serum	UG_ML	3	VRC01 Drug Levels	152.23	104-20	VRC01 10mg/kg mo(0,2,4)	T4	No	No
Serum	UG_ML	4	VRC01 Drug Levels	33.47	104-20	VRC01 10mg/kg mo(0,2,4)	T4	No	No
Serum	UG_ML	6	VRC01 Drug Levels	15.08	104-20	VRC01 10mg/kg mo(0,2,4)	T4	No	No
Serum	UG_ML	9	VRC01 Drug Levels	2.873	104-20	VRC01 10mg/kg mo(0,2,4)	T4	No	No
Serum	UG_ML	10	VRC01 Drug Levels	2.743	104-20	VRC01 10mg/kg mo(0,2,4)	T4	No	No
Serum	UG_ML	11	VRC01 Drug Levels	1.816	104-20	VRC01 10mg/kg mo(0,2,4)	T4	No	No
Serum	UG_ML	12	VRC01 Drug Levels	<0.098	104-20	VRC01 10mg/kg mo(0,2,4)	T4	No	No
Serum	UG_ML	14	VRC01 Drug Levels	<0.098	104-20	VRC01 10mg/kg mo(0,2,4)	T4	No	No
Serum	UG_ML	16	VRC01 Drug Levels	<0.098	104-20	VRC01 10mg/kg mo(0,2,4)	T4	No	No
Serum	UG_ML	19	VRC01 Drug Levels	<0.098	104-20	VRC01 10mg/kg mo(0,2,4)	T4	No	No
Serum	UG_ML	20	VRC01 Drug Levels	<0.098	104-20	VRC01 10mg/kg mo(0,2,4)	T4	No	No
Serum	UG_ML	21	VRC01 Drug Levels	<0.098	104-20	VRC01 10mg/kg mo(0,2,4)	T4	No	No
Serum	UG_ML	22	VRC01 Drug Levels	<0.098	104-20	VRC01 10mg/kg mo(0,2,4)	T4	No	No
Serum	UG_ML	23	VRC01 Drug Levels	<0.098	104-20	VRC01 10mg/kg mo(0,2,4)	T4	No	No
Serum	UG_ML	2	VRC01 Drug Levels	<0.098	104-65	VRC01 40mg/kg mo(0) + 20mg/kg mo(1,2,3,4,5)	T1	Yes	No
Serum	UG_ML	3	VRC01 Drug Levels	315.9	104-65	VRC01 40mg/kg mo(0) + 20mg/kg mo(1,2,3,4,5)	T1	Yes	No
Serum	UG_ML	7.1	VRC01 Drug Levels	117.003	104-65	VRC01 40mg/kg mo(0) + 20mg/kg mo(1,2,3,4,5)	T1	Yes	No
Serum	UG_ML	4	VRC01 Drug Levels	140.167	104-65	VRC01 40mg/kg mo(0) + 20mg/kg mo(1,2,3,4,5)	T1	Yes	No
Serum	UG_ML	6	VRC01 Drug Levels	53.57	104-65	VRC01 40mg/kg mo(0) + 20mg/kg mo(1,2,3,4,5)	T1	Yes	No
Serum	UG_ML	7	VRC01 Drug Levels	250.46	104-65	VRC01 40mg/kg mo(0) + 20mg/kg mo(1,2,3,4,5)	T1	Yes	No
Serum	UG_ML	9	VRC01 Drug Levels	50.69	104-65	VRC01 40mg/kg mo(0) + 20mg/kg mo(1,2,3,4,5)	T1	Yes	No
Serum	UG_ML	12	VRC01 Drug Levels	44.42	104-65	VRC01 40mg/kg mo(0) + 20mg/kg mo(1,2,3,4,5)	T1	Yes	No
Serum	UG_ML	14	VRC01 Drug Levels	45.22	104-65	VRC01 40mg/kg mo(0) + 20mg/kg mo(1,2,3,4,5)	T1	Yes	No
Serum	UG_ML	16	VRC01 Drug Levels	47.67	104-65	VRC01 40mg/kg mo(0) + 20mg/kg mo(1,2,3,4,5)	T1	Yes	No
Serum	UG_ML	19	VRC01 Drug Levels	54.343	104-65	VRC01 40mg/kg mo(0) + 20mg/kg mo(1,2,3,4,5)	T1	Yes	No
Serum	UG_ML	21	VRC01 Drug Levels	7.532	104-65	VRC01 40mg/kg mo(0) + 20mg/kg mo(1,2,3,4,5)	T1	Yes	No
Serum	UG_ML	22	VRC01 Drug Levels	4.344	104-65	VRC01 40mg/kg mo(0) + 20mg/kg mo(1,2,3,4,5)	T1	Yes	No
Serum	UG_ML	23	VRC01 Drug Levels	<0.098	104-65	VRC01 40mg/kg mo(0) + 20mg/kg mo(1,2,3,4,5)	T1	Yes	No
Serum	UG_ML	2	VRC01 Drug Levels	<0.098	104-59	VRC01 40mg/kg mo(0,2,4)	T2	Yes	No
Serum	UG_ML	3	VRC01 Drug Levels	279.15	104-59	VRC01 40mg/kg mo(0,2,4)	T2	Yes	No
Serum	UG_ML	4	VRC01 Drug Levels	116.95	104-59	VRC01 40mg/kg mo(0,2,4)	T2	Yes	No
Serum	UG_ML	6	VRC01 Drug Levels	36.83	104-59	VRC01 40mg/kg mo(0,2,4)	T2	Yes	No
Serum	UG_ML	9	VRC01 Drug Levels	11.65	104-59	VRC01 40mg/kg mo(0,2,4)	T2	Yes	No
Serum	UG_ML	10	VRC01 Drug Levels	253.025	104-59	VRC01 40mg/kg mo(0,2,4)	T2	Yes	No
Serum	UG_ML	12	VRC01 Drug Levels	67.054	104-59	VRC01 40mg/kg mo(0,2,4)	T2	Yes	No
Serum	UG_ML	14	VRC01 Drug Levels	15.735	104-59	VRC01 40mg/kg mo(0,2,4)	T2	Yes	No
Serum	UG_ML	19	VRC01 Drug Levels	13.03	104-59	VRC01 40mg/kg mo(0,2,4)	T2	Yes	No
Serum	UG_ML	20	VRC01 Drug Levels	10.37	104-59	VRC01 40mg/kg mo(0,2,4)	T2	Yes	No
Serum	UG_ML	21	VRC01 Drug Levels	6.628	104-59	VRC01 40mg/kg mo(0,2,4)	T2	Yes	No
Serum	UG_ML	22	VRC01 Drug Levels	3.334	104-59	VRC01 40mg/kg mo(0,2,4)	T2	Yes	No
Serum	UG_ML	23	VRC01 Drug Levels	3.026	104-59	VRC01 40mg/kg mo(0,2,4)	T2	Yes	No
Serum	UG_ML	2	VRC01 Drug Levels	<0.098	104-18	VRC01 40mg/kg mo(0) + 20mg/kg mo(1,2,3,4,5)	T1	Yes	No
Serum	UG_ML	3	VRC01 Drug Levels	314.025	104-18	VRC01 40mg/kg mo(0) + 20mg/kg mo(1,2,3,4,5)	T1	Yes	No
Serum	UG_ML	4	VRC01 Drug Levels	167.95	104-18	VRC01 40mg/kg mo(0) + 20mg/kg mo(1,2,3,4,5)	T1	Yes	No
Serum	UG_ML	6	VRC01 Drug Levels	75.354	104-18	VRC01 40mg/kg mo(0) + 20mg/kg mo(1,2,3,4,5)	T1	Yes	No
Serum	UG_ML	7	VRC01 Drug Levels	249.74	104-18	VRC01 40mg/kg mo(0) + 20mg/kg mo(1,2,3,4,5)	T1	Yes	No
Serum	UG_ML	8	VRC01 Drug Levels	131.042	104-18	VRC01 40mg/kg mo(0) + 20mg/kg mo(1,2,3,4,5)	T1	Yes	No
Serum	UG_ML	9	VRC01 Drug Levels	61.09	104-18	VRC01 40mg/kg mo(0) + 20mg/kg mo(1,2,3,4,5)	T1	Yes	No
Serum	UG_ML	12	VRC01 Drug Levels	43.71	104-18	VRC01 40mg/kg mo(0) + 20mg/kg mo(1,2,3,4,5)	T1	Yes	No
Serum	UG_ML	14	VRC01 Drug Levels	42.52	104-18	VRC01 40mg/kg mo(0) + 20mg/kg mo(1,2,3,4,5)	T1	Yes	No
Serum	UG_ML	16	VRC01 Drug Levels	59.043	104-18	VRC01 40mg/kg mo(0) + 20mg/kg mo(1,2,3,4,5)	T1	Yes	No
Serum	UG_ML	16	VRC01 Drug Levels	971.233	104-18	VRC01 40mg/kg mo(0) + 20mg/kg mo(1,2,3,4,5)	T1	Yes	Yes
Serum	UG_ML	19	VRC01 Drug Levels	36.38	104-18	VRC01 40mg/kg mo(0) + 20mg/kg mo(1,2,3,4,5)	T1	Yes	No
Serum	UG_ML	21	VRC01 Drug Levels	25.678	104-18	VRC01 40mg/kg mo(0) + 20mg/kg mo(1,2,3,4,5)	T1	Yes	No
Serum	UG_ML	22	VRC01 Drug Levels	10.609	104-18	VRC01 40mg/kg mo(0) + 20mg/kg mo(1,2,3,4,5)	T1	Yes	No
Serum	UG_ML	23	VRC01 Drug Levels	8.54	104-18	VRC01 40mg/kg mo(0) + 20mg/kg mo(1,2,3,4,5)	T1	Yes	No
Serum	UG_ML	2	VRC01 Drug Levels	<0.098	104-52	VRC01 40mg/kg mo(0) + 20mg/kg mo(1,2,3,4,5)	T1	No	No
Serum	UG_ML	3	VRC01 Drug Levels	400.7	104-52	VRC01 40mg/kg mo(0) + 20mg/kg mo(1,2,3,4,5)	T1	No	No
Serum	UG_ML	4	VRC01 Drug Levels	82.918	104-52	VRC01 40mg/kg mo(0) + 20mg/kg mo(1,2,3,4,5)	T1	No	No
Serum	UG_ML	6	VRC01 Drug Levels	43.415	104-52	VRC01 40mg/kg mo(0) + 20mg/kg mo(1,2,3,4,5)	T1	No	No
Serum	UG_ML	7	VRC01 Drug Levels	224.1	104-52	VRC01 40mg/kg mo(0) + 20mg/kg mo(1,2,3,4,5)	T1	No	No
Serum	UG_ML	8	VRC01 Drug Levels	75.674	104-52	VRC01 40mg/kg mo(0) + 20mg/kg mo(1,2,3,4,5)	T1	No	No
Serum	UG_ML	9	VRC01 Drug Levels	27.013	104-52	VRC01 40mg/kg mo(0) + 20mg/kg mo(1,2,3,4,5)	T1	No	No
Serum	UG_ML	12	VRC01 Drug Levels	37.278	104-52	VRC01 40mg/kg mo(0) + 20mg/kg mo(1,2,3,4,5)	T1	No	No
Serum	UG_ML	14	VRC01 Drug Levels	35.25	104-52	VRC01 40mg/kg mo(0) + 20mg/kg mo(1,2,3,4,5)	T1	No	No
Serum	UG_ML	16	VRC01 Drug Levels	4.662	104-52	VRC01 40mg/kg mo(0) + 20mg/kg mo(1,2,3,4,5)	T1	No	No
Serum	UG_ML	19	VRC01 Drug Levels	25.75	104-52	VRC01 40mg/kg mo(0) + 20mg/kg mo(1,2,3,4,5)	T1	No	No
Serum	UG_ML	20	VRC01 Drug Levels	8.691	104-52	VRC01 40mg/kg mo(0) + 20mg/kg mo(1,2,3,4,5)	T1	No	No
Serum	UG_ML	21	VRC01 Drug Levels	3.695	104-52	VRC01 40mg/kg mo(0) + 20mg/kg mo(1,2,3,4,5)	T1	No	No
Serum	UG_ML	22	VRC01 Drug Levels	2.773	104-52	VRC01 40mg/kg mo(0) + 20mg/kg mo(1,2,3,4,5)	T1	No	No
Serum	UG_ML	23	VRC01 Drug Levels	<0.098	104-52	VRC01 40mg/kg mo(0) + 20mg/kg mo(1,2,3,4,5)	T1	No	No
Serum	UG_ML	2	VRC01 Drug Levels	<0.098	104-29	VRC01 40mg/kg mo(0,2,4)	T2	Yes	No
Serum	UG_ML	3	VRC01 Drug Levels	267.2	104-29	VRC01 40mg/kg mo(0,2,4)	T2	Yes	No
Serum	UG_ML	12.1	VRC01 Drug Levels	33.827	104-29	VRC01 40mg/kg mo(0,2,4)	T2	Yes	No
Serum	UG_ML	4	VRC01 Drug Levels	99.392	104-29	VRC01 40mg/kg mo(0,2,4)	T2	Yes	No
Serum	UG_ML	6	VRC01 Drug Levels	56.272	104-29	VRC01 40mg/kg mo(0,2,4)	T2	Yes	No
Serum	UG_ML	9	VRC01 Drug Levels	11.14	104-29	VRC01 40mg/kg mo(0,2,4)	T2	Yes	No
Serum	UG_ML	10	VRC01 Drug Levels	199.29	104-29	VRC01 40mg/kg mo(0,2,4)	T2	Yes	No
Serum	UG_ML	14	VRC01 Drug Levels	10.352	104-29	VRC01 40mg/kg mo(0,2,4)	T2	Yes	No
Serum	UG_ML	19	VRC01 Drug Levels	8.303	104-29	VRC01 40mg/kg mo(0,2,4)	T2	Yes	No
Serum	UG_ML	20	VRC01 Drug Levels	3.634	104-29	VRC01 40mg/kg mo(0,2,4)	T2	Yes	No
Serum	UG_ML	21	VRC01 Drug Levels	<0.098	104-29	VRC01 40mg/kg mo(0,2,4)	T2	Yes	No
Serum	UG_ML	22	VRC01 Drug Levels	<0.098	104-29	VRC01 40mg/kg mo(0,2,4)	T2	Yes	No
Serum	UG_ML	23	VRC01 Drug Levels	<0.098	104-29	VRC01 40mg/kg mo(0,2,4)	T2	Yes	No
Serum	UG_ML	2	VRC01 Drug Levels	<0.098	104-42	VRC01 40mg/kg mo(0,2,4)	T2	Yes	No
Serum	UG_ML	3	VRC01 Drug Levels	412.3	104-42	VRC01 40mg/kg mo(0,2,4)	T2	Yes	No
Serum	UG_ML	4	VRC01 Drug Levels	234.6	104-42	VRC01 40mg/kg mo(0,2,4)	T2	Yes	No
Serum	UG_ML	6	VRC01 Drug Levels	73.467	104-42	VRC01 40mg/kg mo(0,2,4)	T2	Yes	No
Serum	UG_ML	9	VRC01 Drug Levels	21.463	104-42	VRC01 40mg/kg mo(0,2,4)	T2	Yes	No
Serum	UG_ML	10	VRC01 Drug Levels	347.35	104-42	VRC01 40mg/kg mo(0,2,4)	T2	Yes	No
Serum	UG_ML	12	VRC01 Drug Levels	160.242	104-42	VRC01 40mg/kg mo(0,2,4)	T2	Yes	No
Serum	UG_ML	14	VRC01 Drug Levels	2815.125	104-42	VRC01 40mg/kg mo(0,2,4)	T2	Yes	Yes
Serum	UG_ML	14	VRC01 Drug Levels	34.065	104-42	VRC01 40mg/kg mo(0,2,4)	T2	Yes	No
Serum	UG_ML	15	VRC01 Drug Levels	264.525	104-42	VRC01 40mg/kg mo(0,2,4)	T2	Yes	No
Serum	UG_ML	19	VRC01 Drug Levels	29.553	104-42	VRC01 40mg/kg mo(0,2,4)	T2	Yes	No
Serum	UG_ML	20	VRC01 Drug Levels	15.853	104-42	VRC01 40mg/kg mo(0,2,4)	T2	Yes	No
Serum	UG_ML	21	VRC01 Drug Levels	11.418	104-42	VRC01 40mg/kg mo(0,2,4)	T2	Yes	No
Serum	UG_ML	22	VRC01 Drug Levels	6.591	104-42	VRC01 40mg/kg mo(0,2,4)	T2	Yes	No
Serum	UG_ML	23	VRC01 Drug Levels	4.088	104-42	VRC01 40mg/kg mo(0,2,4)	T2	Yes	No
Serum	UG_ML	2	VRC01 Drug Levels	<0.098	104-71	VRC01 40mg/kg mo(0,2,4)	T2	Yes	No
Serum	UG_ML	3	VRC01 Drug Levels	612.95	104-71	VRC01 40mg/kg mo(0,2,4)	T2	Yes	No
Serum	UG_ML	4	VRC01 Drug Levels	159.333	104-71	VRC01 40mg/kg mo(0,2,4)	T2	Yes	No
Serum	UG_ML	6	VRC01 Drug Levels	95.31	104-71	VRC01 40mg/kg mo(0,2,4)	T2	Yes	No
Serum	UG_ML	9	VRC01 Drug Levels	20.43	104-71	VRC01 40mg/kg mo(0,2,4)	T2	Yes	No
Serum	UG_ML	10	VRC01 Drug Levels	505.733	104-71	VRC01 40mg/kg mo(0,2,4)	T2	Yes	No
Serum	UG_ML	12	VRC01 Drug Levels	79.485	104-71	VRC01 40mg/kg mo(0,2,4)	T2	Yes	No
Serum	UG_ML	14	VRC01 Drug Levels	1522.333	104-71	VRC01 40mg/kg mo(0,2,4)	T2	Yes	Yes
Serum	UG_ML	14	VRC01 Drug Levels	27.378	104-71	VRC01 40mg/kg mo(0,2,4)	T2	Yes	No
Serum	UG_ML	15	VRC01 Drug Levels	162.967	104-71	VRC01 40mg/kg mo(0,2,4)	T2	Yes	No
Serum	UG_ML	19	VRC01 Drug Levels	25.587	104-71	VRC01 40mg/kg mo(0,2,4)	T2	Yes	No
Serum	UG_ML	20	VRC01 Drug Levels	16.013	104-71	VRC01 40mg/kg mo(0,2,4)	T2	Yes	No
Serum	UG_ML	21	VRC01 Drug Levels	9.259	104-71	VRC01 40mg/kg mo(0,2,4)	T2	Yes	No
Serum	UG_ML	22	VRC01 Drug Levels	5.246	104-71	VRC01 40mg/kg mo(0,2,4)	T2	Yes	No
Serum	UG_ML	23	VRC01 Drug Levels	3.799	104-71	VRC01 40mg/kg mo(0,2,4)	T2	Yes	No
Serum	UG_ML	2	VRC01 Drug Levels	<0.098	104-78	VRC01 40mg/kg mo(0) + 20mg/kg mo(1,2,3,4,5)	T1	Yes	No
Serum	UG_ML	3	VRC01 Drug Levels	476	104-78	VRC01 40mg/kg mo(0) + 20mg/kg mo(1,2,3,4,5)	T1	Yes	No
Serum	UG_ML	4	VRC01 Drug Levels	164.867	104-78	VRC01 40mg/kg mo(0) + 20mg/kg mo(1,2,3,4,5)	T1	Yes	No
Serum	UG_ML	6	VRC01 Drug Levels	66.5	104-78	VRC01 40mg/kg mo(0) + 20mg/kg mo(1,2,3,4,5)	T1	Yes	No
Serum	UG_ML	7	VRC01 Drug Levels	372.075	104-78	VRC01 40mg/kg mo(0) + 20mg/kg mo(1,2,3,4,5)	T1	Yes	No
Serum	UG_ML	8	VRC01 Drug Levels	83.87	104-78	VRC01 40mg/kg mo(0) + 20mg/kg mo(1,2,3,4,5)	T1	Yes	No
Serum	UG_ML	9	VRC01 Drug Levels	51.266	104-78	VRC01 40mg/kg mo(0) + 20mg/kg mo(1,2,3,4,5)	T1	Yes	No
Serum	UG_ML	12	VRC01 Drug Levels	48.733	104-78	VRC01 40mg/kg mo(0) + 20mg/kg mo(1,2,3,4,5)	T1	Yes	No
Serum	UG_ML	14	VRC01 Drug Levels	39.803	104-78	VRC01 40mg/kg mo(0) + 20mg/kg mo(1,2,3,4,5)	T1	Yes	No
Serum	UG_ML	16	VRC01 Drug Levels	63.178	104-78	VRC01 40mg/kg mo(0) + 20mg/kg mo(1,2,3,4,5)	T1	Yes	No
Serum	UG_ML	16.5	VRC01 Drug Levels	287.575	104-78	VRC01 40mg/kg mo(0) + 20mg/kg mo(1,2,3,4,5)	T1	Yes	No
Serum	UG_ML	17	VRC01 Drug Levels	84.34	104-78	VRC01 40mg/kg mo(0) + 20mg/kg mo(1,2,3,4,5)	T1	Yes	No
Serum	UG_ML	19	VRC01 Drug Levels	44.048	104-78	VRC01 40mg/kg mo(0) + 20mg/kg mo(1,2,3,4,5)	T1	Yes	No
Serum	UG_ML	20	VRC01 Drug Levels	19.15	104-78	VRC01 40mg/kg mo(0) + 20mg/kg mo(1,2,3,4,5)	T1	Yes	No
Serum	UG_ML	21	VRC01 Drug Levels	12.039	104-78	VRC01 40mg/kg mo(0) + 20mg/kg mo(1,2,3,4,5)	T1	Yes	No
Serum	UG_ML	22	VRC01 Drug Levels	5.921	104-78	VRC01 40mg/kg mo(0) + 20mg/kg mo(1,2,3,4,5)	T1	Yes	No
Serum	UG_ML	23	VRC01 Drug Levels	3.948	104-78	VRC01 40mg/kg mo(0) + 20mg/kg mo(1,2,3,4,5)	T1	Yes	No
Serum	UG_ML	2	VRC01 Drug Levels	<0.098	104-68	VRC01 40mg/kg mo(0,2,4)	T2	Yes	No
Serum	UG_ML	3	VRC01 Drug Levels	570.375	104-68	VRC01 40mg/kg mo(0,2,4)	T2	Yes	No
Serum	UG_ML	4	VRC01 Drug Levels	175.9	104-68	VRC01 40mg/kg mo(0,2,4)	T2	Yes	No
Serum	UG_ML	6	VRC01 Drug Levels	67.65	104-68	VRC01 40mg/kg mo(0,2,4)	T2	Yes	No
Serum	UG_ML	9	VRC01 Drug Levels	13.695	104-68	VRC01 40mg/kg mo(0,2,4)	T2	Yes	No
Serum	UG_ML	10	VRC01 Drug Levels	623.175	104-68	VRC01 40mg/kg mo(0,2,4)	T2	Yes	No
Serum	UG_ML	12	VRC01 Drug Levels	68.535	104-68	VRC01 40mg/kg mo(0,2,4)	T2	Yes	No
Serum	UG_ML	14	VRC01 Drug Levels	13.47	104-68	VRC01 40mg/kg mo(0,2,4)	T2	Yes	No
Serum	UG_ML	14	VRC01 Drug Levels	1729.167	104-68	VRC01 40mg/kg mo(0,2,4)	T2	Yes	Yes
Serum	UG_ML	14.5	VRC01 Drug Levels	445.775	104-68	VRC01 40mg/kg mo(0,2,4)	T2	Yes	No
Serum	UG_ML	15	VRC01 Drug Levels	242.275	104-68	VRC01 40mg/kg mo(0,2,4)	T2	Yes	No
Serum	UG_ML	19	VRC01 Drug Levels	11.242	104-68	VRC01 40mg/kg mo(0,2,4)	T2	Yes	No
Serum	UG_ML	20	VRC01 Drug Levels	6.135	104-68	VRC01 40mg/kg mo(0,2,4)	T2	Yes	No
Serum	UG_ML	21	VRC01 Drug Levels	3.233	104-68	VRC01 40mg/kg mo(0,2,4)	T2	Yes	No
Serum	UG_ML	22	VRC01 Drug Levels	3.573	104-68	VRC01 40mg/kg mo(0,2,4)	T2	Yes	No
Serum	UG_ML	23	VRC01 Drug Levels	<0.098	104-68	VRC01 40mg/kg mo(0,2,4)	T2	Yes	No
Serum	UG_ML	2	VRC01 Drug Levels	<0.098	104-62	VRC01 40mg/kg mo(0) + 20mg/kg mo(1,2,3,4,5)	T1	No	No
Serum	UG_ML	3	VRC01 Drug Levels	457.725	104-62	VRC01 40mg/kg mo(0) + 20mg/kg mo(1,2,3,4,5)	T1	No	No
Serum	UG_ML	4	VRC01 Drug Levels	178.7	104-62	VRC01 40mg/kg mo(0) + 20mg/kg mo(1,2,3,4,5)	T1	No	No
Serum	UG_ML	6	VRC01 Drug Levels	116.62	104-62	VRC01 40mg/kg mo(0) + 20mg/kg mo(1,2,3,4,5)	T1	No	No
Serum	UG_ML	7	VRC01 Drug Levels	391.95	104-62	VRC01 40mg/kg mo(0) + 20mg/kg mo(1,2,3,4,5)	T1	No	No
Serum	UG_ML	8	VRC01 Drug Levels	129.733	104-62	VRC01 40mg/kg mo(0) + 20mg/kg mo(1,2,3,4,5)	T1	No	No
Serum	UG_ML	9	VRC01 Drug Levels	62.833	104-62	VRC01 40mg/kg mo(0) + 20mg/kg mo(1,2,3,4,5)	T1	No	No
Serum	UG_ML	14	VRC01 Drug Levels	21.203	104-62	VRC01 40mg/kg mo(0) + 20mg/kg mo(1,2,3,4,5)	T1	No	No
Serum	UG_ML	16	VRC01 Drug Levels	36.423	104-62	VRC01 40mg/kg mo(0) + 20mg/kg mo(1,2,3,4,5)	T1	No	No
Serum	UG_ML	16	VRC01 Drug Levels	1080	104-62	VRC01 40mg/kg mo(0) + 20mg/kg mo(1,2,3,4,5)	T1	No	Yes
Serum	UG_ML	16.5	VRC01 Drug Levels	224.433	104-62	VRC01 40mg/kg mo(0) + 20mg/kg mo(1,2,3,4,5)	T1	No	No
Serum	UG_ML	19	VRC01 Drug Levels	135.098	104-62	VRC01 40mg/kg mo(0) + 20mg/kg mo(1,2,3,4,5)	T1	No	No
Serum	UG_ML	20	VRC01 Drug Levels	30.08	104-62	VRC01 40mg/kg mo(0) + 20mg/kg mo(1,2,3,4,5)	T1	No	No
Serum	UG_ML	21	VRC01 Drug Levels	16.82	104-62	VRC01 40mg/kg mo(0) + 20mg/kg mo(1,2,3,4,5)	T1	No	No
Serum	UG_ML	2	VRC01 Drug Levels	<0.098	104-08	VRC01 10mg/kg mo(0,2,4)	T4	No	No
Serum	UG_ML	3	VRC01 Drug Levels	48.048	104-08	VRC01 10mg/kg mo(0,2,4)	T4	No	No
Serum	UG_ML	4	VRC01 Drug Levels	23.76	104-08	VRC01 10mg/kg mo(0,2,4)	T4	No	No
Serum	UG_ML	6	VRC01 Drug Levels	16.893	104-08	VRC01 10mg/kg mo(0,2,4)	T4	No	No
Serum	UG_ML	2	VRC01 Drug Levels	<0.098	104-15	VRC01 10mg/kg mo(0,2,4)	T4	Yes	No
Serum	UG_ML	3	VRC01 Drug Levels	104.765	104-15	VRC01 10mg/kg mo(0,2,4)	T4	Yes	No
Serum	UG_ML	4	VRC01 Drug Levels	29.59	104-15	VRC01 10mg/kg mo(0,2,4)	T4	Yes	No
Serum	UG_ML	6	VRC01 Drug Levels	17.347	104-15	VRC01 10mg/kg mo(0,2,4)	T4	Yes	No
Serum	UG_ML	9	VRC01 Drug Levels	4.529	104-15	VRC01 10mg/kg mo(0,2,4)	T4	Yes	No
Serum	UG_ML	10	VRC01 Drug Levels	82.573	104-15	VRC01 10mg/kg mo(0,2,4)	T4	Yes	No
Serum	UG_ML	11	VRC01 Drug Levels	32.4	104-15	VRC01 10mg/kg mo(0,2,4)	T4	Yes	No
Serum	UG_ML	12	VRC01 Drug Levels	17.293	104-15	VRC01 10mg/kg mo(0,2,4)	T4	Yes	No
Serum	UG_ML	14	VRC01 Drug Levels	451.3	104-15	VRC01 10mg/kg mo(0,2,4)	T4	Yes	Yes
Serum	UG_ML	14	VRC01 Drug Levels	6.339	104-15	VRC01 10mg/kg mo(0,2,4)	T4	Yes	No
Serum	UG_ML	16	VRC01 Drug Levels	24.593	104-15	VRC01 10mg/kg mo(0,2,4)	T4	Yes	No
Serum	UG_ML	19	VRC01 Drug Levels	9.39	104-15	VRC01 10mg/kg mo(0,2,4)	T4	Yes	No
Serum	UG_ML	20	VRC01 Drug Levels	4.622	104-15	VRC01 10mg/kg mo(0,2,4)	T4	Yes	No
Serum	UG_ML	21	VRC01 Drug Levels	<0.098	104-15	VRC01 10mg/kg mo(0,2,4)	T4	Yes	No
Serum	UG_ML	22	VRC01 Drug Levels	<0.098	104-15	VRC01 10mg/kg mo(0,2,4)	T4	Yes	No
Serum	UG_ML	23	VRC01 Drug Levels	<0.098	104-15	VRC01 10mg/kg mo(0,2,4)	T4	Yes	No
Serum	UG_ML	2	VRC01 Drug Levels	<0.098	104-07	VRC01 40mg/kg IV mo(0) + 5mg/kg SC mo(0.5 to 5.5 by 0.5)	T3	No	No
Serum	UG_ML	3	VRC01 Drug Levels	425.575	104-07	VRC01 40mg/kg IV mo(0) + 5mg/kg SC mo(0.5 to 5.5 by 0.5)	T3	No	No
Serum	UG_ML	4	VRC01 Drug Levels	155.833	104-07	VRC01 40mg/kg IV mo(0) + 5mg/kg SC mo(0.5 to 5.5 by 0.5)	T3	No	No
Serum	UG_ML	5	VRC01 Drug Levels	186.5	104-07	VRC01 40mg/kg IV mo(0) + 5mg/kg SC mo(0.5 to 5.5 by 0.5)	T3	No	No
Serum	UG_ML	6	VRC01 Drug Levels	106.588	104-07	VRC01 40mg/kg IV mo(0) + 5mg/kg SC mo(0.5 to 5.5 by 0.5)	T3	No	No
Serum	UG_ML	2	VRC01 Drug Levels	<0.098	104-51	VRC01 30mg/kg mo(0,2,4)	T5	Yes	No
Serum	UG_ML	3	VRC01 Drug Levels	100.845	104-51	VRC01 30mg/kg mo(0,2,4)	T5	Yes	No
Serum	UG_ML	4	VRC01 Drug Levels	58.04	104-51	VRC01 30mg/kg mo(0,2,4)	T5	Yes	No
Serum	UG_ML	6	VRC01 Drug Levels	20.447	104-51	VRC01 30mg/kg mo(0,2,4)	T5	Yes	No
Serum	UG_ML	9	VRC01 Drug Levels	10.765	104-51	VRC01 30mg/kg mo(0,2,4)	T5	Yes	No
Serum	UG_ML	10	VRC01 Drug Levels	141.945	104-51	VRC01 30mg/kg mo(0,2,4)	T5	Yes	No
Serum	UG_ML	11	VRC01 Drug Levels	52.32	104-51	VRC01 30mg/kg mo(0,2,4)	T5	Yes	No
Serum	UG_ML	12	VRC01 Drug Levels	33.748	104-51	VRC01 30mg/kg mo(0,2,4)	T5	Yes	No
Serum	UG_ML	14	VRC01 Drug Levels	954.833	104-51	VRC01 30mg/kg mo(0,2,4)	T5	Yes	Yes
Serum	UG_ML	14	VRC01 Drug Levels	15.477	104-51	VRC01 30mg/kg mo(0,2,4)	T5	Yes	No
Serum	UG_ML	16	VRC01 Drug Levels	51.33	104-51	VRC01 30mg/kg mo(0,2,4)	T5	Yes	No
Serum	UG_ML	19	VRC01 Drug Levels	10.677	104-51	VRC01 30mg/kg mo(0,2,4)	T5	Yes	No
Serum	UG_ML	20	VRC01 Drug Levels	7.132	104-51	VRC01 30mg/kg mo(0,2,4)	T5	Yes	No
Serum	UG_ML	21	VRC01 Drug Levels	5.879	104-51	VRC01 30mg/kg mo(0,2,4)	T5	Yes	No
Serum	UG_ML	22	VRC01 Drug Levels	<0.098	104-51	VRC01 30mg/kg mo(0,2,4)	T5	Yes	No
Serum	UG_ML	23	VRC01 Drug Levels	<0.098	104-51	VRC01 30mg/kg mo(0,2,4)	T5	Yes	No
