# Supplementary material for: Safety, pharmacokinetics, and immunological activities of multiple intravenous or subcutaneous doses of an anti-HIV monoclonal antibody, VRC01, administered to HIV-uninfected adults: Results of a phase 1 randomized trial
Source: PLoS Med. 2017 Nov 14;14(11):e1002435. doi: 10.1371/journal.pmed.1002435 (PMC5685476; doi:10.1371/journal.pmed.1002435)
Supplement: S1 Data — Participant characteristics and study/treatment adherence: participant_details.csv (masked participant details including demographics, treatment group, and reasons for treatment discontinuation and study termination); treatment.csv (received treatment details by SPA visit). Safety: reactogenicity_listing.csv (all local and systemic reactogenicity events); reactogenicity_summary.csv (reactogenicity events summarized at the maximum reportable severity grade by participant and visit number); ae_listing.csv (all nonreactogenicity AEs); ae_summary.csv (AEs summarized at the maximum severity and relatedness by participant, MedDRA Preferred Term, and System Organ Class); safety_laboratory_graded.csv (safety laboratory results and corresponding grades are listed by participant and visit collected [prior to study product administration]). Drug level and immune responses (functional activities): ada_assay.csv (processed ADA assay data, as described in the methods section, for ADA activity [end point variable name: result]); aly_assay.csv (processed ELISA assay data, as described in the methods section, for ELISA-based VRC01 serum-concentration [end point variable name: result]); nab_assay.csv (processed nAb assay data, as described in the methods section, for TZM-bl neutralization assay-based VRC01 serum concentration including both ID50 and ID80 values [end point variable names: concentration50 and concentration 80]); phagocytosis_assay.csv (processed ADCP assay data, as described in the methods section, for ADCP functional activity [end point variable names: avg_phagocytosis_score and response]); virus_capture_assay.csv (processed IVCA data, as described in the methods section, for infectious virion capture functional activity [end point variable names: avg_capture_percentage and response]); adcc_assay.csv (processed ADCC assay data, as described in the methods section, for ADCC functional activity [end point variable names: blsub_pct_specific_killing and response]). ADA, a [file pmed.1002435.s010.zip › data/Assay_Data_Dictionary_9Oct2017.xlsx]

## Sheet: ada_assay
Variable	Description
pub_id	Masked Participant ID
rx	Treatment description
rx_code	Treatment assignment code
per_protocol	Per protocol cohort indicator
spectype	Specimen type
VISITNO	Visit number (see details in the protocol)
ANALYSIS_TYPE	Assay description
RESULT	Result
RESULT_UNITS	Result units
hr1_post_infusion	Sample drawn at 1 hr after study product was administered

## Sheet: adcc_assay
Variable	Description
spectype	Specimen type
assay_type	Assay type
antigen	Antigen
visitno	Visit number (see details in the protocol)
response	Response (1=Positive, 0=Negative)
cutoff_posneg	Cutoff for response (>=cutoff=Positive, <cutoff=Negative)
pub_id	Masked Participant ID
rx	Treatment description
rx_code	Treatment assignment code
per_protocol	Per protocol cohort indicator
post_infusion	Sample drawn at 1 hr after study product was administered
dilution	Dilution 1:25
blsub_pct_specific_killing	Baseline-subtracted percent specific killing

## Sheet: aly_assay
Variable	Description
spectype	Specimen type
result_units	Result units
VISITNO	Visit number (see details in the protocol)
ANALYSIS_TYPE	Assay description
RESULT	Result
pub_id	Masked Participant ID
rx	Treatment description
rx_code	Treatment assignment code
per_protocol	Per protocol cohort indicator
post_infusion	Sample drawn at 1 hr after study product was administered

## Sheet: nab_assay
Variable	Description
visitno	Visit number (see details in the protocol)
SPECTYPE	Specimen type
isolate	Isolate
cutoff	Cutoff for response (>=cutoff=Positive, <cutoff=Negative)
ID50	ID50 titer
ID80	ID80 titer
response50	response positivity based on ID50 titer
response80	response positivity based on ID80 titer
concentration50	Concentration estimated using ID50 titer
concentration80	Concentration estimated using ID80 titer
pub_id	Masked Participant ID
rx	Treatment description
rx_code	Treatment assignment code
per_protocol	Per protocol cohort indicator
post_infusion	Sample drawn at 1 hr after study product was administered

## Sheet: phagocytosis_assay
Variable	Description
visitno	Visit number (see details in the protocol)
antigen	Antigen
avg_phagocytosis_score	Average phagocytosis score
response	Response (1=Positive, 0=Negative)
pub_id	Masked Participant ID
rx	Treatment description
rx_code	Treatment assignment code
per_protocol	Per protocol cohort indicator
analysis_type	Assay description

## Sheet: virus_capture_assay
Variable	Description
visitno	Visit number (see details in the protocol)
isolate	Isolate
avg_capture_percentage	Average Capture Percentage
response	Response (1=Positive, 0=Negative)
pub_id	Masked Participant ID
rx	Treatment description
rx_code	Treatment assignment code
per_protocol	Per protocol cohort indicator
analysis_type	Assay description
