# Supplementary material for: Safety, pharmacokinetics, and immunological activities of multiple intravenous or subcutaneous doses of an anti-HIV monoclonal antibody, VRC01, administered to HIV-uninfected adults: Results of a phase 1 randomized trial
Source: PLoS Med. 2017 Nov 14;14(11):e1002435. doi: 10.1371/journal.pmed.1002435 (PMC5685476; doi:10.1371/journal.pmed.1002435)
Supplement: S1 Data — Participant characteristics and study/treatment adherence: participant_details.csv (masked participant details including demographics, treatment group, and reasons for treatment discontinuation and study termination); treatment.csv (received treatment details by SPA visit). Safety: reactogenicity_listing.csv (all local and systemic reactogenicity events); reactogenicity_summary.csv (reactogenicity events summarized at the maximum reportable severity grade by participant and visit number); ae_listing.csv (all nonreactogenicity AEs); ae_summary.csv (AEs summarized at the maximum severity and relatedness by participant, MedDRA Preferred Term, and System Organ Class); safety_laboratory_graded.csv (safety laboratory results and corresponding grades are listed by participant and visit collected [prior to study product administration]). Drug level and immune responses (functional activities): ada_assay.csv (processed ADA assay data, as described in the methods section, for ADA activity [end point variable name: result]); aly_assay.csv (processed ELISA assay data, as described in the methods section, for ELISA-based VRC01 serum-concentration [end point variable name: result]); nab_assay.csv (processed nAb assay data, as described in the methods section, for TZM-bl neutralization assay-based VRC01 serum concentration including both ID50 and ID80 values [end point variable names: concentration50 and concentration 80]); phagocytosis_assay.csv (processed ADCP assay data, as described in the methods section, for ADCP functional activity [end point variable names: avg_phagocytosis_score and response]); virus_capture_assay.csv (processed IVCA data, as described in the methods section, for infectious virion capture functional activity [end point variable names: avg_capture_percentage and response]); adcc_assay.csv (processed ADCC assay data, as described in the methods section, for ADCC functional activity [end point variable names: blsub_pct_specific_killing and response]). ADA, a [file pmed.1002435.s010.zip › data/nab_assay.csv]

visitno	SPECTYPE	isolate	cutoff	ID50	ID80	response50	response80	concentration50	concentration80	pub_id	rx	rx_code	per_protocol	hr1_post_infusion
2	Serum	MN.3	20	10	10	0	0	0.4	1.2	104-79	VRC01 40mg/kg IV mo(0) + 5mg/kg SC mo(0.5 to 5.5 by 0.5)	T3	No	No
2	Serum	MW965.26	20	10	10	0	0	1	2.6	104-79	VRC01 40mg/kg IV mo(0) + 5mg/kg SC mo(0.5 to 5.5 by 0.5)	T3	No	No
2	Serum	PVO.4	10	5	5	0	0	5.2	15.85	104-79	VRC01 40mg/kg IV mo(0) + 5mg/kg SC mo(0.5 to 5.5 by 0.5)	T3	No	No
4	Serum	MN.3	20	3143	1372	1	1	125.72	164.64	104-79	VRC01 40mg/kg IV mo(0) + 5mg/kg SC mo(0.5 to 5.5 by 0.5)	T3	No	No
4	Serum	MW965.26	20	1873	717	1	1	187.3	186.42	104-79	VRC01 40mg/kg IV mo(0) + 5mg/kg SC mo(0.5 to 5.5 by 0.5)	T3	No	No
4	Serum	PVO.4	10	148	43	1	1	153.92	136.31	104-79	VRC01 40mg/kg IV mo(0) + 5mg/kg SC mo(0.5 to 5.5 by 0.5)	T3	No	No
5	Serum	MN.3	20	4809	2096	1	1	192.36	251.52	104-79	VRC01 40mg/kg IV mo(0) + 5mg/kg SC mo(0.5 to 5.5 by 0.5)	T3	No	No
5	Serum	MW965.26	20	2587	1125	1	1	258.7	292.5	104-79	VRC01 40mg/kg IV mo(0) + 5mg/kg SC mo(0.5 to 5.5 by 0.5)	T3	No	No
5	Serum	PVO.4	10	199	52	1	1	206.96	164.84	104-79	VRC01 40mg/kg IV mo(0) + 5mg/kg SC mo(0.5 to 5.5 by 0.5)	T3	No	No
6	Serum	MN.3	20	3052	1134	1	1	122.08	136.08	104-79	VRC01 40mg/kg IV mo(0) + 5mg/kg SC mo(0.5 to 5.5 by 0.5)	T3	No	No
6	Serum	MW965.26	20	1181	497	1	1	118.1	129.22	104-79	VRC01 40mg/kg IV mo(0) + 5mg/kg SC mo(0.5 to 5.5 by 0.5)	T3	No	No
6	Serum	PVO.4	10	104	40	1	1	108.16	126.8	104-79	VRC01 40mg/kg IV mo(0) + 5mg/kg SC mo(0.5 to 5.5 by 0.5)	T3	No	No
8	Serum	MN.3	20	2215	801	1	1	88.6	96.12	104-79	VRC01 40mg/kg IV mo(0) + 5mg/kg SC mo(0.5 to 5.5 by 0.5)	T3	No	No
8	Serum	MW965.26	20	1091	465	1	1	109.1	120.9	104-79	VRC01 40mg/kg IV mo(0) + 5mg/kg SC mo(0.5 to 5.5 by 0.5)	T3	No	No
8	Serum	PVO.4	10	92	30	1	1	95.68	95.1	104-79	VRC01 40mg/kg IV mo(0) + 5mg/kg SC mo(0.5 to 5.5 by 0.5)	T3	No	No
9	Serum	MN.3	20	1938	897	1	1	77.52	107.64	104-79	VRC01 40mg/kg IV mo(0) + 5mg/kg SC mo(0.5 to 5.5 by 0.5)	T3	No	No
9	Serum	MW965.26	20	851	288	1	1	85.1	74.88	104-79	VRC01 40mg/kg IV mo(0) + 5mg/kg SC mo(0.5 to 5.5 by 0.5)	T3	No	No
9	Serum	PVO.4	10	82	25	1	1	85.28	79.25	104-79	VRC01 40mg/kg IV mo(0) + 5mg/kg SC mo(0.5 to 5.5 by 0.5)	T3	No	No
11	Serum	MN.3	20	1480	527	1	1	59.2	63.24	104-79	VRC01 40mg/kg IV mo(0) + 5mg/kg SC mo(0.5 to 5.5 by 0.5)	T3	No	No
11	Serum	MW965.26	20	679	285	1	1	67.9	74.1	104-79	VRC01 40mg/kg IV mo(0) + 5mg/kg SC mo(0.5 to 5.5 by 0.5)	T3	No	No
11	Serum	PVO.4	10	94	22	1	1	97.76	69.74	104-79	VRC01 40mg/kg IV mo(0) + 5mg/kg SC mo(0.5 to 5.5 by 0.5)	T3	No	No
13	Serum	MN.3	20	802	225	1	1	32.08	27	104-79	VRC01 40mg/kg IV mo(0) + 5mg/kg SC mo(0.5 to 5.5 by 0.5)	T3	No	No
13	Serum	MW965.26	20	313	117	1	1	31.3	30.42	104-79	VRC01 40mg/kg IV mo(0) + 5mg/kg SC mo(0.5 to 5.5 by 0.5)	T3	No	No
13	Serum	PVO.4	10	41	5	1	0	42.64	15.85	104-79	VRC01 40mg/kg IV mo(0) + 5mg/kg SC mo(0.5 to 5.5 by 0.5)	T3	No	No
14	Serum	MN.3	20	1013	407	1	1	40.52	48.84	104-79	VRC01 40mg/kg IV mo(0) + 5mg/kg SC mo(0.5 to 5.5 by 0.5)	T3	No	No
14	Serum	MW965.26	20	532	197	1	1	53.2	51.22	104-79	VRC01 40mg/kg IV mo(0) + 5mg/kg SC mo(0.5 to 5.5 by 0.5)	T3	No	No
14	Serum	PVO.4	10	48	11	1	1	49.92	34.87	104-79	VRC01 40mg/kg IV mo(0) + 5mg/kg SC mo(0.5 to 5.5 by 0.5)	T3	No	No
15	Serum	MN.3	20	1198	563	1	1	47.92	67.56	104-79	VRC01 40mg/kg IV mo(0) + 5mg/kg SC mo(0.5 to 5.5 by 0.5)	T3	No	No
15	Serum	MW965.26	20	755	237	1	1	75.5	61.62	104-79	VRC01 40mg/kg IV mo(0) + 5mg/kg SC mo(0.5 to 5.5 by 0.5)	T3	No	No
15	Serum	PVO.4	10	46	13	1	1	47.84	41.21	104-79	VRC01 40mg/kg IV mo(0) + 5mg/kg SC mo(0.5 to 5.5 by 0.5)	T3	No	No
16	Serum	MN.3	20	1222	424	1	1	48.88	50.88	104-79	VRC01 40mg/kg IV mo(0) + 5mg/kg SC mo(0.5 to 5.5 by 0.5)	T3	No	No
16	Serum	MW965.26	20	612	260	1	1	61.2	67.6	104-79	VRC01 40mg/kg IV mo(0) + 5mg/kg SC mo(0.5 to 5.5 by 0.5)	T3	No	No
16	Serum	PVO.4	10	66	17	1	1	68.64	53.89	104-79	VRC01 40mg/kg IV mo(0) + 5mg/kg SC mo(0.5 to 5.5 by 0.5)	T3	No	No
17	Serum	MN.3	20	1190	372	1	1	47.6	44.64	104-79	VRC01 40mg/kg IV mo(0) + 5mg/kg SC mo(0.5 to 5.5 by 0.5)	T3	No	No
17	Serum	MW965.26	20	546	186	1	1	54.6	48.36	104-79	VRC01 40mg/kg IV mo(0) + 5mg/kg SC mo(0.5 to 5.5 by 0.5)	T3	No	No
17	Serum	PVO.4	10	50	12	1	1	52	38.04	104-79	VRC01 40mg/kg IV mo(0) + 5mg/kg SC mo(0.5 to 5.5 by 0.5)	T3	No	No
18	Serum	MN.3	20	998	347	1	1	39.92	41.64	104-79	VRC01 40mg/kg IV mo(0) + 5mg/kg SC mo(0.5 to 5.5 by 0.5)	T3	No	No
18	Serum	MW965.26	20	505	191	1	1	50.5	49.66	104-79	VRC01 40mg/kg IV mo(0) + 5mg/kg SC mo(0.5 to 5.5 by 0.5)	T3	No	No
18	Serum	PVO.4	10	43	10	1	1	44.72	31.7	104-79	VRC01 40mg/kg IV mo(0) + 5mg/kg SC mo(0.5 to 5.5 by 0.5)	T3	No	No
19	Serum	MN.3	20	335	138	1	1	13.4	16.56	104-79	VRC01 40mg/kg IV mo(0) + 5mg/kg SC mo(0.5 to 5.5 by 0.5)	T3	No	No
19	Serum	MW965.26	20	267	104	1	1	26.7	27.04	104-79	VRC01 40mg/kg IV mo(0) + 5mg/kg SC mo(0.5 to 5.5 by 0.5)	T3	No	No
19	Serum	PVO.4	10	19	5	1	0	19.76	15.85	104-79	VRC01 40mg/kg IV mo(0) + 5mg/kg SC mo(0.5 to 5.5 by 0.5)	T3	No	No
23	Serum	MN.3	20	121	46	1	1	4.84	5.52	104-79	VRC01 40mg/kg IV mo(0) + 5mg/kg SC mo(0.5 to 5.5 by 0.5)	T3	No	No
23	Serum	MW965.26	20	99	31	1	1	9.9	8.06	104-79	VRC01 40mg/kg IV mo(0) + 5mg/kg SC mo(0.5 to 5.5 by 0.5)	T3	No	No
23	Serum	PVO.4	10	5	5	0	0	5.2	15.85	104-79	VRC01 40mg/kg IV mo(0) + 5mg/kg SC mo(0.5 to 5.5 by 0.5)	T3	No	No
2	Serum	MN.3	20	10	10	0	0	0.4	1.2	104-53	VRC01 40mg/kg mo(0) + 20mg/kg mo(1,2,3,4,5)	T1	No	No
2	Serum	MW965.26	20	10	10	0	0	1	2.6	104-53	VRC01 40mg/kg mo(0) + 20mg/kg mo(1,2,3,4,5)	T1	No	No
2	Serum	PVO.4	10	5	5	0	0	5.2	15.85	104-53	VRC01 40mg/kg mo(0) + 20mg/kg mo(1,2,3,4,5)	T1	No	No
3	Serum	MN.3	20	11956	4838	1	1	478.24	580.56	104-53	VRC01 40mg/kg mo(0) + 20mg/kg mo(1,2,3,4,5)	T1	No	No
3	Serum	MW965.26	20	6357	2777	1	1	635.7	722.02	104-53	VRC01 40mg/kg mo(0) + 20mg/kg mo(1,2,3,4,5)	T1	No	No
3	Serum	PVO.4	10	454	168	1	1	472.16	532.56	104-53	VRC01 40mg/kg mo(0) + 20mg/kg mo(1,2,3,4,5)	T1	No	No
4	Serum	MN.3	20	4001	1580	1	1	160.04	189.6	104-53	VRC01 40mg/kg mo(0) + 20mg/kg mo(1,2,3,4,5)	T1	No	No
4	Serum	MW965.26	20	2320	1125	1	1	232	292.5	104-53	VRC01 40mg/kg mo(0) + 20mg/kg mo(1,2,3,4,5)	T1	No	No
4	Serum	PVO.4	10	196	65	1	1	203.84	206.05	104-53	VRC01 40mg/kg mo(0) + 20mg/kg mo(1,2,3,4,5)	T1	No	No
6	Serum	MN.3	20	1475	709	1	1	59	85.08	104-53	VRC01 40mg/kg mo(0) + 20mg/kg mo(1,2,3,4,5)	T1	No	No
6	Serum	MW965.26	20	1493	552	1	1	149.3	143.52	104-53	VRC01 40mg/kg mo(0) + 20mg/kg mo(1,2,3,4,5)	T1	No	No
6	Serum	PVO.4	10	89	34	1	1	92.56	107.78	104-53	VRC01 40mg/kg mo(0) + 20mg/kg mo(1,2,3,4,5)	T1	No	No
7	Serum	MN.3	20	8141	3635	1	1	325.64	436.2	104-53	VRC01 40mg/kg mo(0) + 20mg/kg mo(1,2,3,4,5)	T1	No	No
7	Serum	MW965.26	20	5220	2275	1	1	522	591.5	104-53	VRC01 40mg/kg mo(0) + 20mg/kg mo(1,2,3,4,5)	T1	No	No
7	Serum	PVO.4	10	356	130	1	1	370.24	412.1	104-53	VRC01 40mg/kg mo(0) + 20mg/kg mo(1,2,3,4,5)	T1	No	No
8	Serum	MN.3	20	3233	1237	1	1	129.32	148.44	104-53	VRC01 40mg/kg mo(0) + 20mg/kg mo(1,2,3,4,5)	T1	No	No
8	Serum	MW965.26	20	2264	726	1	1	226.4	188.76	104-53	VRC01 40mg/kg mo(0) + 20mg/kg mo(1,2,3,4,5)	T1	No	No
8	Serum	PVO.4	10	149	48	1	1	154.96	152.16	104-53	VRC01 40mg/kg mo(0) + 20mg/kg mo(1,2,3,4,5)	T1	No	No
9	Serum	MN.3	20	1676	656	1	1	67.04	78.72	104-53	VRC01 40mg/kg mo(0) + 20mg/kg mo(1,2,3,4,5)	T1	No	No
9	Serum	MW965.26	20	1284	423	1	1	128.4	109.98	104-53	VRC01 40mg/kg mo(0) + 20mg/kg mo(1,2,3,4,5)	T1	No	No
9	Serum	PVO.4	10	92	25	1	1	95.68	79.25	104-53	VRC01 40mg/kg mo(0) + 20mg/kg mo(1,2,3,4,5)	T1	No	No
12	Serum	MN.3	20	1786	594	1	1	71.44	71.28	104-53	VRC01 40mg/kg mo(0) + 20mg/kg mo(1,2,3,4,5)	T1	No	No
12	Serum	MW965.26	20	1035	338	1	1	103.5	87.88	104-53	VRC01 40mg/kg mo(0) + 20mg/kg mo(1,2,3,4,5)	T1	No	No
12	Serum	PVO.4	10	73	22	1	1	75.92	69.74	104-53	VRC01 40mg/kg mo(0) + 20mg/kg mo(1,2,3,4,5)	T1	No	No
16	Serum	MN.3	20	532	242	1	1	21.28	29.04	104-53	VRC01 40mg/kg mo(0) + 20mg/kg mo(1,2,3,4,5)	T1	No	No
16	Serum	MW965.26	20	373	91	1	1	37.3	23.66	104-53	VRC01 40mg/kg mo(0) + 20mg/kg mo(1,2,3,4,5)	T1	No	No
16	Serum	PVO.4	20	31	10	1	0	32.24	31.7	104-53	VRC01 40mg/kg mo(0) + 20mg/kg mo(1,2,3,4,5)	T1	No	No
19	Serum	MN.3	20	941	338	1	1	37.64	40.56	104-53	VRC01 40mg/kg mo(0) + 20mg/kg mo(1,2,3,4,5)	T1	No	No
19	Serum	MW965.26	20	544	168	1	1	54.4	43.68	104-53	VRC01 40mg/kg mo(0) + 20mg/kg mo(1,2,3,4,5)	T1	No	No
19	Serum	PVO.4	20	67	10	1	0	69.68	31.7	104-53	VRC01 40mg/kg mo(0) + 20mg/kg mo(1,2,3,4,5)	T1	No	No
2	Serum	MN.3	20	10	10	0	0	0.4	1.2	104-31	VRC01 40mg/kg mo(0,2,4)	T2	No	No
2	Serum	MW965.26	20	10	10	0	0	1	2.6	104-31	VRC01 40mg/kg mo(0,2,4)	T2	No	No
2	Serum	PVO.4	10	5	5	0	0	5.2	15.85	104-31	VRC01 40mg/kg mo(0,2,4)	T2	No	No
3	Serum	MN.3	20	12972	4420	1	1	518.88	530.4	104-31	VRC01 40mg/kg mo(0,2,4)	T2	No	No
3	Serum	MW965.26	20	6695	2263	1	1	669.5	588.38	104-31	VRC01 40mg/kg mo(0,2,4)	T2	No	No
3	Serum	PVO.4	10	572	169	1	1	594.88	535.73	104-31	VRC01 40mg/kg mo(0,2,4)	T2	No	No
4	Serum	MN.3	20	4165	1328	1	1	166.6	159.36	104-31	VRC01 40mg/kg mo(0,2,4)	T2	No	No
4	Serum	MW965.26	20	2871	947	1	1	287.1	246.22	104-31	VRC01 40mg/kg mo(0,2,4)	T2	No	No
4	Serum	PVO.4	10	192	57	1	1	199.68	180.69	104-31	VRC01 40mg/kg mo(0,2,4)	T2	No	No
6	Serum	MN.3	20	1589	650	1	1	63.56	78	104-31	VRC01 40mg/kg mo(0,2,4)	T2	No	No
6	Serum	MW965.26	20	1445	442	1	1	144.5	114.92	104-31	VRC01 40mg/kg mo(0,2,4)	T2	No	No
6	Serum	PVO.4	10	92	24	1	1	95.68	76.08	104-31	VRC01 40mg/kg mo(0,2,4)	T2	No	No
9	Serum	MN.3	20	493	195	1	1	19.72	23.4	104-31	VRC01 40mg/kg mo(0,2,4)	T2	No	No
9	Serum	MW965.26	20	425	144	1	1	42.5	37.44	104-31	VRC01 40mg/kg mo(0,2,4)	T2	No	No
9	Serum	PVO.4	10	25	5	1	0	26	15.85	104-31	VRC01 40mg/kg mo(0,2,4)	T2	No	No
10	Serum	MN.3	20	8532	3360	1	1	341.28	403.2	104-31	VRC01 40mg/kg mo(0,2,4)	T2	No	No
10	Serum	MW965.26	20	6917	2603	1	1	691.7	676.78	104-31	VRC01 40mg/kg mo(0,2,4)	T2	No	No
10	Serum	PVO.4	10	464	134	1	1	482.56	424.78	104-31	VRC01 40mg/kg mo(0,2,4)	T2	No	No
12	Serum	MN.3	20	2607	972	1	1	104.28	116.64	104-31	VRC01 40mg/kg mo(0,2,4)	T2	No	No
12	Serum	MW965.26	20	1512	560	1	1	151.2	145.6	104-31	VRC01 40mg/kg mo(0,2,4)	T2	No	No
12	Serum	PVO.4	10	90	30	1	1	93.6	95.1	104-31	VRC01 40mg/kg mo(0,2,4)	T2	No	No
19	Serum	MN.3	20	25	10	1	0	1	1.2	104-31	VRC01 40mg/kg mo(0,2,4)	T2	No	No
19	Serum	MW965.26	20	22	10	1	0	2.2	2.6	104-31	VRC01 40mg/kg mo(0,2,4)	T2	No	No
19	Serum	PVO.4	10	5	5	0	0	5.2	15.85	104-31	VRC01 40mg/kg mo(0,2,4)	T2	No	No
23	Serum	MN.3	20	10	10	0	0	0.4	1.2	104-31	VRC01 40mg/kg mo(0,2,4)	T2	No	No
23	Serum	MW965.26	20	10	10	0	0	1	2.6	104-31	VRC01 40mg/kg mo(0,2,4)	T2	No	No
23	Serum	PVO.4	10	5	5	0	0	5.2	15.85	104-31	VRC01 40mg/kg mo(0,2,4)	T2	No	No
2	Serum	MN.3	20	10	10	0	0	0.4	1.2	104-72	VRC01 40mg/kg IV mo(0) + 5mg/kg SC mo(0.5 to 5.5 by 0.5)	T3	No	No
2	Serum	MW965.26	20	10	10	0	0	1	2.6	104-72	VRC01 40mg/kg IV mo(0) + 5mg/kg SC mo(0.5 to 5.5 by 0.5)	T3	No	No
2	Serum	PVO.4	10	5	5	0	0	5.2	15.85	104-72	VRC01 40mg/kg IV mo(0) + 5mg/kg SC mo(0.5 to 5.5 by 0.5)	T3	No	No
4	Serum	MN.3	20	2853	1165	1	1	114.12	139.8	104-72	VRC01 40mg/kg IV mo(0) + 5mg/kg SC mo(0.5 to 5.5 by 0.5)	T3	No	No
4	Serum	MW965.26	20	1886	616	1	1	188.6	160.16	104-72	VRC01 40mg/kg IV mo(0) + 5mg/kg SC mo(0.5 to 5.5 by 0.5)	T3	No	No
4	Serum	PVO.4	10	140	41	1	1	145.6	129.97	104-72	VRC01 40mg/kg IV mo(0) + 5mg/kg SC mo(0.5 to 5.5 by 0.5)	T3	No	No
5	Serum	MN.3	20	3059	1052	1	1	122.36	126.24	104-72	VRC01 40mg/kg IV mo(0) + 5mg/kg SC mo(0.5 to 5.5 by 0.5)	T3	No	No
5	Serum	MW965.26	20	1718	754	1	1	171.8	196.04	104-72	VRC01 40mg/kg IV mo(0) + 5mg/kg SC mo(0.5 to 5.5 by 0.5)	T3	No	No
5	Serum	PVO.4	10	176	36	1	1	183.04	114.12	104-72	VRC01 40mg/kg IV mo(0) + 5mg/kg SC mo(0.5 to 5.5 by 0.5)	T3	No	No
6	Serum	MN.3	20	2266	785	1	1	90.64	94.2	104-72	VRC01 40mg/kg IV mo(0) + 5mg/kg SC mo(0.5 to 5.5 by 0.5)	T3	No	No
6	Serum	MW965.26	20	1003	381	1	1	100.3	99.06	104-72	VRC01 40mg/kg IV mo(0) + 5mg/kg SC mo(0.5 to 5.5 by 0.5)	T3	No	No
6	Serum	PVO.4	10	100	26	1	1	104	82.42	104-72	VRC01 40mg/kg IV mo(0) + 5mg/kg SC mo(0.5 to 5.5 by 0.5)	T3	No	No
8	Serum	MN.3	20	2252	566	1	1	90.08	67.92	104-72	VRC01 40mg/kg IV mo(0) + 5mg/kg SC mo(0.5 to 5.5 by 0.5)	T3	No	No
8	Serum	MW965.26	20	921	293	1	1	92.1	76.18	104-72	VRC01 40mg/kg IV mo(0) + 5mg/kg SC mo(0.5 to 5.5 by 0.5)	T3	No	No
8	Serum	PVO.4	10	78	19	1	1	81.12	60.23	104-72	VRC01 40mg/kg IV mo(0) + 5mg/kg SC mo(0.5 to 5.5 by 0.5)	T3	No	No
9	Serum	MN.3	20	891	364	1	1	35.64	43.68	104-72	VRC01 40mg/kg IV mo(0) + 5mg/kg SC mo(0.5 to 5.5 by 0.5)	T3	No	No
9	Serum	MW965.26	20	633	239	1	1	63.3	62.14	104-72	VRC01 40mg/kg IV mo(0) + 5mg/kg SC mo(0.5 to 5.5 by 0.5)	T3	No	No
9	Serum	PVO.4	10	59	18	1	1	61.36	57.06	104-72	VRC01 40mg/kg IV mo(0) + 5mg/kg SC mo(0.5 to 5.5 by 0.5)	T3	No	No
11	Serum	MN.3	20	842	392	1	1	33.68	47.04	104-72	VRC01 40mg/kg IV mo(0) + 5mg/kg SC mo(0.5 to 5.5 by 0.5)	T3	No	No
11	Serum	MW965.26	20	534	200	1	1	53.4	52	104-72	VRC01 40mg/kg IV mo(0) + 5mg/kg SC mo(0.5 to 5.5 by 0.5)	T3	No	No
11	Serum	PVO.4	10	48	14	1	1	49.92	44.38	104-72	VRC01 40mg/kg IV mo(0) + 5mg/kg SC mo(0.5 to 5.5 by 0.5)	T3	No	No
12	Serum	MN.3	20	930	286	1	1	37.2	34.32	104-72	VRC01 40mg/kg IV mo(0) + 5mg/kg SC mo(0.5 to 5.5 by 0.5)	T3	No	No
12	Serum	MW965.26	20	424	159	1	1	42.4	41.34	104-72	VRC01 40mg/kg IV mo(0) + 5mg/kg SC mo(0.5 to 5.5 by 0.5)	T3	No	No
12	Serum	PVO.4	10	39	12	1	1	40.56	38.04	104-72	VRC01 40mg/kg IV mo(0) + 5mg/kg SC mo(0.5 to 5.5 by 0.5)	T3	No	No
13	Serum	MN.3	20	790	320	1	1	31.6	38.4	104-72	VRC01 40mg/kg IV mo(0) + 5mg/kg SC mo(0.5 to 5.5 by 0.5)	T3	No	No
13	Serum	MW965.26	20	413	174	1	1	41.3	45.24	104-72	VRC01 40mg/kg IV mo(0) + 5mg/kg SC mo(0.5 to 5.5 by 0.5)	T3	No	No
13	Serum	PVO.4	10	38	5	1	0	39.52	15.85	104-72	VRC01 40mg/kg IV mo(0) + 5mg/kg SC mo(0.5 to 5.5 by 0.5)	T3	No	No
14	Serum	MN.3	20	1091	371	1	1	43.64	44.52	104-72	VRC01 40mg/kg IV mo(0) + 5mg/kg SC mo(0.5 to 5.5 by 0.5)	T3	No	No
14	Serum	MW965.26	20	475	143	1	1	47.5	37.18	104-72	VRC01 40mg/kg IV mo(0) + 5mg/kg SC mo(0.5 to 5.5 by 0.5)	T3	No	No
14	Serum	PVO.4	10	47	5	1	0	48.88	15.85	104-72	VRC01 40mg/kg IV mo(0) + 5mg/kg SC mo(0.5 to 5.5 by 0.5)	T3	No	No
15	Serum	MN.3	20	573	236	1	1	22.92	28.32	104-72	VRC01 40mg/kg IV mo(0) + 5mg/kg SC mo(0.5 to 5.5 by 0.5)	T3	No	No
15	Serum	MW965.26	20	355	136	1	1	35.5	35.36	104-72	VRC01 40mg/kg IV mo(0) + 5mg/kg SC mo(0.5 to 5.5 by 0.5)	T3	No	No
15	Serum	PVO.4	10	23	5	1	0	23.92	15.85	104-72	VRC01 40mg/kg IV mo(0) + 5mg/kg SC mo(0.5 to 5.5 by 0.5)	T3	No	No
16	Serum	MN.3	20	691	248	1	1	27.64	29.76	104-72	VRC01 40mg/kg IV mo(0) + 5mg/kg SC mo(0.5 to 5.5 by 0.5)	T3	No	No
16	Serum	MW965.26	20	365	159	1	1	36.5	41.34	104-72	VRC01 40mg/kg IV mo(0) + 5mg/kg SC mo(0.5 to 5.5 by 0.5)	T3	No	No
16	Serum	PVO.4	10	25	5	1	0	26	15.85	104-72	VRC01 40mg/kg IV mo(0) + 5mg/kg SC mo(0.5 to 5.5 by 0.5)	T3	No	No
17	Serum	MN.3	20	756	278	1	1	30.24	33.36	104-72	VRC01 40mg/kg IV mo(0) + 5mg/kg SC mo(0.5 to 5.5 by 0.5)	T3	No	No
17	Serum	MW965.26	20	310	105	1	1	31	27.3	104-72	VRC01 40mg/kg IV mo(0) + 5mg/kg SC mo(0.5 to 5.5 by 0.5)	T3	No	No
17	Serum	PVO.4	10	18	5	1	0	18.72	15.85	104-72	VRC01 40mg/kg IV mo(0) + 5mg/kg SC mo(0.5 to 5.5 by 0.5)	T3	No	No
18	Serum	MN.3	20	602	214	1	1	24.08	25.68	104-72	VRC01 40mg/kg IV mo(0) + 5mg/kg SC mo(0.5 to 5.5 by 0.5)	T3	No	No
18	Serum	MW965.26	20	248	85	1	1	24.8	22.1	104-72	VRC01 40mg/kg IV mo(0) + 5mg/kg SC mo(0.5 to 5.5 by 0.5)	T3	No	No
18	Serum	PVO.4	10	20	5	1	0	20.8	15.85	104-72	VRC01 40mg/kg IV mo(0) + 5mg/kg SC mo(0.5 to 5.5 by 0.5)	T3	No	No
19	Serum	MN.3	20	416	103	1	1	16.64	12.36	104-72	VRC01 40mg/kg IV mo(0) + 5mg/kg SC mo(0.5 to 5.5 by 0.5)	T3	No	No
19	Serum	MW965.26	20	195	71	1	1	19.5	18.46	104-72	VRC01 40mg/kg IV mo(0) + 5mg/kg SC mo(0.5 to 5.5 by 0.5)	T3	No	No
19	Serum	PVO.4	10	5	5	0	0	5.2	15.85	104-72	VRC01 40mg/kg IV mo(0) + 5mg/kg SC mo(0.5 to 5.5 by 0.5)	T3	No	No
23	Serum	MN.3	20	60	27	1	1	2.4	3.24	104-72	VRC01 40mg/kg IV mo(0) + 5mg/kg SC mo(0.5 to 5.5 by 0.5)	T3	No	No
23	Serum	MW965.26	20	35	10	1	0	3.5	2.6	104-72	VRC01 40mg/kg IV mo(0) + 5mg/kg SC mo(0.5 to 5.5 by 0.5)	T3	No	No
23	Serum	PVO.4	10	5	5	0	0	5.2	15.85	104-72	VRC01 40mg/kg IV mo(0) + 5mg/kg SC mo(0.5 to 5.5 by 0.5)	T3	No	No
2	Serum	MN.3	20	10	10	0	0	0.4	1.2	104-70	Placebo for VRC01 IV mo(0) + SC mo(0.5 to 5.5 by 0.5)	P3	No	No
2	Serum	MW965.26	20	10	10	0	0	1	2.6	104-70	Placebo for VRC01 IV mo(0) + SC mo(0.5 to 5.5 by 0.5)	P3	No	No
2	Serum	PVO.4	10	5	5	0	0	5.2	15.85	104-70	Placebo for VRC01 IV mo(0) + SC mo(0.5 to 5.5 by 0.5)	P3	No	No
4	Serum	MN.3	20	10	10	0	0	0.4	1.2	104-70	Placebo for VRC01 IV mo(0) + SC mo(0.5 to 5.5 by 0.5)	P3	No	No
4	Serum	MW965.26	20	10	10	0	0	1	2.6	104-70	Placebo for VRC01 IV mo(0) + SC mo(0.5 to 5.5 by 0.5)	P3	No	No
4	Serum	PVO.4	10	5	5	0	0	5.2	15.85	104-70	Placebo for VRC01 IV mo(0) + SC mo(0.5 to 5.5 by 0.5)	P3	No	No
5	Serum	MN.3	20	10	10	0	0	0.4	1.2	104-70	Placebo for VRC01 IV mo(0) + SC mo(0.5 to 5.5 by 0.5)	P3	No	No
5	Serum	MW965.26	20	10	10	0	0	1	2.6	104-70	Placebo for VRC01 IV mo(0) + SC mo(0.5 to 5.5 by 0.5)	P3	No	No
5	Serum	PVO.4	10	5	5	0	0	5.2	15.85	104-70	Placebo for VRC01 IV mo(0) + SC mo(0.5 to 5.5 by 0.5)	P3	No	No
6	Serum	MN.3	20	10	10	0	0	0.4	1.2	104-70	Placebo for VRC01 IV mo(0) + SC mo(0.5 to 5.5 by 0.5)	P3	No	No
6	Serum	MW965.26	20	10	10	0	0	1	2.6	104-70	Placebo for VRC01 IV mo(0) + SC mo(0.5 to 5.5 by 0.5)	P3	No	No
6	Serum	PVO.4	10	5	5	0	0	5.2	15.85	104-70	Placebo for VRC01 IV mo(0) + SC mo(0.5 to 5.5 by 0.5)	P3	No	No
8	Serum	MN.3	20	10	10	0	0	0.4	1.2	104-70	Placebo for VRC01 IV mo(0) + SC mo(0.5 to 5.5 by 0.5)	P3	No	No
8	Serum	MW965.26	20	10	10	0	0	1	2.6	104-70	Placebo for VRC01 IV mo(0) + SC mo(0.5 to 5.5 by 0.5)	P3	No	No
8	Serum	PVO.4	10	5	5	0	0	5.2	15.85	104-70	Placebo for VRC01 IV mo(0) + SC mo(0.5 to 5.5 by 0.5)	P3	No	No
9	Serum	MN.3	20	10	10	0	0	0.4	1.2	104-70	Placebo for VRC01 IV mo(0) + SC mo(0.5 to 5.5 by 0.5)	P3	No	No
9	Serum	MW965.26	20	10	10	0	0	1	2.6	104-70	Placebo for VRC01 IV mo(0) + SC mo(0.5 to 5.5 by 0.5)	P3	No	No
9	Serum	PVO.4	10	5	5	0	0	5.2	15.85	104-70	Placebo for VRC01 IV mo(0) + SC mo(0.5 to 5.5 by 0.5)	P3	No	No
11	Serum	MN.3	20	10	10	0	0	0.4	1.2	104-70	Placebo for VRC01 IV mo(0) + SC mo(0.5 to 5.5 by 0.5)	P3	No	No
11	Serum	MW965.26	20	10	10	0	0	1	2.6	104-70	Placebo for VRC01 IV mo(0) + SC mo(0.5 to 5.5 by 0.5)	P3	No	No
11	Serum	PVO.4	10	5	5	0	0	5.2	15.85	104-70	Placebo for VRC01 IV mo(0) + SC mo(0.5 to 5.5 by 0.5)	P3	No	No
12	Serum	MN.3	20	10	10	0	0	0.4	1.2	104-70	Placebo for VRC01 IV mo(0) + SC mo(0.5 to 5.5 by 0.5)	P3	No	No
12	Serum	MW965.26	20	10	10	0	0	1	2.6	104-70	Placebo for VRC01 IV mo(0) + SC mo(0.5 to 5.5 by 0.5)	P3	No	No
12	Serum	PVO.4	10	5	5	0	0	5.2	15.85	104-70	Placebo for VRC01 IV mo(0) + SC mo(0.5 to 5.5 by 0.5)	P3	No	No
13	Serum	MN.3	20	10	10	0	0	0.4	1.2	104-70	Placebo for VRC01 IV mo(0) + SC mo(0.5 to 5.5 by 0.5)	P3	No	No
13	Serum	MW965.26	20	10	10	0	0	1	2.6	104-70	Placebo for VRC01 IV mo(0) + SC mo(0.5 to 5.5 by 0.5)	P3	No	No
13	Serum	PVO.4	10	5	5	0	0	5.2	15.85	104-70	Placebo for VRC01 IV mo(0) + SC mo(0.5 to 5.5 by 0.5)	P3	No	No
14	Serum	MN.3	20	10	10	0	0	0.4	1.2	104-70	Placebo for VRC01 IV mo(0) + SC mo(0.5 to 5.5 by 0.5)	P3	No	No
14	Serum	MW965.26	20	10	10	0	0	1	2.6	104-70	Placebo for VRC01 IV mo(0) + SC mo(0.5 to 5.5 by 0.5)	P3	No	No
14	Serum	PVO.4	10	5	5	0	0	5.2	15.85	104-70	Placebo for VRC01 IV mo(0) + SC mo(0.5 to 5.5 by 0.5)	P3	No	No
15	Serum	MN.3	20	10	10	0	0	0.4	1.2	104-70	Placebo for VRC01 IV mo(0) + SC mo(0.5 to 5.5 by 0.5)	P3	No	No
15	Serum	MW965.26	20	10	10	0	0	1	2.6	104-70	Placebo for VRC01 IV mo(0) + SC mo(0.5 to 5.5 by 0.5)	P3	No	No
15	Serum	PVO.4	10	5	5	0	0	5.2	15.85	104-70	Placebo for VRC01 IV mo(0) + SC mo(0.5 to 5.5 by 0.5)	P3	No	No
16	Serum	MN.3	20	10	10	0	0	0.4	1.2	104-70	Placebo for VRC01 IV mo(0) + SC mo(0.5 to 5.5 by 0.5)	P3	No	No
16	Serum	MW965.26	20	10	10	0	0	1	2.6	104-70	Placebo for VRC01 IV mo(0) + SC mo(0.5 to 5.5 by 0.5)	P3	No	No
16	Serum	PVO.4	10	5	5	0	0	5.2	15.85	104-70	Placebo for VRC01 IV mo(0) + SC mo(0.5 to 5.5 by 0.5)	P3	No	No
17	Serum	MN.3	20	10	10	0	0	0.4	1.2	104-70	Placebo for VRC01 IV mo(0) + SC mo(0.5 to 5.5 by 0.5)	P3	No	No
17	Serum	MW965.26	20	10	10	0	0	1	2.6	104-70	Placebo for VRC01 IV mo(0) + SC mo(0.5 to 5.5 by 0.5)	P3	No	No
17	Serum	PVO.4	10	5	5	0	0	5.2	15.85	104-70	Placebo for VRC01 IV mo(0) + SC mo(0.5 to 5.5 by 0.5)	P3	No	No
18	Serum	MN.3	20	10	10	0	0	0.4	1.2	104-70	Placebo for VRC01 IV mo(0) + SC mo(0.5 to 5.5 by 0.5)	P3	No	No
18	Serum	MW965.26	20	10	10	0	0	1	2.6	104-70	Placebo for VRC01 IV mo(0) + SC mo(0.5 to 5.5 by 0.5)	P3	No	No
18	Serum	PVO.4	10	5	5	0	0	5.2	15.85	104-70	Placebo for VRC01 IV mo(0) + SC mo(0.5 to 5.5 by 0.5)	P3	No	No
19	Serum	MN.3	20	10	10	0	0	0.4	1.2	104-70	Placebo for VRC01 IV mo(0) + SC mo(0.5 to 5.5 by 0.5)	P3	No	No
19	Serum	MW965.26	20	10	10	0	0	1	2.6	104-70	Placebo for VRC01 IV mo(0) + SC mo(0.5 to 5.5 by 0.5)	P3	No	No
19	Serum	PVO.4	10	5	5	0	0	5.2	15.85	104-70	Placebo for VRC01 IV mo(0) + SC mo(0.5 to 5.5 by 0.5)	P3	No	No
23	Serum	MN.3	20	10	10	0	0	0.4	1.2	104-70	Placebo for VRC01 IV mo(0) + SC mo(0.5 to 5.5 by 0.5)	P3	No	No
23	Serum	MW965.26	20	10	10	0	0	1	2.6	104-70	Placebo for VRC01 IV mo(0) + SC mo(0.5 to 5.5 by 0.5)	P3	No	No
23	Serum	PVO.4	10	5	5	0	0	5.2	15.85	104-70	Placebo for VRC01 IV mo(0) + SC mo(0.5 to 5.5 by 0.5)	P3	No	No
2	Serum	MN.3	20	10	10	0	0	0.4	1.2	104-67	VRC01 40mg/kg IV mo(0) + 5mg/kg SC mo(0.5 to 5.5 by 0.5)	T3	No	No
2	Serum	MW965.26	20	10	10	0	0	1	2.6	104-67	VRC01 40mg/kg IV mo(0) + 5mg/kg SC mo(0.5 to 5.5 by 0.5)	T3	No	No
2	Serum	PVO.4	10	5	5	0	0	5.2	15.85	104-67	VRC01 40mg/kg IV mo(0) + 5mg/kg SC mo(0.5 to 5.5 by 0.5)	T3	No	No
4	Serum	MN.3	20	3074	1411	1	1	122.96	169.32	104-67	VRC01 40mg/kg IV mo(0) + 5mg/kg SC mo(0.5 to 5.5 by 0.5)	T3	No	No
4	Serum	MW965.26	20	1692	820	1	1	169.2	213.2	104-67	VRC01 40mg/kg IV mo(0) + 5mg/kg SC mo(0.5 to 5.5 by 0.5)	T3	No	No
4	Serum	PVO.4	10	173	62	1	1	179.92	196.54	104-67	VRC01 40mg/kg IV mo(0) + 5mg/kg SC mo(0.5 to 5.5 by 0.5)	T3	No	No
5	Serum	MN.3	20	2907	1408	1	1	116.28	168.96	104-67	VRC01 40mg/kg IV mo(0) + 5mg/kg SC mo(0.5 to 5.5 by 0.5)	T3	No	No
5	Serum	MW965.26	20	1826	645	1	1	182.6	167.7	104-67	VRC01 40mg/kg IV mo(0) + 5mg/kg SC mo(0.5 to 5.5 by 0.5)	T3	No	No
5	Serum	PVO.4	10	117	42	1	1	121.68	133.14	104-67	VRC01 40mg/kg IV mo(0) + 5mg/kg SC mo(0.5 to 5.5 by 0.5)	T3	No	No
6	Serum	MN.3	20	2100	940	1	1	84	112.8	104-67	VRC01 40mg/kg IV mo(0) + 5mg/kg SC mo(0.5 to 5.5 by 0.5)	T3	No	No
6	Serum	MW965.26	20	1486	494	1	1	148.6	128.44	104-67	VRC01 40mg/kg IV mo(0) + 5mg/kg SC mo(0.5 to 5.5 by 0.5)	T3	No	No
6	Serum	PVO.4	10	116	42	1	1	120.64	133.14	104-67	VRC01 40mg/kg IV mo(0) + 5mg/kg SC mo(0.5 to 5.5 by 0.5)	T3	No	No
8	Serum	MN.3	20	1907	675	1	1	76.28	81	104-67	VRC01 40mg/kg IV mo(0) + 5mg/kg SC mo(0.5 to 5.5 by 0.5)	T3	No	No
8	Serum	MW965.26	20	857	315	1	1	85.7	81.9	104-67	VRC01 40mg/kg IV mo(0) + 5mg/kg SC mo(0.5 to 5.5 by 0.5)	T3	No	No
8	Serum	PVO.4	10	78	27	1	1	81.12	85.59	104-67	VRC01 40mg/kg IV mo(0) + 5mg/kg SC mo(0.5 to 5.5 by 0.5)	T3	No	No
9	Serum	MN.3	20	1233	503	1	1	49.32	60.36	104-67	VRC01 40mg/kg IV mo(0) + 5mg/kg SC mo(0.5 to 5.5 by 0.5)	T3	No	No
9	Serum	MW965.26	20	730	243	1	1	73	63.18	104-67	VRC01 40mg/kg IV mo(0) + 5mg/kg SC mo(0.5 to 5.5 by 0.5)	T3	No	No
9	Serum	PVO.4	10	52	17	1	1	54.08	53.89	104-67	VRC01 40mg/kg IV mo(0) + 5mg/kg SC mo(0.5 to 5.5 by 0.5)	T3	No	No
11	Serum	MN.3	20	851	341	1	1	34.04	40.92	104-67	VRC01 40mg/kg IV mo(0) + 5mg/kg SC mo(0.5 to 5.5 by 0.5)	T3	No	No
11	Serum	MW965.26	20	561	185	1	1	56.1	48.1	104-67	VRC01 40mg/kg IV mo(0) + 5mg/kg SC mo(0.5 to 5.5 by 0.5)	T3	No	No
11	Serum	PVO.4	10	45	13	1	1	46.8	41.21	104-67	VRC01 40mg/kg IV mo(0) + 5mg/kg SC mo(0.5 to 5.5 by 0.5)	T3	No	No
14	Serum	MN.3	20	435	153	1	1	17.4	18.36	104-67	VRC01 40mg/kg IV mo(0) + 5mg/kg SC mo(0.5 to 5.5 by 0.5)	T3	No	No
14	Serum	MW965.26	20	193	81	1	1	19.3	21.06	104-67	VRC01 40mg/kg IV mo(0) + 5mg/kg SC mo(0.5 to 5.5 by 0.5)	T3	No	No
14	Serum	PVO.4	10	29	12	1	1	30.16	38.04	104-67	VRC01 40mg/kg IV mo(0) + 5mg/kg SC mo(0.5 to 5.5 by 0.5)	T3	No	No
15	Serum	MN.3	20	550	160	1	1	22	19.2	104-67	VRC01 40mg/kg IV mo(0) + 5mg/kg SC mo(0.5 to 5.5 by 0.5)	T3	No	No
15	Serum	MW965.26	20	191	102	1	1	19.1	26.52	104-67	VRC01 40mg/kg IV mo(0) + 5mg/kg SC mo(0.5 to 5.5 by 0.5)	T3	No	No
15	Serum	PVO.4	10	27	5	1	0	28.08	15.85	104-67	VRC01 40mg/kg IV mo(0) + 5mg/kg SC mo(0.5 to 5.5 by 0.5)	T3	No	No
16	Serum	MN.3	20	925	274	1	1	37	32.88	104-67	VRC01 40mg/kg IV mo(0) + 5mg/kg SC mo(0.5 to 5.5 by 0.5)	T3	No	No
16	Serum	MW965.26	20	208	86	1	1	20.8	22.36	104-67	VRC01 40mg/kg IV mo(0) + 5mg/kg SC mo(0.5 to 5.5 by 0.5)	T3	No	No
16	Serum	PVO.4	10	33	14	1	1	34.32	44.38	104-67	VRC01 40mg/kg IV mo(0) + 5mg/kg SC mo(0.5 to 5.5 by 0.5)	T3	No	No
17	Serum	MN.3	20	404	118	1	1	16.16	14.16	104-67	VRC01 40mg/kg IV mo(0) + 5mg/kg SC mo(0.5 to 5.5 by 0.5)	T3	No	No
17	Serum	MW965.26	20	160	67	1	1	16	17.42	104-67	VRC01 40mg/kg IV mo(0) + 5mg/kg SC mo(0.5 to 5.5 by 0.5)	T3	No	No
17	Serum	PVO.4	10	21	5	1	0	21.84	15.85	104-67	VRC01 40mg/kg IV mo(0) + 5mg/kg SC mo(0.5 to 5.5 by 0.5)	T3	No	No
19	Serum	MN.3	20	374	92	1	1	14.96	11.04	104-67	VRC01 40mg/kg IV mo(0) + 5mg/kg SC mo(0.5 to 5.5 by 0.5)	T3	No	No
19	Serum	MW965.26	20	125	42	1	1	12.5	10.92	104-67	VRC01 40mg/kg IV mo(0) + 5mg/kg SC mo(0.5 to 5.5 by 0.5)	T3	No	No
19	Serum	PVO.4	10	20	5	1	0	20.8	15.85	104-67	VRC01 40mg/kg IV mo(0) + 5mg/kg SC mo(0.5 to 5.5 by 0.5)	T3	No	No
23	Serum	MN.3	20	43	10	1	0	1.72	1.2	104-67	VRC01 40mg/kg IV mo(0) + 5mg/kg SC mo(0.5 to 5.5 by 0.5)	T3	No	No
23	Serum	MW965.26	20	27	10	1	0	2.7	2.6	104-67	VRC01 40mg/kg IV mo(0) + 5mg/kg SC mo(0.5 to 5.5 by 0.5)	T3	No	No
23	Serum	PVO.4	10	5	5	0	0	5.2	15.85	104-67	VRC01 40mg/kg IV mo(0) + 5mg/kg SC mo(0.5 to 5.5 by 0.5)	T3	No	No
2	Serum	MN.3	20	10	10	0	0	0.4	1.2	104-30	VRC01 40mg/kg IV mo(0) + 5mg/kg SC mo(0.5 to 5.5 by 0.5)	T3	No	No
2	Serum	MW965.26	20	10	10	0	0	1	2.6	104-30	VRC01 40mg/kg IV mo(0) + 5mg/kg SC mo(0.5 to 5.5 by 0.5)	T3	No	No
2	Serum	PVO.4	10	5	5	0	0	5.2	15.85	104-30	VRC01 40mg/kg IV mo(0) + 5mg/kg SC mo(0.5 to 5.5 by 0.5)	T3	No	No
4	Serum	MN.3	20	4080	1789	1	1	163.2	214.68	104-30	VRC01 40mg/kg IV mo(0) + 5mg/kg SC mo(0.5 to 5.5 by 0.5)	T3	No	No
4	Serum	MW965.26	20	1588	705	1	1	158.8	183.3	104-30	VRC01 40mg/kg IV mo(0) + 5mg/kg SC mo(0.5 to 5.5 by 0.5)	T3	No	No
4	Serum	PVO.4	10	147	54	1	1	152.88	171.18	104-30	VRC01 40mg/kg IV mo(0) + 5mg/kg SC mo(0.5 to 5.5 by 0.5)	T3	No	No
5	Serum	MN.3	20	3463	1347	1	1	138.52	161.64	104-30	VRC01 40mg/kg IV mo(0) + 5mg/kg SC mo(0.5 to 5.5 by 0.5)	T3	No	No
5	Serum	MW965.26	20	1487	533	1	1	148.7	138.58	104-30	VRC01 40mg/kg IV mo(0) + 5mg/kg SC mo(0.5 to 5.5 by 0.5)	T3	No	No
5	Serum	PVO.4	10	156	56	1	1	162.24	177.52	104-30	VRC01 40mg/kg IV mo(0) + 5mg/kg SC mo(0.5 to 5.5 by 0.5)	T3	No	No
6	Serum	MN.3	20	3223	1134	1	1	128.92	136.08	104-30	VRC01 40mg/kg IV mo(0) + 5mg/kg SC mo(0.5 to 5.5 by 0.5)	T3	No	No
6	Serum	MW965.26	20	1299	485	1	1	129.9	126.1	104-30	VRC01 40mg/kg IV mo(0) + 5mg/kg SC mo(0.5 to 5.5 by 0.5)	T3	No	No
6	Serum	PVO.4	10	111	41	1	1	115.44	129.97	104-30	VRC01 40mg/kg IV mo(0) + 5mg/kg SC mo(0.5 to 5.5 by 0.5)	T3	No	No
8	Serum	MN.3	20	1770	570	1	1	70.8	68.4	104-30	VRC01 40mg/kg IV mo(0) + 5mg/kg SC mo(0.5 to 5.5 by 0.5)	T3	No	No
8	Serum	MW965.26	20	775	261	1	1	77.5	67.86	104-30	VRC01 40mg/kg IV mo(0) + 5mg/kg SC mo(0.5 to 5.5 by 0.5)	T3	No	No
8	Serum	PVO.4	10	72	30	1	1	74.88	95.1	104-30	VRC01 40mg/kg IV mo(0) + 5mg/kg SC mo(0.5 to 5.5 by 0.5)	T3	No	No
9	Serum	MN.3	20	1864	702	1	1	74.56	84.24	104-30	VRC01 40mg/kg IV mo(0) + 5mg/kg SC mo(0.5 to 5.5 by 0.5)	T3	No	No
9	Serum	MW965.26	20	589	209	1	1	58.9	54.34	104-30	VRC01 40mg/kg IV mo(0) + 5mg/kg SC mo(0.5 to 5.5 by 0.5)	T3	No	No
9	Serum	PVO.4	10	71	31	1	1	73.84	98.27	104-30	VRC01 40mg/kg IV mo(0) + 5mg/kg SC mo(0.5 to 5.5 by 0.5)	T3	No	No
11	Serum	MN.3	20	1598	704	1	1	63.92	84.48	104-30	VRC01 40mg/kg IV mo(0) + 5mg/kg SC mo(0.5 to 5.5 by 0.5)	T3	No	No
11	Serum	MW965.26	20	530	243	1	1	53	63.18	104-30	VRC01 40mg/kg IV mo(0) + 5mg/kg SC mo(0.5 to 5.5 by 0.5)	T3	No	No
11	Serum	PVO.4	10	58	25	1	1	60.32	79.25	104-30	VRC01 40mg/kg IV mo(0) + 5mg/kg SC mo(0.5 to 5.5 by 0.5)	T3	No	No
14	Serum	MN.3	20	340	142	1	1	13.6	17.04	104-30	VRC01 40mg/kg IV mo(0) + 5mg/kg SC mo(0.5 to 5.5 by 0.5)	T3	No	No
14	Serum	MW965.26	20	123	57	1	1	12.3	14.82	104-30	VRC01 40mg/kg IV mo(0) + 5mg/kg SC mo(0.5 to 5.5 by 0.5)	T3	No	No
14	Serum	PVO.4	10	18	5	1	0	18.72	15.85	104-30	VRC01 40mg/kg IV mo(0) + 5mg/kg SC mo(0.5 to 5.5 by 0.5)	T3	No	No
15	Serum	MN.3	20	910	247	1	1	36.4	29.64	104-30	VRC01 40mg/kg IV mo(0) + 5mg/kg SC mo(0.5 to 5.5 by 0.5)	T3	No	No
15	Serum	MW965.26	20	305	125	1	1	30.5	32.5	104-30	VRC01 40mg/kg IV mo(0) + 5mg/kg SC mo(0.5 to 5.5 by 0.5)	T3	No	No
15	Serum	PVO.4	10	34	10	1	1	35.36	31.7	104-30	VRC01 40mg/kg IV mo(0) + 5mg/kg SC mo(0.5 to 5.5 by 0.5)	T3	No	No
16	Serum	MN.3	20	809	300	1	1	32.36	36	104-30	VRC01 40mg/kg IV mo(0) + 5mg/kg SC mo(0.5 to 5.5 by 0.5)	T3	No	No
16	Serum	MW965.26	20	304	127	1	1	30.4	33.02	104-30	VRC01 40mg/kg IV mo(0) + 5mg/kg SC mo(0.5 to 5.5 by 0.5)	T3	No	No
16	Serum	PVO.4	10	36	13	1	1	37.44	41.21	104-30	VRC01 40mg/kg IV mo(0) + 5mg/kg SC mo(0.5 to 5.5 by 0.5)	T3	No	No
17	Serum	MN.3	20	1101	288	1	1	44.04	34.56	104-30	VRC01 40mg/kg IV mo(0) + 5mg/kg SC mo(0.5 to 5.5 by 0.5)	T3	No	No
17	Serum	MW965.26	20	408	149	1	1	40.8	38.74	104-30	VRC01 40mg/kg IV mo(0) + 5mg/kg SC mo(0.5 to 5.5 by 0.5)	T3	No	No
17	Serum	PVO.4	10	42	14	1	1	43.68	44.38	104-30	VRC01 40mg/kg IV mo(0) + 5mg/kg SC mo(0.5 to 5.5 by 0.5)	T3	No	No
19	Serum	MN.3	20	559	138	1	1	22.36	16.56	104-30	VRC01 40mg/kg IV mo(0) + 5mg/kg SC mo(0.5 to 5.5 by 0.5)	T3	No	No
19	Serum	MW965.26	20	155	47	1	1	15.5	12.22	104-30	VRC01 40mg/kg IV mo(0) + 5mg/kg SC mo(0.5 to 5.5 by 0.5)	T3	No	No
19	Serum	PVO.4	10	21	5	1	0	21.84	15.85	104-30	VRC01 40mg/kg IV mo(0) + 5mg/kg SC mo(0.5 to 5.5 by 0.5)	T3	No	No
2	Serum	MN.3	20	10	10	0	0	0.4	1.2	104-66	VRC01 40mg/kg mo(0,2,4)	T2	No	No
2	Serum	MW965.26	20	10	10	0	0	1	2.6	104-66	VRC01 40mg/kg mo(0,2,4)	T2	No	No
2	Serum	PVO.4	10	5	5	0	0	5.2	15.85	104-66	VRC01 40mg/kg mo(0,2,4)	T2	No	No
3	Serum	MN.3	20	15492	4742	1	1	619.68	569.04	104-66	VRC01 40mg/kg mo(0,2,4)	T2	No	No
3	Serum	MW965.26	20	9064	3363	1	1	906.4	874.38	104-66	VRC01 40mg/kg mo(0,2,4)	T2	No	No
3	Serum	PVO.4	10	648	187	1	1	673.92	592.79	104-66	VRC01 40mg/kg mo(0,2,4)	T2	No	No
4	Serum	MN.3	20	2300	943	1	1	92	113.16	104-66	VRC01 40mg/kg mo(0,2,4)	T2	No	No
4	Serum	MW965.26	20	1774	581	1	1	177.4	151.06	104-66	VRC01 40mg/kg mo(0,2,4)	T2	No	No
4	Serum	PVO.4	10	125	33	1	1	130	104.61	104-66	VRC01 40mg/kg mo(0,2,4)	T2	No	No
6	Serum	MN.3	20	1372	494	1	1	54.88	59.28	104-66	VRC01 40mg/kg mo(0,2,4)	T2	No	No
6	Serum	MW965.26	20	626	213	1	1	62.6	55.38	104-66	VRC01 40mg/kg mo(0,2,4)	T2	No	No
6	Serum	PVO.4	10	40	15	1	1	41.6	47.55	104-66	VRC01 40mg/kg mo(0,2,4)	T2	No	No
9	Serum	MN.3	20	270	78	1	1	10.8	9.36	104-66	VRC01 40mg/kg mo(0,2,4)	T2	No	No
9	Serum	MW965.26	20	133	51	1	1	13.3	13.26	104-66	VRC01 40mg/kg mo(0,2,4)	T2	No	No
9	Serum	PVO.4	10	5	5	0	0	5.2	15.85	104-66	VRC01 40mg/kg mo(0,2,4)	T2	No	No
10	Serum	MN.3	20	14034	5702	1	1	561.36	684.24	104-66	VRC01 40mg/kg mo(0,2,4)	T2	No	No
10	Serum	MW965.26	20	8442	2795	1	1	844.2	726.7	104-66	VRC01 40mg/kg mo(0,2,4)	T2	No	No
10	Serum	PVO.4	10	621	182	1	1	645.84	576.94	104-66	VRC01 40mg/kg mo(0,2,4)	T2	No	No
12	Serum	MN.3	20	1138	420	1	1	45.52	50.4	104-66	VRC01 40mg/kg mo(0,2,4)	T2	No	No
12	Serum	MW965.26	20	579	173	1	1	57.9	44.98	104-66	VRC01 40mg/kg mo(0,2,4)	T2	No	No
12	Serum	PVO.4	10	42	14	1	1	43.68	44.38	104-66	VRC01 40mg/kg mo(0,2,4)	T2	No	No
14	Serum	MN.3	20	167	60	1	1	6.68	7.2	104-66	VRC01 40mg/kg mo(0,2,4)	T2	No	No
14	Serum	MW965.26	20	110	43	1	1	11	11.18	104-66	VRC01 40mg/kg mo(0,2,4)	T2	No	No
14	Serum	PVO.4	10	5	5	0	0	5.2	15.85	104-66	VRC01 40mg/kg mo(0,2,4)	T2	No	No
19	Serum	MN.3	20	10	10	0	0	0.4	1.2	104-66	VRC01 40mg/kg mo(0,2,4)	T2	No	No
19	Serum	MW965.26	20	10	10	0	0	1	2.6	104-66	VRC01 40mg/kg mo(0,2,4)	T2	No	No
19	Serum	PVO.4	10	5	5	0	0	5.2	15.85	104-66	VRC01 40mg/kg mo(0,2,4)	T2	No	No
22	Serum	MN.3	20	10	10	0	0	0.4	1.2	104-66	VRC01 40mg/kg mo(0,2,4)	T2	No	No
22	Serum	MW965.26	20	10	10	0	0	1	2.6	104-66	VRC01 40mg/kg mo(0,2,4)	T2	No	No
22	Serum	PVO.4	10	5	5	0	0	5.2	15.85	104-66	VRC01 40mg/kg mo(0,2,4)	T2	No	No
23	Serum	MN.3	20	10	10	0	0	0.4	1.2	104-66	VRC01 40mg/kg mo(0,2,4)	T2	No	No
23	Serum	MW965.26	20	10	10	0	0	1	2.6	104-66	VRC01 40mg/kg mo(0,2,4)	T2	No	No
23	Serum	PVO.4	10	5	5	0	0	5.2	15.85	104-66	VRC01 40mg/kg mo(0,2,4)	T2	No	No
2	Serum	MN.3	20	10	10	0	0	0.4	1.2	104-83	VRC01 10mg/kg mo(0,2,4)	T4	Yes	No
2	Serum	MW965.26	20	10	10	0	0	1	2.6	104-83	VRC01 10mg/kg mo(0,2,4)	T4	Yes	No
2	Serum	PVO.4	10	5	5	0	0	5.2	15.85	104-83	VRC01 10mg/kg mo(0,2,4)	T4	Yes	No
3	Serum	MN.3	20	2347	1008	1	1	93.88	120.96	104-83	VRC01 10mg/kg mo(0,2,4)	T4	Yes	No
3	Serum	MW965.26	20	989	367	1	1	98.9	95.42	104-83	VRC01 10mg/kg mo(0,2,4)	T4	Yes	No
3	Serum	PVO.4	10	86	25	1	1	89.44	79.25	104-83	VRC01 10mg/kg mo(0,2,4)	T4	Yes	No
4	Serum	MN.3	20	1377	500	1	1	55.08	60	104-83	VRC01 10mg/kg mo(0,2,4)	T4	Yes	No
4	Serum	MW965.26	20	606	195	1	1	60.6	50.7	104-83	VRC01 10mg/kg mo(0,2,4)	T4	Yes	No
4	Serum	PVO.4	10	38	13	1	1	39.52	41.21	104-83	VRC01 10mg/kg mo(0,2,4)	T4	Yes	No
6	Serum	MN.3	20	666	252	1	1	26.64	30.24	104-83	VRC01 10mg/kg mo(0,2,4)	T4	Yes	No
6	Serum	MW965.26	20	345	113	1	1	34.5	29.38	104-83	VRC01 10mg/kg mo(0,2,4)	T4	Yes	No
6	Serum	PVO.4	10	20	5	1	0	20.8	15.85	104-83	VRC01 10mg/kg mo(0,2,4)	T4	Yes	No
9	Serum	MN.3	20	110	44	1	1	4.4	5.28	104-83	VRC01 10mg/kg mo(0,2,4)	T4	Yes	No
9	Serum	MW965.26	20	86	37	1	1	8.6	9.62	104-83	VRC01 10mg/kg mo(0,2,4)	T4	Yes	No
9	Serum	PVO.4	10	5	5	0	0	5.2	15.85	104-83	VRC01 10mg/kg mo(0,2,4)	T4	Yes	No
10	Serum	MN.3	20	2174	788	1	1	86.96	94.56	104-83	VRC01 10mg/kg mo(0,2,4)	T4	Yes	No
10	Serum	MW965.26	20	651	197	1	1	65.1	51.22	104-83	VRC01 10mg/kg mo(0,2,4)	T4	Yes	No
10	Serum	PVO.4	10	83	30	1	1	86.32	95.1	104-83	VRC01 10mg/kg mo(0,2,4)	T4	Yes	No
11	Serum	MN.3	20	1247	360	1	1	49.88	43.2	104-83	VRC01 10mg/kg mo(0,2,4)	T4	Yes	No
11	Serum	MW965.26	20	328	201	1	1	32.8	52.26	104-83	VRC01 10mg/kg mo(0,2,4)	T4	Yes	No
11	Serum	PVO.4	10	39	16	1	1	40.56	50.72	104-83	VRC01 10mg/kg mo(0,2,4)	T4	Yes	No
12	Serum	MN.3	20	955	242	1	1	38.2	29.04	104-83	VRC01 10mg/kg mo(0,2,4)	T4	Yes	No
12	Serum	MW965.26	20	351	127	1	1	35.1	33.02	104-83	VRC01 10mg/kg mo(0,2,4)	T4	Yes	No
12	Serum	PVO.4	10	12	5	1	0	12.48	15.85	104-83	VRC01 10mg/kg mo(0,2,4)	T4	Yes	No
14	Serum	MN.3	20	135	60	1	1	5.4	7.2	104-83	VRC01 10mg/kg mo(0,2,4)	T4	Yes	No
14	Serum	MW965.26	20	95	41	1	1	9.5	10.66	104-83	VRC01 10mg/kg mo(0,2,4)	T4	Yes	No
14	Serum	PVO.4	10	5	5	0	0	5.2	15.85	104-83	VRC01 10mg/kg mo(0,2,4)	T4	Yes	No
14	Serum	MN.3	200	10242	2832	1	1	409.68	339.84	104-83	VRC01 10mg/kg mo(0,2,4)	T4	Yes	Yes
14	Serum	MW965.26	20	10655	2403	1	1	1065.5	624.78	104-83	VRC01 10mg/kg mo(0,2,4)	T4	Yes	Yes
14	Serum	PVO.4	10	513	179	1	1	533.52	567.43	104-83	VRC01 10mg/kg mo(0,2,4)	T4	Yes	Yes
15	Serum	MN.3	20	1089	366	1	1	43.56	43.92	104-83	VRC01 10mg/kg mo(0,2,4)	T4	Yes	No
15	Serum	MW965.26	20	802	204	1	1	80.2	53.04	104-83	VRC01 10mg/kg mo(0,2,4)	T4	Yes	No
15	Serum	PVO.4	10	49	18	1	1	50.96	57.06	104-83	VRC01 10mg/kg mo(0,2,4)	T4	Yes	No
16	Serum	MN.3	20	711	199	1	1	28.44	23.88	104-83	VRC01 10mg/kg mo(0,2,4)	T4	Yes	No
16	Serum	MW965.26	20	198	79	1	1	19.8	20.54	104-83	VRC01 10mg/kg mo(0,2,4)	T4	Yes	No
16	Serum	PVO.4	10	11	5	1	0	11.44	15.85	104-83	VRC01 10mg/kg mo(0,2,4)	T4	Yes	No
19	Serum	MN.3	20	195	65	1	1	7.8	7.8	104-83	VRC01 10mg/kg mo(0,2,4)	T4	Yes	No
19	Serum	MW965.26	20	104	43	1	1	10.4	11.18	104-83	VRC01 10mg/kg mo(0,2,4)	T4	Yes	No
19	Serum	PVO.4	10	5	5	0	0	5.2	15.85	104-83	VRC01 10mg/kg mo(0,2,4)	T4	Yes	No
20	Serum	MN.3	20	122	54	1	1	4.88	6.48	104-83	VRC01 10mg/kg mo(0,2,4)	T4	Yes	No
20	Serum	MW965.26	20	62	25	1	1	6.2	6.5	104-83	VRC01 10mg/kg mo(0,2,4)	T4	Yes	No
20	Serum	PVO.4	10	5	5	0	0	5.2	15.85	104-83	VRC01 10mg/kg mo(0,2,4)	T4	Yes	No
21	Serum	MN.3	20	59	26	1	1	2.36	3.12	104-83	VRC01 10mg/kg mo(0,2,4)	T4	Yes	No
21	Serum	MW965.26	20	48	10	1	0	4.8	2.6	104-83	VRC01 10mg/kg mo(0,2,4)	T4	Yes	No
21	Serum	PVO.4	10	5	5	0	0	5.2	15.85	104-83	VRC01 10mg/kg mo(0,2,4)	T4	Yes	No
22	Serum	MN.3	20	43	10	1	0	1.72	1.2	104-83	VRC01 10mg/kg mo(0,2,4)	T4	Yes	No
22	Serum	MW965.26	20	37	10	1	0	3.7	2.6	104-83	VRC01 10mg/kg mo(0,2,4)	T4	Yes	No
22	Serum	PVO.4	10	5	5	0	0	5.2	15.85	104-83	VRC01 10mg/kg mo(0,2,4)	T4	Yes	No
23	Serum	MN.3	20	10	10	0	0	0.4	1.2	104-83	VRC01 10mg/kg mo(0,2,4)	T4	Yes	No
23	Serum	MW965.26	20	10	10	0	0	1	2.6	104-83	VRC01 10mg/kg mo(0,2,4)	T4	Yes	No
23	Serum	PVO.4	10	5	5	0	0	5.2	15.85	104-83	VRC01 10mg/kg mo(0,2,4)	T4	Yes	No
2	Serum	MN.3	20	10	10	0	0	0.4	1.2	104-16	VRC01 10mg/kg mo(0,2,4)	T4	Yes	No
2	Serum	MW965.26	20	10	10	0	0	1	2.6	104-16	VRC01 10mg/kg mo(0,2,4)	T4	Yes	No
2	Serum	PVO.4	10	5	5	0	0	5.2	15.85	104-16	VRC01 10mg/kg mo(0,2,4)	T4	Yes	No
4	Serum	MN.3	20	1129	358	1	1	45.16	42.96	104-16	VRC01 10mg/kg mo(0,2,4)	T4	Yes	No
4	Serum	MW965.26	20	421	156	1	1	42.1	40.56	104-16	VRC01 10mg/kg mo(0,2,4)	T4	Yes	No
4	Serum	PVO.4	10	37	13	1	1	38.48	41.21	104-16	VRC01 10mg/kg mo(0,2,4)	T4	Yes	No
6	Serum	MN.3	20	436	144	1	1	17.44	17.28	104-16	VRC01 10mg/kg mo(0,2,4)	T4	Yes	No
6	Serum	MW965.26	20	225	70	1	1	22.5	18.2	104-16	VRC01 10mg/kg mo(0,2,4)	T4	Yes	No
6	Serum	PVO.4	10	11	5	1	0	11.44	15.85	104-16	VRC01 10mg/kg mo(0,2,4)	T4	Yes	No
9	Serum	MN.3	20	69	27	1	1	2.76	3.24	104-16	VRC01 10mg/kg mo(0,2,4)	T4	Yes	No
9	Serum	MW965.26	20	48	21	1	1	4.8	5.46	104-16	VRC01 10mg/kg mo(0,2,4)	T4	Yes	No
9	Serum	PVO.4	10	5	5	0	0	5.2	15.85	104-16	VRC01 10mg/kg mo(0,2,4)	T4	Yes	No
10	Serum	MN.3	20	1592	677	1	1	63.68	81.24	104-16	VRC01 10mg/kg mo(0,2,4)	T4	Yes	No
10	Serum	MW965.26	20	1011	422	1	1	101.1	109.72	104-16	VRC01 10mg/kg mo(0,2,4)	T4	Yes	No
10	Serum	PVO.4	10	61	23	1	1	63.44	72.91	104-16	VRC01 10mg/kg mo(0,2,4)	T4	Yes	No
12	Serum	MN.3	20	151	70	1	1	6.04	8.4	104-16	VRC01 10mg/kg mo(0,2,4)	T4	Yes	No
12	Serum	MW965.26	20	120	63	1	1	12	16.38	104-16	VRC01 10mg/kg mo(0,2,4)	T4	Yes	No
12	Serum	PVO.4	10	5	5	0	0	5.2	15.85	104-16	VRC01 10mg/kg mo(0,2,4)	T4	Yes	No
14	Serum	MN.3	20	48	23	1	1	1.92	2.76	104-16	VRC01 10mg/kg mo(0,2,4)	T4	Yes	No
14	Serum	MW965.26	20	42	10	1	0	4.2	2.6	104-16	VRC01 10mg/kg mo(0,2,4)	T4	Yes	No
14	Serum	PVO.4	10	5	5	0	0	5.2	15.85	104-16	VRC01 10mg/kg mo(0,2,4)	T4	Yes	No
14	Serum	MN.3	200	10243	3243	1	1	409.72	389.16	104-16	VRC01 10mg/kg mo(0,2,4)	T4	Yes	Yes
14	Serum	MW965.26	20	5108	1780	1	1	510.8	462.8	104-16	VRC01 10mg/kg mo(0,2,4)	T4	Yes	Yes
14	Serum	PVO.4	10	436	158	1	1	453.44	500.86	104-16	VRC01 10mg/kg mo(0,2,4)	T4	Yes	Yes
15	Serum	MN.3	20	884	313	1	1	35.36	37.56	104-16	VRC01 10mg/kg mo(0,2,4)	T4	Yes	No
15	Serum	MW965.26	20	249	76	1	1	24.9	19.76	104-16	VRC01 10mg/kg mo(0,2,4)	T4	Yes	No
15	Serum	PVO.4	10	30	5	1	0	31.2	15.85	104-16	VRC01 10mg/kg mo(0,2,4)	T4	Yes	No
16	Serum	MN.3	20	152	65	1	1	6.08	7.8	104-16	VRC01 10mg/kg mo(0,2,4)	T4	Yes	No
16	Serum	MW965.26	20	91	27	1	1	9.1	7.02	104-16	VRC01 10mg/kg mo(0,2,4)	T4	Yes	No
16	Serum	PVO.4	10	5	5	0	0	5.2	15.85	104-16	VRC01 10mg/kg mo(0,2,4)	T4	Yes	No
19	Serum	MN.3	20	49	21	1	1	1.96	2.52	104-16	VRC01 10mg/kg mo(0,2,4)	T4	Yes	No
19	Serum	MW965.26	20	24	10	1	0	2.4	2.6	104-16	VRC01 10mg/kg mo(0,2,4)	T4	Yes	No
19	Serum	PVO.4	10	5	5	0	0	5.2	15.85	104-16	VRC01 10mg/kg mo(0,2,4)	T4	Yes	No
21	Serum	MN.3	20	10	10	0	0	0.4	1.2	104-16	VRC01 10mg/kg mo(0,2,4)	T4	Yes	No
21	Serum	MW965.26	20	10	10	0	0	1	2.6	104-16	VRC01 10mg/kg mo(0,2,4)	T4	Yes	No
21	Serum	PVO.4	10	5	5	0	0	5.2	15.85	104-16	VRC01 10mg/kg mo(0,2,4)	T4	Yes	No
22	Serum	MN.3	20	10	10	0	0	0.4	1.2	104-16	VRC01 10mg/kg mo(0,2,4)	T4	Yes	No
22	Serum	MW965.26	20	10	10	0	0	1	2.6	104-16	VRC01 10mg/kg mo(0,2,4)	T4	Yes	No
22	Serum	PVO.4	10	5	5	0	0	5.2	15.85	104-16	VRC01 10mg/kg mo(0,2,4)	T4	Yes	No
23	Serum	MN.3	20	10	10	0	0	0.4	1.2	104-16	VRC01 10mg/kg mo(0,2,4)	T4	Yes	No
23	Serum	MW965.26	20	10	10	0	0	1	2.6	104-16	VRC01 10mg/kg mo(0,2,4)	T4	Yes	No
23	Serum	PVO.4	10	5	5	0	0	5.2	15.85	104-16	VRC01 10mg/kg mo(0,2,4)	T4	Yes	No
2	Serum	MN.3	20	10	10	0	0	0.4	1.2	104-81	VRC01 40mg/kg IV mo(0) + 5mg/kg SC mo(0.5 to 5.5 by 0.5)	T3	No	No
2	Serum	MW965.26	20	10	10	0	0	1	2.6	104-81	VRC01 40mg/kg IV mo(0) + 5mg/kg SC mo(0.5 to 5.5 by 0.5)	T3	No	No
2	Serum	PVO.4	10	5	5	0	0	5.2	15.85	104-81	VRC01 40mg/kg IV mo(0) + 5mg/kg SC mo(0.5 to 5.5 by 0.5)	T3	No	No
2	Serum	MN.3	20	10	10	0	0	0.4	1.2	104-33	VRC01 10mg/kg mo(0,2,4)	T4	Yes	No
2	Serum	MW965.26	20	10	10	0	0	1	2.6	104-33	VRC01 10mg/kg mo(0,2,4)	T4	Yes	No
2	Serum	PVO.4	10	5	5	0	0	5.2	15.85	104-33	VRC01 10mg/kg mo(0,2,4)	T4	Yes	No
3	Serum	MN.3	20	2011	963	1	1	80.44	115.56	104-33	VRC01 10mg/kg mo(0,2,4)	T4	Yes	No
3	Serum	MW965.26	20	1087	362	1	1	108.7	94.12	104-33	VRC01 10mg/kg mo(0,2,4)	T4	Yes	No
3	Serum	PVO.4	10	78	29	1	1	81.12	91.93	104-33	VRC01 10mg/kg mo(0,2,4)	T4	Yes	No
4	Serum	MN.3	20	1235	364	1	1	49.4	43.68	104-33	VRC01 10mg/kg mo(0,2,4)	T4	Yes	No
4	Serum	MW965.26	20	426	162	1	1	42.6	42.12	104-33	VRC01 10mg/kg mo(0,2,4)	T4	Yes	No
4	Serum	PVO.4	10	35	5	1	0	36.4	15.85	104-33	VRC01 10mg/kg mo(0,2,4)	T4	Yes	No
6	Serum	MN.3	20	573	153	1	1	22.92	18.36	104-33	VRC01 10mg/kg mo(0,2,4)	T4	Yes	No
6	Serum	MW965.26	20	212	80	1	1	21.2	20.8	104-33	VRC01 10mg/kg mo(0,2,4)	T4	Yes	No
6	Serum	PVO.4	10	13	5	1	0	13.52	15.85	104-33	VRC01 10mg/kg mo(0,2,4)	T4	Yes	No
9	Serum	MN.3	20	148	38	1	1	5.92	4.56	104-33	VRC01 10mg/kg mo(0,2,4)	T4	Yes	No
9	Serum	MW965.26	20	69	31	1	1	6.9	8.06	104-33	VRC01 10mg/kg mo(0,2,4)	T4	Yes	No
9	Serum	PVO.4	10	5	5	0	0	5.2	15.85	104-33	VRC01 10mg/kg mo(0,2,4)	T4	Yes	No
10	Serum	MN.3	20	2653	978	1	1	106.12	117.36	104-33	VRC01 10mg/kg mo(0,2,4)	T4	Yes	No
10	Serum	MW965.26	20	1013	374	1	1	101.3	97.24	104-33	VRC01 10mg/kg mo(0,2,4)	T4	Yes	No
10	Serum	PVO.4	10	105	39	1	1	109.2	123.63	104-33	VRC01 10mg/kg mo(0,2,4)	T4	Yes	No
12	Serum	MN.3	20	183	87	1	1	7.32	10.44	104-33	VRC01 10mg/kg mo(0,2,4)	T4	Yes	No
12	Serum	MW965.26	20	112	46	1	1	11.2	11.96	104-33	VRC01 10mg/kg mo(0,2,4)	T4	Yes	No
12	Serum	PVO.4	10	5	5	0	0	5.2	15.85	104-33	VRC01 10mg/kg mo(0,2,4)	T4	Yes	No
14	Serum	MN.3	20	69	27	1	1	2.76	3.24	104-33	VRC01 10mg/kg mo(0,2,4)	T4	Yes	No
14	Serum	MW965.26	20	46	10	1	0	4.6	2.6	104-33	VRC01 10mg/kg mo(0,2,4)	T4	Yes	No
14	Serum	PVO.4	10	5	5	0	0	5.2	15.85	104-33	VRC01 10mg/kg mo(0,2,4)	T4	Yes	No
14	Serum	MN.3	200	13437	5471	1	1	537.48	656.52	104-33	VRC01 10mg/kg mo(0,2,4)	T4	Yes	Yes
14	Serum	MW965.26	20	8806	3205	1	1	880.6	833.3	104-33	VRC01 10mg/kg mo(0,2,4)	T4	Yes	Yes
14	Serum	PVO.4	10	708	231	1	1	736.32	732.27	104-33	VRC01 10mg/kg mo(0,2,4)	T4	Yes	Yes
14.5	Serum	MN.3	20	3311	810	1	1	132.44	97.2	104-33	VRC01 10mg/kg mo(0,2,4)	T4	Yes	No
14.5	Serum	MW965.26	20	1433	381	1	1	143.3	99.06	104-33	VRC01 10mg/kg mo(0,2,4)	T4	Yes	No
14.5	Serum	PVO.4	10	102	26	1	1	106.08	82.42	104-33	VRC01 10mg/kg mo(0,2,4)	T4	Yes	No
15	Serum	MN.3	20	772	311	1	1	30.88	37.32	104-33	VRC01 10mg/kg mo(0,2,4)	T4	Yes	No
15	Serum	MW965.26	20	281	97	1	1	28.1	25.22	104-33	VRC01 10mg/kg mo(0,2,4)	T4	Yes	No
15	Serum	PVO.4	10	36	11	1	1	37.44	34.87	104-33	VRC01 10mg/kg mo(0,2,4)	T4	Yes	No
16	Serum	MN.3	20	286	75	1	1	11.44	9	104-33	VRC01 10mg/kg mo(0,2,4)	T4	Yes	No
16	Serum	MW965.26	20	144	45	1	1	14.4	11.7	104-33	VRC01 10mg/kg mo(0,2,4)	T4	Yes	No
16	Serum	PVO.4	10	12	5	1	0	12.48	15.85	104-33	VRC01 10mg/kg mo(0,2,4)	T4	Yes	No
19	Serum	MN.3	20	57	24	1	1	2.28	2.88	104-33	VRC01 10mg/kg mo(0,2,4)	T4	Yes	No
19	Serum	MW965.26	20	37	10	1	0	3.7	2.6	104-33	VRC01 10mg/kg mo(0,2,4)	T4	Yes	No
19	Serum	PVO.4	10	5	5	0	0	5.2	15.85	104-33	VRC01 10mg/kg mo(0,2,4)	T4	Yes	No
20	Serum	MN.3	20	10	10	0	0	0.4	1.2	104-33	VRC01 10mg/kg mo(0,2,4)	T4	Yes	No
20	Serum	MW965.26	20	31	10	1	0	3.1	2.6	104-33	VRC01 10mg/kg mo(0,2,4)	T4	Yes	No
20	Serum	PVO.4	10	5	5	0	0	5.2	15.85	104-33	VRC01 10mg/kg mo(0,2,4)	T4	Yes	No
21	Serum	MN.3	20	25	10	1	0	1	1.2	104-33	VRC01 10mg/kg mo(0,2,4)	T4	Yes	No
21	Serum	MW965.26	20	25	10	1	0	2.5	2.6	104-33	VRC01 10mg/kg mo(0,2,4)	T4	Yes	No
21	Serum	PVO.4	10	5	5	0	0	5.2	15.85	104-33	VRC01 10mg/kg mo(0,2,4)	T4	Yes	No
22	Serum	MN.3	20	10	10	0	0	0.4	1.2	104-33	VRC01 10mg/kg mo(0,2,4)	T4	Yes	No
22	Serum	MW965.26	20	10	10	0	0	1	2.6	104-33	VRC01 10mg/kg mo(0,2,4)	T4	Yes	No
22	Serum	PVO.4	10	5	5	0	0	5.2	15.85	104-33	VRC01 10mg/kg mo(0,2,4)	T4	Yes	No
23	Serum	MN.3	20	10	10	0	0	0.4	1.2	104-33	VRC01 10mg/kg mo(0,2,4)	T4	Yes	No
23	Serum	MW965.26	20	10	10	0	0	1	2.6	104-33	VRC01 10mg/kg mo(0,2,4)	T4	Yes	No
23	Serum	PVO.4	10	5	5	0	0	5.2	15.85	104-33	VRC01 10mg/kg mo(0,2,4)	T4	Yes	No
2	Serum	MN.3	20	10	10	0	0	0.4	1.2	104-88	VRC01 30mg/kg mo(0,2,4)	T5	No	No
2	Serum	MW965.26	20	10	10	0	0	1	2.6	104-88	VRC01 30mg/kg mo(0,2,4)	T5	No	No
2	Serum	PVO.4	10	5	5	0	0	5.2	15.85	104-88	VRC01 30mg/kg mo(0,2,4)	T5	No	No
3	Serum	MN.3	20	11582	4298	1	1	463.28	515.76	104-88	VRC01 30mg/kg mo(0,2,4)	T5	No	No
3	Serum	MW965.26	20	4772	1709	1	1	477.2	444.34	104-88	VRC01 30mg/kg mo(0,2,4)	T5	No	No
3	Serum	PVO.4	10	363	131	1	1	377.52	415.27	104-88	VRC01 30mg/kg mo(0,2,4)	T5	No	No
4	Serum	MN.3	20	6123	2167	1	1	244.92	260.04	104-88	VRC01 30mg/kg mo(0,2,4)	T5	No	No
4	Serum	MW965.26	20	2265	771	1	1	226.5	200.46	104-88	VRC01 30mg/kg mo(0,2,4)	T5	No	No
4	Serum	PVO.4	10	194	73	1	1	201.76	231.41	104-88	VRC01 30mg/kg mo(0,2,4)	T5	No	No
6	Serum	246-F3_C	10	258	83	1	1	144.48	135.29	104-88	VRC01 30mg/kg mo(0,2,4)	T5	No	No
6	Serum	25710-2.	10	185	64	1	1	203.5	200.32	104-88	VRC01 30mg/kg mo(0,2,4)	T5	No	No
6	Serum	398-F1_F	10	247	94	1	1	138.32	155.1	104-88	VRC01 30mg/kg mo(0,2,4)	T5	No	No
6	Serum	CH119.10	10	83	21	1	1	120.35	93.45	104-88	VRC01 30mg/kg mo(0,2,4)	T5	No	No
6	Serum	CNE55	10	173	62	1	1	98.61	157.48	104-88	VRC01 30mg/kg mo(0,2,4)	T5	No	No
6	Serum	CNE8	10	93	32	1	1	117.18	136.64	104-88	VRC01 30mg/kg mo(0,2,4)	T5	No	No
6	Serum	Ce1176_A	10	12	5	1	0	64.8	36	104-88	VRC01 30mg/kg mo(0,2,4)	T5	No	No
6	Serum	Ce703010	10	154	55	1	1	117.04	114.4	104-88	VRC01 30mg/kg mo(0,2,4)	T5	No	No
6	Serum	MN.3	20	2116	1032	1	1	84.64	123.84	104-88	VRC01 30mg/kg mo(0,2,4)	T5	No	No
6	Serum	MW965.26	20	1196	402	1	1	119.6	104.52	104-88	VRC01 30mg/kg mo(0,2,4)	T5	No	No
6	Serum	PVO.4	10	96	36	1	1	99.84	114.12	104-88	VRC01 30mg/kg mo(0,2,4)	T5	No	No
6	Serum	TRO.11	10	122	50	1	1	124.44	127.5	104-88	VRC01 30mg/kg mo(0,2,4)	T5	No	No
6	Serum	X1632-S2	10	391	75	1	1	93.84	116.25	104-88	VRC01 30mg/kg mo(0,2,4)	T5	No	No
6	Serum	X2278_C2	10	415	171	1	1	99.6	116.28	104-88	VRC01 30mg/kg mo(0,2,4)	T5	No	No
11	Serum	MN.3	20	495	236	1	1	19.8	28.32	104-88	VRC01 30mg/kg mo(0,2,4)	T5	No	No
11	Serum	MW965.26	20	325	95	1	1	32.5	24.7	104-88	VRC01 30mg/kg mo(0,2,4)	T5	No	No
11	Serum	PVO.4	10	27	5	1	0	28.08	15.85	104-88	VRC01 30mg/kg mo(0,2,4)	T5	No	No
12	Serum	246-F3_C	10	51	12	1	1	28.56	19.56	104-88	VRC01 30mg/kg mo(0,2,4)	T5	No	No
12	Serum	25710-2.	10	28	5	1	0	30.8	15.65	104-88	VRC01 30mg/kg mo(0,2,4)	T5	No	No
12	Serum	398-F1_F	10	50	12	1	1	28	19.8	104-88	VRC01 30mg/kg mo(0,2,4)	T5	No	No
12	Serum	CH119.10	10	5	5	0	0	7.25	22.25	104-88	VRC01 30mg/kg mo(0,2,4)	T5	No	No
12	Serum	CNE55	10	15	5	1	0	8.55	12.7	104-88	VRC01 30mg/kg mo(0,2,4)	T5	No	No
12	Serum	CNE8	10	11	5	1	0	13.86	21.35	104-88	VRC01 30mg/kg mo(0,2,4)	T5	No	No
12	Serum	Ce1176_A	10	5	5	0	0	27	36	104-88	VRC01 30mg/kg mo(0,2,4)	T5	No	No
12	Serum	Ce703010	10	23	5	1	0	17.48	10.4	104-88	VRC01 30mg/kg mo(0,2,4)	T5	No	No
12	Serum	MN.3	20	464	125	1	1	18.56	15	104-88	VRC01 30mg/kg mo(0,2,4)	T5	No	No
12	Serum	MW965.26	20	226	101	1	1	22.6	26.26	104-88	VRC01 30mg/kg mo(0,2,4)	T5	No	No
12	Serum	PVO.4	10	18	5	1	0	18.72	15.85	104-88	VRC01 30mg/kg mo(0,2,4)	T5	No	No
12	Serum	TRO.11	10	13	5	1	0	13.26	12.75	104-88	VRC01 30mg/kg mo(0,2,4)	T5	No	No
12	Serum	X1632-S2	10	57	5	1	0	13.68	7.75	104-88	VRC01 30mg/kg mo(0,2,4)	T5	No	No
12	Serum	X2278_C2	10	56	13	1	1	13.44	8.84	104-88	VRC01 30mg/kg mo(0,2,4)	T5	No	No
14	Serum	MN.3	20	232	94	1	1	9.28	11.28	104-88	VRC01 30mg/kg mo(0,2,4)	T5	No	No
14	Serum	MW965.26	20	106	42	1	1	10.6	10.92	104-88	VRC01 30mg/kg mo(0,2,4)	T5	No	No
14	Serum	PVO.4	10	5	5	0	0	5.2	15.85	104-88	VRC01 30mg/kg mo(0,2,4)	T5	No	No
14	Serum	246-F3_C	10	2574	912	1	1	1441.44	1486.56	104-88	VRC01 30mg/kg mo(0,2,4)	T5	No	Yes
14	Serum	25710-2.	10	735	270	1	1	808.5	845.1	104-88	VRC01 30mg/kg mo(0,2,4)	T5	No	Yes
14	Serum	398-F1_F	10	2951	937	1	1	1652.56	1546.05	104-88	VRC01 30mg/kg mo(0,2,4)	T5	No	Yes
14	Serum	CH119.10	10	795	385	1	1	1152.75	1713.25	104-88	VRC01 30mg/kg mo(0,2,4)	T5	No	Yes
14	Serum	CNE55	10	2050	823	1	1	1168.5	2090.42	104-88	VRC01 30mg/kg mo(0,2,4)	T5	No	Yes
14	Serum	CNE8	10	747	315	1	1	941.22	1345.05	104-88	VRC01 30mg/kg mo(0,2,4)	T5	No	Yes
14	Serum	Ce703010	10	1610	619	1	1	1223.6	1287.52	104-88	VRC01 30mg/kg mo(0,2,4)	T5	No	Yes
14	Serum	MN.3	200	37015	15409	1	1	1480.6	1849.08	104-88	VRC01 30mg/kg mo(0,2,4)	T5	No	Yes
14	Serum	MW965.26	20	19408	6999	1	1	1940.8	1819.74	104-88	VRC01 30mg/kg mo(0,2,4)	T5	No	Yes
14	Serum	PVO.4	10	1720	744	1	1	1788.8	2358.48	104-88	VRC01 30mg/kg mo(0,2,4)	T5	No	Yes
14	Serum	TRO.11	10	1156	542	1	1	1179.12	1382.1	104-88	VRC01 30mg/kg mo(0,2,4)	T5	No	Yes
14	Serum	X1632-S2	10	7772	1009	1	1	1865.28	1563.95	104-88	VRC01 30mg/kg mo(0,2,4)	T5	No	Yes
14	Serum	X2278_C2	10	5523	1835	1	1	1325.52	1247.8	104-88	VRC01 30mg/kg mo(0,2,4)	T5	No	Yes
14.5	Serum	MN.3	20	9308	3136	1	1	372.32	376.32	104-88	VRC01 30mg/kg mo(0,2,4)	T5	No	No
14.5	Serum	MW965.26	20	2679	1030	1	1	267.9	267.8	104-88	VRC01 30mg/kg mo(0,2,4)	T5	No	No
14.5	Serum	PVO.4	10	381	101	1	1	396.24	320.17	104-88	VRC01 30mg/kg mo(0,2,4)	T5	No	No
16	Serum	246-F3_C	10	347	113	1	1	194.32	184.19	104-88	VRC01 30mg/kg mo(0,2,4)	T5	No	No
16	Serum	25710-2.	10	198	55	1	1	217.8	172.15	104-88	VRC01 30mg/kg mo(0,2,4)	T5	No	No
16	Serum	398-F1_F	10	267	79	1	1	149.52	130.35	104-88	VRC01 30mg/kg mo(0,2,4)	T5	No	No
16	Serum	CH119.10	10	89	28	1	1	129.05	124.6	104-88	VRC01 30mg/kg mo(0,2,4)	T5	No	No
16	Serum	CNE55	10	233	60	1	1	132.81	152.4	104-88	VRC01 30mg/kg mo(0,2,4)	T5	No	No
16	Serum	CNE8	10	99	26	1	1	124.74	111.02	104-88	VRC01 30mg/kg mo(0,2,4)	T5	No	No
16	Serum	Ce1176_A	10	5	5	0	0	27	36	104-88	VRC01 30mg/kg mo(0,2,4)	T5	No	No
16	Serum	Ce703010	10	170	70	1	1	129.2	145.6	104-88	VRC01 30mg/kg mo(0,2,4)	T5	No	No
16	Serum	MN.3	20	2988	908	1	1	119.52	108.96	104-88	VRC01 30mg/kg mo(0,2,4)	T5	No	No
16	Serum	MW965.26	20	1025	296	1	1	102.5	76.96	104-88	VRC01 30mg/kg mo(0,2,4)	T5	No	No
16	Serum	PVO.4	10	140	27	1	1	145.6	85.59	104-88	VRC01 30mg/kg mo(0,2,4)	T5	No	No
16	Serum	TRO.11	10	168	61	1	1	171.36	155.55	104-88	VRC01 30mg/kg mo(0,2,4)	T5	No	No
16	Serum	X1632-S2	10	653	104	1	1	156.72	161.2	104-88	VRC01 30mg/kg mo(0,2,4)	T5	No	No
16	Serum	X2278_C2	10	513	218	1	1	123.12	148.24	104-88	VRC01 30mg/kg mo(0,2,4)	T5	No	No
19	Serum	246-F3_C	10	94	38	1	1	52.64	61.94	104-88	VRC01 30mg/kg mo(0,2,4)	T5	No	No
19	Serum	25710-2.	10	39	14	1	1	42.9	43.82	104-88	VRC01 30mg/kg mo(0,2,4)	T5	No	No
19	Serum	398-F1_F	10	106	35	1	1	59.36	57.75	104-88	VRC01 30mg/kg mo(0,2,4)	T5	No	No
19	Serum	CH119.10	10	40	5	1	0	58	22.25	104-88	VRC01 30mg/kg mo(0,2,4)	T5	No	No
19	Serum	CNE55	10	118	28	1	1	67.26	71.12	104-88	VRC01 30mg/kg mo(0,2,4)	T5	No	No
19	Serum	CNE8	10	41	13	1	1	51.66	55.51	104-88	VRC01 30mg/kg mo(0,2,4)	T5	No	No
19	Serum	Ce703010	10	72	29	1	1	54.72	60.32	104-88	VRC01 30mg/kg mo(0,2,4)	T5	No	No
19	Serum	MN.3	20	1055	308	1	1	42.2	36.96	104-88	VRC01 30mg/kg mo(0,2,4)	T5	No	No
19	Serum	MW965.26	20	548	142	1	1	54.8	36.92	104-88	VRC01 30mg/kg mo(0,2,4)	T5	No	No
19	Serum	PVO.4	10	55	14	1	1	57.2	44.38	104-88	VRC01 30mg/kg mo(0,2,4)	T5	No	No
19	Serum	TRO.11	10	50	18	1	1	51	45.9	104-88	VRC01 30mg/kg mo(0,2,4)	T5	No	No
19	Serum	X1632-S2	10	380	19	1	1	91.2	29.45	104-88	VRC01 30mg/kg mo(0,2,4)	T5	No	No
19	Serum	X2278_C2	10	310	93	1	1	74.4	63.24	104-88	VRC01 30mg/kg mo(0,2,4)	T5	No	No
20	Serum	MN.3	20	804	231	1	1	32.16	27.72	104-88	VRC01 30mg/kg mo(0,2,4)	T5	No	No
20	Serum	MW965.26	20	397	115	1	1	39.7	29.9	104-88	VRC01 30mg/kg mo(0,2,4)	T5	No	No
20	Serum	PVO.4	10	38	5	1	0	39.52	15.85	104-88	VRC01 30mg/kg mo(0,2,4)	T5	No	No
21	Serum	MN.3	20	571	194	1	1	22.84	23.28	104-88	VRC01 30mg/kg mo(0,2,4)	T5	No	No
21	Serum	MW965.26	20	209	51	1	1	20.9	13.26	104-88	VRC01 30mg/kg mo(0,2,4)	T5	No	No
21	Serum	PVO.4	10	11	5	1	0	11.44	15.85	104-88	VRC01 30mg/kg mo(0,2,4)	T5	No	No
22	Serum	MN.3	20	327	131	1	1	13.08	15.72	104-88	VRC01 30mg/kg mo(0,2,4)	T5	No	No
22	Serum	MW965.26	20	189	66	1	1	18.9	17.16	104-88	VRC01 30mg/kg mo(0,2,4)	T5	No	No
22	Serum	PVO.4	10	11	5	1	0	11.44	15.85	104-88	VRC01 30mg/kg mo(0,2,4)	T5	No	No
23	Serum	MN.3	20	198	93	1	1	7.92	11.16	104-88	VRC01 30mg/kg mo(0,2,4)	T5	No	No
23	Serum	MW965.26	20	128	53	1	1	12.8	13.78	104-88	VRC01 30mg/kg mo(0,2,4)	T5	No	No
23	Serum	PVO.4	10	5	5	0	0	5.2	15.85	104-88	VRC01 30mg/kg mo(0,2,4)	T5	No	No
2	Serum	MN.3	20	10	10	0	0	0.4	1.2	104-45	VRC01 30mg/kg mo(0,2,4)	T5	Yes	No
2	Serum	MW965.26	20	10	10	0	0	1	2.6	104-45	VRC01 30mg/kg mo(0,2,4)	T5	Yes	No
2	Serum	PVO.4	10	5	5	0	0	5.2	15.85	104-45	VRC01 30mg/kg mo(0,2,4)	T5	Yes	No
3	Serum	MN.3	20	15454	4297	1	1	618.16	515.64	104-45	VRC01 30mg/kg mo(0,2,4)	T5	Yes	No
3	Serum	MW965.26	20	5333	1690	1	1	533.3	439.4	104-45	VRC01 30mg/kg mo(0,2,4)	T5	Yes	No
3	Serum	PVO.4	10	520	172	1	1	540.8	545.24	104-45	VRC01 30mg/kg mo(0,2,4)	T5	Yes	No
4	Serum	MN.3	20	3876	1436	1	1	155.04	172.32	104-45	VRC01 30mg/kg mo(0,2,4)	T5	Yes	No
4	Serum	MW965.26	20	1644	560	1	1	164.4	145.6	104-45	VRC01 30mg/kg mo(0,2,4)	T5	Yes	No
4	Serum	PVO.4	10	161	53	1	1	167.44	168.01	104-45	VRC01 30mg/kg mo(0,2,4)	T5	Yes	No
6	Serum	MN.3	20	1770	648	1	1	70.8	77.76	104-45	VRC01 30mg/kg mo(0,2,4)	T5	Yes	No
6	Serum	MW965.26	20	885	284	1	1	88.5	73.84	104-45	VRC01 30mg/kg mo(0,2,4)	T5	Yes	No
6	Serum	PVO.4	10	65	24	1	1	67.6	76.08	104-45	VRC01 30mg/kg mo(0,2,4)	T5	Yes	No
9	Serum	MN.3	20	569	193	1	1	22.76	23.16	104-45	VRC01 30mg/kg mo(0,2,4)	T5	Yes	No
9	Serum	MW965.26	20	321	81	1	1	32.1	21.06	104-45	VRC01 30mg/kg mo(0,2,4)	T5	Yes	No
9	Serum	PVO.4	10	29	5	1	0	30.16	15.85	104-45	VRC01 30mg/kg mo(0,2,4)	T5	Yes	No
10	Serum	MN.3	20	14659	4090	1	1	586.36	490.8	104-45	VRC01 30mg/kg mo(0,2,4)	T5	Yes	No
10	Serum	MW965.26	20	5563	1791	1	1	556.3	465.66	104-45	VRC01 30mg/kg mo(0,2,4)	T5	Yes	No
10	Serum	PVO.4	10	411	147	1	1	427.44	465.99	104-45	VRC01 30mg/kg mo(0,2,4)	T5	Yes	No
11	Serum	MN.3	20	2518	1209	1	1	100.72	145.08	104-45	VRC01 30mg/kg mo(0,2,4)	T5	Yes	No
11	Serum	MW965.26	20	1645	598	1	1	164.5	155.48	104-45	VRC01 30mg/kg mo(0,2,4)	T5	Yes	No
11	Serum	PVO.4	10	104	49	1	1	108.16	155.33	104-45	VRC01 30mg/kg mo(0,2,4)	T5	Yes	No
14	Serum	MN.3	20	505	138	1	1	20.2	16.56	104-45	VRC01 30mg/kg mo(0,2,4)	T5	Yes	No
14	Serum	MW965.26	20	218	66	1	1	21.8	17.16	104-45	VRC01 30mg/kg mo(0,2,4)	T5	Yes	No
14	Serum	PVO.4	10	22	5	1	0	22.88	15.85	104-45	VRC01 30mg/kg mo(0,2,4)	T5	Yes	No
14	Serum	MN.3	200	29540	8365	1	1	1181.6	1003.8	104-45	VRC01 30mg/kg mo(0,2,4)	T5	Yes	Yes
14	Serum	MW965.26	20	21032	7898	1	1	2103.2	2053.48	104-45	VRC01 30mg/kg mo(0,2,4)	T5	Yes	Yes
14	Serum	PVO.4	10	1669	630	1	1	1735.76	1997.1	104-45	VRC01 30mg/kg mo(0,2,4)	T5	Yes	Yes
16	Serum	MN.3	20	1944	656	1	1	77.76	78.72	104-45	VRC01 30mg/kg mo(0,2,4)	T5	Yes	No
16	Serum	MW965.26	20	664	254	1	1	66.4	66.04	104-45	VRC01 30mg/kg mo(0,2,4)	T5	Yes	No
16	Serum	PVO.4	10	69	16	1	1	71.76	50.72	104-45	VRC01 30mg/kg mo(0,2,4)	T5	Yes	No
19	Serum	MN.3	20	983	213	1	1	39.32	25.56	104-45	VRC01 30mg/kg mo(0,2,4)	T5	Yes	No
19	Serum	MW965.26	20	355	98	1	1	35.5	25.48	104-45	VRC01 30mg/kg mo(0,2,4)	T5	Yes	No
19	Serum	PVO.4	10	39	5	1	0	40.56	15.85	104-45	VRC01 30mg/kg mo(0,2,4)	T5	Yes	No
20	Serum	MN.3	20	529	153	1	1	21.16	18.36	104-45	VRC01 30mg/kg mo(0,2,4)	T5	Yes	No
20	Serum	MW965.26	20	222	64	1	1	22.2	16.64	104-45	VRC01 30mg/kg mo(0,2,4)	T5	Yes	No
20	Serum	PVO.4	10	13	5	1	0	13.52	15.85	104-45	VRC01 30mg/kg mo(0,2,4)	T5	Yes	No
21	Serum	MN.3	20	508	109	1	1	20.32	13.08	104-45	VRC01 30mg/kg mo(0,2,4)	T5	Yes	No
21	Serum	MW965.26	20	159	49	1	1	15.9	12.74	104-45	VRC01 30mg/kg mo(0,2,4)	T5	Yes	No
21	Serum	PVO.4	10	10	5	1	0	10.4	15.85	104-45	VRC01 30mg/kg mo(0,2,4)	T5	Yes	No
22	Serum	MN.3	20	219	99	1	1	8.76	11.88	104-45	VRC01 30mg/kg mo(0,2,4)	T5	Yes	No
22	Serum	MW965.26	20	146	49	1	1	14.6	12.74	104-45	VRC01 30mg/kg mo(0,2,4)	T5	Yes	No
22	Serum	PVO.4	10	5	5	0	0	5.2	15.85	104-45	VRC01 30mg/kg mo(0,2,4)	T5	Yes	No
23	Serum	MN.3	20	218	75	1	1	8.72	9	104-45	VRC01 30mg/kg mo(0,2,4)	T5	Yes	No
23	Serum	MW965.26	20	107	43	1	1	10.7	11.18	104-45	VRC01 30mg/kg mo(0,2,4)	T5	Yes	No
23	Serum	PVO.4	10	5	5	0	0	5.2	15.85	104-45	VRC01 30mg/kg mo(0,2,4)	T5	Yes	No
2	Serum	MN.3	20	10	10	0	0	0.4	1.2	104-40	VRC01 10mg/kg mo(0,2,4)	T4	Yes	No
2	Serum	MW965.26	20	10	10	0	0	1	2.6	104-40	VRC01 10mg/kg mo(0,2,4)	T4	Yes	No
2	Serum	PVO.4	10	5	5	0	0	5.2	15.85	104-40	VRC01 10mg/kg mo(0,2,4)	T4	Yes	No
3	Serum	MN.3	20	3323	1280	1	1	132.92	153.6	104-40	VRC01 10mg/kg mo(0,2,4)	T4	Yes	No
3	Serum	MW965.26	20	1361	482	1	1	136.1	125.32	104-40	VRC01 10mg/kg mo(0,2,4)	T4	Yes	No
3	Serum	PVO.4	10	144	54	1	1	149.76	171.18	104-40	VRC01 10mg/kg mo(0,2,4)	T4	Yes	No
4	Serum	MN.3	20	921	382	1	1	36.84	45.84	104-40	VRC01 10mg/kg mo(0,2,4)	T4	Yes	No
4	Serum	MW965.26	20	477	171	1	1	47.7	44.46	104-40	VRC01 10mg/kg mo(0,2,4)	T4	Yes	No
4	Serum	PVO.4	10	41	17	1	1	42.64	53.89	104-40	VRC01 10mg/kg mo(0,2,4)	T4	Yes	No
6	Serum	MN.3	20	626	229	1	1	25.04	27.48	104-40	VRC01 10mg/kg mo(0,2,4)	T4	Yes	No
6	Serum	MW965.26	20	249	92	1	1	24.9	23.92	104-40	VRC01 10mg/kg mo(0,2,4)	T4	Yes	No
6	Serum	PVO.4	10	23	5	1	0	23.92	15.85	104-40	VRC01 10mg/kg mo(0,2,4)	T4	Yes	No
9	Serum	MN.3	20	96	37	1	1	3.84	4.44	104-40	VRC01 10mg/kg mo(0,2,4)	T4	Yes	No
9	Serum	MW965.26	20	48	25	1	1	4.8	6.5	104-40	VRC01 10mg/kg mo(0,2,4)	T4	Yes	No
9	Serum	PVO.4	10	5	5	0	0	5.2	15.85	104-40	VRC01 10mg/kg mo(0,2,4)	T4	Yes	No
10	Serum	MN.3	20	3939	1284	1	1	157.56	154.08	104-40	VRC01 10mg/kg mo(0,2,4)	T4	Yes	No
10	Serum	MW965.26	20	2686	806	1	1	268.6	209.56	104-40	VRC01 10mg/kg mo(0,2,4)	T4	Yes	No
10	Serum	PVO.4	10	141	43	1	1	146.64	136.31	104-40	VRC01 10mg/kg mo(0,2,4)	T4	Yes	No
11	Serum	MN.3	20	1055	389	1	1	42.2	46.68	104-40	VRC01 10mg/kg mo(0,2,4)	T4	Yes	No
11	Serum	MW965.26	20	284	132	1	1	28.4	34.32	104-40	VRC01 10mg/kg mo(0,2,4)	T4	Yes	No
11	Serum	PVO.4	10	35	13	1	1	36.4	41.21	104-40	VRC01 10mg/kg mo(0,2,4)	T4	Yes	No
12	Serum	MN.3	20	370	136	1	1	14.8	16.32	104-40	VRC01 10mg/kg mo(0,2,4)	T4	Yes	No
12	Serum	MW965.26	20	168	60	1	1	16.8	15.6	104-40	VRC01 10mg/kg mo(0,2,4)	T4	Yes	No
12	Serum	PVO.4	10	19	5	1	0	19.76	15.85	104-40	VRC01 10mg/kg mo(0,2,4)	T4	Yes	No
14	Serum	MN.3	20	105	35	1	1	4.2	4.2	104-40	VRC01 10mg/kg mo(0,2,4)	T4	Yes	No
14	Serum	MW965.26	20	57	21	1	1	5.7	5.46	104-40	VRC01 10mg/kg mo(0,2,4)	T4	Yes	No
14	Serum	PVO.4	10	5	5	0	0	5.2	15.85	104-40	VRC01 10mg/kg mo(0,2,4)	T4	Yes	No
14	Serum	MN.3	200	10197	3583	1	1	407.88	429.96	104-40	VRC01 10mg/kg mo(0,2,4)	T4	Yes	Yes
14	Serum	MW965.26	20	8954	2938	1	1	895.4	763.88	104-40	VRC01 10mg/kg mo(0,2,4)	T4	Yes	Yes
14	Serum	PVO.4	10	677	178	1	1	704.08	564.26	104-40	VRC01 10mg/kg mo(0,2,4)	T4	Yes	Yes
16	Serum	MN.3	20	443	183	1	1	17.72	21.96	104-40	VRC01 10mg/kg mo(0,2,4)	T4	Yes	No
16	Serum	MW965.26	20	178	67	1	1	17.8	17.42	104-40	VRC01 10mg/kg mo(0,2,4)	T4	Yes	No
16	Serum	PVO.4	10	22	5	1	0	22.88	15.85	104-40	VRC01 10mg/kg mo(0,2,4)	T4	Yes	No
19	Serum	MN.3	20	307	37	1	1	12.28	4.44	104-40	VRC01 10mg/kg mo(0,2,4)	T4	Yes	No
19	Serum	MW965.26	20	91	10	1	0	9.1	2.6	104-40	VRC01 10mg/kg mo(0,2,4)	T4	Yes	No
19	Serum	PVO.4	10	5	5	0	0	5.2	15.85	104-40	VRC01 10mg/kg mo(0,2,4)	T4	Yes	No
20	Serum	MN.3	20	195	30	1	1	7.8	3.6	104-40	VRC01 10mg/kg mo(0,2,4)	T4	Yes	No
20	Serum	MW965.26	20	57	10	1	0	5.7	2.6	104-40	VRC01 10mg/kg mo(0,2,4)	T4	Yes	No
20	Serum	PVO.4	10	5	5	0	0	5.2	15.85	104-40	VRC01 10mg/kg mo(0,2,4)	T4	Yes	No
21	Serum	MN.3	20	62	21	1	1	2.48	2.52	104-40	VRC01 10mg/kg mo(0,2,4)	T4	Yes	No
21	Serum	MW965.26	20	35	10	1	0	3.5	2.6	104-40	VRC01 10mg/kg mo(0,2,4)	T4	Yes	No
21	Serum	PVO.4	10	5	5	0	0	5.2	15.85	104-40	VRC01 10mg/kg mo(0,2,4)	T4	Yes	No
22	Serum	MN.3	20	47	10	1	0	1.88	1.2	104-40	VRC01 10mg/kg mo(0,2,4)	T4	Yes	No
22	Serum	MW965.26	20	31	10	1	0	3.1	2.6	104-40	VRC01 10mg/kg mo(0,2,4)	T4	Yes	No
22	Serum	PVO.4	10	5	5	0	0	5.2	15.85	104-40	VRC01 10mg/kg mo(0,2,4)	T4	Yes	No
23	Serum	MN.3	20	10	10	0	0	0.4	1.2	104-40	VRC01 10mg/kg mo(0,2,4)	T4	Yes	No
23	Serum	MW965.26	20	20	10	1	0	2	2.6	104-40	VRC01 10mg/kg mo(0,2,4)	T4	Yes	No
23	Serum	PVO.4	10	5	5	0	0	5.2	15.85	104-40	VRC01 10mg/kg mo(0,2,4)	T4	Yes	No
2	Serum	MN.3	20	10	10	0	0	0.4	1.2	104-60	VRC01 40mg/kg mo(0) + 20mg/kg mo(1,2,3,4,5)	T1	No	No
2	Serum	MW965.26	20	10	10	0	0	1	2.6	104-60	VRC01 40mg/kg mo(0) + 20mg/kg mo(1,2,3,4,5)	T1	No	No
2	Serum	PVO.4	10	5	5	0	0	5.2	15.85	104-60	VRC01 40mg/kg mo(0) + 20mg/kg mo(1,2,3,4,5)	T1	No	No
3	Serum	MN.3	20	13685	4671	1	1	547.4	560.52	104-60	VRC01 40mg/kg mo(0) + 20mg/kg mo(1,2,3,4,5)	T1	No	No
3	Serum	MW965.26	20	7979	2979	1	1	797.9	774.54	104-60	VRC01 40mg/kg mo(0) + 20mg/kg mo(1,2,3,4,5)	T1	No	No
3	Serum	PVO.4	10	661	170	1	1	687.44	538.9	104-60	VRC01 40mg/kg mo(0) + 20mg/kg mo(1,2,3,4,5)	T1	No	No
4	Serum	MN.3	20	1901	812	1	1	76.04	97.44	104-60	VRC01 40mg/kg mo(0) + 20mg/kg mo(1,2,3,4,5)	T1	No	No
4	Serum	MW965.26	20	1573	590	1	1	157.3	153.4	104-60	VRC01 40mg/kg mo(0) + 20mg/kg mo(1,2,3,4,5)	T1	No	No
4	Serum	PVO.4	10	120	44	1	1	124.8	139.48	104-60	VRC01 40mg/kg mo(0) + 20mg/kg mo(1,2,3,4,5)	T1	No	No
6	Serum	MN.3	20	1461	489	1	1	58.44	58.68	104-60	VRC01 40mg/kg mo(0) + 20mg/kg mo(1,2,3,4,5)	T1	No	No
6	Serum	MW965.26	20	805	262	1	1	80.5	68.12	104-60	VRC01 40mg/kg mo(0) + 20mg/kg mo(1,2,3,4,5)	T1	No	No
6	Serum	PVO.4	10	57	18	1	1	59.28	57.06	104-60	VRC01 40mg/kg mo(0) + 20mg/kg mo(1,2,3,4,5)	T1	No	No
7	Serum	MN.3	20	4084	1604	1	1	163.36	192.48	104-60	VRC01 40mg/kg mo(0) + 20mg/kg mo(1,2,3,4,5)	T1	No	No
7	Serum	MW965.26	20	3141	1218	1	1	314.1	316.68	104-60	VRC01 40mg/kg mo(0) + 20mg/kg mo(1,2,3,4,5)	T1	No	No
7	Serum	PVO.4	10	224	69	1	1	232.96	218.73	104-60	VRC01 40mg/kg mo(0) + 20mg/kg mo(1,2,3,4,5)	T1	No	No
8	Serum	MN.3	20	1798	739	1	1	71.92	88.68	104-60	VRC01 40mg/kg mo(0) + 20mg/kg mo(1,2,3,4,5)	T1	No	No
8	Serum	MW965.26	20	1793	750	1	1	179.3	195	104-60	VRC01 40mg/kg mo(0) + 20mg/kg mo(1,2,3,4,5)	T1	No	No
8	Serum	PVO.4	10	93	30	1	1	96.72	95.1	104-60	VRC01 40mg/kg mo(0) + 20mg/kg mo(1,2,3,4,5)	T1	No	No
9	Serum	MN.3	20	906	347	1	1	36.24	41.64	104-60	VRC01 40mg/kg mo(0) + 20mg/kg mo(1,2,3,4,5)	T1	No	No
9	Serum	MW965.26	20	684	182	1	1	68.4	47.32	104-60	VRC01 40mg/kg mo(0) + 20mg/kg mo(1,2,3,4,5)	T1	No	No
9	Serum	PVO.4	10	32	12	1	1	33.28	38.04	104-60	VRC01 40mg/kg mo(0) + 20mg/kg mo(1,2,3,4,5)	T1	No	No
12	Serum	MN.3	20	734	347	1	1	29.36	41.64	104-60	VRC01 40mg/kg mo(0) + 20mg/kg mo(1,2,3,4,5)	T1	No	No
12	Serum	MW965.26	20	650	212	1	1	65	55.12	104-60	VRC01 40mg/kg mo(0) + 20mg/kg mo(1,2,3,4,5)	T1	No	No
12	Serum	PVO.4	10	28	5	1	0	29.12	15.85	104-60	VRC01 40mg/kg mo(0) + 20mg/kg mo(1,2,3,4,5)	T1	No	No
14	Serum	MN.3	20	326	107	1	1	13.04	12.84	104-60	VRC01 40mg/kg mo(0) + 20mg/kg mo(1,2,3,4,5)	T1	No	No
14	Serum	MW965.26	20	182	70	1	1	18.2	18.2	104-60	VRC01 40mg/kg mo(0) + 20mg/kg mo(1,2,3,4,5)	T1	No	No
14	Serum	PVO.4	10	5	5	0	0	5.2	15.85	104-60	VRC01 40mg/kg mo(0) + 20mg/kg mo(1,2,3,4,5)	T1	No	No
16	Serum	MN.3	20	82	36	1	1	3.28	4.32	104-60	VRC01 40mg/kg mo(0) + 20mg/kg mo(1,2,3,4,5)	T1	No	No
16	Serum	MW965.26	20	47	10	1	0	4.7	2.6	104-60	VRC01 40mg/kg mo(0) + 20mg/kg mo(1,2,3,4,5)	T1	No	No
16	Serum	PVO.4	10	5	5	0	0	5.2	15.85	104-60	VRC01 40mg/kg mo(0) + 20mg/kg mo(1,2,3,4,5)	T1	No	No
16	Serum	MN.3	200	18108	6677	1	1	724.32	801.24	104-60	VRC01 40mg/kg mo(0) + 20mg/kg mo(1,2,3,4,5)	T1	No	Yes
16	Serum	MW965.26	20	19512	5535	1	1	1951.2	1439.1	104-60	VRC01 40mg/kg mo(0) + 20mg/kg mo(1,2,3,4,5)	T1	No	Yes
16	Serum	PVO.4	10	970	409	1	1	1008.8	1296.53	104-60	VRC01 40mg/kg mo(0) + 20mg/kg mo(1,2,3,4,5)	T1	No	Yes
19	Serum	MN.3	20	756	269	1	1	30.24	32.28	104-60	VRC01 40mg/kg mo(0) + 20mg/kg mo(1,2,3,4,5)	T1	No	No
19	Serum	MW965.26	20	360	99	1	1	36	25.74	104-60	VRC01 40mg/kg mo(0) + 20mg/kg mo(1,2,3,4,5)	T1	No	No
19	Serum	PVO.4	20	44	22	1	1	45.76	69.74	104-60	VRC01 40mg/kg mo(0) + 20mg/kg mo(1,2,3,4,5)	T1	No	No
22	Serum	MN.3	20	132	58	1	1	5.28	6.96	104-60	VRC01 40mg/kg mo(0) + 20mg/kg mo(1,2,3,4,5)	T1	No	No
22	Serum	MW965.26	20	60	10	1	0	6	2.6	104-60	VRC01 40mg/kg mo(0) + 20mg/kg mo(1,2,3,4,5)	T1	No	No
22	Serum	PVO.4	10	5	5	0	0	5.2	15.85	104-60	VRC01 40mg/kg mo(0) + 20mg/kg mo(1,2,3,4,5)	T1	No	No
23	Serum	MN.3	20	46	23	1	1	1.84	2.76	104-60	VRC01 40mg/kg mo(0) + 20mg/kg mo(1,2,3,4,5)	T1	No	No
23	Serum	MW965.26	20	36	10	1	0	3.6	2.6	104-60	VRC01 40mg/kg mo(0) + 20mg/kg mo(1,2,3,4,5)	T1	No	No
23	Serum	PVO.4	10	5	5	0	0	5.2	15.85	104-60	VRC01 40mg/kg mo(0) + 20mg/kg mo(1,2,3,4,5)	T1	No	No
2	Serum	MN.3	20	10	10	0	0	0.4	1.2	104-39	VRC01 40mg/kg mo(0) + 20mg/kg mo(1,2,3,4,5)	T1	No	No
2	Serum	MW965.26	20	10	10	0	0	1	2.6	104-39	VRC01 40mg/kg mo(0) + 20mg/kg mo(1,2,3,4,5)	T1	No	No
2	Serum	PVO.4	10	5	5	0	0	5.2	15.85	104-39	VRC01 40mg/kg mo(0) + 20mg/kg mo(1,2,3,4,5)	T1	No	No
3	Serum	MN.3	20	8015	4339	1	1	320.6	520.68	104-39	VRC01 40mg/kg mo(0) + 20mg/kg mo(1,2,3,4,5)	T1	No	No
3	Serum	MW965.26	20	7397	2778	1	1	739.7	722.28	104-39	VRC01 40mg/kg mo(0) + 20mg/kg mo(1,2,3,4,5)	T1	No	No
3	Serum	PVO.4	10	492	181	1	1	511.68	573.77	104-39	VRC01 40mg/kg mo(0) + 20mg/kg mo(1,2,3,4,5)	T1	No	No
4	Serum	MN.3	20	3856	1203	1	1	154.24	144.36	104-39	VRC01 40mg/kg mo(0) + 20mg/kg mo(1,2,3,4,5)	T1	No	No
4	Serum	MW965.26	20	2415	829	1	1	241.5	215.54	104-39	VRC01 40mg/kg mo(0) + 20mg/kg mo(1,2,3,4,5)	T1	No	No
4	Serum	PVO.4	10	130	42	1	1	135.2	133.14	104-39	VRC01 40mg/kg mo(0) + 20mg/kg mo(1,2,3,4,5)	T1	No	No
6	Serum	MN.3	20	1666	695	1	1	66.64	83.4	104-39	VRC01 40mg/kg mo(0) + 20mg/kg mo(1,2,3,4,5)	T1	No	No
6	Serum	MW965.26	20	1412	472	1	1	141.2	122.72	104-39	VRC01 40mg/kg mo(0) + 20mg/kg mo(1,2,3,4,5)	T1	No	No
6	Serum	PVO.4	10	74	24	1	1	76.96	76.08	104-39	VRC01 40mg/kg mo(0) + 20mg/kg mo(1,2,3,4,5)	T1	No	No
7	Serum	MN.3	20	5364	2069	1	1	214.56	248.28	104-39	VRC01 40mg/kg mo(0) + 20mg/kg mo(1,2,3,4,5)	T1	No	No
7	Serum	MW965.26	20	4888	1600	1	1	488.8	416	104-39	VRC01 40mg/kg mo(0) + 20mg/kg mo(1,2,3,4,5)	T1	No	No
7	Serum	PVO.4	10	353	90	1	1	367.12	285.3	104-39	VRC01 40mg/kg mo(0) + 20mg/kg mo(1,2,3,4,5)	T1	No	No
9	Serum	MN.3	20	1452	691	1	1	58.08	82.92	104-39	VRC01 40mg/kg mo(0) + 20mg/kg mo(1,2,3,4,5)	T1	No	No
9	Serum	MW965.26	20	1367	467	1	1	136.7	121.42	104-39	VRC01 40mg/kg mo(0) + 20mg/kg mo(1,2,3,4,5)	T1	No	No
9	Serum	PVO.4	10	71	19	1	1	73.84	60.23	104-39	VRC01 40mg/kg mo(0) + 20mg/kg mo(1,2,3,4,5)	T1	No	No
12	Serum	MN.3	20	520	182	1	1	20.8	21.84	104-39	VRC01 40mg/kg mo(0) + 20mg/kg mo(1,2,3,4,5)	T1	No	No
12	Serum	MW965.26	20	432	150	1	1	43.2	39	104-39	VRC01 40mg/kg mo(0) + 20mg/kg mo(1,2,3,4,5)	T1	No	No
12	Serum	PVO.4	10	21	5	1	0	21.84	15.85	104-39	VRC01 40mg/kg mo(0) + 20mg/kg mo(1,2,3,4,5)	T1	No	No
14	Serum	MN.3	20	1986	814	1	1	79.44	97.68	104-39	VRC01 40mg/kg mo(0) + 20mg/kg mo(1,2,3,4,5)	T1	No	No
14	Serum	MW965.26	20	1759	537	1	1	175.9	139.62	104-39	VRC01 40mg/kg mo(0) + 20mg/kg mo(1,2,3,4,5)	T1	No	No
14	Serum	PVO.4	10	66	25	1	1	68.64	79.25	104-39	VRC01 40mg/kg mo(0) + 20mg/kg mo(1,2,3,4,5)	T1	No	No
16	Serum	MN.3	20	368	146	1	1	14.72	17.52	104-39	VRC01 40mg/kg mo(0) + 20mg/kg mo(1,2,3,4,5)	T1	No	No
16	Serum	MW965.26	20	177	38	1	1	17.7	9.88	104-39	VRC01 40mg/kg mo(0) + 20mg/kg mo(1,2,3,4,5)	T1	No	No
16	Serum	PVO.4	20	21	10	1	0	21.84	31.7	104-39	VRC01 40mg/kg mo(0) + 20mg/kg mo(1,2,3,4,5)	T1	No	No
19	Serum	MN.3	20	144	68	1	1	5.76	8.16	104-39	VRC01 40mg/kg mo(0) + 20mg/kg mo(1,2,3,4,5)	T1	No	No
19	Serum	MW965.26	20	70	26	1	1	7	6.76	104-39	VRC01 40mg/kg mo(0) + 20mg/kg mo(1,2,3,4,5)	T1	No	No
19	Serum	PVO.4	10	5	5	0	0	5.2	15.85	104-39	VRC01 40mg/kg mo(0) + 20mg/kg mo(1,2,3,4,5)	T1	No	No
20	Serum	MN.3	20	133	70	1	1	5.32	8.4	104-39	VRC01 40mg/kg mo(0) + 20mg/kg mo(1,2,3,4,5)	T1	No	No
20	Serum	MW965.26	20	89	35	1	1	8.9	9.1	104-39	VRC01 40mg/kg mo(0) + 20mg/kg mo(1,2,3,4,5)	T1	No	No
20	Serum	PVO.4	10	5	5	0	0	5.2	15.85	104-39	VRC01 40mg/kg mo(0) + 20mg/kg mo(1,2,3,4,5)	T1	No	No
21	Serum	MN.3	20	62	30	1	1	2.48	3.6	104-39	VRC01 40mg/kg mo(0) + 20mg/kg mo(1,2,3,4,5)	T1	No	No
21	Serum	MW965.26	20	47	22	1	1	4.7	5.72	104-39	VRC01 40mg/kg mo(0) + 20mg/kg mo(1,2,3,4,5)	T1	No	No
21	Serum	PVO.4	10	5	5	0	0	5.2	15.85	104-39	VRC01 40mg/kg mo(0) + 20mg/kg mo(1,2,3,4,5)	T1	No	No
22	Serum	MN.3	20	57	25	1	1	2.28	3	104-39	VRC01 40mg/kg mo(0) + 20mg/kg mo(1,2,3,4,5)	T1	No	No
22	Serum	MW965.26	20	35	21	1	1	3.5	5.46	104-39	VRC01 40mg/kg mo(0) + 20mg/kg mo(1,2,3,4,5)	T1	No	No
22	Serum	PVO.4	10	5	5	0	0	5.2	15.85	104-39	VRC01 40mg/kg mo(0) + 20mg/kg mo(1,2,3,4,5)	T1	No	No
23	Serum	MN.3	20	56	29	1	1	2.24	3.48	104-39	VRC01 40mg/kg mo(0) + 20mg/kg mo(1,2,3,4,5)	T1	No	No
23	Serum	MW965.26	20	42	10	1	0	4.2	2.6	104-39	VRC01 40mg/kg mo(0) + 20mg/kg mo(1,2,3,4,5)	T1	No	No
23	Serum	PVO.4	10	5	5	0	0	5.2	15.85	104-39	VRC01 40mg/kg mo(0) + 20mg/kg mo(1,2,3,4,5)	T1	No	No
2	Serum	MN.3	20	10	10	0	0	0.4	1.2	104-73	VRC01 40mg/kg mo(0) + 20mg/kg mo(1,2,3,4,5)	T1	Yes	No
2	Serum	MW965.26	20	10	10	0	0	1	2.6	104-73	VRC01 40mg/kg mo(0) + 20mg/kg mo(1,2,3,4,5)	T1	Yes	No
2	Serum	PVO.4	10	5	5	0	0	5.2	15.85	104-73	VRC01 40mg/kg mo(0) + 20mg/kg mo(1,2,3,4,5)	T1	Yes	No
3	Serum	MN.3	20	9011	3248	1	1	360.44	389.76	104-73	VRC01 40mg/kg mo(0) + 20mg/kg mo(1,2,3,4,5)	T1	Yes	No
3	Serum	MW965.26	20	9221	2929	1	1	922.1	761.54	104-73	VRC01 40mg/kg mo(0) + 20mg/kg mo(1,2,3,4,5)	T1	Yes	No
3	Serum	PVO.4	10	570	189	1	1	592.8	599.13	104-73	VRC01 40mg/kg mo(0) + 20mg/kg mo(1,2,3,4,5)	T1	Yes	No
4	Serum	MN.3	20	1977	869	1	1	79.08	104.28	104-73	VRC01 40mg/kg mo(0) + 20mg/kg mo(1,2,3,4,5)	T1	Yes	No
4	Serum	MW965.26	20	2628	661	1	1	262.8	171.86	104-73	VRC01 40mg/kg mo(0) + 20mg/kg mo(1,2,3,4,5)	T1	Yes	No
4	Serum	PVO.4	10	148	39	1	1	153.92	123.63	104-73	VRC01 40mg/kg mo(0) + 20mg/kg mo(1,2,3,4,5)	T1	Yes	No
6	Serum	MN.3	20	1484	561	1	1	59.36	67.32	104-73	VRC01 40mg/kg mo(0) + 20mg/kg mo(1,2,3,4,5)	T1	Yes	No
6	Serum	MW965.26	20	963	313	1	1	96.3	81.38	104-73	VRC01 40mg/kg mo(0) + 20mg/kg mo(1,2,3,4,5)	T1	Yes	No
6	Serum	PVO.4	10	50	20	1	1	52	63.4	104-73	VRC01 40mg/kg mo(0) + 20mg/kg mo(1,2,3,4,5)	T1	Yes	No
8	Serum	MN.3	20	3062	930	1	1	122.48	111.6	104-73	VRC01 40mg/kg mo(0) + 20mg/kg mo(1,2,3,4,5)	T1	Yes	No
8	Serum	MW965.26	20	1761	525	1	1	176.1	136.5	104-73	VRC01 40mg/kg mo(0) + 20mg/kg mo(1,2,3,4,5)	T1	Yes	No
8	Serum	PVO.4	10	90	30	1	1	93.6	95.1	104-73	VRC01 40mg/kg mo(0) + 20mg/kg mo(1,2,3,4,5)	T1	Yes	No
9	Serum	MN.3	20	801	303	1	1	32.04	36.36	104-73	VRC01 40mg/kg mo(0) + 20mg/kg mo(1,2,3,4,5)	T1	Yes	No
9	Serum	MW965.26	20	713	231	1	1	71.3	60.06	104-73	VRC01 40mg/kg mo(0) + 20mg/kg mo(1,2,3,4,5)	T1	Yes	No
9	Serum	PVO.4	10	39	14	1	1	40.56	44.38	104-73	VRC01 40mg/kg mo(0) + 20mg/kg mo(1,2,3,4,5)	T1	Yes	No
12	Serum	MN.3	20	1190	388	1	1	47.6	46.56	104-73	VRC01 40mg/kg mo(0) + 20mg/kg mo(1,2,3,4,5)	T1	Yes	No
12	Serum	MW965.26	20	582	219	1	1	58.2	56.94	104-73	VRC01 40mg/kg mo(0) + 20mg/kg mo(1,2,3,4,5)	T1	Yes	No
12	Serum	PVO.4	10	36	12	1	1	37.44	38.04	104-73	VRC01 40mg/kg mo(0) + 20mg/kg mo(1,2,3,4,5)	T1	Yes	No
14	Serum	MN.3	20	1203	404	1	1	48.12	48.48	104-73	VRC01 40mg/kg mo(0) + 20mg/kg mo(1,2,3,4,5)	T1	Yes	No
14	Serum	MW965.26	20	645	210	1	1	64.5	54.6	104-73	VRC01 40mg/kg mo(0) + 20mg/kg mo(1,2,3,4,5)	T1	Yes	No
14	Serum	PVO.4	10	40	11	1	1	41.6	34.87	104-73	VRC01 40mg/kg mo(0) + 20mg/kg mo(1,2,3,4,5)	T1	Yes	No
16	Serum	MN.3	20	991	411	1	1	39.64	49.32	104-73	VRC01 40mg/kg mo(0) + 20mg/kg mo(1,2,3,4,5)	T1	Yes	No
16	Serum	MW965.26	20	516	156	1	1	51.6	40.56	104-73	VRC01 40mg/kg mo(0) + 20mg/kg mo(1,2,3,4,5)	T1	Yes	No
16	Serum	PVO.4	20	58	10	1	0	60.32	31.7	104-73	VRC01 40mg/kg mo(0) + 20mg/kg mo(1,2,3,4,5)	T1	Yes	No
16	Serum	MN.3	200	25468	9530	1	1	1018.72	1143.6	104-73	VRC01 40mg/kg mo(0) + 20mg/kg mo(1,2,3,4,5)	T1	Yes	Yes
16	Serum	MW965.26	20	15739	7535	1	1	1573.9	1959.1	104-73	VRC01 40mg/kg mo(0) + 20mg/kg mo(1,2,3,4,5)	T1	Yes	Yes
16	Serum	PVO.4	10	1088	451	1	1	1131.52	1429.67	104-73	VRC01 40mg/kg mo(0) + 20mg/kg mo(1,2,3,4,5)	T1	Yes	Yes
19	Serum	MN.3	20	976	404	1	1	39.04	48.48	104-73	VRC01 40mg/kg mo(0) + 20mg/kg mo(1,2,3,4,5)	T1	Yes	No
19	Serum	MW965.26	20	593	174	1	1	59.3	45.24	104-73	VRC01 40mg/kg mo(0) + 20mg/kg mo(1,2,3,4,5)	T1	Yes	No
19	Serum	PVO.4	20	53	10	1	0	55.12	31.7	104-73	VRC01 40mg/kg mo(0) + 20mg/kg mo(1,2,3,4,5)	T1	Yes	No
23	Serum	MN.3	20	71	10	1	0	2.84	1.2	104-73	VRC01 40mg/kg mo(0) + 20mg/kg mo(1,2,3,4,5)	T1	Yes	No
23	Serum	MW965.26	20	33	10	1	0	3.3	2.6	104-73	VRC01 40mg/kg mo(0) + 20mg/kg mo(1,2,3,4,5)	T1	Yes	No
23	Serum	PVO.4	10	5	5	0	0	5.2	15.85	104-73	VRC01 40mg/kg mo(0) + 20mg/kg mo(1,2,3,4,5)	T1	Yes	No
2	Serum	MN.3	20	10	10	0	0	0.4	1.2	104-23	VRC01 40mg/kg mo(0) + 20mg/kg mo(1,2,3,4,5)	T1	Yes	No
2	Serum	MW965.26	20	10	10	0	0	1	2.6	104-23	VRC01 40mg/kg mo(0) + 20mg/kg mo(1,2,3,4,5)	T1	Yes	No
2	Serum	PVO.4	10	5	5	0	0	5.2	15.85	104-23	VRC01 40mg/kg mo(0) + 20mg/kg mo(1,2,3,4,5)	T1	Yes	No
3	Serum	MN.3	20	16607	4822	1	1	664.28	578.64	104-23	VRC01 40mg/kg mo(0) + 20mg/kg mo(1,2,3,4,5)	T1	Yes	No
3	Serum	MW965.26	20	8261	2682	1	1	826.1	697.32	104-23	VRC01 40mg/kg mo(0) + 20mg/kg mo(1,2,3,4,5)	T1	Yes	No
3	Serum	PVO.4	10	553	180	1	1	575.12	570.6	104-23	VRC01 40mg/kg mo(0) + 20mg/kg mo(1,2,3,4,5)	T1	Yes	No
4	Serum	MN.3	20	3541	1535	1	1	141.64	184.2	104-23	VRC01 40mg/kg mo(0) + 20mg/kg mo(1,2,3,4,5)	T1	Yes	No
4	Serum	MW965.26	20	2371	795	1	1	237.1	206.7	104-23	VRC01 40mg/kg mo(0) + 20mg/kg mo(1,2,3,4,5)	T1	Yes	No
4	Serum	PVO.4	10	151	55	1	1	157.04	174.35	104-23	VRC01 40mg/kg mo(0) + 20mg/kg mo(1,2,3,4,5)	T1	Yes	No
6	Serum	MN.3	20	1613	599	1	1	64.52	71.88	104-23	VRC01 40mg/kg mo(0) + 20mg/kg mo(1,2,3,4,5)	T1	Yes	No
6	Serum	MW965.26	20	1321	443	1	1	132.1	115.18	104-23	VRC01 40mg/kg mo(0) + 20mg/kg mo(1,2,3,4,5)	T1	Yes	No
6	Serum	PVO.4	10	66	19	1	1	68.64	60.23	104-23	VRC01 40mg/kg mo(0) + 20mg/kg mo(1,2,3,4,5)	T1	Yes	No
7	Serum	MN.3	20	7669	2817	1	1	306.76	338.04	104-23	VRC01 40mg/kg mo(0) + 20mg/kg mo(1,2,3,4,5)	T1	Yes	No
7	Serum	MW965.26	20	4755	1585	1	1	475.5	412.1	104-23	VRC01 40mg/kg mo(0) + 20mg/kg mo(1,2,3,4,5)	T1	Yes	No
7	Serum	PVO.4	10	370	106	1	1	384.8	336.02	104-23	VRC01 40mg/kg mo(0) + 20mg/kg mo(1,2,3,4,5)	T1	Yes	No
8	Serum	MN.3	20	2033	847	1	1	81.32	101.64	104-23	VRC01 40mg/kg mo(0) + 20mg/kg mo(1,2,3,4,5)	T1	Yes	No
8	Serum	MW965.26	20	1999	750	1	1	199.9	195	104-23	VRC01 40mg/kg mo(0) + 20mg/kg mo(1,2,3,4,5)	T1	Yes	No
8	Serum	PVO.4	10	127	41	1	1	132.08	129.97	104-23	VRC01 40mg/kg mo(0) + 20mg/kg mo(1,2,3,4,5)	T1	Yes	No
9	Serum	MN.3	20	1011	427	1	1	40.44	51.24	104-23	VRC01 40mg/kg mo(0) + 20mg/kg mo(1,2,3,4,5)	T1	Yes	No
9	Serum	MW965.26	20	1050	344	1	1	105	89.44	104-23	VRC01 40mg/kg mo(0) + 20mg/kg mo(1,2,3,4,5)	T1	Yes	No
9	Serum	PVO.4	10	41	13	1	1	42.64	41.21	104-23	VRC01 40mg/kg mo(0) + 20mg/kg mo(1,2,3,4,5)	T1	Yes	No
12	Serum	MN.3	20	1233	659	1	1	49.32	79.08	104-23	VRC01 40mg/kg mo(0) + 20mg/kg mo(1,2,3,4,5)	T1	Yes	No
12	Serum	MW965.26	20	1041	354	1	1	104.1	92.04	104-23	VRC01 40mg/kg mo(0) + 20mg/kg mo(1,2,3,4,5)	T1	Yes	No
12	Serum	PVO.4	10	64	18	1	1	66.56	57.06	104-23	VRC01 40mg/kg mo(0) + 20mg/kg mo(1,2,3,4,5)	T1	Yes	No
14	Serum	MN.3	20	1086	446	1	1	43.44	53.52	104-23	VRC01 40mg/kg mo(0) + 20mg/kg mo(1,2,3,4,5)	T1	Yes	No
14	Serum	MW965.26	20	850	227	1	1	85	59.02	104-23	VRC01 40mg/kg mo(0) + 20mg/kg mo(1,2,3,4,5)	T1	Yes	No
14	Serum	PVO.4	10	49	15	1	1	50.96	47.55	104-23	VRC01 40mg/kg mo(0) + 20mg/kg mo(1,2,3,4,5)	T1	Yes	No
16	Serum	MN.3	20	842	398	1	1	33.68	47.76	104-23	VRC01 40mg/kg mo(0) + 20mg/kg mo(1,2,3,4,5)	T1	Yes	No
16	Serum	MW965.26	20	358	98	1	1	35.8	25.48	104-23	VRC01 40mg/kg mo(0) + 20mg/kg mo(1,2,3,4,5)	T1	Yes	No
16	Serum	PVO.4	20	46	10	1	0	47.84	31.7	104-23	VRC01 40mg/kg mo(0) + 20mg/kg mo(1,2,3,4,5)	T1	Yes	No
16	Serum	MN.3	200	25931	10706	1	1	1037.24	1284.72	104-23	VRC01 40mg/kg mo(0) + 20mg/kg mo(1,2,3,4,5)	T1	Yes	Yes
16	Serum	MW965.26	20	19304	9305	1	1	1930.4	2419.3	104-23	VRC01 40mg/kg mo(0) + 20mg/kg mo(1,2,3,4,5)	T1	Yes	Yes
16	Serum	PVO.4	10	921	389	1	1	957.84	1233.13	104-23	VRC01 40mg/kg mo(0) + 20mg/kg mo(1,2,3,4,5)	T1	Yes	Yes
19	Serum	MN.3	20	1579	540	1	1	63.16	64.8	104-23	VRC01 40mg/kg mo(0) + 20mg/kg mo(1,2,3,4,5)	T1	Yes	No
19	Serum	MW965.26	20	692	85	1	1	69.2	22.1	104-23	VRC01 40mg/kg mo(0) + 20mg/kg mo(1,2,3,4,5)	T1	Yes	No
19	Serum	PVO.4	20	61	10	1	0	63.44	31.7	104-23	VRC01 40mg/kg mo(0) + 20mg/kg mo(1,2,3,4,5)	T1	Yes	No
20	Serum	MN.3	20	743	206	1	1	29.72	24.72	104-23	VRC01 40mg/kg mo(0) + 20mg/kg mo(1,2,3,4,5)	T1	Yes	No
20	Serum	MW965.26	20	314	135	1	1	31.4	35.1	104-23	VRC01 40mg/kg mo(0) + 20mg/kg mo(1,2,3,4,5)	T1	Yes	No
20	Serum	PVO.4	10	26	10	1	1	27.04	31.7	104-23	VRC01 40mg/kg mo(0) + 20mg/kg mo(1,2,3,4,5)	T1	Yes	No
21	Serum	MN.3	20	143	67	1	1	5.72	8.04	104-23	VRC01 40mg/kg mo(0) + 20mg/kg mo(1,2,3,4,5)	T1	Yes	No
21	Serum	MW965.26	20	82	39	1	1	8.2	10.14	104-23	VRC01 40mg/kg mo(0) + 20mg/kg mo(1,2,3,4,5)	T1	Yes	No
21	Serum	PVO.4	10	12	5	1	0	12.48	15.85	104-23	VRC01 40mg/kg mo(0) + 20mg/kg mo(1,2,3,4,5)	T1	Yes	No
22	Serum	MN.3	20	104	50	1	1	4.16	6	104-23	VRC01 40mg/kg mo(0) + 20mg/kg mo(1,2,3,4,5)	T1	Yes	No
22	Serum	MW965.26	20	68	29	1	1	6.8	7.54	104-23	VRC01 40mg/kg mo(0) + 20mg/kg mo(1,2,3,4,5)	T1	Yes	No
22	Serum	PVO.4	10	5	5	0	0	5.2	15.85	104-23	VRC01 40mg/kg mo(0) + 20mg/kg mo(1,2,3,4,5)	T1	Yes	No
23	Serum	MN.3	20	95	37	1	1	3.8	4.44	104-23	VRC01 40mg/kg mo(0) + 20mg/kg mo(1,2,3,4,5)	T1	Yes	No
23	Serum	MW965.26	20	53	25	1	1	5.3	6.5	104-23	VRC01 40mg/kg mo(0) + 20mg/kg mo(1,2,3,4,5)	T1	Yes	No
23	Serum	PVO.4	10	5	5	0	0	5.2	15.85	104-23	VRC01 40mg/kg mo(0) + 20mg/kg mo(1,2,3,4,5)	T1	Yes	No
2	Serum	MN.3	20	10	10	0	0	0.4	1.2	104-10	VRC01 40mg/kg mo(0,2,4)	T2	Yes	No
2	Serum	MW965.26	20	10	10	0	0	1	2.6	104-10	VRC01 40mg/kg mo(0,2,4)	T2	Yes	No
2	Serum	PVO.4	10	5	5	0	0	5.2	15.85	104-10	VRC01 40mg/kg mo(0,2,4)	T2	Yes	No
3	Serum	MN.3	20	15538	5505	1	1	621.52	660.6	104-10	VRC01 40mg/kg mo(0,2,4)	T2	Yes	No
3	Serum	MW965.26	20	6941	2735	1	1	694.1	711.1	104-10	VRC01 40mg/kg mo(0,2,4)	T2	Yes	No
3	Serum	PVO.4	10	536	197	1	1	557.44	624.49	104-10	VRC01 40mg/kg mo(0,2,4)	T2	Yes	No
4	Serum	MN.3	20	4104	1587	1	1	164.16	190.44	104-10	VRC01 40mg/kg mo(0,2,4)	T2	Yes	No
4	Serum	MW965.26	20	2178	817	1	1	217.8	212.42	104-10	VRC01 40mg/kg mo(0,2,4)	T2	Yes	No
4	Serum	PVO.4	10	142	41	1	1	147.68	129.97	104-10	VRC01 40mg/kg mo(0,2,4)	T2	Yes	No
6	Serum	MN.3	20	1057	437	1	1	42.28	52.44	104-10	VRC01 40mg/kg mo(0,2,4)	T2	Yes	No
6	Serum	MW965.26	20	773	281	1	1	77.3	73.06	104-10	VRC01 40mg/kg mo(0,2,4)	T2	Yes	No
6	Serum	PVO.4	10	52	18	1	1	54.08	57.06	104-10	VRC01 40mg/kg mo(0,2,4)	T2	Yes	No
9	Serum	MN.3	20	380	138	1	1	15.2	16.56	104-10	VRC01 40mg/kg mo(0,2,4)	T2	Yes	No
9	Serum	MW965.26	20	259	85	1	1	25.9	22.1	104-10	VRC01 40mg/kg mo(0,2,4)	T2	Yes	No
9	Serum	PVO.4	10	19	5	1	0	19.76	15.85	104-10	VRC01 40mg/kg mo(0,2,4)	T2	Yes	No
10	Serum	MN.3	20	7703	3776	1	1	308.12	453.12	104-10	VRC01 40mg/kg mo(0,2,4)	T2	Yes	No
10	Serum	MW965.26	20	7174	2342	1	1	717.4	608.92	104-10	VRC01 40mg/kg mo(0,2,4)	T2	Yes	No
10	Serum	PVO.4	10	521	134	1	1	541.84	424.78	104-10	VRC01 40mg/kg mo(0,2,4)	T2	Yes	No
12	Serum	MN.3	20	2115	837	1	1	84.6	100.44	104-10	VRC01 40mg/kg mo(0,2,4)	T2	Yes	No
12	Serum	MW965.26	20	1517	512	1	1	151.7	133.12	104-10	VRC01 40mg/kg mo(0,2,4)	T2	Yes	No
12	Serum	PVO.4	10	93	22	1	1	96.72	69.74	104-10	VRC01 40mg/kg mo(0,2,4)	T2	Yes	No
14	Serum	MN.3	20	667	268	1	1	26.68	32.16	104-10	VRC01 40mg/kg mo(0,2,4)	T2	Yes	No
14	Serum	MW965.26	20	474	115	1	1	47.4	29.9	104-10	VRC01 40mg/kg mo(0,2,4)	T2	Yes	No
14	Serum	PVO.4	10	24	5	1	0	24.96	15.85	104-10	VRC01 40mg/kg mo(0,2,4)	T2	Yes	No
14	Serum	MN.3	200	65394	18776	1	1	2615.76	2253.12	104-10	VRC01 40mg/kg mo(0,2,4)	T2	Yes	Yes
14	Serum	MW965.26	20	33262	12600	1	1	3326.2	3276	104-10	VRC01 40mg/kg mo(0,2,4)	T2	Yes	Yes
14	Serum	PVO.4	10	2808	1103	1	1	2920.32	3496.51	104-10	VRC01 40mg/kg mo(0,2,4)	T2	Yes	Yes
19	Serum	MN.3	20	845	345	1	1	33.8	41.4	104-10	VRC01 40mg/kg mo(0,2,4)	T2	Yes	No
19	Serum	MW965.26	20	562	82	1	1	56.2	21.32	104-10	VRC01 40mg/kg mo(0,2,4)	T2	Yes	No
19	Serum	PVO.4	20	33	10	1	0	34.32	31.7	104-10	VRC01 40mg/kg mo(0,2,4)	T2	Yes	No
20	Serum	MN.3	20	845	376	1	1	33.8	45.12	104-10	VRC01 40mg/kg mo(0,2,4)	T2	Yes	No
20	Serum	MW965.26	20	437	166	1	1	43.7	43.16	104-10	VRC01 40mg/kg mo(0,2,4)	T2	Yes	No
20	Serum	PVO.4	10	21	5	1	0	21.84	15.85	104-10	VRC01 40mg/kg mo(0,2,4)	T2	Yes	No
21	Serum	MN.3	20	304	98	1	1	12.16	11.76	104-10	VRC01 40mg/kg mo(0,2,4)	T2	Yes	No
21	Serum	MW965.26	20	146	53	1	1	14.6	13.78	104-10	VRC01 40mg/kg mo(0,2,4)	T2	Yes	No
21	Serum	PVO.4	10	10	5	1	0	10.4	15.85	104-10	VRC01 40mg/kg mo(0,2,4)	T2	Yes	No
22	Serum	MN.3	20	243	104	1	1	9.72	12.48	104-10	VRC01 40mg/kg mo(0,2,4)	T2	Yes	No
22	Serum	MW965.26	20	126	40	1	1	12.6	10.4	104-10	VRC01 40mg/kg mo(0,2,4)	T2	Yes	No
22	Serum	PVO.4	10	11	5	1	0	11.44	15.85	104-10	VRC01 40mg/kg mo(0,2,4)	T2	Yes	No
23	Serum	MN.3	20	100	37	1	1	4	4.44	104-10	VRC01 40mg/kg mo(0,2,4)	T2	Yes	No
23	Serum	MW965.26	20	56	24	1	1	5.6	6.24	104-10	VRC01 40mg/kg mo(0,2,4)	T2	Yes	No
23	Serum	PVO.4	10	5	5	0	0	5.2	15.85	104-10	VRC01 40mg/kg mo(0,2,4)	T2	Yes	No
2	Serum	MN.3	20	10	10	0	0	0.4	1.2	104-03	VRC01 40mg/kg mo(0,2,4)	T2	No	No
2	Serum	MW965.26	20	10	10	0	0	1	2.6	104-03	VRC01 40mg/kg mo(0,2,4)	T2	No	No
2	Serum	PVO.4	10	5	5	0	0	5.2	15.85	104-03	VRC01 40mg/kg mo(0,2,4)	T2	No	No
3	Serum	MN.3	20	6733	2824	1	1	269.32	338.88	104-03	VRC01 40mg/kg mo(0,2,4)	T2	No	No
3	Serum	MW965.26	20	4672	1573	1	1	467.2	408.98	104-03	VRC01 40mg/kg mo(0,2,4)	T2	No	No
3	Serum	PVO.4	10	384	123	1	1	399.36	389.91	104-03	VRC01 40mg/kg mo(0,2,4)	T2	No	No
6	Serum	MN.3	20	2011	823	1	1	80.44	98.76	104-03	VRC01 40mg/kg mo(0,2,4)	T2	No	No
6	Serum	MW965.26	20	1318	337	1	1	131.8	87.62	104-03	VRC01 40mg/kg mo(0,2,4)	T2	No	No
6	Serum	PVO.4	10	101	19	1	1	105.04	60.23	104-03	VRC01 40mg/kg mo(0,2,4)	T2	No	No
9	Serum	MN.3	20	819	281	1	1	32.76	33.72	104-03	VRC01 40mg/kg mo(0,2,4)	T2	No	No
9	Serum	MW965.26	20	418	158	1	1	41.8	41.08	104-03	VRC01 40mg/kg mo(0,2,4)	T2	No	No
9	Serum	PVO.4	10	33	11	1	1	34.32	34.87	104-03	VRC01 40mg/kg mo(0,2,4)	T2	No	No
12	Serum	MN.3	20	229	90	1	1	9.16	10.8	104-03	VRC01 40mg/kg mo(0,2,4)	T2	No	No
12	Serum	MW965.26	20	175	56	1	1	17.5	14.56	104-03	VRC01 40mg/kg mo(0,2,4)	T2	No	No
12	Serum	PVO.4	10	14	5	1	0	14.56	15.85	104-03	VRC01 40mg/kg mo(0,2,4)	T2	No	No
14	Serum	MN.3	20	93	42	1	1	3.72	5.04	104-03	VRC01 40mg/kg mo(0,2,4)	T2	No	No
14	Serum	MW965.26	20	88	40	1	1	8.8	10.4	104-03	VRC01 40mg/kg mo(0,2,4)	T2	No	No
14	Serum	PVO.4	10	5	5	0	0	5.2	15.85	104-03	VRC01 40mg/kg mo(0,2,4)	T2	No	No
14	Serum	MN.3	200	44965	16385	1	1	1798.6	1966.2	104-03	VRC01 40mg/kg mo(0,2,4)	T2	No	Yes
14	Serum	MW965.26	20	22314	7539	1	1	2231.4	1960.14	104-03	VRC01 40mg/kg mo(0,2,4)	T2	No	Yes
14	Serum	PVO.4	10	1856	725	1	1	1930.24	2298.25	104-03	VRC01 40mg/kg mo(0,2,4)	T2	No	Yes
19	Serum	MN.3	20	1357	390	1	1	54.28	46.8	104-03	VRC01 40mg/kg mo(0,2,4)	T2	No	No
19	Serum	MW965.26	20	424	175	1	1	42.4	45.5	104-03	VRC01 40mg/kg mo(0,2,4)	T2	No	No
19	Serum	PVO.4	10	27	5	1	0	28.08	15.85	104-03	VRC01 40mg/kg mo(0,2,4)	T2	No	No
20	Serum	MN.3	20	627	169	1	1	25.08	20.28	104-03	VRC01 40mg/kg mo(0,2,4)	T2	No	No
20	Serum	MW965.26	20	228	81	1	1	22.8	21.06	104-03	VRC01 40mg/kg mo(0,2,4)	T2	No	No
20	Serum	PVO.4	10	14	5	1	0	14.56	15.85	104-03	VRC01 40mg/kg mo(0,2,4)	T2	No	No
21	Serum	MN.3	20	303	51	1	1	12.12	6.12	104-03	VRC01 40mg/kg mo(0,2,4)	T2	No	No
21	Serum	MW965.26	20	143	68	1	1	14.3	17.68	104-03	VRC01 40mg/kg mo(0,2,4)	T2	No	No
21	Serum	PVO.4	10	5	5	0	0	5.2	15.85	104-03	VRC01 40mg/kg mo(0,2,4)	T2	No	No
22	Serum	MN.3	20	1702	424	1	1	68.08	50.88	104-03	VRC01 40mg/kg mo(0,2,4)	T2	No	No
22	Serum	MW965.26	20	2186	398	1	1	218.6	103.48	104-03	VRC01 40mg/kg mo(0,2,4)	T2	No	No
22	Serum	PVO.4	10	2240	175	1	1	2329.6	554.75	104-03	VRC01 40mg/kg mo(0,2,4)	T2	No	No
23	Serum	MN.3	20	1823	335	1	1	72.92	40.2	104-03	VRC01 40mg/kg mo(0,2,4)	T2	No	No
23	Serum	MW965.26	20	2944	336	1	1	294.4	87.36	104-03	VRC01 40mg/kg mo(0,2,4)	T2	No	No
23	Serum	PVO.4	10	1742	48	1	1	1811.68	152.16	104-03	VRC01 40mg/kg mo(0,2,4)	T2	No	No
2	Serum	MN.3	20	10	10	0	0	0.4	1.2	104-22	VRC01 40mg/kg mo(0) + 20mg/kg mo(1,2,3,4,5)	T1	No	No
2	Serum	MW965.26	20	10	10	0	0	1	2.6	104-22	VRC01 40mg/kg mo(0) + 20mg/kg mo(1,2,3,4,5)	T1	No	No
2	Serum	PVO.4	10	5	5	0	0	5.2	15.85	104-22	VRC01 40mg/kg mo(0) + 20mg/kg mo(1,2,3,4,5)	T1	No	No
3	Serum	MN.3	20	7108	3022	1	1	284.32	362.64	104-22	VRC01 40mg/kg mo(0) + 20mg/kg mo(1,2,3,4,5)	T1	No	No
3	Serum	MW965.26	20	9772	3189	1	1	977.2	829.14	104-22	VRC01 40mg/kg mo(0) + 20mg/kg mo(1,2,3,4,5)	T1	No	No
3	Serum	PVO.4	10	494	185	1	1	513.76	586.45	104-22	VRC01 40mg/kg mo(0) + 20mg/kg mo(1,2,3,4,5)	T1	No	No
4	Serum	MN.3	20	3121	1512	1	1	124.84	181.44	104-22	VRC01 40mg/kg mo(0) + 20mg/kg mo(1,2,3,4,5)	T1	No	No
4	Serum	MW965.26	20	3370	1151	1	1	337	299.26	104-22	VRC01 40mg/kg mo(0) + 20mg/kg mo(1,2,3,4,5)	T1	No	No
4	Serum	PVO.4	10	210	80	1	1	218.4	253.6	104-22	VRC01 40mg/kg mo(0) + 20mg/kg mo(1,2,3,4,5)	T1	No	No
6	Serum	MN.3	20	2111	882	1	1	84.44	105.84	104-22	VRC01 40mg/kg mo(0) + 20mg/kg mo(1,2,3,4,5)	T1	No	No
6	Serum	MW965.26	20	1798	659	1	1	179.8	171.34	104-22	VRC01 40mg/kg mo(0) + 20mg/kg mo(1,2,3,4,5)	T1	No	No
6	Serum	PVO.4	10	96	37	1	1	99.84	117.29	104-22	VRC01 40mg/kg mo(0) + 20mg/kg mo(1,2,3,4,5)	T1	No	No
7	Serum	MN.3	20	5522	2458	1	1	220.88	294.96	104-22	VRC01 40mg/kg mo(0) + 20mg/kg mo(1,2,3,4,5)	T1	No	No
7	Serum	MW965.26	20	4094	1329	1	1	409.4	345.54	104-22	VRC01 40mg/kg mo(0) + 20mg/kg mo(1,2,3,4,5)	T1	No	No
7	Serum	PVO.4	10	411	117	1	1	427.44	370.89	104-22	VRC01 40mg/kg mo(0) + 20mg/kg mo(1,2,3,4,5)	T1	No	No
8	Serum	MN.3	20	3153	1335	1	1	126.12	160.2	104-22	VRC01 40mg/kg mo(0) + 20mg/kg mo(1,2,3,4,5)	T1	No	No
8	Serum	MW965.26	20	2140	801	1	1	214	208.26	104-22	VRC01 40mg/kg mo(0) + 20mg/kg mo(1,2,3,4,5)	T1	No	No
8	Serum	PVO.4	10	170	56	1	1	176.8	177.52	104-22	VRC01 40mg/kg mo(0) + 20mg/kg mo(1,2,3,4,5)	T1	No	No
12	Serum	MN.3	20	433	200	1	1	17.32	24	104-22	VRC01 40mg/kg mo(0) + 20mg/kg mo(1,2,3,4,5)	T1	No	No
12	Serum	MW965.26	20	315	104	1	1	31.5	27.04	104-22	VRC01 40mg/kg mo(0) + 20mg/kg mo(1,2,3,4,5)	T1	No	No
12	Serum	PVO.4	10	19	5	1	0	19.76	15.85	104-22	VRC01 40mg/kg mo(0) + 20mg/kg mo(1,2,3,4,5)	T1	No	No
14	Serum	MN.3	20	129	51	1	1	5.16	6.12	104-22	VRC01 40mg/kg mo(0) + 20mg/kg mo(1,2,3,4,5)	T1	No	No
14	Serum	MW965.26	20	76	36	1	1	7.6	9.36	104-22	VRC01 40mg/kg mo(0) + 20mg/kg mo(1,2,3,4,5)	T1	No	No
14	Serum	PVO.4	10	5	5	0	0	5.2	15.85	104-22	VRC01 40mg/kg mo(0) + 20mg/kg mo(1,2,3,4,5)	T1	No	No
16	Serum	MN.3	20	1405	512	1	1	56.2	61.44	104-22	VRC01 40mg/kg mo(0) + 20mg/kg mo(1,2,3,4,5)	T1	No	No
16	Serum	MW965.26	20	689	50	1	1	68.9	13	104-22	VRC01 40mg/kg mo(0) + 20mg/kg mo(1,2,3,4,5)	T1	No	No
16	Serum	PVO.4	20	57	22	1	1	59.28	69.74	104-22	VRC01 40mg/kg mo(0) + 20mg/kg mo(1,2,3,4,5)	T1	No	No
16	Serum	MN.3	200	23942	8752	1	1	957.68	1050.24	104-22	VRC01 40mg/kg mo(0) + 20mg/kg mo(1,2,3,4,5)	T1	No	Yes
16	Serum	MW965.26	20	19866	6053	1	1	1986.6	1573.78	104-22	VRC01 40mg/kg mo(0) + 20mg/kg mo(1,2,3,4,5)	T1	No	Yes
16	Serum	PVO.4	10	947	403	1	1	984.88	1277.51	104-22	VRC01 40mg/kg mo(0) + 20mg/kg mo(1,2,3,4,5)	T1	No	Yes
19	Serum	MN.3	20	1158	488	1	1	46.32	58.56	104-22	VRC01 40mg/kg mo(0) + 20mg/kg mo(1,2,3,4,5)	T1	No	No
19	Serum	MW965.26	20	562	40	1	1	56.2	10.4	104-22	VRC01 40mg/kg mo(0) + 20mg/kg mo(1,2,3,4,5)	T1	No	No
19	Serum	PVO.4	20	64	10	1	0	66.56	31.7	104-22	VRC01 40mg/kg mo(0) + 20mg/kg mo(1,2,3,4,5)	T1	No	No
23	Serum	MN.3	20	166	55	1	1	6.64	6.6	104-22	VRC01 40mg/kg mo(0) + 20mg/kg mo(1,2,3,4,5)	T1	No	No
23	Serum	MW965.26	20	100	42	1	1	10	10.92	104-22	VRC01 40mg/kg mo(0) + 20mg/kg mo(1,2,3,4,5)	T1	No	No
23	Serum	PVO.4	10	5	5	0	0	5.2	15.85	104-22	VRC01 40mg/kg mo(0) + 20mg/kg mo(1,2,3,4,5)	T1	No	No
2	Serum	MN.3	20	10	10	0	0	0.4	1.2	104-76	VRC01 40mg/kg mo(0,2,4)	T2	Yes	No
2	Serum	MW965.26	20	10	10	0	0	1	2.6	104-76	VRC01 40mg/kg mo(0,2,4)	T2	Yes	No
2	Serum	PVO.4	10	5	5	0	0	5.2	15.85	104-76	VRC01 40mg/kg mo(0,2,4)	T2	Yes	No
3	Serum	MN.3	20	10783	3402	1	1	431.32	408.24	104-76	VRC01 40mg/kg mo(0,2,4)	T2	Yes	No
3	Serum	MW965.26	20	3698	1653	1	1	369.8	429.78	104-76	VRC01 40mg/kg mo(0,2,4)	T2	Yes	No
3	Serum	PVO.4	10	397	142	1	1	412.88	450.14	104-76	VRC01 40mg/kg mo(0,2,4)	T2	Yes	No
4	Serum	MN.3	20	3409	1470	1	1	136.36	176.4	104-76	VRC01 40mg/kg mo(0,2,4)	T2	Yes	No
4	Serum	MW965.26	20	1784	574	1	1	178.4	149.24	104-76	VRC01 40mg/kg mo(0,2,4)	T2	Yes	No
4	Serum	PVO.4	10	151	53	1	1	157.04	168.01	104-76	VRC01 40mg/kg mo(0,2,4)	T2	Yes	No
6	Serum	MN.3	20	2327	957	1	1	93.08	114.84	104-76	VRC01 40mg/kg mo(0,2,4)	T2	Yes	No
6	Serum	MW965.26	20	1095	374	1	1	109.5	97.24	104-76	VRC01 40mg/kg mo(0,2,4)	T2	Yes	No
6	Serum	PVO.4	10	86	29	1	1	89.44	91.93	104-76	VRC01 40mg/kg mo(0,2,4)	T2	Yes	No
9	Serum	MN.3	20	446	144	1	1	17.84	17.28	104-76	VRC01 40mg/kg mo(0,2,4)	T2	Yes	No
9	Serum	MW965.26	20	279	89	1	1	27.9	23.14	104-76	VRC01 40mg/kg mo(0,2,4)	T2	Yes	No
9	Serum	PVO.4	10	5	5	0	0	5.2	15.85	104-76	VRC01 40mg/kg mo(0,2,4)	T2	Yes	No
10	Serum	MN.3	20	9333	5616	1	1	373.32	673.92	104-76	VRC01 40mg/kg mo(0,2,4)	T2	Yes	No
10	Serum	MW965.26	20	6402	3335	1	1	640.2	867.1	104-76	VRC01 40mg/kg mo(0,2,4)	T2	Yes	No
10	Serum	PVO.4	10	310	115	1	1	322.4	364.55	104-76	VRC01 40mg/kg mo(0,2,4)	T2	Yes	No
12	Serum	MN.3	20	1606	746	1	1	64.24	89.52	104-76	VRC01 40mg/kg mo(0,2,4)	T2	Yes	No
12	Serum	MW965.26	20	1195	430	1	1	119.5	111.8	104-76	VRC01 40mg/kg mo(0,2,4)	T2	Yes	No
12	Serum	PVO.4	20	91	34	1	1	94.64	107.78	104-76	VRC01 40mg/kg mo(0,2,4)	T2	Yes	No
14	Serum	MN.3	20	1353	404	1	1	54.12	48.48	104-76	VRC01 40mg/kg mo(0,2,4)	T2	Yes	No
14	Serum	MW965.26	20	504	236	1	1	50.4	61.36	104-76	VRC01 40mg/kg mo(0,2,4)	T2	Yes	No
14	Serum	PVO.4	10	22	5	1	0	22.88	15.85	104-76	VRC01 40mg/kg mo(0,2,4)	T2	Yes	No
14	Serum	MN.3	200	56761	15908	1	1	2270.44	1908.96	104-76	VRC01 40mg/kg mo(0,2,4)	T2	Yes	Yes
14	Serum	MW965.26	20	23487	8395	1	1	2348.7	2182.7	104-76	VRC01 40mg/kg mo(0,2,4)	T2	Yes	Yes
14	Serum	PVO.4	10	2521	1019	1	1	2621.84	3230.23	104-76	VRC01 40mg/kg mo(0,2,4)	T2	Yes	Yes
19	Serum	MN.3	20	378	139	1	1	15.12	16.68	104-76	VRC01 40mg/kg mo(0,2,4)	T2	Yes	No
19	Serum	MW965.26	20	213	78	1	1	21.3	20.28	104-76	VRC01 40mg/kg mo(0,2,4)	T2	Yes	No
19	Serum	PVO.4	10	13	5	1	0	13.52	15.85	104-76	VRC01 40mg/kg mo(0,2,4)	T2	Yes	No
20	Serum	MN.3	20	257	59	1	1	10.28	7.08	104-76	VRC01 40mg/kg mo(0,2,4)	T2	Yes	No
20	Serum	MW965.26	20	89	40	1	1	8.9	10.4	104-76	VRC01 40mg/kg mo(0,2,4)	T2	Yes	No
20	Serum	PVO.4	10	5	5	0	0	5.2	15.85	104-76	VRC01 40mg/kg mo(0,2,4)	T2	Yes	No
21	Serum	MN.3	20	307	38	1	1	12.28	4.56	104-76	VRC01 40mg/kg mo(0,2,4)	T2	Yes	No
21	Serum	MW965.26	20	110	42	1	1	11	10.92	104-76	VRC01 40mg/kg mo(0,2,4)	T2	Yes	No
21	Serum	PVO.4	10	5	5	0	0	5.2	15.85	104-76	VRC01 40mg/kg mo(0,2,4)	T2	Yes	No
22	Serum	MN.3	20	96	42	1	1	3.84	5.04	104-76	VRC01 40mg/kg mo(0,2,4)	T2	Yes	No
22	Serum	MW965.26	20	59	10	1	0	5.9	2.6	104-76	VRC01 40mg/kg mo(0,2,4)	T2	Yes	No
22	Serum	PVO.4	10	5	5	0	0	5.2	15.85	104-76	VRC01 40mg/kg mo(0,2,4)	T2	Yes	No
23	Serum	MN.3	20	49	10	1	0	1.96	1.2	104-76	VRC01 40mg/kg mo(0,2,4)	T2	Yes	No
23	Serum	MW965.26	20	24	10	1	0	2.4	2.6	104-76	VRC01 40mg/kg mo(0,2,4)	T2	Yes	No
23	Serum	PVO.4	10	5	5	0	0	5.2	15.85	104-76	VRC01 40mg/kg mo(0,2,4)	T2	Yes	No
2	Serum	MN.3	20	10	10	0	0	0.4	1.2	104-75	VRC01 40mg/kg mo(0) + 20mg/kg mo(1,2,3,4,5)	T1	Yes	No
2	Serum	MW965.26	20	10	10	0	0	1	2.6	104-75	VRC01 40mg/kg mo(0) + 20mg/kg mo(1,2,3,4,5)	T1	Yes	No
2	Serum	PVO.4	10	5	5	0	0	5.2	15.85	104-75	VRC01 40mg/kg mo(0) + 20mg/kg mo(1,2,3,4,5)	T1	Yes	No
3	Serum	MN.3	20	7150	2910	1	1	286	349.2	104-75	VRC01 40mg/kg mo(0) + 20mg/kg mo(1,2,3,4,5)	T1	Yes	No
3	Serum	MW965.26	20	4940	1727	1	1	494	449.02	104-75	VRC01 40mg/kg mo(0) + 20mg/kg mo(1,2,3,4,5)	T1	Yes	No
3	Serum	PVO.4	10	389	118	1	1	404.56	374.06	104-75	VRC01 40mg/kg mo(0) + 20mg/kg mo(1,2,3,4,5)	T1	Yes	No
4	Serum	MN.3	20	2265	923	1	1	90.6	110.76	104-75	VRC01 40mg/kg mo(0) + 20mg/kg mo(1,2,3,4,5)	T1	Yes	No
4	Serum	MW965.26	20	1181	441	1	1	118.1	114.66	104-75	VRC01 40mg/kg mo(0) + 20mg/kg mo(1,2,3,4,5)	T1	Yes	No
4	Serum	PVO.4	10	106	35	1	1	110.24	110.95	104-75	VRC01 40mg/kg mo(0) + 20mg/kg mo(1,2,3,4,5)	T1	Yes	No
6	Serum	MN.3	20	1176	479	1	1	47.04	57.48	104-75	VRC01 40mg/kg mo(0) + 20mg/kg mo(1,2,3,4,5)	T1	Yes	No
6	Serum	MW965.26	20	672	252	1	1	67.2	65.52	104-75	VRC01 40mg/kg mo(0) + 20mg/kg mo(1,2,3,4,5)	T1	Yes	No
6	Serum	PVO.4	10	43	16	1	1	44.72	50.72	104-75	VRC01 40mg/kg mo(0) + 20mg/kg mo(1,2,3,4,5)	T1	Yes	No
7	Serum	MN.3	20	3979	1588	1	1	159.16	190.56	104-75	VRC01 40mg/kg mo(0) + 20mg/kg mo(1,2,3,4,5)	T1	Yes	No
7	Serum	MW965.26	20	2993	1310	1	1	299.3	340.6	104-75	VRC01 40mg/kg mo(0) + 20mg/kg mo(1,2,3,4,5)	T1	Yes	No
7	Serum	PVO.4	10	227	75	1	1	236.08	237.75	104-75	VRC01 40mg/kg mo(0) + 20mg/kg mo(1,2,3,4,5)	T1	Yes	No
8	Serum	MN.3	20	1844	791	1	1	73.76	94.92	104-75	VRC01 40mg/kg mo(0) + 20mg/kg mo(1,2,3,4,5)	T1	Yes	No
8	Serum	MW965.26	20	1410	469	1	1	141	121.94	104-75	VRC01 40mg/kg mo(0) + 20mg/kg mo(1,2,3,4,5)	T1	Yes	No
8	Serum	PVO.4	10	88	22	1	1	91.52	69.74	104-75	VRC01 40mg/kg mo(0) + 20mg/kg mo(1,2,3,4,5)	T1	Yes	No
9	Serum	MN.3	20	681	282	1	1	27.24	33.84	104-75	VRC01 40mg/kg mo(0) + 20mg/kg mo(1,2,3,4,5)	T1	Yes	No
9	Serum	MW965.26	20	516	120	1	1	51.6	31.2	104-75	VRC01 40mg/kg mo(0) + 20mg/kg mo(1,2,3,4,5)	T1	Yes	No
9	Serum	PVO.4	10	25	5	1	0	26	15.85	104-75	VRC01 40mg/kg mo(0) + 20mg/kg mo(1,2,3,4,5)	T1	Yes	No
12	Serum	MN.3	20	644	301	1	1	25.76	36.12	104-75	VRC01 40mg/kg mo(0) + 20mg/kg mo(1,2,3,4,5)	T1	Yes	No
12	Serum	MW965.26	20	600	182	1	1	60	47.32	104-75	VRC01 40mg/kg mo(0) + 20mg/kg mo(1,2,3,4,5)	T1	Yes	No
12	Serum	PVO.4	10	25	5	1	0	26	15.85	104-75	VRC01 40mg/kg mo(0) + 20mg/kg mo(1,2,3,4,5)	T1	Yes	No
14	Serum	MN.3	20	573	241	1	1	22.92	28.92	104-75	VRC01 40mg/kg mo(0) + 20mg/kg mo(1,2,3,4,5)	T1	Yes	No
14	Serum	MW965.26	20	414	141	1	1	41.4	36.66	104-75	VRC01 40mg/kg mo(0) + 20mg/kg mo(1,2,3,4,5)	T1	Yes	No
14	Serum	PVO.4	10	24	5	1	0	24.96	15.85	104-75	VRC01 40mg/kg mo(0) + 20mg/kg mo(1,2,3,4,5)	T1	Yes	No
16	Serum	MN.3	20	503	184	1	1	20.12	22.08	104-75	VRC01 40mg/kg mo(0) + 20mg/kg mo(1,2,3,4,5)	T1	Yes	No
16	Serum	MW965.26	20	194	62	1	1	19.4	16.12	104-75	VRC01 40mg/kg mo(0) + 20mg/kg mo(1,2,3,4,5)	T1	Yes	No
16	Serum	PVO.4	20	23	10	1	0	23.92	31.7	104-75	VRC01 40mg/kg mo(0) + 20mg/kg mo(1,2,3,4,5)	T1	Yes	No
16	Serum	MN.3	200	27363	9009	1	1	1094.52	1081.08	104-75	VRC01 40mg/kg mo(0) + 20mg/kg mo(1,2,3,4,5)	T1	Yes	Yes
16	Serum	MW965.26	20	35762	8513	1	1	3576.2	2213.38	104-75	VRC01 40mg/kg mo(0) + 20mg/kg mo(1,2,3,4,5)	T1	Yes	Yes
16	Serum	PVO.4	10	1152	562	1	1	1198.08	1781.54	104-75	VRC01 40mg/kg mo(0) + 20mg/kg mo(1,2,3,4,5)	T1	Yes	Yes
19	Serum	MN.3	20	697	284	1	1	27.88	34.08	104-75	VRC01 40mg/kg mo(0) + 20mg/kg mo(1,2,3,4,5)	T1	Yes	No
19	Serum	MW965.26	20	300	10	1	0	30	2.6	104-75	VRC01 40mg/kg mo(0) + 20mg/kg mo(1,2,3,4,5)	T1	Yes	No
19	Serum	PVO.4	20	50	10	1	0	52	31.7	104-75	VRC01 40mg/kg mo(0) + 20mg/kg mo(1,2,3,4,5)	T1	Yes	No
22	Serum	MN.3	20	108	37	1	1	4.32	4.44	104-75	VRC01 40mg/kg mo(0) + 20mg/kg mo(1,2,3,4,5)	T1	Yes	No
22	Serum	MW965.26	20	37	10	1	0	3.7	2.6	104-75	VRC01 40mg/kg mo(0) + 20mg/kg mo(1,2,3,4,5)	T1	Yes	No
22	Serum	PVO.4	10	5	5	0	0	5.2	15.85	104-75	VRC01 40mg/kg mo(0) + 20mg/kg mo(1,2,3,4,5)	T1	Yes	No
23	Serum	MN.3	20	44	10	1	0	1.76	1.2	104-75	VRC01 40mg/kg mo(0) + 20mg/kg mo(1,2,3,4,5)	T1	Yes	No
23	Serum	MW965.26	20	10	10	0	0	1	2.6	104-75	VRC01 40mg/kg mo(0) + 20mg/kg mo(1,2,3,4,5)	T1	Yes	No
23	Serum	PVO.4	10	5	5	0	0	5.2	15.85	104-75	VRC01 40mg/kg mo(0) + 20mg/kg mo(1,2,3,4,5)	T1	Yes	No
2	Serum	MN.3	20	10	10	0	0	0.4	1.2	104-43	VRC01 40mg/kg mo(0,2,4)	T2	Yes	No
2	Serum	MW965.26	20	10	10	0	0	1	2.6	104-43	VRC01 40mg/kg mo(0,2,4)	T2	Yes	No
2	Serum	PVO.4	10	5	5	0	0	5.2	15.85	104-43	VRC01 40mg/kg mo(0,2,4)	T2	Yes	No
3	Serum	MN.3	20	11945	4166	1	1	477.8	499.92	104-43	VRC01 40mg/kg mo(0,2,4)	T2	Yes	No
3	Serum	MW965.26	20	3688	1626	1	1	368.8	422.76	104-43	VRC01 40mg/kg mo(0,2,4)	T2	Yes	No
3	Serum	PVO.4	10	335	153	1	1	348.4	485.01	104-43	VRC01 40mg/kg mo(0,2,4)	T2	Yes	No
4	Serum	MN.3	20	3900	1547	1	1	156	185.64	104-43	VRC01 40mg/kg mo(0,2,4)	T2	Yes	No
4	Serum	MW965.26	20	1677	631	1	1	167.7	164.06	104-43	VRC01 40mg/kg mo(0,2,4)	T2	Yes	No
4	Serum	PVO.4	10	176	49	1	1	183.04	155.33	104-43	VRC01 40mg/kg mo(0,2,4)	T2	Yes	No
6	Serum	MN.3	20	2415	1030	1	1	96.6	123.6	104-43	VRC01 40mg/kg mo(0,2,4)	T2	Yes	No
6	Serum	MW965.26	20	1046	341	1	1	104.6	88.66	104-43	VRC01 40mg/kg mo(0,2,4)	T2	Yes	No
6	Serum	PVO.4	10	83	32	1	1	86.32	101.44	104-43	VRC01 40mg/kg mo(0,2,4)	T2	Yes	No
9	Serum	MN.3	20	692	221	1	1	27.68	26.52	104-43	VRC01 40mg/kg mo(0,2,4)	T2	Yes	No
9	Serum	MW965.26	20	357	95	1	1	35.7	24.7	104-43	VRC01 40mg/kg mo(0,2,4)	T2	Yes	No
9	Serum	PVO.4	20	33	10	1	0	34.32	31.7	104-43	VRC01 40mg/kg mo(0,2,4)	T2	Yes	No
10	Serum	MN.3	20		6222	0	1		746.64	104-43	VRC01 40mg/kg mo(0,2,4)	T2	Yes	No
10	Serum	MW965.26	20	7431	2816	1	1	743.1	732.16	104-43	VRC01 40mg/kg mo(0,2,4)	T2	Yes	No
10	Serum	PVO.4	10	626	197	1	1	651.04	624.49	104-43	VRC01 40mg/kg mo(0,2,4)	T2	Yes	No
12	Serum	MN.3	20	3095	1131	1	1	123.8	135.72	104-43	VRC01 40mg/kg mo(0,2,4)	T2	Yes	No
12	Serum	MW965.26	20	1504	435	1	1	150.4	113.1	104-43	VRC01 40mg/kg mo(0,2,4)	T2	Yes	No
12	Serum	PVO.4	20	131	30	1	1	136.24	95.1	104-43	VRC01 40mg/kg mo(0,2,4)	T2	Yes	No
14	Serum	MN.3	20	1119	386	1	1	44.76	46.32	104-43	VRC01 40mg/kg mo(0,2,4)	T2	Yes	No
14	Serum	MW965.26	20	609	211	1	1	60.9	54.86	104-43	VRC01 40mg/kg mo(0,2,4)	T2	Yes	No
14	Serum	PVO.4	10	21	5	1	0	21.84	15.85	104-43	VRC01 40mg/kg mo(0,2,4)	T2	Yes	No
14	Serum	MN.3	200	44694	15749	1	1	1787.76	1889.88	104-43	VRC01 40mg/kg mo(0,2,4)	T2	Yes	Yes
14	Serum	MW965.26	20	18761	8424	1	1	1876.1	2190.24	104-43	VRC01 40mg/kg mo(0,2,4)	T2	Yes	Yes
14	Serum	PVO.4	10	2757	1218	1	1	2867.28	3861.06	104-43	VRC01 40mg/kg mo(0,2,4)	T2	Yes	Yes
14.5	Serum	MN.3	20	13482	5105	1	1	539.28	612.6	104-43	VRC01 40mg/kg mo(0,2,4)	T2	Yes	No
14.5	Serum	MW965.26	20	5084	2614	1	1	508.4	679.64	104-43	VRC01 40mg/kg mo(0,2,4)	T2	Yes	No
14.5	Serum	PVO.4	10	477	170	1	1	496.08	538.9	104-43	VRC01 40mg/kg mo(0,2,4)	T2	Yes	No
15	Serum	MN.3	20	4936	1615	1	1	197.44	193.8	104-43	VRC01 40mg/kg mo(0,2,4)	T2	Yes	No
15	Serum	MW965.26	20	2605	1026	1	1	260.5	266.76	104-43	VRC01 40mg/kg mo(0,2,4)	T2	Yes	No
15	Serum	PVO.4	20	232	78	1	1	241.28	247.26	104-43	VRC01 40mg/kg mo(0,2,4)	T2	Yes	No
16	Serum	MN.3	20	3686	1004	1	1	147.44	120.48	104-43	VRC01 40mg/kg mo(0,2,4)	T2	Yes	No
16	Serum	MW965.26	20	2068	645	1	1	206.8	167.7	104-43	VRC01 40mg/kg mo(0,2,4)	T2	Yes	No
16	Serum	PVO.4	10	129	42	1	1	134.16	133.14	104-43	VRC01 40mg/kg mo(0,2,4)	T2	Yes	No
19	Serum	MN.3	20	505	184	1	1	20.2	22.08	104-43	VRC01 40mg/kg mo(0,2,4)	T2	Yes	No
19	Serum	MW965.26	20	254	88	1	1	25.4	22.88	104-43	VRC01 40mg/kg mo(0,2,4)	T2	Yes	No
19	Serum	PVO.4	10	30	14	1	1	31.2	44.38	104-43	VRC01 40mg/kg mo(0,2,4)	T2	Yes	No
20	Serum	MN.3	20	453	170	1	1	18.12	20.4	104-43	VRC01 40mg/kg mo(0,2,4)	T2	Yes	No
20	Serum	MW965.26	20	165	77	1	1	16.5	20.02	104-43	VRC01 40mg/kg mo(0,2,4)	T2	Yes	No
20	Serum	PVO.4	10	14	5	1	0	14.56	15.85	104-43	VRC01 40mg/kg mo(0,2,4)	T2	Yes	No
21	Serum	MN.3	20	285	86	1	1	11.4	10.32	104-43	VRC01 40mg/kg mo(0,2,4)	T2	Yes	No
21	Serum	MW965.26	20	146	60	1	1	14.6	15.6	104-43	VRC01 40mg/kg mo(0,2,4)	T2	Yes	No
21	Serum	PVO.4	10	5	5	0	0	5.2	15.85	104-43	VRC01 40mg/kg mo(0,2,4)	T2	Yes	No
22	Serum	MN.3	20	238	55	1	1	9.52	6.6	104-43	VRC01 40mg/kg mo(0,2,4)	T2	Yes	No
22	Serum	MW965.26	20	98	43	1	1	9.8	11.18	104-43	VRC01 40mg/kg mo(0,2,4)	T2	Yes	No
22	Serum	PVO.4	10	5	5	0	0	5.2	15.85	104-43	VRC01 40mg/kg mo(0,2,4)	T2	Yes	No
23	Serum	MN.3	20	137	30	1	1	5.48	3.6	104-43	VRC01 40mg/kg mo(0,2,4)	T2	Yes	No
23	Serum	MW965.26	20	45	20	1	1	4.5	5.2	104-43	VRC01 40mg/kg mo(0,2,4)	T2	Yes	No
23	Serum	PVO.4	10	5	5	0	0	5.2	15.85	104-43	VRC01 40mg/kg mo(0,2,4)	T2	Yes	No
2	Serum	MN.3	20	10	10	0	0	0.4	1.2	104-64	VRC01 40mg/kg mo(0,2,4)	T2	Yes	No
2	Serum	MW965.26	20	10	10	0	0	1	2.6	104-64	VRC01 40mg/kg mo(0,2,4)	T2	Yes	No
2	Serum	PVO.4	10	5	5	0	0	5.2	15.85	104-64	VRC01 40mg/kg mo(0,2,4)	T2	Yes	No
3	Serum	MN.3	20	13969	4786	1	1	558.76	574.32	104-64	VRC01 40mg/kg mo(0,2,4)	T2	Yes	No
3	Serum	MW965.26	20	8865	3619	1	1	886.5	940.94	104-64	VRC01 40mg/kg mo(0,2,4)	T2	Yes	No
3	Serum	PVO.4	10	610	195	1	1	634.4	618.15	104-64	VRC01 40mg/kg mo(0,2,4)	T2	Yes	No
4	Serum	MN.3	20	5744	2013	1	1	229.76	241.56	104-64	VRC01 40mg/kg mo(0,2,4)	T2	Yes	No
4	Serum	MW965.26	20	2745	1188	1	1	274.5	308.88	104-64	VRC01 40mg/kg mo(0,2,4)	T2	Yes	No
4	Serum	PVO.4	10	180	53	1	1	187.2	168.01	104-64	VRC01 40mg/kg mo(0,2,4)	T2	Yes	No
6	Serum	MN.3	20	1617	554	1	1	64.68	66.48	104-64	VRC01 40mg/kg mo(0,2,4)	T2	Yes	No
6	Serum	MW965.26	20	1047	350	1	1	104.7	91	104-64	VRC01 40mg/kg mo(0,2,4)	T2	Yes	No
6	Serum	PVO.4	10	75	25	1	1	78	79.25	104-64	VRC01 40mg/kg mo(0,2,4)	T2	Yes	No
9	Serum	MN.3	20	428	113	1	1	17.12	13.56	104-64	VRC01 40mg/kg mo(0,2,4)	T2	Yes	No
9	Serum	MW965.26	20	215	86	1	1	21.5	22.36	104-64	VRC01 40mg/kg mo(0,2,4)	T2	Yes	No
9	Serum	PVO.4	10	18	5	1	0	18.72	15.85	104-64	VRC01 40mg/kg mo(0,2,4)	T2	Yes	No
12	Serum	MN.3	20	1988	671	1	1	79.52	80.52	104-64	VRC01 40mg/kg mo(0,2,4)	T2	Yes	No
12	Serum	MW965.26	20	1096	416	1	1	109.6	108.16	104-64	VRC01 40mg/kg mo(0,2,4)	T2	Yes	No
12	Serum	PVO.4	10	73	27	1	1	75.92	85.59	104-64	VRC01 40mg/kg mo(0,2,4)	T2	Yes	No
14	Serum	MN.3	20	874	232	1	1	34.96	27.84	104-64	VRC01 40mg/kg mo(0,2,4)	T2	Yes	No
14	Serum	MW965.26	20	328	124	1	1	32.8	32.24	104-64	VRC01 40mg/kg mo(0,2,4)	T2	Yes	No
14	Serum	PVO.4	10	25	5	1	0	26	15.85	104-64	VRC01 40mg/kg mo(0,2,4)	T2	Yes	No
14	Serum	MN.3	200	63604	26407	1	1	2544.16	3168.84	104-64	VRC01 40mg/kg mo(0,2,4)	T2	Yes	Yes
14	Serum	MW965.26	20	53971	25403	1	1	5397.1	6604.78	104-64	VRC01 40mg/kg mo(0,2,4)	T2	Yes	Yes
14	Serum	PVO.4	10	4894	2109	1	1	5089.76	6685.53	104-64	VRC01 40mg/kg mo(0,2,4)	T2	Yes	Yes
19	Serum	MN.3	20	794	275	1	1	31.76	33	104-64	VRC01 40mg/kg mo(0,2,4)	T2	Yes	No
19	Serum	MW965.26	20	395	56	1	1	39.5	14.56	104-64	VRC01 40mg/kg mo(0,2,4)	T2	Yes	No
19	Serum	PVO.4	20	30	10	1	0	31.2	31.7	104-64	VRC01 40mg/kg mo(0,2,4)	T2	Yes	No
20	Serum	MN.3	20	264	106	1	1	10.56	12.72	104-64	VRC01 40mg/kg mo(0,2,4)	T2	Yes	No
20	Serum	MW965.26	20	141	38	1	1	14.1	9.88	104-64	VRC01 40mg/kg mo(0,2,4)	T2	Yes	No
20	Serum	PVO.4	10	5	5	0	0	5.2	15.85	104-64	VRC01 40mg/kg mo(0,2,4)	T2	Yes	No
21	Serum	MN.3	20	228	59	1	1	9.12	7.08	104-64	VRC01 40mg/kg mo(0,2,4)	T2	Yes	No
21	Serum	MW965.26	20	135	10	1	0	13.5	2.6	104-64	VRC01 40mg/kg mo(0,2,4)	T2	Yes	No
21	Serum	PVO.4	10	5	5	0	0	5.2	15.85	104-64	VRC01 40mg/kg mo(0,2,4)	T2	Yes	No
23	Serum	MN.3	20	62	10	1	0	2.48	1.2	104-64	VRC01 40mg/kg mo(0,2,4)	T2	Yes	No
23	Serum	MW965.26	20	42	10	1	0	4.2	2.6	104-64	VRC01 40mg/kg mo(0,2,4)	T2	Yes	No
23	Serum	PVO.4	10	5	5	0	0	5.2	15.85	104-64	VRC01 40mg/kg mo(0,2,4)	T2	Yes	No
2	Serum	MN.3	20	10	10	0	0	0.4	1.2	104-37	VRC01 40mg/kg mo(0) + 20mg/kg mo(1,2,3,4,5)	T1	Yes	No
2	Serum	MW965.26	20	10	10	0	0	1	2.6	104-37	VRC01 40mg/kg mo(0) + 20mg/kg mo(1,2,3,4,5)	T1	Yes	No
2	Serum	PVO.4	10	5	5	0	0	5.2	15.85	104-37	VRC01 40mg/kg mo(0) + 20mg/kg mo(1,2,3,4,5)	T1	Yes	No
6	Serum	MN.3	20	1364	515	1	1	54.56	61.8	104-37	VRC01 40mg/kg mo(0) + 20mg/kg mo(1,2,3,4,5)	T1	Yes	No
6	Serum	MW965.26	20	607	187	1	1	60.7	48.62	104-37	VRC01 40mg/kg mo(0) + 20mg/kg mo(1,2,3,4,5)	T1	Yes	No
6	Serum	PVO.4	20	75	29	1	1	78	91.93	104-37	VRC01 40mg/kg mo(0) + 20mg/kg mo(1,2,3,4,5)	T1	Yes	No
7	Serum	MN.3	20	6728	2358	1	1	269.12	282.96	104-37	VRC01 40mg/kg mo(0) + 20mg/kg mo(1,2,3,4,5)	T1	Yes	No
7	Serum	MW965.26	20	3327	1177	1	1	332.7	306.02	104-37	VRC01 40mg/kg mo(0) + 20mg/kg mo(1,2,3,4,5)	T1	Yes	No
7	Serum	PVO.4	20	365	135	1	1	379.6	427.95	104-37	VRC01 40mg/kg mo(0) + 20mg/kg mo(1,2,3,4,5)	T1	Yes	No
8	Serum	MN.3	20	2061	613	1	1	82.44	73.56	104-37	VRC01 40mg/kg mo(0) + 20mg/kg mo(1,2,3,4,5)	T1	Yes	No
8	Serum	MW965.26	20	1018	336	1	1	101.8	87.36	104-37	VRC01 40mg/kg mo(0) + 20mg/kg mo(1,2,3,4,5)	T1	Yes	No
8	Serum	PVO.4	20	159	39	1	1	165.36	123.63	104-37	VRC01 40mg/kg mo(0) + 20mg/kg mo(1,2,3,4,5)	T1	Yes	No
9	Serum	MN.3	20	943	434	1	1	37.72	52.08	104-37	VRC01 40mg/kg mo(0) + 20mg/kg mo(1,2,3,4,5)	T1	Yes	No
9	Serum	MW965.26	20	691	197	1	1	69.1	51.22	104-37	VRC01 40mg/kg mo(0) + 20mg/kg mo(1,2,3,4,5)	T1	Yes	No
9	Serum	PVO.4	20	53	10	1	0	55.12	31.7	104-37	VRC01 40mg/kg mo(0) + 20mg/kg mo(1,2,3,4,5)	T1	Yes	No
12	Serum	MN.3	20	1145	540	1	1	45.8	64.8	104-37	VRC01 40mg/kg mo(0) + 20mg/kg mo(1,2,3,4,5)	T1	Yes	No
12	Serum	MW965.26	20	773	208	1	1	77.3	54.08	104-37	VRC01 40mg/kg mo(0) + 20mg/kg mo(1,2,3,4,5)	T1	Yes	No
12	Serum	PVO.4	20	67	23	1	1	69.68	72.91	104-37	VRC01 40mg/kg mo(0) + 20mg/kg mo(1,2,3,4,5)	T1	Yes	No
14	Serum	MN.3	20	1156	554	1	1	46.24	66.48	104-37	VRC01 40mg/kg mo(0) + 20mg/kg mo(1,2,3,4,5)	T1	Yes	No
14	Serum	MW965.26	20	817	140	1	1	81.7	36.4	104-37	VRC01 40mg/kg mo(0) + 20mg/kg mo(1,2,3,4,5)	T1	Yes	No
14	Serum	PVO.4	20	66	25	1	1	68.64	79.25	104-37	VRC01 40mg/kg mo(0) + 20mg/kg mo(1,2,3,4,5)	T1	Yes	No
16	Serum	MN.3	20	1091	516	1	1	43.64	61.92	104-37	VRC01 40mg/kg mo(0) + 20mg/kg mo(1,2,3,4,5)	T1	Yes	No
16	Serum	MW965.26	20	595	206	1	1	59.5	53.56	104-37	VRC01 40mg/kg mo(0) + 20mg/kg mo(1,2,3,4,5)	T1	Yes	No
16	Serum	PVO.4	20	58	10	1	0	60.32	31.7	104-37	VRC01 40mg/kg mo(0) + 20mg/kg mo(1,2,3,4,5)	T1	Yes	No
16	Serum	MN.3	200	19936	7344	1	1	797.44	881.28	104-37	VRC01 40mg/kg mo(0) + 20mg/kg mo(1,2,3,4,5)	T1	Yes	Yes
16	Serum	MW965.26	20	12270	3471	1	1	1227	902.46	104-37	VRC01 40mg/kg mo(0) + 20mg/kg mo(1,2,3,4,5)	T1	Yes	Yes
16	Serum	PVO.4	10	1047	440	1	1	1088.88	1394.8	104-37	VRC01 40mg/kg mo(0) + 20mg/kg mo(1,2,3,4,5)	T1	Yes	Yes
16.5	Serum	MN.3	20	7903	2841	1	1	316.12	340.92	104-37	VRC01 40mg/kg mo(0) + 20mg/kg mo(1,2,3,4,5)	T1	Yes	No
16.5	Serum	MW965.26	20	2978	1426	1	1	297.8	370.76	104-37	VRC01 40mg/kg mo(0) + 20mg/kg mo(1,2,3,4,5)	T1	Yes	No
16.5	Serum	PVO.4	10	267	95	1	1	277.68	301.15	104-37	VRC01 40mg/kg mo(0) + 20mg/kg mo(1,2,3,4,5)	T1	Yes	No
17	Serum	MN.3	20	2772	1217	1	1	110.88	146.04	104-37	VRC01 40mg/kg mo(0) + 20mg/kg mo(1,2,3,4,5)	T1	Yes	No
17	Serum	MW965.26	20	1276	608	1	1	127.6	158.08	104-37	VRC01 40mg/kg mo(0) + 20mg/kg mo(1,2,3,4,5)	T1	Yes	No
17	Serum	PVO.4	10	89	33	1	1	92.56	104.61	104-37	VRC01 40mg/kg mo(0) + 20mg/kg mo(1,2,3,4,5)	T1	Yes	No
19	Serum	MN.3	20	1293	552	1	1	51.72	66.24	104-37	VRC01 40mg/kg mo(0) + 20mg/kg mo(1,2,3,4,5)	T1	Yes	No
19	Serum	MW965.26	20	586	277	1	1	58.6	72.02	104-37	VRC01 40mg/kg mo(0) + 20mg/kg mo(1,2,3,4,5)	T1	Yes	No
19	Serum	PVO.4	10	47	23	1	1	48.88	72.91	104-37	VRC01 40mg/kg mo(0) + 20mg/kg mo(1,2,3,4,5)	T1	Yes	No
20	Serum	MN.3	20	722	272	1	1	28.88	32.64	104-37	VRC01 40mg/kg mo(0) + 20mg/kg mo(1,2,3,4,5)	T1	Yes	No
20	Serum	MW965.26	20	357	148	1	1	35.7	38.48	104-37	VRC01 40mg/kg mo(0) + 20mg/kg mo(1,2,3,4,5)	T1	Yes	No
20	Serum	PVO.4	10	28	11	1	1	29.12	34.87	104-37	VRC01 40mg/kg mo(0) + 20mg/kg mo(1,2,3,4,5)	T1	Yes	No
21	Serum	MN.3	20	611	238	1	1	24.44	28.56	104-37	VRC01 40mg/kg mo(0) + 20mg/kg mo(1,2,3,4,5)	T1	Yes	No
21	Serum	MW965.26	20	381	104	1	1	38.1	27.04	104-37	VRC01 40mg/kg mo(0) + 20mg/kg mo(1,2,3,4,5)	T1	Yes	No
21	Serum	PVO.4	10	17	5	1	0	17.68	15.85	104-37	VRC01 40mg/kg mo(0) + 20mg/kg mo(1,2,3,4,5)	T1	Yes	No
22	Serum	MN.3	20	266	95	1	1	10.64	11.4	104-37	VRC01 40mg/kg mo(0) + 20mg/kg mo(1,2,3,4,5)	T1	Yes	No
22	Serum	MW965.26	20	143	66	1	1	14.3	17.16	104-37	VRC01 40mg/kg mo(0) + 20mg/kg mo(1,2,3,4,5)	T1	Yes	No
22	Serum	PVO.4	10	5	5	0	0	5.2	15.85	104-37	VRC01 40mg/kg mo(0) + 20mg/kg mo(1,2,3,4,5)	T1	Yes	No
23	Serum	MN.3	20	62	33	1	1	2.48	3.96	104-37	VRC01 40mg/kg mo(0) + 20mg/kg mo(1,2,3,4,5)	T1	Yes	No
23	Serum	MW965.26	20	51	27	1	1	5.1	7.02	104-37	VRC01 40mg/kg mo(0) + 20mg/kg mo(1,2,3,4,5)	T1	Yes	No
23	Serum	PVO.4	10	5	5	0	0	5.2	15.85	104-37	VRC01 40mg/kg mo(0) + 20mg/kg mo(1,2,3,4,5)	T1	Yes	No
2	Serum	MN.3	20	10	10	0	0	0.4	1.2	104-87	VRC01 40mg/kg mo(0) + 20mg/kg mo(1,2,3,4,5)	T1	No	No
2	Serum	MW965.26	20	10	10	0	0	1	2.6	104-87	VRC01 40mg/kg mo(0) + 20mg/kg mo(1,2,3,4,5)	T1	No	No
2	Serum	PVO.4	10	5	5	0	0	5.2	15.85	104-87	VRC01 40mg/kg mo(0) + 20mg/kg mo(1,2,3,4,5)	T1	No	No
6	Serum	MN.3	20	2278	714	1	1	91.12	85.68	104-87	VRC01 40mg/kg mo(0) + 20mg/kg mo(1,2,3,4,5)	T1	No	No
6	Serum	MW965.26	20	1318	330	1	1	131.8	85.8	104-87	VRC01 40mg/kg mo(0) + 20mg/kg mo(1,2,3,4,5)	T1	No	No
6	Serum	PVO.4	20	97	32	1	1	100.88	101.44	104-87	VRC01 40mg/kg mo(0) + 20mg/kg mo(1,2,3,4,5)	T1	No	No
7	Serum	MN.3	20	5826	2511	1	1	233.04	301.32	104-87	VRC01 40mg/kg mo(0) + 20mg/kg mo(1,2,3,4,5)	T1	No	No
7	Serum	MW965.26	20	4055	1238	1	1	405.5	321.88	104-87	VRC01 40mg/kg mo(0) + 20mg/kg mo(1,2,3,4,5)	T1	No	No
7	Serum	PVO.4	20	453	173	1	1	471.12	548.41	104-87	VRC01 40mg/kg mo(0) + 20mg/kg mo(1,2,3,4,5)	T1	No	No
8	Serum	MN.3	20	4894	2114	1	1	195.76	253.68	104-87	VRC01 40mg/kg mo(0) + 20mg/kg mo(1,2,3,4,5)	T1	No	No
8	Serum	MW965.26	20	1797	645	1	1	179.7	167.7	104-87	VRC01 40mg/kg mo(0) + 20mg/kg mo(1,2,3,4,5)	T1	No	No
8	Serum	PVO.4	20	258	69	1	1	268.32	218.73	104-87	VRC01 40mg/kg mo(0) + 20mg/kg mo(1,2,3,4,5)	T1	No	No
9	Serum	MN.3	20	2369	1036	1	1	94.76	124.32	104-87	VRC01 40mg/kg mo(0) + 20mg/kg mo(1,2,3,4,5)	T1	No	No
9	Serum	MW965.26	20	832	192	1	1	83.2	49.92	104-87	VRC01 40mg/kg mo(0) + 20mg/kg mo(1,2,3,4,5)	T1	No	No
9	Serum	PVO.4	20	111	39	1	1	115.44	123.63	104-87	VRC01 40mg/kg mo(0) + 20mg/kg mo(1,2,3,4,5)	T1	No	No
2	Serum	MN.3	20	10	10	0	0	0.4	1.2	104-61	VRC01 40mg/kg mo(0) + 20mg/kg mo(1,2,3,4,5)	T1	Yes	No
2	Serum	MW965.26	20	10	10	0	0	1	2.6	104-61	VRC01 40mg/kg mo(0) + 20mg/kg mo(1,2,3,4,5)	T1	Yes	No
2	Serum	PVO.4	10	5	5	0	0	5.2	15.85	104-61	VRC01 40mg/kg mo(0) + 20mg/kg mo(1,2,3,4,5)	T1	Yes	No
6	Serum	MN.3	20	1228	499	1	1	49.12	59.88	104-61	VRC01 40mg/kg mo(0) + 20mg/kg mo(1,2,3,4,5)	T1	Yes	No
6	Serum	MW965.26	20	733	221	1	1	73.3	57.46	104-61	VRC01 40mg/kg mo(0) + 20mg/kg mo(1,2,3,4,5)	T1	Yes	No
6	Serum	PVO.4	20	57	10	1	0	59.28	31.7	104-61	VRC01 40mg/kg mo(0) + 20mg/kg mo(1,2,3,4,5)	T1	Yes	No
7	Serum	MN.3	20	5671	1841	1	1	226.84	220.92	104-61	VRC01 40mg/kg mo(0) + 20mg/kg mo(1,2,3,4,5)	T1	Yes	No
7	Serum	MW965.26	20	3565	1340	1	1	356.5	348.4	104-61	VRC01 40mg/kg mo(0) + 20mg/kg mo(1,2,3,4,5)	T1	Yes	No
7	Serum	PVO.4	20	339	91	1	1	352.56	288.47	104-61	VRC01 40mg/kg mo(0) + 20mg/kg mo(1,2,3,4,5)	T1	Yes	No
8	Serum	MN.3	20	2660	860	1	1	106.4	103.2	104-61	VRC01 40mg/kg mo(0) + 20mg/kg mo(1,2,3,4,5)	T1	Yes	No
8	Serum	MW965.26	20	1326	340	1	1	132.6	88.4	104-61	VRC01 40mg/kg mo(0) + 20mg/kg mo(1,2,3,4,5)	T1	Yes	No
8	Serum	PVO.4	20	140	50	1	1	145.6	158.5	104-61	VRC01 40mg/kg mo(0) + 20mg/kg mo(1,2,3,4,5)	T1	Yes	No
9	Serum	MN.3	20	1042	427	1	1	41.68	51.24	104-61	VRC01 40mg/kg mo(0) + 20mg/kg mo(1,2,3,4,5)	T1	Yes	No
9	Serum	MW965.26	20	474	84	1	1	47.4	21.84	104-61	VRC01 40mg/kg mo(0) + 20mg/kg mo(1,2,3,4,5)	T1	Yes	No
9	Serum	PVO.4	20	54	10	1	0	56.16	31.7	104-61	VRC01 40mg/kg mo(0) + 20mg/kg mo(1,2,3,4,5)	T1	Yes	No
12	Serum	MN.3	20	1163	433	1	1	46.52	51.96	104-61	VRC01 40mg/kg mo(0) + 20mg/kg mo(1,2,3,4,5)	T1	Yes	No
12	Serum	MW965.26	20	507	148	1	1	50.7	38.48	104-61	VRC01 40mg/kg mo(0) + 20mg/kg mo(1,2,3,4,5)	T1	Yes	No
12	Serum	PVO.4	20	42	10	1	0	43.68	31.7	104-61	VRC01 40mg/kg mo(0) + 20mg/kg mo(1,2,3,4,5)	T1	Yes	No
14	Serum	MN.3	20	900	375	1	1	36	45	104-61	VRC01 40mg/kg mo(0) + 20mg/kg mo(1,2,3,4,5)	T1	Yes	No
14	Serum	MW965.26	20	593	124	1	1	59.3	32.24	104-61	VRC01 40mg/kg mo(0) + 20mg/kg mo(1,2,3,4,5)	T1	Yes	No
14	Serum	PVO.4	20	35	10	1	0	36.4	31.7	104-61	VRC01 40mg/kg mo(0) + 20mg/kg mo(1,2,3,4,5)	T1	Yes	No
16	Serum	MN.3	20	1152	426	1	1	46.08	51.12	104-61	VRC01 40mg/kg mo(0) + 20mg/kg mo(1,2,3,4,5)	T1	Yes	No
16	Serum	MW965.26	20	480	187	1	1	48	48.62	104-61	VRC01 40mg/kg mo(0) + 20mg/kg mo(1,2,3,4,5)	T1	Yes	No
16	Serum	PVO.4	10	53	18	1	1	55.12	57.06	104-61	VRC01 40mg/kg mo(0) + 20mg/kg mo(1,2,3,4,5)	T1	Yes	No
16	Serum	MN.3	200	23730	7727	1	1	949.2	927.24	104-61	VRC01 40mg/kg mo(0) + 20mg/kg mo(1,2,3,4,5)	T1	Yes	Yes
16	Serum	MW965.26	20	10889	4042	1	1	1088.9	1050.92	104-61	VRC01 40mg/kg mo(0) + 20mg/kg mo(1,2,3,4,5)	T1	Yes	Yes
16	Serum	PVO.4	10	1040	340	1	1	1081.6	1077.8	104-61	VRC01 40mg/kg mo(0) + 20mg/kg mo(1,2,3,4,5)	T1	Yes	Yes
16.5	Serum	MN.3	20	3384	1526	1	1	135.36	183.12	104-61	VRC01 40mg/kg mo(0) + 20mg/kg mo(1,2,3,4,5)	T1	Yes	No
16.5	Serum	MW965.26	20	1906	786	1	1	190.6	204.36	104-61	VRC01 40mg/kg mo(0) + 20mg/kg mo(1,2,3,4,5)	T1	Yes	No
16.5	Serum	PVO.4	10	138	49	1	1	143.52	155.33	104-61	VRC01 40mg/kg mo(0) + 20mg/kg mo(1,2,3,4,5)	T1	Yes	No
17	Serum	MN.3	20	1585	583	1	1	63.4	69.96	104-61	VRC01 40mg/kg mo(0) + 20mg/kg mo(1,2,3,4,5)	T1	Yes	No
17	Serum	MW965.26	20	712	278	1	1	71.2	72.28	104-61	VRC01 40mg/kg mo(0) + 20mg/kg mo(1,2,3,4,5)	T1	Yes	No
17	Serum	PVO.4	10	104	43	1	1	108.16	136.31	104-61	VRC01 40mg/kg mo(0) + 20mg/kg mo(1,2,3,4,5)	T1	Yes	No
19	Serum	MN.3	20	814	260	1	1	32.56	31.2	104-61	VRC01 40mg/kg mo(0) + 20mg/kg mo(1,2,3,4,5)	T1	Yes	No
19	Serum	MW965.26	20	349	124	1	1	34.9	32.24	104-61	VRC01 40mg/kg mo(0) + 20mg/kg mo(1,2,3,4,5)	T1	Yes	No
19	Serum	PVO.4	10	31	10	1	1	32.24	31.7	104-61	VRC01 40mg/kg mo(0) + 20mg/kg mo(1,2,3,4,5)	T1	Yes	No
20	Serum	MN.3	20	345	126	1	1	13.8	15.12	104-61	VRC01 40mg/kg mo(0) + 20mg/kg mo(1,2,3,4,5)	T1	Yes	No
20	Serum	MW965.26	20	200	82	1	1	20	21.32	104-61	VRC01 40mg/kg mo(0) + 20mg/kg mo(1,2,3,4,5)	T1	Yes	No
20	Serum	PVO.4	10	5	5	0	0	5.2	15.85	104-61	VRC01 40mg/kg mo(0) + 20mg/kg mo(1,2,3,4,5)	T1	Yes	No
21	Serum	MN.3	20	276	85	1	1	11.04	10.2	104-61	VRC01 40mg/kg mo(0) + 20mg/kg mo(1,2,3,4,5)	T1	Yes	No
21	Serum	MW965.26	20	177	67	1	1	17.7	17.42	104-61	VRC01 40mg/kg mo(0) + 20mg/kg mo(1,2,3,4,5)	T1	Yes	No
21	Serum	PVO.4	10	5	5	0	0	5.2	15.85	104-61	VRC01 40mg/kg mo(0) + 20mg/kg mo(1,2,3,4,5)	T1	Yes	No
22	Serum	MN.3	20	93	36	1	1	3.72	4.32	104-61	VRC01 40mg/kg mo(0) + 20mg/kg mo(1,2,3,4,5)	T1	Yes	No
22	Serum	MW965.26	20	50	20	1	1	5	5.2	104-61	VRC01 40mg/kg mo(0) + 20mg/kg mo(1,2,3,4,5)	T1	Yes	No
22	Serum	PVO.4	10	5	5	0	0	5.2	15.85	104-61	VRC01 40mg/kg mo(0) + 20mg/kg mo(1,2,3,4,5)	T1	Yes	No
23	Serum	MN.3	20	28	10	1	0	1.12	1.2	104-61	VRC01 40mg/kg mo(0) + 20mg/kg mo(1,2,3,4,5)	T1	Yes	No
23	Serum	MW965.26	20	22	10	1	0	2.2	2.6	104-61	VRC01 40mg/kg mo(0) + 20mg/kg mo(1,2,3,4,5)	T1	Yes	No
23	Serum	PVO.4	10	5	5	0	0	5.2	15.85	104-61	VRC01 40mg/kg mo(0) + 20mg/kg mo(1,2,3,4,5)	T1	Yes	No
2	Serum	MN.3	20	10	10	0	0	0.4	1.2	104-57	VRC01 40mg/kg mo(0,2,4)	T2	Yes	No
2	Serum	MW965.26	20	10	10	0	0	1	2.6	104-57	VRC01 40mg/kg mo(0,2,4)	T2	Yes	No
2	Serum	PVO.4	10	5	5	0	0	5.2	15.85	104-57	VRC01 40mg/kg mo(0,2,4)	T2	Yes	No
3	Serum	MN.3	20	20357	5669	1	1	814.28	680.28	104-57	VRC01 40mg/kg mo(0,2,4)	T2	Yes	No
3	Serum	MW965.26	20	6142	2147	1	1	614.2	558.22	104-57	VRC01 40mg/kg mo(0,2,4)	T2	Yes	No
3	Serum	PVO.4	10	417	173	1	1	433.68	548.41	104-57	VRC01 40mg/kg mo(0,2,4)	T2	Yes	No
4	Serum	MN.3	20	4369	1562	1	1	174.76	187.44	104-57	VRC01 40mg/kg mo(0,2,4)	T2	Yes	No
4	Serum	MW965.26	20	2768	829	1	1	276.8	215.54	104-57	VRC01 40mg/kg mo(0,2,4)	T2	Yes	No
4	Serum	PVO.4	10	173	44	1	1	179.92	139.48	104-57	VRC01 40mg/kg mo(0,2,4)	T2	Yes	No
6	Serum	MN.3	20	1910	614	1	1	76.4	73.68	104-57	VRC01 40mg/kg mo(0,2,4)	T2	Yes	No
6	Serum	MW965.26	20	958	306	1	1	95.8	79.56	104-57	VRC01 40mg/kg mo(0,2,4)	T2	Yes	No
6	Serum	PVO.4	10	95	32	1	1	98.8	101.44	104-57	VRC01 40mg/kg mo(0,2,4)	T2	Yes	No
9	Serum	MN.3	20	449	183	1	1	17.96	21.96	104-57	VRC01 40mg/kg mo(0,2,4)	T2	Yes	No
9	Serum	MW965.26	20	265	81	1	1	26.5	21.06	104-57	VRC01 40mg/kg mo(0,2,4)	T2	Yes	No
9	Serum	PVO.4	10	10	5	1	0	10.4	15.85	104-57	VRC01 40mg/kg mo(0,2,4)	T2	Yes	No
10	Serum	MN.3	20	14001	5784	1	1	560.04	694.08	104-57	VRC01 40mg/kg mo(0,2,4)	T2	Yes	No
10	Serum	MW965.26	20	4843	1864	1	1	484.3	484.64	104-57	VRC01 40mg/kg mo(0,2,4)	T2	Yes	No
10	Serum	PVO.4	10	601	222	1	1	625.04	703.74	104-57	VRC01 40mg/kg mo(0,2,4)	T2	Yes	No
11	Serum	MN.3	20	3909	1478	1	1	156.36	177.36	104-57	VRC01 40mg/kg mo(0,2,4)	T2	Yes	No
11	Serum	MW965.26	20	1720	714	1	1	172	185.64	104-57	VRC01 40mg/kg mo(0,2,4)	T2	Yes	No
11	Serum	PVO.4	10	186	67	1	1	193.44	212.39	104-57	VRC01 40mg/kg mo(0,2,4)	T2	Yes	No
12	Serum	MN.3	20	1447	709	1	1	57.88	85.08	104-57	VRC01 40mg/kg mo(0,2,4)	T2	Yes	No
12	Serum	MW965.26	20	533	243	1	1	53.3	63.18	104-57	VRC01 40mg/kg mo(0,2,4)	T2	Yes	No
12	Serum	PVO.4	10	81	27	1	1	84.24	85.59	104-57	VRC01 40mg/kg mo(0,2,4)	T2	Yes	No
14	Serum	MN.3	20	424	192	1	1	16.96	23.04	104-57	VRC01 40mg/kg mo(0,2,4)	T2	Yes	No
14	Serum	MW965.26	20	191	81	1	1	19.1	21.06	104-57	VRC01 40mg/kg mo(0,2,4)	T2	Yes	No
14	Serum	PVO.4	10	10	5	1	0	10.4	15.85	104-57	VRC01 40mg/kg mo(0,2,4)	T2	Yes	No
14	Serum	MN.3	200	65639	18374	1	1	2625.56	2204.88	104-57	VRC01 40mg/kg mo(0,2,4)	T2	Yes	Yes
14	Serum	MW965.26	20	41393	16551	1	1	4139.3	4303.26	104-57	VRC01 40mg/kg mo(0,2,4)	T2	Yes	Yes
14	Serum	PVO.4	10	2374	1015	1	1	2468.96	3217.55	104-57	VRC01 40mg/kg mo(0,2,4)	T2	Yes	Yes
19	Serum	MN.3	20	403	190	1	1	16.12	22.8	104-57	VRC01 40mg/kg mo(0,2,4)	T2	Yes	No
19	Serum	MW965.26	20	165	76	1	1	16.5	19.76	104-57	VRC01 40mg/kg mo(0,2,4)	T2	Yes	No
19	Serum	PVO.4	10	11	5	1	0	11.44	15.85	104-57	VRC01 40mg/kg mo(0,2,4)	T2	Yes	No
20	Serum	MN.3	20	178	74	1	1	7.12	8.88	104-57	VRC01 40mg/kg mo(0,2,4)	T2	Yes	No
20	Serum	MW965.26	20	121	52	1	1	12.1	13.52	104-57	VRC01 40mg/kg mo(0,2,4)	T2	Yes	No
20	Serum	PVO.4	10	5	5	0	0	5.2	15.85	104-57	VRC01 40mg/kg mo(0,2,4)	T2	Yes	No
21	Serum	MN.3	20	60	26	1	1	2.4	3.12	104-57	VRC01 40mg/kg mo(0,2,4)	T2	Yes	No
21	Serum	MW965.26	20	43	10	1	0	4.3	2.6	104-57	VRC01 40mg/kg mo(0,2,4)	T2	Yes	No
21	Serum	PVO.4	10	5	5	0	0	5.2	15.85	104-57	VRC01 40mg/kg mo(0,2,4)	T2	Yes	No
22	Serum	MN.3	20	41	10	1	0	1.64	1.2	104-57	VRC01 40mg/kg mo(0,2,4)	T2	Yes	No
22	Serum	MW965.26	20	29	10	1	0	2.9	2.6	104-57	VRC01 40mg/kg mo(0,2,4)	T2	Yes	No
22	Serum	PVO.4	10	5	5	0	0	5.2	15.85	104-57	VRC01 40mg/kg mo(0,2,4)	T2	Yes	No
23	Serum	MN.3	20	38	10	1	0	1.52	1.2	104-57	VRC01 40mg/kg mo(0,2,4)	T2	Yes	No
23	Serum	MW965.26	20	25	10	1	0	2.5	2.6	104-57	VRC01 40mg/kg mo(0,2,4)	T2	Yes	No
23	Serum	PVO.4	10	5	5	0	0	5.2	15.85	104-57	VRC01 40mg/kg mo(0,2,4)	T2	Yes	No
2	Serum	MN.3	20	10	10	0	0	0.4	1.2	104-35	VRC01 40mg/kg IV mo(0) + 5mg/kg SC mo(0.5 to 5.5 by 0.5)	T3	Yes	No
2	Serum	MW965.26	20	10	10	0	0	1	2.6	104-35	VRC01 40mg/kg IV mo(0) + 5mg/kg SC mo(0.5 to 5.5 by 0.5)	T3	Yes	No
2	Serum	PVO.4	10	5	5	0	0	5.2	15.85	104-35	VRC01 40mg/kg IV mo(0) + 5mg/kg SC mo(0.5 to 5.5 by 0.5)	T3	Yes	No
4	Serum	MN.3	20	7760	2295	1	1	310.4	275.4	104-35	VRC01 40mg/kg IV mo(0) + 5mg/kg SC mo(0.5 to 5.5 by 0.5)	T3	Yes	No
4	Serum	MW965.26	20	3052	902	1	1	305.2	234.52	104-35	VRC01 40mg/kg IV mo(0) + 5mg/kg SC mo(0.5 to 5.5 by 0.5)	T3	Yes	No
4	Serum	PVO.4	10	220	85	1	1	228.8	269.45	104-35	VRC01 40mg/kg IV mo(0) + 5mg/kg SC mo(0.5 to 5.5 by 0.5)	T3	Yes	No
6	Serum	MN.3	20	2333	975	1	1	93.32	117	104-35	VRC01 40mg/kg IV mo(0) + 5mg/kg SC mo(0.5 to 5.5 by 0.5)	T3	Yes	No
6	Serum	MW965.26	20	1392	483	1	1	139.2	125.58	104-35	VRC01 40mg/kg IV mo(0) + 5mg/kg SC mo(0.5 to 5.5 by 0.5)	T3	Yes	No
6	Serum	PVO.4	10	107	39	1	1	111.28	123.63	104-35	VRC01 40mg/kg IV mo(0) + 5mg/kg SC mo(0.5 to 5.5 by 0.5)	T3	Yes	No
8	Serum	MN.3	20	1796	724	1	1	71.84	86.88	104-35	VRC01 40mg/kg IV mo(0) + 5mg/kg SC mo(0.5 to 5.5 by 0.5)	T3	Yes	No
8	Serum	MW965.26	20	939	384	1	1	93.9	99.84	104-35	VRC01 40mg/kg IV mo(0) + 5mg/kg SC mo(0.5 to 5.5 by 0.5)	T3	Yes	No
8	Serum	PVO.4	10	76	37	1	1	79.04	117.29	104-35	VRC01 40mg/kg IV mo(0) + 5mg/kg SC mo(0.5 to 5.5 by 0.5)	T3	Yes	No
9	Serum	MN.3	20	1572	535	1	1	62.88	64.2	104-35	VRC01 40mg/kg IV mo(0) + 5mg/kg SC mo(0.5 to 5.5 by 0.5)	T3	Yes	No
9	Serum	MW965.26	20	569	261	1	1	56.9	67.86	104-35	VRC01 40mg/kg IV mo(0) + 5mg/kg SC mo(0.5 to 5.5 by 0.5)	T3	Yes	No
9	Serum	PVO.4	10	44	15	1	1	45.76	47.55	104-35	VRC01 40mg/kg IV mo(0) + 5mg/kg SC mo(0.5 to 5.5 by 0.5)	T3	Yes	No
11	Serum	MN.3	20	1812	627	1	1	72.48	75.24	104-35	VRC01 40mg/kg IV mo(0) + 5mg/kg SC mo(0.5 to 5.5 by 0.5)	T3	Yes	No
11	Serum	MW965.26	20	693	278	1	1	69.3	72.28	104-35	VRC01 40mg/kg IV mo(0) + 5mg/kg SC mo(0.5 to 5.5 by 0.5)	T3	Yes	No
11	Serum	PVO.4	10	41	15	1	1	42.64	47.55	104-35	VRC01 40mg/kg IV mo(0) + 5mg/kg SC mo(0.5 to 5.5 by 0.5)	T3	Yes	No
12	Serum	MN.3	20	1060	282	1	1	42.4	33.84	104-35	VRC01 40mg/kg IV mo(0) + 5mg/kg SC mo(0.5 to 5.5 by 0.5)	T3	Yes	No
12	Serum	MW965.26	20	711	196	1	1	71.1	50.96	104-35	VRC01 40mg/kg IV mo(0) + 5mg/kg SC mo(0.5 to 5.5 by 0.5)	T3	Yes	No
12	Serum	PVO.4	10	47	15	1	1	48.88	47.55	104-35	VRC01 40mg/kg IV mo(0) + 5mg/kg SC mo(0.5 to 5.5 by 0.5)	T3	Yes	No
13	Serum	MN.3	20	389	200	1	1	15.56	24	104-35	VRC01 40mg/kg IV mo(0) + 5mg/kg SC mo(0.5 to 5.5 by 0.5)	T3	Yes	No
13	Serum	MW965.26	20	240	81	1	1	24	21.06	104-35	VRC01 40mg/kg IV mo(0) + 5mg/kg SC mo(0.5 to 5.5 by 0.5)	T3	Yes	No
13	Serum	PVO.4	10	19	5	1	0	19.76	15.85	104-35	VRC01 40mg/kg IV mo(0) + 5mg/kg SC mo(0.5 to 5.5 by 0.5)	T3	Yes	No
14	Serum	MN.3	20	798	320	1	1	31.92	38.4	104-35	VRC01 40mg/kg IV mo(0) + 5mg/kg SC mo(0.5 to 5.5 by 0.5)	T3	Yes	No
14	Serum	MW965.26	20	339	133	1	1	33.9	34.58	104-35	VRC01 40mg/kg IV mo(0) + 5mg/kg SC mo(0.5 to 5.5 by 0.5)	T3	Yes	No
14	Serum	PVO.4	10	21	10	1	1	21.84	31.7	104-35	VRC01 40mg/kg IV mo(0) + 5mg/kg SC mo(0.5 to 5.5 by 0.5)	T3	Yes	No
15	Serum	MN.3	20	962	351	1	1	38.48	42.12	104-35	VRC01 40mg/kg IV mo(0) + 5mg/kg SC mo(0.5 to 5.5 by 0.5)	T3	Yes	No
15	Serum	MW965.26	20	563	233	1	1	56.3	60.58	104-35	VRC01 40mg/kg IV mo(0) + 5mg/kg SC mo(0.5 to 5.5 by 0.5)	T3	Yes	No
15	Serum	PVO.4	10	38	14	1	1	39.52	44.38	104-35	VRC01 40mg/kg IV mo(0) + 5mg/kg SC mo(0.5 to 5.5 by 0.5)	T3	Yes	No
16	Serum	MN.3	20	498	234	1	1	19.92	28.08	104-35	VRC01 40mg/kg IV mo(0) + 5mg/kg SC mo(0.5 to 5.5 by 0.5)	T3	Yes	No
16	Serum	MW965.26	20	375	120	1	1	37.5	31.2	104-35	VRC01 40mg/kg IV mo(0) + 5mg/kg SC mo(0.5 to 5.5 by 0.5)	T3	Yes	No
16	Serum	PVO.4	10	40	13	1	1	41.6	41.21	104-35	VRC01 40mg/kg IV mo(0) + 5mg/kg SC mo(0.5 to 5.5 by 0.5)	T3	Yes	No
17	Serum	MN.3	20	808	261	1	1	32.32	31.32	104-35	VRC01 40mg/kg IV mo(0) + 5mg/kg SC mo(0.5 to 5.5 by 0.5)	T3	Yes	No
17	Serum	MW965.26	20	489	148	1	1	48.9	38.48	104-35	VRC01 40mg/kg IV mo(0) + 5mg/kg SC mo(0.5 to 5.5 by 0.5)	T3	Yes	No
17	Serum	PVO.4	10	43	13	1	1	44.72	41.21	104-35	VRC01 40mg/kg IV mo(0) + 5mg/kg SC mo(0.5 to 5.5 by 0.5)	T3	Yes	No
18	Serum	MN.3	20	1320	654	1	1	52.8	78.48	104-35	VRC01 40mg/kg IV mo(0) + 5mg/kg SC mo(0.5 to 5.5 by 0.5)	T3	Yes	No
18	Serum	MW965.26	20	786	289	1	1	78.6	75.14	104-35	VRC01 40mg/kg IV mo(0) + 5mg/kg SC mo(0.5 to 5.5 by 0.5)	T3	Yes	No
18	Serum	PVO.4	10	88	28	1	1	91.52	88.76	104-35	VRC01 40mg/kg IV mo(0) + 5mg/kg SC mo(0.5 to 5.5 by 0.5)	T3	Yes	No
19	Serum	MN.3	20	795	323	1	1	31.8	38.76	104-35	VRC01 40mg/kg IV mo(0) + 5mg/kg SC mo(0.5 to 5.5 by 0.5)	T3	Yes	No
19	Serum	MW965.26	20	400	167	1	1	40	43.42	104-35	VRC01 40mg/kg IV mo(0) + 5mg/kg SC mo(0.5 to 5.5 by 0.5)	T3	Yes	No
19	Serum	PVO.4	10	40	13	1	1	41.6	41.21	104-35	VRC01 40mg/kg IV mo(0) + 5mg/kg SC mo(0.5 to 5.5 by 0.5)	T3	Yes	No
20	Serum	MN.3	20	507	147	1	1	20.28	17.64	104-35	VRC01 40mg/kg IV mo(0) + 5mg/kg SC mo(0.5 to 5.5 by 0.5)	T3	Yes	No
20	Serum	MW965.26	20	170	64	1	1	17	16.64	104-35	VRC01 40mg/kg IV mo(0) + 5mg/kg SC mo(0.5 to 5.5 by 0.5)	T3	Yes	No
20	Serum	PVO.4	10	19	5	1	0	19.76	15.85	104-35	VRC01 40mg/kg IV mo(0) + 5mg/kg SC mo(0.5 to 5.5 by 0.5)	T3	Yes	No
21	Serum	MN.3	20	116	35	1	1	4.64	4.2	104-35	VRC01 40mg/kg IV mo(0) + 5mg/kg SC mo(0.5 to 5.5 by 0.5)	T3	Yes	No
21	Serum	MW965.26	20	58	10	1	0	5.8	2.6	104-35	VRC01 40mg/kg IV mo(0) + 5mg/kg SC mo(0.5 to 5.5 by 0.5)	T3	Yes	No
21	Serum	PVO.4	10	5	5	0	0	5.2	15.85	104-35	VRC01 40mg/kg IV mo(0) + 5mg/kg SC mo(0.5 to 5.5 by 0.5)	T3	Yes	No
22	Serum	MN.3	20	82	29	1	1	3.28	3.48	104-35	VRC01 40mg/kg IV mo(0) + 5mg/kg SC mo(0.5 to 5.5 by 0.5)	T3	Yes	No
22	Serum	MW965.26	20	44	10	1	0	4.4	2.6	104-35	VRC01 40mg/kg IV mo(0) + 5mg/kg SC mo(0.5 to 5.5 by 0.5)	T3	Yes	No
22	Serum	PVO.4	10	5	5	0	0	5.2	15.85	104-35	VRC01 40mg/kg IV mo(0) + 5mg/kg SC mo(0.5 to 5.5 by 0.5)	T3	Yes	No
23	Serum	MN.3	20	54	10	1	0	2.16	1.2	104-35	VRC01 40mg/kg IV mo(0) + 5mg/kg SC mo(0.5 to 5.5 by 0.5)	T3	Yes	No
23	Serum	MW965.26	20	29	10	1	0	2.9	2.6	104-35	VRC01 40mg/kg IV mo(0) + 5mg/kg SC mo(0.5 to 5.5 by 0.5)	T3	Yes	No
23	Serum	PVO.4	10	5	5	0	0	5.2	15.85	104-35	VRC01 40mg/kg IV mo(0) + 5mg/kg SC mo(0.5 to 5.5 by 0.5)	T3	Yes	No
2	Serum	MN.3	20	10	10	0	0	0.4	1.2	104-82	VRC01 30mg/kg mo(0,2,4)	T5	Yes	No
2	Serum	MW965.26	20	10	10	0	0	1	2.6	104-82	VRC01 30mg/kg mo(0,2,4)	T5	Yes	No
2	Serum	PVO.4	10	5	5	0	0	5.2	15.85	104-82	VRC01 30mg/kg mo(0,2,4)	T5	Yes	No
3	Serum	MN.3	20	17528	5890	1	1	701.12	706.8	104-82	VRC01 30mg/kg mo(0,2,4)	T5	Yes	No
3	Serum	MW965.26	20	5976	2150	1	1	597.6	559	104-82	VRC01 30mg/kg mo(0,2,4)	T5	Yes	No
3	Serum	PVO.4	10	577	210	1	1	600.08	665.7	104-82	VRC01 30mg/kg mo(0,2,4)	T5	Yes	No
4	Serum	MN.3	20	6686	1731	1	1	267.44	207.72	104-82	VRC01 30mg/kg mo(0,2,4)	T5	Yes	No
4	Serum	MW965.26	20	1937	742	1	1	193.7	192.92	104-82	VRC01 30mg/kg mo(0,2,4)	T5	Yes	No
4	Serum	PVO.4	10	196	59	1	1	203.84	187.03	104-82	VRC01 30mg/kg mo(0,2,4)	T5	Yes	No
6	Serum	246-F3_C	10	252	94	1	1	141.12	153.22	104-82	VRC01 30mg/kg mo(0,2,4)	T5	Yes	No
6	Serum	25710-2.	10	218	54	1	1	239.8	169.02	104-82	VRC01 30mg/kg mo(0,2,4)	T5	Yes	No
6	Serum	398-F1_F	10	265	102	1	1	148.4	168.3	104-82	VRC01 30mg/kg mo(0,2,4)	T5	Yes	No
6	Serum	CH119.10	10	92	28	1	1	133.4	124.6	104-82	VRC01 30mg/kg mo(0,2,4)	T5	Yes	No
6	Serum	CNE55	10	115	42	1	1	65.55	106.68	104-82	VRC01 30mg/kg mo(0,2,4)	T5	Yes	No
6	Serum	CNE8	10	78	26	1	1	98.28	111.02	104-82	VRC01 30mg/kg mo(0,2,4)	T5	Yes	No
6	Serum	Ce1176_A	10	10	5	1	0	54	36	104-82	VRC01 30mg/kg mo(0,2,4)	T5	Yes	No
6	Serum	Ce703010	10	153	55	1	1	116.28	114.4	104-82	VRC01 30mg/kg mo(0,2,4)	T5	Yes	No
6	Serum	MN.3	20	3538	1183	1	1	141.52	141.96	104-82	VRC01 30mg/kg mo(0,2,4)	T5	Yes	No
6	Serum	MW965.26	20	1434	421	1	1	143.4	109.46	104-82	VRC01 30mg/kg mo(0,2,4)	T5	Yes	No
6	Serum	PVO.4	10	115	39	1	1	119.6	123.63	104-82	VRC01 30mg/kg mo(0,2,4)	T5	Yes	No
6	Serum	TRO.11	10	108	38	1	1	110.16	96.9	104-82	VRC01 30mg/kg mo(0,2,4)	T5	Yes	No
6	Serum	X1632-S2	10	387	75	1	1	92.88	116.25	104-82	VRC01 30mg/kg mo(0,2,4)	T5	Yes	No
6	Serum	X2278_C2	10	382	123	1	1	91.68	83.64	104-82	VRC01 30mg/kg mo(0,2,4)	T5	Yes	No
9	Serum	MN.3	20	823	266	1	1	32.92	31.92	104-82	VRC01 30mg/kg mo(0,2,4)	T5	Yes	No
9	Serum	MW965.26	20	587	237	1	1	58.7	61.62	104-82	VRC01 30mg/kg mo(0,2,4)	T5	Yes	No
9	Serum	PVO.4	10	34	14	1	1	35.36	44.38	104-82	VRC01 30mg/kg mo(0,2,4)	T5	Yes	No
10	Serum	MN.3	20	7734	4160	1	1	309.36	499.2	104-82	VRC01 30mg/kg mo(0,2,4)	T5	Yes	No
10	Serum	MW965.26	20	7616	2276	1	1	761.6	591.76	104-82	VRC01 30mg/kg mo(0,2,4)	T5	Yes	No
10	Serum	PVO.4	10	333	138	1	1	346.32	437.46	104-82	VRC01 30mg/kg mo(0,2,4)	T5	Yes	No
11	Serum	MN.3	20	4953	1750	1	1	198.12	210	104-82	VRC01 30mg/kg mo(0,2,4)	T5	Yes	No
11	Serum	MW965.26	20	1688	770	1	1	168.8	200.2	104-82	VRC01 30mg/kg mo(0,2,4)	T5	Yes	No
11	Serum	PVO.4	10	180	75	1	1	187.2	237.75	104-82	VRC01 30mg/kg mo(0,2,4)	T5	Yes	No
12	Serum	246-F3_C	10	314	106	1	1	175.84	172.78	104-82	VRC01 30mg/kg mo(0,2,4)	T5	Yes	No
12	Serum	25710-2.	10	322	65	1	1	354.2	203.45	104-82	VRC01 30mg/kg mo(0,2,4)	T5	Yes	No
12	Serum	398-F1_F	10	368	115	1	1	206.08	189.75	104-82	VRC01 30mg/kg mo(0,2,4)	T5	Yes	No
12	Serum	CH119.10	10	137	31	1	1	198.65	137.95	104-82	VRC01 30mg/kg mo(0,2,4)	T5	Yes	No
12	Serum	CNE55	10	136	45	1	1	77.52	114.3	104-82	VRC01 30mg/kg mo(0,2,4)	T5	Yes	No
12	Serum	CNE8	10	119	29	1	1	149.94	123.83	104-82	VRC01 30mg/kg mo(0,2,4)	T5	Yes	No
12	Serum	Ce1176_A	10	14	5	1	0	75.6	36	104-82	VRC01 30mg/kg mo(0,2,4)	T5	Yes	No
12	Serum	Ce703010	10	215	59	1	1	163.4	122.72	104-82	VRC01 30mg/kg mo(0,2,4)	T5	Yes	No
12	Serum	MN.3	20	2424	917	1	1	96.96	110.04	104-82	VRC01 30mg/kg mo(0,2,4)	T5	Yes	No
12	Serum	MW965.26	20	732	351	1	1	73.2	91.26	104-82	VRC01 30mg/kg mo(0,2,4)	T5	Yes	No
12	Serum	PVO.4	10	78	29	1	1	81.12	91.93	104-82	VRC01 30mg/kg mo(0,2,4)	T5	Yes	No
12	Serum	TRO.11	10	133	44	1	1	135.66	112.2	104-82	VRC01 30mg/kg mo(0,2,4)	T5	Yes	No
12	Serum	X1632-S2	10	476	71	1	1	114.24	110.05	104-82	VRC01 30mg/kg mo(0,2,4)	T5	Yes	No
12	Serum	X2278_C2	10	487	165	1	1	116.88	112.2	104-82	VRC01 30mg/kg mo(0,2,4)	T5	Yes	No
14	Serum	MN.3	20	780	247	1	1	31.2	29.64	104-82	VRC01 30mg/kg mo(0,2,4)	T5	Yes	No
14	Serum	MW965.26	20	233	75	1	1	23.3	19.5	104-82	VRC01 30mg/kg mo(0,2,4)	T5	Yes	No
14	Serum	PVO.4	10	33	10	1	1	34.32	31.7	104-82	VRC01 30mg/kg mo(0,2,4)	T5	Yes	No
14	Serum	246-F3_C	10	3150	1065	1	1	1764	1735.95	104-82	VRC01 30mg/kg mo(0,2,4)	T5	Yes	Yes
14	Serum	25710-2.	10	839	321	1	1	922.9	1004.73	104-82	VRC01 30mg/kg mo(0,2,4)	T5	Yes	Yes
14	Serum	398-F1_F	10	3800	1393	1	1	2128	2298.45	104-82	VRC01 30mg/kg mo(0,2,4)	T5	Yes	Yes
14	Serum	CH119.10	10	849	313	1	1	1231.05	1392.85	104-82	VRC01 30mg/kg mo(0,2,4)	T5	Yes	Yes
14	Serum	CNE55	10	3138	1212	1	1	1788.66	3078.48	104-82	VRC01 30mg/kg mo(0,2,4)	T5	Yes	Yes
14	Serum	CNE8	10	857	378	1	1	1079.82	1614.06	104-82	VRC01 30mg/kg mo(0,2,4)	T5	Yes	Yes
14	Serum	Ce703010	10	2081	787	1	1	1581.56	1636.96	104-82	VRC01 30mg/kg mo(0,2,4)	T5	Yes	Yes
14	Serum	MN.3	200	60811	24265	1	1	2432.44	2911.8	104-82	VRC01 30mg/kg mo(0,2,4)	T5	Yes	Yes
14	Serum	MW965.26	20	30532	9766	1	1	3053.2	2539.16	104-82	VRC01 30mg/kg mo(0,2,4)	T5	Yes	Yes
14	Serum	PVO.4	10	1699	645	1	1	1766.96	2044.65	104-82	VRC01 30mg/kg mo(0,2,4)	T5	Yes	Yes
14	Serum	TRO.11	10	1407	571	1	1	1435.14	1456.05	104-82	VRC01 30mg/kg mo(0,2,4)	T5	Yes	Yes
14	Serum	X1632-S2	10	10881	1604	1	1	2611.44	2486.2	104-82	VRC01 30mg/kg mo(0,2,4)	T5	Yes	Yes
14	Serum	X2278_C2	10	7414	2509	1	1	1779.36	1706.12	104-82	VRC01 30mg/kg mo(0,2,4)	T5	Yes	Yes
16	Serum	246-F3_C	10	243	92	1	1	136.08	149.96	104-82	VRC01 30mg/kg mo(0,2,4)	T5	Yes	No
16	Serum	25710-2.	10	184	64	1	1	202.4	200.32	104-82	VRC01 30mg/kg mo(0,2,4)	T5	Yes	No
16	Serum	398-F1_F	10	196	72	1	1	109.76	118.8	104-82	VRC01 30mg/kg mo(0,2,4)	T5	Yes	No
16	Serum	CH119.10	10	76	24	1	1	110.2	106.8	104-82	VRC01 30mg/kg mo(0,2,4)	T5	Yes	No
16	Serum	CNE55	10	193	56	1	1	110.01	142.24	104-82	VRC01 30mg/kg mo(0,2,4)	T5	Yes	No
16	Serum	CNE8	10	84	29	1	1	105.84	123.83	104-82	VRC01 30mg/kg mo(0,2,4)	T5	Yes	No
16	Serum	Ce1176_A	10	10	5	1	0	54	36	104-82	VRC01 30mg/kg mo(0,2,4)	T5	Yes	No
16	Serum	Ce703010	10	145	52	1	1	110.2	108.16	104-82	VRC01 30mg/kg mo(0,2,4)	T5	Yes	No
16	Serum	MN.3	20	1362	463	1	1	54.48	55.56	104-82	VRC01 30mg/kg mo(0,2,4)	T5	Yes	No
16	Serum	MW965.26	20	555	166	1	1	55.5	43.16	104-82	VRC01 30mg/kg mo(0,2,4)	T5	Yes	No
16	Serum	PVO.4	10	63	20	1	1	65.52	63.4	104-82	VRC01 30mg/kg mo(0,2,4)	T5	Yes	No
16	Serum	TRO.11	10	150	55	1	1	153	140.25	104-82	VRC01 30mg/kg mo(0,2,4)	T5	Yes	No
16	Serum	X1632-S2	10	425	80	1	1	102	124	104-82	VRC01 30mg/kg mo(0,2,4)	T5	Yes	No
16	Serum	X2278_C2	10	414	151	1	1	99.36	102.68	104-82	VRC01 30mg/kg mo(0,2,4)	T5	Yes	No
19	Serum	246-F3_C	10	78	26	1	1	43.68	42.38	104-82	VRC01 30mg/kg mo(0,2,4)	T5	Yes	No
19	Serum	25710-2.	10	31	5	1	0	34.1	15.65	104-82	VRC01 30mg/kg mo(0,2,4)	T5	Yes	No
19	Serum	398-F1_F	10	105	40	1	1	58.8	66	104-82	VRC01 30mg/kg mo(0,2,4)	T5	Yes	No
19	Serum	CH119.10	10	47	5	1	0	68.15	22.25	104-82	VRC01 30mg/kg mo(0,2,4)	T5	Yes	No
19	Serum	CNE55	10	61	23	1	1	34.77	58.42	104-82	VRC01 30mg/kg mo(0,2,4)	T5	Yes	No
19	Serum	CNE8	10	39	13	1	1	49.14	55.51	104-82	VRC01 30mg/kg mo(0,2,4)	T5	Yes	No
19	Serum	Ce703010	10	78	29	1	1	59.28	60.32	104-82	VRC01 30mg/kg mo(0,2,4)	T5	Yes	No
19	Serum	MN.3	20	1184	395	1	1	47.36	47.4	104-82	VRC01 30mg/kg mo(0,2,4)	T5	Yes	No
19	Serum	MW965.26	20	506	149	1	1	50.6	38.74	104-82	VRC01 30mg/kg mo(0,2,4)	T5	Yes	No
19	Serum	PVO.4	10	38	13	1	1	39.52	41.21	104-82	VRC01 30mg/kg mo(0,2,4)	T5	Yes	No
19	Serum	TRO.11	10	41	15	1	1	41.82	38.25	104-82	VRC01 30mg/kg mo(0,2,4)	T5	Yes	No
19	Serum	X1632-S2	10	268	11	1	1	64.32	17.05	104-82	VRC01 30mg/kg mo(0,2,4)	T5	Yes	No
19	Serum	X2278_C2	10	180	66	1	1	43.2	44.88	104-82	VRC01 30mg/kg mo(0,2,4)	T5	Yes	No
20	Serum	MN.3	20	723	143	1	1	28.92	17.16	104-82	VRC01 30mg/kg mo(0,2,4)	T5	Yes	No
20	Serum	MW965.26	20	284	64	1	1	28.4	16.64	104-82	VRC01 30mg/kg mo(0,2,4)	T5	Yes	No
20	Serum	PVO.4	10	15	5	1	0	15.6	15.85	104-82	VRC01 30mg/kg mo(0,2,4)	T5	Yes	No
21	Serum	MN.3	20	424	99	1	1	16.96	11.88	104-82	VRC01 30mg/kg mo(0,2,4)	T5	Yes	No
21	Serum	MW965.26	20	226	61	1	1	22.6	15.86	104-82	VRC01 30mg/kg mo(0,2,4)	T5	Yes	No
21	Serum	PVO.4	10	17	5	1	0	17.68	15.85	104-82	VRC01 30mg/kg mo(0,2,4)	T5	Yes	No
22	Serum	MN.3	20	311	72	1	1	12.44	8.64	104-82	VRC01 30mg/kg mo(0,2,4)	T5	Yes	No
22	Serum	MW965.26	20	131	45	1	1	13.1	11.7	104-82	VRC01 30mg/kg mo(0,2,4)	T5	Yes	No
22	Serum	PVO.4	10	5	5	0	0	5.2	15.85	104-82	VRC01 30mg/kg mo(0,2,4)	T5	Yes	No
23	Serum	MN.3	20	141	50	1	1	5.64	6	104-82	VRC01 30mg/kg mo(0,2,4)	T5	Yes	No
23	Serum	MW965.26	20	77	30	1	1	7.7	7.8	104-82	VRC01 30mg/kg mo(0,2,4)	T5	Yes	No
23	Serum	PVO.4	10	5	5	0	0	5.2	15.85	104-82	VRC01 30mg/kg mo(0,2,4)	T5	Yes	No
2	Serum	MN.3	20	10	10	0	0	0.4	1.2	104-28	VRC01 40mg/kg IV mo(0) + 5mg/kg SC mo(0.5 to 5.5 by 0.5)	T3	Yes	No
2	Serum	MW965.26	20	10	10	0	0	1	2.6	104-28	VRC01 40mg/kg IV mo(0) + 5mg/kg SC mo(0.5 to 5.5 by 0.5)	T3	Yes	No
2	Serum	PVO.4	10	5	5	0	0	5.2	15.85	104-28	VRC01 40mg/kg IV mo(0) + 5mg/kg SC mo(0.5 to 5.5 by 0.5)	T3	Yes	No
4	Serum	MN.3	20	3105	1320	1	1	124.2	158.4	104-28	VRC01 40mg/kg IV mo(0) + 5mg/kg SC mo(0.5 to 5.5 by 0.5)	T3	Yes	No
4	Serum	MW965.26	20	1782	630	1	1	178.2	163.8	104-28	VRC01 40mg/kg IV mo(0) + 5mg/kg SC mo(0.5 to 5.5 by 0.5)	T3	Yes	No
4	Serum	PVO.4	10	121	45	1	1	125.84	142.65	104-28	VRC01 40mg/kg IV mo(0) + 5mg/kg SC mo(0.5 to 5.5 by 0.5)	T3	Yes	No
5	Serum	MN.3	20	3723	1501	1	1	148.92	180.12	104-28	VRC01 40mg/kg IV mo(0) + 5mg/kg SC mo(0.5 to 5.5 by 0.5)	T3	Yes	No
5	Serum	MW965.26	20	1988	612	1	1	198.8	159.12	104-28	VRC01 40mg/kg IV mo(0) + 5mg/kg SC mo(0.5 to 5.5 by 0.5)	T3	Yes	No
5	Serum	PVO.4	10	157	59	1	1	163.28	187.03	104-28	VRC01 40mg/kg IV mo(0) + 5mg/kg SC mo(0.5 to 5.5 by 0.5)	T3	Yes	No
6	Serum	MN.3	20	2049	860	1	1	81.96	103.2	104-28	VRC01 40mg/kg IV mo(0) + 5mg/kg SC mo(0.5 to 5.5 by 0.5)	T3	Yes	No
6	Serum	MW965.26	20	1060	377	1	1	106	98.02	104-28	VRC01 40mg/kg IV mo(0) + 5mg/kg SC mo(0.5 to 5.5 by 0.5)	T3	Yes	No
6	Serum	PVO.4	10	76	28	1	1	79.04	88.76	104-28	VRC01 40mg/kg IV mo(0) + 5mg/kg SC mo(0.5 to 5.5 by 0.5)	T3	Yes	No
8	Serum	MN.3	20	1710	582	1	1	68.4	69.84	104-28	VRC01 40mg/kg IV mo(0) + 5mg/kg SC mo(0.5 to 5.5 by 0.5)	T3	Yes	No
8	Serum	MW965.26	20	696	266	1	1	69.6	69.16	104-28	VRC01 40mg/kg IV mo(0) + 5mg/kg SC mo(0.5 to 5.5 by 0.5)	T3	Yes	No
8	Serum	PVO.4	10	73	25	1	1	75.92	79.25	104-28	VRC01 40mg/kg IV mo(0) + 5mg/kg SC mo(0.5 to 5.5 by 0.5)	T3	Yes	No
9	Serum	MN.3	20	1629	523	1	1	65.16	62.76	104-28	VRC01 40mg/kg IV mo(0) + 5mg/kg SC mo(0.5 to 5.5 by 0.5)	T3	Yes	No
9	Serum	MW965.26	20	652	272	1	1	65.2	70.72	104-28	VRC01 40mg/kg IV mo(0) + 5mg/kg SC mo(0.5 to 5.5 by 0.5)	T3	Yes	No
9	Serum	PVO.4	10	33	13	1	1	34.32	41.21	104-28	VRC01 40mg/kg IV mo(0) + 5mg/kg SC mo(0.5 to 5.5 by 0.5)	T3	Yes	No
11	Serum	MN.3	20	698	215	1	1	27.92	25.8	104-28	VRC01 40mg/kg IV mo(0) + 5mg/kg SC mo(0.5 to 5.5 by 0.5)	T3	Yes	No
11	Serum	MW965.26	20	242	128	1	1	24.2	33.28	104-28	VRC01 40mg/kg IV mo(0) + 5mg/kg SC mo(0.5 to 5.5 by 0.5)	T3	Yes	No
11	Serum	PVO.4	10	19	5	1	0	19.76	15.85	104-28	VRC01 40mg/kg IV mo(0) + 5mg/kg SC mo(0.5 to 5.5 by 0.5)	T3	Yes	No
12	Serum	MN.3	20	579	224	1	1	23.16	26.88	104-28	VRC01 40mg/kg IV mo(0) + 5mg/kg SC mo(0.5 to 5.5 by 0.5)	T3	Yes	No
12	Serum	MW965.26	20	393	181	1	1	39.3	47.06	104-28	VRC01 40mg/kg IV mo(0) + 5mg/kg SC mo(0.5 to 5.5 by 0.5)	T3	Yes	No
12	Serum	PVO.4	10	24	11	1	1	24.96	34.87	104-28	VRC01 40mg/kg IV mo(0) + 5mg/kg SC mo(0.5 to 5.5 by 0.5)	T3	Yes	No
13	Serum	MN.3	20	691	257	1	1	27.64	30.84	104-28	VRC01 40mg/kg IV mo(0) + 5mg/kg SC mo(0.5 to 5.5 by 0.5)	T3	Yes	No
13	Serum	MW965.26	20	341	142	1	1	34.1	36.92	104-28	VRC01 40mg/kg IV mo(0) + 5mg/kg SC mo(0.5 to 5.5 by 0.5)	T3	Yes	No
13	Serum	PVO.4	10	22	5	1	0	22.88	15.85	104-28	VRC01 40mg/kg IV mo(0) + 5mg/kg SC mo(0.5 to 5.5 by 0.5)	T3	Yes	No
14	Serum	MN.3	20	898	251	1	1	35.92	30.12	104-28	VRC01 40mg/kg IV mo(0) + 5mg/kg SC mo(0.5 to 5.5 by 0.5)	T3	Yes	No
14	Serum	MW965.26	20	406	189	1	1	40.6	49.14	104-28	VRC01 40mg/kg IV mo(0) + 5mg/kg SC mo(0.5 to 5.5 by 0.5)	T3	Yes	No
14	Serum	PVO.4	10	20	11	1	1	20.8	34.87	104-28	VRC01 40mg/kg IV mo(0) + 5mg/kg SC mo(0.5 to 5.5 by 0.5)	T3	Yes	No
15	Serum	MN.3	20	592	274	1	1	23.68	32.88	104-28	VRC01 40mg/kg IV mo(0) + 5mg/kg SC mo(0.5 to 5.5 by 0.5)	T3	Yes	No
15	Serum	MW965.26	20	326	113	1	1	32.6	29.38	104-28	VRC01 40mg/kg IV mo(0) + 5mg/kg SC mo(0.5 to 5.5 by 0.5)	T3	Yes	No
15	Serum	PVO.4	10	24	5	1	0	24.96	15.85	104-28	VRC01 40mg/kg IV mo(0) + 5mg/kg SC mo(0.5 to 5.5 by 0.5)	T3	Yes	No
16	Serum	MN.3	20	572	269	1	1	22.88	32.28	104-28	VRC01 40mg/kg IV mo(0) + 5mg/kg SC mo(0.5 to 5.5 by 0.5)	T3	Yes	No
16	Serum	MW965.26	20	281	128	1	1	28.1	33.28	104-28	VRC01 40mg/kg IV mo(0) + 5mg/kg SC mo(0.5 to 5.5 by 0.5)	T3	Yes	No
16	Serum	PVO.4	10	28	5	1	0	29.12	15.85	104-28	VRC01 40mg/kg IV mo(0) + 5mg/kg SC mo(0.5 to 5.5 by 0.5)	T3	Yes	No
17	Serum	MN.3	20	907	300	1	1	36.28	36	104-28	VRC01 40mg/kg IV mo(0) + 5mg/kg SC mo(0.5 to 5.5 by 0.5)	T3	Yes	No
17	Serum	MW965.26	20	500	156	1	1	50	40.56	104-28	VRC01 40mg/kg IV mo(0) + 5mg/kg SC mo(0.5 to 5.5 by 0.5)	T3	Yes	No
17	Serum	PVO.4	10	37	5	1	0	38.48	15.85	104-28	VRC01 40mg/kg IV mo(0) + 5mg/kg SC mo(0.5 to 5.5 by 0.5)	T3	Yes	No
18	Serum	MN.3	20	1612	527	1	1	64.48	63.24	104-28	VRC01 40mg/kg IV mo(0) + 5mg/kg SC mo(0.5 to 5.5 by 0.5)	T3	Yes	No
18	Serum	MW965.26	20	723	242	1	1	72.3	62.92	104-28	VRC01 40mg/kg IV mo(0) + 5mg/kg SC mo(0.5 to 5.5 by 0.5)	T3	Yes	No
18	Serum	PVO.4	10	67	22	1	1	69.68	69.74	104-28	VRC01 40mg/kg IV mo(0) + 5mg/kg SC mo(0.5 to 5.5 by 0.5)	T3	Yes	No
19	Serum	MN.3	20	799	284	1	1	31.96	34.08	104-28	VRC01 40mg/kg IV mo(0) + 5mg/kg SC mo(0.5 to 5.5 by 0.5)	T3	Yes	No
19	Serum	MW965.26	20	217	32	1	1	21.7	8.32	104-28	VRC01 40mg/kg IV mo(0) + 5mg/kg SC mo(0.5 to 5.5 by 0.5)	T3	Yes	No
19	Serum	PVO.4	10	20	5	1	0	20.8	15.85	104-28	VRC01 40mg/kg IV mo(0) + 5mg/kg SC mo(0.5 to 5.5 by 0.5)	T3	Yes	No
20	Serum	MN.3	20	462	120	1	1	18.48	14.4	104-28	VRC01 40mg/kg IV mo(0) + 5mg/kg SC mo(0.5 to 5.5 by 0.5)	T3	Yes	No
20	Serum	MW965.26	20	173	30	1	1	17.3	7.8	104-28	VRC01 40mg/kg IV mo(0) + 5mg/kg SC mo(0.5 to 5.5 by 0.5)	T3	Yes	No
20	Serum	PVO.4	10	22	5	1	0	22.88	15.85	104-28	VRC01 40mg/kg IV mo(0) + 5mg/kg SC mo(0.5 to 5.5 by 0.5)	T3	Yes	No
21	Serum	MN.3	20	161	35	1	1	6.44	4.2	104-28	VRC01 40mg/kg IV mo(0) + 5mg/kg SC mo(0.5 to 5.5 by 0.5)	T3	Yes	No
21	Serum	MW965.26	20	69	10	1	0	6.9	2.6	104-28	VRC01 40mg/kg IV mo(0) + 5mg/kg SC mo(0.5 to 5.5 by 0.5)	T3	Yes	No
21	Serum	PVO.4	10	5	5	0	0	5.2	15.85	104-28	VRC01 40mg/kg IV mo(0) + 5mg/kg SC mo(0.5 to 5.5 by 0.5)	T3	Yes	No
22	Serum	MN.3	20	79	39	1	1	3.16	4.68	104-28	VRC01 40mg/kg IV mo(0) + 5mg/kg SC mo(0.5 to 5.5 by 0.5)	T3	Yes	No
22	Serum	MW965.26	20	54	25	1	1	5.4	6.5	104-28	VRC01 40mg/kg IV mo(0) + 5mg/kg SC mo(0.5 to 5.5 by 0.5)	T3	Yes	No
22	Serum	PVO.4	10	5	5	0	0	5.2	15.85	104-28	VRC01 40mg/kg IV mo(0) + 5mg/kg SC mo(0.5 to 5.5 by 0.5)	T3	Yes	No
23	Serum	MN.3	20	49	10	1	0	1.96	1.2	104-28	VRC01 40mg/kg IV mo(0) + 5mg/kg SC mo(0.5 to 5.5 by 0.5)	T3	Yes	No
23	Serum	MW965.26	20	33	10	1	0	3.3	2.6	104-28	VRC01 40mg/kg IV mo(0) + 5mg/kg SC mo(0.5 to 5.5 by 0.5)	T3	Yes	No
23	Serum	PVO.4	10	5	5	0	0	5.2	15.85	104-28	VRC01 40mg/kg IV mo(0) + 5mg/kg SC mo(0.5 to 5.5 by 0.5)	T3	Yes	No
2	Serum	MN.3	20	10	10	0	0	0.4	1.2	104-21	VRC01 40mg/kg IV mo(0) + 5mg/kg SC mo(0.5 to 5.5 by 0.5)	T3	Yes	No
2	Serum	MW965.26	20	10	10	0	0	1	2.6	104-21	VRC01 40mg/kg IV mo(0) + 5mg/kg SC mo(0.5 to 5.5 by 0.5)	T3	Yes	No
2	Serum	PVO.4	10	5	5	0	0	5.2	15.85	104-21	VRC01 40mg/kg IV mo(0) + 5mg/kg SC mo(0.5 to 5.5 by 0.5)	T3	Yes	No
4	Serum	MN.3	20	4196	1574	1	1	167.84	188.88	104-21	VRC01 40mg/kg IV mo(0) + 5mg/kg SC mo(0.5 to 5.5 by 0.5)	T3	Yes	No
4	Serum	MW965.26	20	1383	427	1	1	138.3	111.02	104-21	VRC01 40mg/kg IV mo(0) + 5mg/kg SC mo(0.5 to 5.5 by 0.5)	T3	Yes	No
4	Serum	PVO.4	10	144	69	1	1	149.76	218.73	104-21	VRC01 40mg/kg IV mo(0) + 5mg/kg SC mo(0.5 to 5.5 by 0.5)	T3	Yes	No
5	Serum	MN.3	20	3994	1784	1	1	159.76	214.08	104-21	VRC01 40mg/kg IV mo(0) + 5mg/kg SC mo(0.5 to 5.5 by 0.5)	T3	Yes	No
5	Serum	MW965.26	20	2288	907	1	1	228.8	235.82	104-21	VRC01 40mg/kg IV mo(0) + 5mg/kg SC mo(0.5 to 5.5 by 0.5)	T3	Yes	No
5	Serum	PVO.4	10	182	66	1	1	189.28	209.22	104-21	VRC01 40mg/kg IV mo(0) + 5mg/kg SC mo(0.5 to 5.5 by 0.5)	T3	Yes	No
6	Serum	MN.3	20	2297	1035	1	1	91.88	124.2	104-21	VRC01 40mg/kg IV mo(0) + 5mg/kg SC mo(0.5 to 5.5 by 0.5)	T3	Yes	No
6	Serum	MW965.26	20	1235	489	1	1	123.5	127.14	104-21	VRC01 40mg/kg IV mo(0) + 5mg/kg SC mo(0.5 to 5.5 by 0.5)	T3	Yes	No
6	Serum	PVO.4	10	107	35	1	1	111.28	110.95	104-21	VRC01 40mg/kg IV mo(0) + 5mg/kg SC mo(0.5 to 5.5 by 0.5)	T3	Yes	No
8	Serum	MN.3	20	1907	568	1	1	76.28	68.16	104-21	VRC01 40mg/kg IV mo(0) + 5mg/kg SC mo(0.5 to 5.5 by 0.5)	T3	Yes	No
8	Serum	MW965.26	20	834	255	1	1	83.4	66.3	104-21	VRC01 40mg/kg IV mo(0) + 5mg/kg SC mo(0.5 to 5.5 by 0.5)	T3	Yes	No
8	Serum	PVO.4	10	69	22	1	1	71.76	69.74	104-21	VRC01 40mg/kg IV mo(0) + 5mg/kg SC mo(0.5 to 5.5 by 0.5)	T3	Yes	No
9	Serum	MN.3	20	1319	525	1	1	52.76	63	104-21	VRC01 40mg/kg IV mo(0) + 5mg/kg SC mo(0.5 to 5.5 by 0.5)	T3	Yes	No
9	Serum	MW965.26	20	641	254	1	1	64.1	66.04	104-21	VRC01 40mg/kg IV mo(0) + 5mg/kg SC mo(0.5 to 5.5 by 0.5)	T3	Yes	No
9	Serum	PVO.4	10	50	17	1	1	52	53.89	104-21	VRC01 40mg/kg IV mo(0) + 5mg/kg SC mo(0.5 to 5.5 by 0.5)	T3	Yes	No
11	Serum	MN.3	20	945	375	1	1	37.8	45	104-21	VRC01 40mg/kg IV mo(0) + 5mg/kg SC mo(0.5 to 5.5 by 0.5)	T3	Yes	No
11	Serum	MW965.26	20	499	205	1	1	49.9	53.3	104-21	VRC01 40mg/kg IV mo(0) + 5mg/kg SC mo(0.5 to 5.5 by 0.5)	T3	Yes	No
11	Serum	PVO.4	10	41	15	1	1	42.64	47.55	104-21	VRC01 40mg/kg IV mo(0) + 5mg/kg SC mo(0.5 to 5.5 by 0.5)	T3	Yes	No
12	Serum	MN.3	20	837	264	1	1	33.48	31.68	104-21	VRC01 40mg/kg IV mo(0) + 5mg/kg SC mo(0.5 to 5.5 by 0.5)	T3	Yes	No
12	Serum	MW965.26	20	374	132	1	1	37.4	34.32	104-21	VRC01 40mg/kg IV mo(0) + 5mg/kg SC mo(0.5 to 5.5 by 0.5)	T3	Yes	No
12	Serum	PVO.4	10	38	11	1	1	39.52	34.87	104-21	VRC01 40mg/kg IV mo(0) + 5mg/kg SC mo(0.5 to 5.5 by 0.5)	T3	Yes	No
13	Serum	MN.3	20	2103	589	1	1	84.12	70.68	104-21	VRC01 40mg/kg IV mo(0) + 5mg/kg SC mo(0.5 to 5.5 by 0.5)	T3	Yes	No
13	Serum	MW965.26	20	561	250	1	1	56.1	65	104-21	VRC01 40mg/kg IV mo(0) + 5mg/kg SC mo(0.5 to 5.5 by 0.5)	T3	Yes	No
13	Serum	PVO.4	10	32	12	1	1	33.28	38.04	104-21	VRC01 40mg/kg IV mo(0) + 5mg/kg SC mo(0.5 to 5.5 by 0.5)	T3	Yes	No
14	Serum	MN.3	20	1578	450	1	1	63.12	54	104-21	VRC01 40mg/kg IV mo(0) + 5mg/kg SC mo(0.5 to 5.5 by 0.5)	T3	Yes	No
14	Serum	MW965.26	20	414	211	1	1	41.4	54.86	104-21	VRC01 40mg/kg IV mo(0) + 5mg/kg SC mo(0.5 to 5.5 by 0.5)	T3	Yes	No
14	Serum	PVO.4	10	38	14	1	1	39.52	44.38	104-21	VRC01 40mg/kg IV mo(0) + 5mg/kg SC mo(0.5 to 5.5 by 0.5)	T3	Yes	No
15	Serum	MN.3	20	538	289	1	1	21.52	34.68	104-21	VRC01 40mg/kg IV mo(0) + 5mg/kg SC mo(0.5 to 5.5 by 0.5)	T3	Yes	No
15	Serum	MW965.26	20	370	120	1	1	37	31.2	104-21	VRC01 40mg/kg IV mo(0) + 5mg/kg SC mo(0.5 to 5.5 by 0.5)	T3	Yes	No
15	Serum	PVO.4	10	35	15	1	1	36.4	47.55	104-21	VRC01 40mg/kg IV mo(0) + 5mg/kg SC mo(0.5 to 5.5 by 0.5)	T3	Yes	No
16	Serum	MN.3	20	1417	476	1	1	56.68	57.12	104-21	VRC01 40mg/kg IV mo(0) + 5mg/kg SC mo(0.5 to 5.5 by 0.5)	T3	Yes	No
16	Serum	MW965.26	20	515	239	1	1	51.5	62.14	104-21	VRC01 40mg/kg IV mo(0) + 5mg/kg SC mo(0.5 to 5.5 by 0.5)	T3	Yes	No
16	Serum	PVO.4	10	48	12	1	1	49.92	38.04	104-21	VRC01 40mg/kg IV mo(0) + 5mg/kg SC mo(0.5 to 5.5 by 0.5)	T3	Yes	No
17	Serum	MN.3	20	930	276	1	1	37.2	33.12	104-21	VRC01 40mg/kg IV mo(0) + 5mg/kg SC mo(0.5 to 5.5 by 0.5)	T3	Yes	No
17	Serum	MW965.26	20	299	68	1	1	29.9	17.68	104-21	VRC01 40mg/kg IV mo(0) + 5mg/kg SC mo(0.5 to 5.5 by 0.5)	T3	Yes	No
17	Serum	PVO.4	10	31	10	1	1	32.24	31.7	104-21	VRC01 40mg/kg IV mo(0) + 5mg/kg SC mo(0.5 to 5.5 by 0.5)	T3	Yes	No
18	Serum	MN.3	20	2057	756	1	1	82.28	90.72	104-21	VRC01 40mg/kg IV mo(0) + 5mg/kg SC mo(0.5 to 5.5 by 0.5)	T3	Yes	No
18	Serum	MW965.26	20	514	136	1	1	51.4	35.36	104-21	VRC01 40mg/kg IV mo(0) + 5mg/kg SC mo(0.5 to 5.5 by 0.5)	T3	Yes	No
18	Serum	PVO.4	10	65	17	1	1	67.6	53.89	104-21	VRC01 40mg/kg IV mo(0) + 5mg/kg SC mo(0.5 to 5.5 by 0.5)	T3	Yes	No
19	Serum	MN.3	20	556	159	1	1	22.24	19.08	104-21	VRC01 40mg/kg IV mo(0) + 5mg/kg SC mo(0.5 to 5.5 by 0.5)	T3	Yes	No
19	Serum	MW965.26	20	195	60	1	1	19.5	15.6	104-21	VRC01 40mg/kg IV mo(0) + 5mg/kg SC mo(0.5 to 5.5 by 0.5)	T3	Yes	No
19	Serum	PVO.4	10	26	5	1	0	27.04	15.85	104-21	VRC01 40mg/kg IV mo(0) + 5mg/kg SC mo(0.5 to 5.5 by 0.5)	T3	Yes	No
20	Serum	MN.3	20	374	122	1	1	14.96	14.64	104-21	VRC01 40mg/kg IV mo(0) + 5mg/kg SC mo(0.5 to 5.5 by 0.5)	T3	Yes	No
20	Serum	MW965.26	20	251	77	1	1	25.1	20.02	104-21	VRC01 40mg/kg IV mo(0) + 5mg/kg SC mo(0.5 to 5.5 by 0.5)	T3	Yes	No
20	Serum	PVO.4	10	23	5	1	0	23.92	15.85	104-21	VRC01 40mg/kg IV mo(0) + 5mg/kg SC mo(0.5 to 5.5 by 0.5)	T3	Yes	No
21	Serum	MN.3	20	150	63	1	1	6	7.56	104-21	VRC01 40mg/kg IV mo(0) + 5mg/kg SC mo(0.5 to 5.5 by 0.5)	T3	Yes	No
21	Serum	MW965.26	20	89	32	1	1	8.9	8.32	104-21	VRC01 40mg/kg IV mo(0) + 5mg/kg SC mo(0.5 to 5.5 by 0.5)	T3	Yes	No
21	Serum	PVO.4	10	11	5	1	0	11.44	15.85	104-21	VRC01 40mg/kg IV mo(0) + 5mg/kg SC mo(0.5 to 5.5 by 0.5)	T3	Yes	No
22	Serum	MN.3	20	170	46	1	1	6.8	5.52	104-21	VRC01 40mg/kg IV mo(0) + 5mg/kg SC mo(0.5 to 5.5 by 0.5)	T3	Yes	No
22	Serum	MW965.26	20	71	22	1	1	7.1	5.72	104-21	VRC01 40mg/kg IV mo(0) + 5mg/kg SC mo(0.5 to 5.5 by 0.5)	T3	Yes	No
22	Serum	PVO.4	10	10	5	1	0	10.4	15.85	104-21	VRC01 40mg/kg IV mo(0) + 5mg/kg SC mo(0.5 to 5.5 by 0.5)	T3	Yes	No
23	Serum	MN.3	20	144	38	1	1	5.76	4.56	104-21	VRC01 40mg/kg IV mo(0) + 5mg/kg SC mo(0.5 to 5.5 by 0.5)	T3	Yes	No
23	Serum	MW965.26	20	101	27	1	1	10.1	7.02	104-21	VRC01 40mg/kg IV mo(0) + 5mg/kg SC mo(0.5 to 5.5 by 0.5)	T3	Yes	No
23	Serum	PVO.4	10	5	5	0	0	5.2	15.85	104-21	VRC01 40mg/kg IV mo(0) + 5mg/kg SC mo(0.5 to 5.5 by 0.5)	T3	Yes	No
2	Serum	MN.3	20	10	10	0	0	0.4	1.2	104-85	VRC01 40mg/kg IV mo(0) + 5mg/kg SC mo(0.5 to 5.5 by 0.5)	T3	Yes	No
2	Serum	MW965.26	20	10	10	0	0	1	2.6	104-85	VRC01 40mg/kg IV mo(0) + 5mg/kg SC mo(0.5 to 5.5 by 0.5)	T3	Yes	No
2	Serum	PVO.4	10	5	5	0	0	5.2	15.85	104-85	VRC01 40mg/kg IV mo(0) + 5mg/kg SC mo(0.5 to 5.5 by 0.5)	T3	Yes	No
4	Serum	MN.3	20	5039	2087	1	1	201.56	250.44	104-85	VRC01 40mg/kg IV mo(0) + 5mg/kg SC mo(0.5 to 5.5 by 0.5)	T3	Yes	No
4	Serum	MW965.26	20	1831	808	1	1	183.1	210.08	104-85	VRC01 40mg/kg IV mo(0) + 5mg/kg SC mo(0.5 to 5.5 by 0.5)	T3	Yes	No
4	Serum	PVO.4	10	211	81	1	1	219.44	256.77	104-85	VRC01 40mg/kg IV mo(0) + 5mg/kg SC mo(0.5 to 5.5 by 0.5)	T3	Yes	No
5	Serum	MN.3	20	5708	2112	1	1	228.32	253.44	104-85	VRC01 40mg/kg IV mo(0) + 5mg/kg SC mo(0.5 to 5.5 by 0.5)	T3	Yes	No
5	Serum	MW965.26	20	1677	669	1	1	167.7	173.94	104-85	VRC01 40mg/kg IV mo(0) + 5mg/kg SC mo(0.5 to 5.5 by 0.5)	T3	Yes	No
5	Serum	PVO.4	10	197	83	1	1	204.88	263.11	104-85	VRC01 40mg/kg IV mo(0) + 5mg/kg SC mo(0.5 to 5.5 by 0.5)	T3	Yes	No
6	Serum	MN.3	20	1967	1100	1	1	78.68	132	104-85	VRC01 40mg/kg IV mo(0) + 5mg/kg SC mo(0.5 to 5.5 by 0.5)	T3	Yes	No
6	Serum	MW965.26	20	1095	509	1	1	109.5	132.34	104-85	VRC01 40mg/kg IV mo(0) + 5mg/kg SC mo(0.5 to 5.5 by 0.5)	T3	Yes	No
6	Serum	PVO.4	10	76	31	1	1	79.04	98.27	104-85	VRC01 40mg/kg IV mo(0) + 5mg/kg SC mo(0.5 to 5.5 by 0.5)	T3	Yes	No
8	Serum	MN.3	20	2045	838	1	1	81.8	100.56	104-85	VRC01 40mg/kg IV mo(0) + 5mg/kg SC mo(0.5 to 5.5 by 0.5)	T3	Yes	No
8	Serum	MW965.26	20	796	372	1	1	79.6	96.72	104-85	VRC01 40mg/kg IV mo(0) + 5mg/kg SC mo(0.5 to 5.5 by 0.5)	T3	Yes	No
8	Serum	PVO.4	10	63	23	1	1	65.52	72.91	104-85	VRC01 40mg/kg IV mo(0) + 5mg/kg SC mo(0.5 to 5.5 by 0.5)	T3	Yes	No
9	Serum	MN.3	20	1204	464	1	1	48.16	55.68	104-85	VRC01 40mg/kg IV mo(0) + 5mg/kg SC mo(0.5 to 5.5 by 0.5)	T3	Yes	No
9	Serum	MW965.26	20	479	171	1	1	47.9	44.46	104-85	VRC01 40mg/kg IV mo(0) + 5mg/kg SC mo(0.5 to 5.5 by 0.5)	T3	Yes	No
9	Serum	PVO.4	10	35	10	1	1	36.4	31.7	104-85	VRC01 40mg/kg IV mo(0) + 5mg/kg SC mo(0.5 to 5.5 by 0.5)	T3	Yes	No
11	Serum	MN.3	20	583	229	1	1	23.32	27.48	104-85	VRC01 40mg/kg IV mo(0) + 5mg/kg SC mo(0.5 to 5.5 by 0.5)	T3	Yes	No
11	Serum	MW965.26	20	439	151	1	1	43.9	39.26	104-85	VRC01 40mg/kg IV mo(0) + 5mg/kg SC mo(0.5 to 5.5 by 0.5)	T3	Yes	No
11	Serum	PVO.4	10	31	13	1	1	32.24	41.21	104-85	VRC01 40mg/kg IV mo(0) + 5mg/kg SC mo(0.5 to 5.5 by 0.5)	T3	Yes	No
12	Serum	MN.3	20	1204	427	1	1	48.16	51.24	104-85	VRC01 40mg/kg IV mo(0) + 5mg/kg SC mo(0.5 to 5.5 by 0.5)	T3	Yes	No
12	Serum	MW965.26	20	493	234	1	1	49.3	60.84	104-85	VRC01 40mg/kg IV mo(0) + 5mg/kg SC mo(0.5 to 5.5 by 0.5)	T3	Yes	No
12	Serum	PVO.4	10	41	18	1	1	42.64	57.06	104-85	VRC01 40mg/kg IV mo(0) + 5mg/kg SC mo(0.5 to 5.5 by 0.5)	T3	Yes	No
13	Serum	MN.3	20	1215	394	1	1	48.6	47.28	104-85	VRC01 40mg/kg IV mo(0) + 5mg/kg SC mo(0.5 to 5.5 by 0.5)	T3	Yes	No
13	Serum	MW965.26	20	495	225	1	1	49.5	58.5	104-85	VRC01 40mg/kg IV mo(0) + 5mg/kg SC mo(0.5 to 5.5 by 0.5)	T3	Yes	No
13	Serum	PVO.4	10	34	14	1	1	35.36	44.38	104-85	VRC01 40mg/kg IV mo(0) + 5mg/kg SC mo(0.5 to 5.5 by 0.5)	T3	Yes	No
14	Serum	MN.3	20	740	323	1	1	29.6	38.76	104-85	VRC01 40mg/kg IV mo(0) + 5mg/kg SC mo(0.5 to 5.5 by 0.5)	T3	Yes	No
14	Serum	MW965.26	20	468	129	1	1	46.8	33.54	104-85	VRC01 40mg/kg IV mo(0) + 5mg/kg SC mo(0.5 to 5.5 by 0.5)	T3	Yes	No
14	Serum	PVO.4	10	41	13	1	1	42.64	41.21	104-85	VRC01 40mg/kg IV mo(0) + 5mg/kg SC mo(0.5 to 5.5 by 0.5)	T3	Yes	No
15	Serum	MN.3	20	578	264	1	1	23.12	31.68	104-85	VRC01 40mg/kg IV mo(0) + 5mg/kg SC mo(0.5 to 5.5 by 0.5)	T3	Yes	No
15	Serum	MW965.26	20	336	138	1	1	33.6	35.88	104-85	VRC01 40mg/kg IV mo(0) + 5mg/kg SC mo(0.5 to 5.5 by 0.5)	T3	Yes	No
15	Serum	PVO.4	10	26	5	1	0	27.04	15.85	104-85	VRC01 40mg/kg IV mo(0) + 5mg/kg SC mo(0.5 to 5.5 by 0.5)	T3	Yes	No
16	Serum	MN.3	20	1224	286	1	1	48.96	34.32	104-85	VRC01 40mg/kg IV mo(0) + 5mg/kg SC mo(0.5 to 5.5 by 0.5)	T3	Yes	No
16	Serum	MW965.26	20	359	141	1	1	35.9	36.66	104-85	VRC01 40mg/kg IV mo(0) + 5mg/kg SC mo(0.5 to 5.5 by 0.5)	T3	Yes	No
16	Serum	PVO.4	10	39	11	1	1	40.56	34.87	104-85	VRC01 40mg/kg IV mo(0) + 5mg/kg SC mo(0.5 to 5.5 by 0.5)	T3	Yes	No
17	Serum	MN.3	20	1077	391	1	1	43.08	46.92	104-85	VRC01 40mg/kg IV mo(0) + 5mg/kg SC mo(0.5 to 5.5 by 0.5)	T3	Yes	No
17	Serum	MW965.26	20	270	101	1	1	27	26.26	104-85	VRC01 40mg/kg IV mo(0) + 5mg/kg SC mo(0.5 to 5.5 by 0.5)	T3	Yes	No
17	Serum	PVO.4	10	27	5	1	0	28.08	15.85	104-85	VRC01 40mg/kg IV mo(0) + 5mg/kg SC mo(0.5 to 5.5 by 0.5)	T3	Yes	No
18	Serum	MN.3	20	1769	571	1	1	70.76	68.52	104-85	VRC01 40mg/kg IV mo(0) + 5mg/kg SC mo(0.5 to 5.5 by 0.5)	T3	Yes	No
18	Serum	MW965.26	20	642	112	1	1	64.2	29.12	104-85	VRC01 40mg/kg IV mo(0) + 5mg/kg SC mo(0.5 to 5.5 by 0.5)	T3	Yes	No
18	Serum	PVO.4	10	65	28	1	1	67.6	88.76	104-85	VRC01 40mg/kg IV mo(0) + 5mg/kg SC mo(0.5 to 5.5 by 0.5)	T3	Yes	No
19	Serum	MN.3	20	798	284	1	1	31.92	34.08	104-85	VRC01 40mg/kg IV mo(0) + 5mg/kg SC mo(0.5 to 5.5 by 0.5)	T3	Yes	No
19	Serum	MW965.26	20	365	136	1	1	36.5	35.36	104-85	VRC01 40mg/kg IV mo(0) + 5mg/kg SC mo(0.5 to 5.5 by 0.5)	T3	Yes	No
19	Serum	PVO.4	10	22	5	1	0	22.88	15.85	104-85	VRC01 40mg/kg IV mo(0) + 5mg/kg SC mo(0.5 to 5.5 by 0.5)	T3	Yes	No
20	Serum	MN.3	20	551	110	1	1	22.04	13.2	104-85	VRC01 40mg/kg IV mo(0) + 5mg/kg SC mo(0.5 to 5.5 by 0.5)	T3	Yes	No
20	Serum	MW965.26	20	123	39	1	1	12.3	10.14	104-85	VRC01 40mg/kg IV mo(0) + 5mg/kg SC mo(0.5 to 5.5 by 0.5)	T3	Yes	No
20	Serum	PVO.4	10	19	5	1	0	19.76	15.85	104-85	VRC01 40mg/kg IV mo(0) + 5mg/kg SC mo(0.5 to 5.5 by 0.5)	T3	Yes	No
21	Serum	MN.3	20	380	66	1	1	15.2	7.92	104-85	VRC01 40mg/kg IV mo(0) + 5mg/kg SC mo(0.5 to 5.5 by 0.5)	T3	Yes	No
21	Serum	MW965.26	20	81	24	1	1	8.1	6.24	104-85	VRC01 40mg/kg IV mo(0) + 5mg/kg SC mo(0.5 to 5.5 by 0.5)	T3	Yes	No
21	Serum	PVO.4	10	17	5	1	0	17.68	15.85	104-85	VRC01 40mg/kg IV mo(0) + 5mg/kg SC mo(0.5 to 5.5 by 0.5)	T3	Yes	No
22	Serum	MN.3	20	97	43	1	1	3.88	5.16	104-85	VRC01 40mg/kg IV mo(0) + 5mg/kg SC mo(0.5 to 5.5 by 0.5)	T3	Yes	No
22	Serum	MW965.26	20	72	21	1	1	7.2	5.46	104-85	VRC01 40mg/kg IV mo(0) + 5mg/kg SC mo(0.5 to 5.5 by 0.5)	T3	Yes	No
22	Serum	PVO.4	10	5	5	0	0	5.2	15.85	104-85	VRC01 40mg/kg IV mo(0) + 5mg/kg SC mo(0.5 to 5.5 by 0.5)	T3	Yes	No
23	Serum	MN.3	20	135	32	1	1	5.4	3.84	104-85	VRC01 40mg/kg IV mo(0) + 5mg/kg SC mo(0.5 to 5.5 by 0.5)	T3	Yes	No
23	Serum	MW965.26	20	94	10	1	0	9.4	2.6	104-85	VRC01 40mg/kg IV mo(0) + 5mg/kg SC mo(0.5 to 5.5 by 0.5)	T3	Yes	No
23	Serum	PVO.4	10	5	5	0	0	5.2	15.85	104-85	VRC01 40mg/kg IV mo(0) + 5mg/kg SC mo(0.5 to 5.5 by 0.5)	T3	Yes	No
2	Serum	MN.3	20	10	10	0	0	0.4	1.2	104-48	VRC01 30mg/kg mo(0,2,4)	T5	No	No
2	Serum	MW965.26	20	10	10	0	0	1	2.6	104-48	VRC01 30mg/kg mo(0,2,4)	T5	No	No
2	Serum	PVO.4	10	5	5	0	0	5.2	15.85	104-48	VRC01 30mg/kg mo(0,2,4)	T5	No	No
3	Serum	MN.3	20	9744	3339	1	1	389.76	400.68	104-48	VRC01 30mg/kg mo(0,2,4)	T5	No	No
3	Serum	MW965.26	20	5855	1467	1	1	585.5	381.42	104-48	VRC01 30mg/kg mo(0,2,4)	T5	No	No
3	Serum	PVO.4	10	353	104	1	1	367.12	329.68	104-48	VRC01 30mg/kg mo(0,2,4)	T5	No	No
4	Serum	MN.3	20	2203	815	1	1	88.12	97.8	104-48	VRC01 30mg/kg mo(0,2,4)	T5	No	No
4	Serum	MW965.26	20	1055	395	1	1	105.5	102.7	104-48	VRC01 30mg/kg mo(0,2,4)	T5	No	No
4	Serum	PVO.4	10	101	32	1	1	105.04	101.44	104-48	VRC01 30mg/kg mo(0,2,4)	T5	No	No
6	Serum	MN.3	20	1184	421	1	1	47.36	50.52	104-48	VRC01 30mg/kg mo(0,2,4)	T5	No	No
6	Serum	MW965.26	20	516	164	1	1	51.6	42.64	104-48	VRC01 30mg/kg mo(0,2,4)	T5	No	No
6	Serum	PVO.4	10	53	15	1	1	55.12	47.55	104-48	VRC01 30mg/kg mo(0,2,4)	T5	No	No
9	Serum	MN.3	20	237	69	1	1	9.48	8.28	104-48	VRC01 30mg/kg mo(0,2,4)	T5	No	No
9	Serum	MW965.26	20	91	39	1	1	9.1	10.14	104-48	VRC01 30mg/kg mo(0,2,4)	T5	No	No
9	Serum	PVO.4	10	5	5	0	0	5.2	15.85	104-48	VRC01 30mg/kg mo(0,2,4)	T5	No	No
10	Serum	MN.3	20	9964	3900	1	1	398.56	468	104-48	VRC01 30mg/kg mo(0,2,4)	T5	No	No
10	Serum	MW965.26	20	4570	1652	1	1	457	429.52	104-48	VRC01 30mg/kg mo(0,2,4)	T5	No	No
10	Serum	PVO.4	10	259	95	1	1	269.36	301.15	104-48	VRC01 30mg/kg mo(0,2,4)	T5	No	No
11	Serum	MN.3	20	1834	663	1	1	73.36	79.56	104-48	VRC01 30mg/kg mo(0,2,4)	T5	No	No
11	Serum	MW965.26	20	802	429	1	1	80.2	111.54	104-48	VRC01 30mg/kg mo(0,2,4)	T5	No	No
11	Serum	PVO.4	10	63	26	1	1	65.52	82.42	104-48	VRC01 30mg/kg mo(0,2,4)	T5	No	No
12	Serum	MN.3	20	700	299	1	1	28	35.88	104-48	VRC01 30mg/kg mo(0,2,4)	T5	No	No
12	Serum	MW965.26	20	243	97	1	1	24.3	25.22	104-48	VRC01 30mg/kg mo(0,2,4)	T5	No	No
12	Serum	PVO.4	10	27	12	1	1	28.08	38.04	104-48	VRC01 30mg/kg mo(0,2,4)	T5	No	No
19	Serum	MN.3	20	22	10	1	0	0.88	1.2	104-48	VRC01 30mg/kg mo(0,2,4)	T5	No	No
19	Serum	MW965.26	20	36	10	1	0	3.6	2.6	104-48	VRC01 30mg/kg mo(0,2,4)	T5	No	No
19	Serum	PVO.4	10	5	5	0	0	5.2	15.85	104-48	VRC01 30mg/kg mo(0,2,4)	T5	No	No
20	Serum	MN.3	20	10	10	0	0	0.4	1.2	104-48	VRC01 30mg/kg mo(0,2,4)	T5	No	No
20	Serum	MW965.26	20	10	10	0	0	1	2.6	104-48	VRC01 30mg/kg mo(0,2,4)	T5	No	No
20	Serum	PVO.4	10	5	5	0	0	5.2	15.85	104-48	VRC01 30mg/kg mo(0,2,4)	T5	No	No
21	Serum	MN.3	20	10	10	0	0	0.4	1.2	104-48	VRC01 30mg/kg mo(0,2,4)	T5	No	No
21	Serum	MW965.26	20	10	10	0	0	1	2.6	104-48	VRC01 30mg/kg mo(0,2,4)	T5	No	No
21	Serum	PVO.4	10	5	5	0	0	5.2	15.85	104-48	VRC01 30mg/kg mo(0,2,4)	T5	No	No
22	Serum	MN.3	20	10	10	0	0	0.4	1.2	104-48	VRC01 30mg/kg mo(0,2,4)	T5	No	No
22	Serum	MW965.26	20	10	10	0	0	1	2.6	104-48	VRC01 30mg/kg mo(0,2,4)	T5	No	No
22	Serum	PVO.4	10	5	5	0	0	5.2	15.85	104-48	VRC01 30mg/kg mo(0,2,4)	T5	No	No
23	Serum	MN.3	20	10	10	0	0	0.4	1.2	104-48	VRC01 30mg/kg mo(0,2,4)	T5	No	No
23	Serum	MW965.26	20	10	10	0	0	1	2.6	104-48	VRC01 30mg/kg mo(0,2,4)	T5	No	No
23	Serum	PVO.4	10	5	5	0	0	5.2	15.85	104-48	VRC01 30mg/kg mo(0,2,4)	T5	No	No
2	Serum	MN.3	20	10	10	0	0	0.4	1.2	104-44	VRC01 30mg/kg mo(0,2,4)	T5	No	No
2	Serum	MW965.26	20	10	10	0	0	1	2.6	104-44	VRC01 30mg/kg mo(0,2,4)	T5	No	No
2	Serum	PVO.4	10	5	5	0	0	5.2	15.85	104-44	VRC01 30mg/kg mo(0,2,4)	T5	No	No
3	Serum	MN.3	20	7905	4012	1	1	316.2	481.44	104-44	VRC01 30mg/kg mo(0,2,4)	T5	No	No
3	Serum	MW965.26	20	4016	1262	1	1	401.6	328.12	104-44	VRC01 30mg/kg mo(0,2,4)	T5	No	No
3	Serum	PVO.4	10	467	176	1	1	485.68	557.92	104-44	VRC01 30mg/kg mo(0,2,4)	T5	No	No
4	Serum	MN.3	20	2756	1166	1	1	110.24	139.92	104-44	VRC01 30mg/kg mo(0,2,4)	T5	No	No
4	Serum	MW965.26	20	1450	640	1	1	145	166.4	104-44	VRC01 30mg/kg mo(0,2,4)	T5	No	No
4	Serum	PVO.4	10	153	56	1	1	159.12	177.52	104-44	VRC01 30mg/kg mo(0,2,4)	T5	No	No
6	Serum	MN.3	20	1037	389	1	1	41.48	46.68	104-44	VRC01 30mg/kg mo(0,2,4)	T5	No	No
6	Serum	MW965.26	20	650	205	1	1	65	53.3	104-44	VRC01 30mg/kg mo(0,2,4)	T5	No	No
6	Serum	PVO.4	10	50	15	1	1	52	47.55	104-44	VRC01 30mg/kg mo(0,2,4)	T5	No	No
2	Serum	MN.3	20	10	10	0	0	0.4	1.2	104-25	VRC01 10mg/kg mo(0,2,4)	T4	Yes	No
2	Serum	MW965.26	20	10	10	0	0	1	2.6	104-25	VRC01 10mg/kg mo(0,2,4)	T4	Yes	No
2	Serum	PVO.4	10	5	5	0	0	5.2	15.85	104-25	VRC01 10mg/kg mo(0,2,4)	T4	Yes	No
3	Serum	MN.3	20	1585	768	1	1	63.4	92.16	104-25	VRC01 10mg/kg mo(0,2,4)	T4	Yes	No
3	Serum	MW965.26	20	874	323	1	1	87.4	83.98	104-25	VRC01 10mg/kg mo(0,2,4)	T4	Yes	No
3	Serum	PVO.4	10	86	28	1	1	89.44	88.76	104-25	VRC01 10mg/kg mo(0,2,4)	T4	Yes	No
4	Serum	MN.3	20	885	321	1	1	35.4	38.52	104-25	VRC01 10mg/kg mo(0,2,4)	T4	Yes	No
4	Serum	MW965.26	20	375	139	1	1	37.5	36.14	104-25	VRC01 10mg/kg mo(0,2,4)	T4	Yes	No
4	Serum	PVO.4	10	30	5	1	0	31.2	15.85	104-25	VRC01 10mg/kg mo(0,2,4)	T4	Yes	No
6	Serum	MN.3	20	441	159	1	1	17.64	19.08	104-25	VRC01 10mg/kg mo(0,2,4)	T4	Yes	No
6	Serum	MW965.26	20	182	68	1	1	18.2	17.68	104-25	VRC01 10mg/kg mo(0,2,4)	T4	Yes	No
6	Serum	PVO.4	10	10	5	1	0	10.4	15.85	104-25	VRC01 10mg/kg mo(0,2,4)	T4	Yes	No
9	Serum	MN.3	20	124	44	1	1	4.96	5.28	104-25	VRC01 10mg/kg mo(0,2,4)	T4	Yes	No
9	Serum	MW965.26	20	50	10	1	0	5	2.6	104-25	VRC01 10mg/kg mo(0,2,4)	T4	Yes	No
9	Serum	PVO.4	10	5	5	0	0	5.2	15.85	104-25	VRC01 10mg/kg mo(0,2,4)	T4	Yes	No
11	Serum	MN.3	20	581	235	1	1	23.24	28.2	104-25	VRC01 10mg/kg mo(0,2,4)	T4	Yes	No
11	Serum	MW965.26	20	241	126	1	1	24.1	32.76	104-25	VRC01 10mg/kg mo(0,2,4)	T4	Yes	No
11	Serum	PVO.4	10	22	5	1	0	22.88	15.85	104-25	VRC01 10mg/kg mo(0,2,4)	T4	Yes	No
12	Serum	MN.3	20	431	139	1	1	17.24	16.68	104-25	VRC01 10mg/kg mo(0,2,4)	T4	Yes	No
12	Serum	MW965.26	20	143	75	1	1	14.3	19.5	104-25	VRC01 10mg/kg mo(0,2,4)	T4	Yes	No
12	Serum	PVO.4	10	5	5	0	0	5.2	15.85	104-25	VRC01 10mg/kg mo(0,2,4)	T4	Yes	No
14	Serum	MN.3	20	58	10	1	0	2.32	1.2	104-25	VRC01 10mg/kg mo(0,2,4)	T4	Yes	No
14	Serum	MW965.26	20	31	10	1	0	3.1	2.6	104-25	VRC01 10mg/kg mo(0,2,4)	T4	Yes	No
14	Serum	PVO.4	10	5	5	0	0	5.2	15.85	104-25	VRC01 10mg/kg mo(0,2,4)	T4	Yes	No
14	Serum	MN.3	200	10998	2471	1	1	439.92	296.52	104-25	VRC01 10mg/kg mo(0,2,4)	T4	Yes	Yes
14	Serum	MW965.26	20	5528	1378	1	1	552.8	358.28	104-25	VRC01 10mg/kg mo(0,2,4)	T4	Yes	Yes
14	Serum	PVO.4	10	378	108	1	1	393.12	342.36	104-25	VRC01 10mg/kg mo(0,2,4)	T4	Yes	Yes
16	Serum	MN.3	20	524	117	1	1	20.96	14.04	104-25	VRC01 10mg/kg mo(0,2,4)	T4	Yes	No
16	Serum	MW965.26	20	163	48	1	1	16.3	12.48	104-25	VRC01 10mg/kg mo(0,2,4)	T4	Yes	No
16	Serum	PVO.4	10	5	5	0	0	5.2	15.85	104-25	VRC01 10mg/kg mo(0,2,4)	T4	Yes	No
19	Serum	MN.3	20	120	23	1	1	4.8	2.76	104-25	VRC01 10mg/kg mo(0,2,4)	T4	Yes	No
19	Serum	MW965.26	20	86	10	1	0	8.6	2.6	104-25	VRC01 10mg/kg mo(0,2,4)	T4	Yes	No
19	Serum	PVO.4	10	5	5	0	0	5.2	15.85	104-25	VRC01 10mg/kg mo(0,2,4)	T4	Yes	No
20	Serum	MN.3	20	35	10	1	0	1.4	1.2	104-25	VRC01 10mg/kg mo(0,2,4)	T4	Yes	No
20	Serum	MW965.26	20	32	10	1	0	3.2	2.6	104-25	VRC01 10mg/kg mo(0,2,4)	T4	Yes	No
20	Serum	PVO.4	10	5	5	0	0	5.2	15.85	104-25	VRC01 10mg/kg mo(0,2,4)	T4	Yes	No
22	Serum	MN.3	20	38	10	1	0	1.52	1.2	104-25	VRC01 10mg/kg mo(0,2,4)	T4	Yes	No
22	Serum	MW965.26	20	32	10	1	0	3.2	2.6	104-25	VRC01 10mg/kg mo(0,2,4)	T4	Yes	No
22	Serum	PVO.4	10	5	5	0	0	5.2	15.85	104-25	VRC01 10mg/kg mo(0,2,4)	T4	Yes	No
23	Serum	MN.3	20	29	10	1	0	1.16	1.2	104-25	VRC01 10mg/kg mo(0,2,4)	T4	Yes	No
23	Serum	MW965.26	20	29	10	1	0	2.9	2.6	104-25	VRC01 10mg/kg mo(0,2,4)	T4	Yes	No
23	Serum	PVO.4	10	5	5	0	0	5.2	15.85	104-25	VRC01 10mg/kg mo(0,2,4)	T4	Yes	No
2	Serum	MN.3	20	10	10	0	0	0.4	1.2	104-49	VRC01 30mg/kg mo(0,2,4)	T5	Yes	No
2	Serum	MW965.26	20	10	10	0	0	1	2.6	104-49	VRC01 30mg/kg mo(0,2,4)	T5	Yes	No
2	Serum	PVO.4	10	5	5	0	0	5.2	15.85	104-49	VRC01 30mg/kg mo(0,2,4)	T5	Yes	No
3	Serum	MN.3	200	6226	3025	1	1	249.04	363	104-49	VRC01 30mg/kg mo(0,2,4)	T5	Yes	No
3	Serum	MW965.26	20	4167	1656	1	1	416.7	430.56	104-49	VRC01 30mg/kg mo(0,2,4)	T5	Yes	No
3	Serum	PVO.4	10	246	95	1	1	255.84	301.15	104-49	VRC01 30mg/kg mo(0,2,4)	T5	Yes	No
4	Serum	MN.3	20	2558	843	1	1	102.32	101.16	104-49	VRC01 30mg/kg mo(0,2,4)	T5	Yes	No
4	Serum	MW965.26	20	1305	428	1	1	130.5	111.28	104-49	VRC01 30mg/kg mo(0,2,4)	T5	Yes	No
4	Serum	PVO.4	10	111	40	1	1	115.44	126.8	104-49	VRC01 30mg/kg mo(0,2,4)	T5	Yes	No
6	Serum	246-F3_C	10	48	13	1	1	26.88	21.19	104-49	VRC01 30mg/kg mo(0,2,4)	T5	Yes	No
6	Serum	25710-2.	10	119	26	1	1	130.9	81.38	104-49	VRC01 30mg/kg mo(0,2,4)	T5	Yes	No
6	Serum	398-F1_F	10	129	41	1	1	72.24	67.65	104-49	VRC01 30mg/kg mo(0,2,4)	T5	Yes	No
6	Serum	CH119.10	10	45	17	1	1	65.25	75.65	104-49	VRC01 30mg/kg mo(0,2,4)	T5	Yes	No
6	Serum	CNE55	10	43	5	1	0	24.51	12.7	104-49	VRC01 30mg/kg mo(0,2,4)	T5	Yes	No
6	Serum	CNE8	10	13	5	1	0	16.38	21.35	104-49	VRC01 30mg/kg mo(0,2,4)	T5	Yes	No
6	Serum	Ce1176_A	10	5	5	0	0	27	36	104-49	VRC01 30mg/kg mo(0,2,4)	T5	Yes	No
6	Serum	Ce703010	10	55	21	1	1	41.8	43.68	104-49	VRC01 30mg/kg mo(0,2,4)	T5	Yes	No
6	Serum	MN.3	20	912	381	1	1	36.48	45.72	104-49	VRC01 30mg/kg mo(0,2,4)	T5	Yes	No
6	Serum	MW965.26	20	603	193	1	1	60.3	50.18	104-49	VRC01 30mg/kg mo(0,2,4)	T5	Yes	No
6	Serum	PVO.4	10	31	12	1	1	32.24	38.04	104-49	VRC01 30mg/kg mo(0,2,4)	T5	Yes	No
6	Serum	TRO.11	10	20	5	1	0	20.4	12.75	104-49	VRC01 30mg/kg mo(0,2,4)	T5	Yes	No
6	Serum	X1632-S2	10	333	72	1	1	79.92	111.6	104-49	VRC01 30mg/kg mo(0,2,4)	T5	Yes	No
6	Serum	X2278_C2	10	108	26	1	1	25.92	17.68	104-49	VRC01 30mg/kg mo(0,2,4)	T5	Yes	No
9	Serum	MN.3	20	123	45	1	1	4.92	5.4	104-49	VRC01 30mg/kg mo(0,2,4)	T5	Yes	No
9	Serum	MW965.26	20	73	36	1	1	7.3	9.36	104-49	VRC01 30mg/kg mo(0,2,4)	T5	Yes	No
9	Serum	PVO.4	10	5	5	0	0	5.2	15.85	104-49	VRC01 30mg/kg mo(0,2,4)	T5	Yes	No
10	Serum	MN.3	20	12977	5263	1	1	519.08	631.56	104-49	VRC01 30mg/kg mo(0,2,4)	T5	Yes	No
10	Serum	MW965.26	20	7383	2241	1	1	738.3	582.66	104-49	VRC01 30mg/kg mo(0,2,4)	T5	Yes	No
10	Serum	PVO.4	10	417	138	1	1	433.68	437.46	104-49	VRC01 30mg/kg mo(0,2,4)	T5	Yes	No
11	Serum	MN.3	20	2522	1198	1	1	100.88	143.76	104-49	VRC01 30mg/kg mo(0,2,4)	T5	Yes	No
11	Serum	MW965.26	20	1056	398	1	1	105.6	103.48	104-49	VRC01 30mg/kg mo(0,2,4)	T5	Yes	No
11	Serum	PVO.4	10	82	33	1	1	85.28	104.61	104-49	VRC01 30mg/kg mo(0,2,4)	T5	Yes	No
12	Serum	246-F3_C	10	107	33	1	1	59.92	53.79	104-49	VRC01 30mg/kg mo(0,2,4)	T5	Yes	No
12	Serum	25710-2.	10	95	19	1	1	104.5	59.47	104-49	VRC01 30mg/kg mo(0,2,4)	T5	Yes	No
12	Serum	398-F1_F	10	128	39	1	1	71.68	64.35	104-49	VRC01 30mg/kg mo(0,2,4)	T5	Yes	No
12	Serum	CH119.10	10	33	5	1	0	47.85	22.25	104-49	VRC01 30mg/kg mo(0,2,4)	T5	Yes	No
12	Serum	CNE55	10	71	14	1	1	40.47	35.56	104-49	VRC01 30mg/kg mo(0,2,4)	T5	Yes	No
12	Serum	CNE8	10	32	5	1	0	40.32	21.35	104-49	VRC01 30mg/kg mo(0,2,4)	T5	Yes	No
12	Serum	Ce1176_A	10	5	5	0	0	27	36	104-49	VRC01 30mg/kg mo(0,2,4)	T5	Yes	No
12	Serum	Ce703010	10	86	28	1	1	65.36	58.24	104-49	VRC01 30mg/kg mo(0,2,4)	T5	Yes	No
12	Serum	MN.3	20	1152	416	1	1	46.08	49.92	104-49	VRC01 30mg/kg mo(0,2,4)	T5	Yes	No
12	Serum	MW965.26	20	512	211	1	1	51.2	54.86	104-49	VRC01 30mg/kg mo(0,2,4)	T5	Yes	No
12	Serum	PVO.4	10	41	13	1	1	42.64	41.21	104-49	VRC01 30mg/kg mo(0,2,4)	T5	Yes	No
12	Serum	TRO.11	10	38	13	1	1	38.76	33.15	104-49	VRC01 30mg/kg mo(0,2,4)	T5	Yes	No
12	Serum	X1632-S2	10	337	36	1	1	80.88	55.8	104-49	VRC01 30mg/kg mo(0,2,4)	T5	Yes	No
12	Serum	X2278_C2	10	233	63	1	1	55.92	42.84	104-49	VRC01 30mg/kg mo(0,2,4)	T5	Yes	No
14	Serum	MN.3	20	137	43	1	1	5.48	5.16	104-49	VRC01 30mg/kg mo(0,2,4)	T5	Yes	No
14	Serum	MW965.26	20	59	10	1	0	5.9	2.6	104-49	VRC01 30mg/kg mo(0,2,4)	T5	Yes	No
14	Serum	PVO.4	10	5	5	0	0	5.2	15.85	104-49	VRC01 30mg/kg mo(0,2,4)	T5	Yes	No
14	Serum	246-F3_C	10	4877	1198	1	1	2731.12	1952.74	104-49	VRC01 30mg/kg mo(0,2,4)	T5	Yes	Yes
14	Serum	25710-2.	10	1623	476	1	1	1785.3	1489.88	104-49	VRC01 30mg/kg mo(0,2,4)	T5	Yes	Yes
14	Serum	398-F1_F	10	4126	1180	1	1	2310.56	1947	104-49	VRC01 30mg/kg mo(0,2,4)	T5	Yes	Yes
14	Serum	CH119.10	10	1170	386	1	1	1696.5	1717.7	104-49	VRC01 30mg/kg mo(0,2,4)	T5	Yes	Yes
14	Serum	CNE55	10	3255	1063	1	1	1855.35	2700.02	104-49	VRC01 30mg/kg mo(0,2,4)	T5	Yes	Yes
14	Serum	CNE8	10	1431	369	1	1	1803.06	1575.63	104-49	VRC01 30mg/kg mo(0,2,4)	T5	Yes	Yes
14	Serum	Ce703010	10	2953	1117	1	1	2244.28	2323.36	104-49	VRC01 30mg/kg mo(0,2,4)	T5	Yes	Yes
14	Serum	MN.3	200	34046	10803	1	1	1361.84	1296.36	104-49	VRC01 30mg/kg mo(0,2,4)	T5	Yes	Yes
14	Serum	MW965.26	20	31055	9496	1	1	3105.5	2468.96	104-49	VRC01 30mg/kg mo(0,2,4)	T5	Yes	Yes
14	Serum	PVO.4	10	1393	496	1	1	1448.72	1572.32	104-49	VRC01 30mg/kg mo(0,2,4)	T5	Yes	Yes
14	Serum	TRO.11	10	1648	622	1	1	1680.96	1586.1	104-49	VRC01 30mg/kg mo(0,2,4)	T5	Yes	Yes
14	Serum	X1632-S2	10	11586	1416	1	1	2780.64	2194.8	104-49	VRC01 30mg/kg mo(0,2,4)	T5	Yes	Yes
14	Serum	X2278_C2	10	6722	2029	1	1	1613.28	1379.72	104-49	VRC01 30mg/kg mo(0,2,4)	T5	Yes	Yes
16	Serum	246-F3_C	10	130	39	1	1	72.8	63.57	104-49	VRC01 30mg/kg mo(0,2,4)	T5	Yes	No
16	Serum	25710-2.	10	91	26	1	1	100.1	81.38	104-49	VRC01 30mg/kg mo(0,2,4)	T5	Yes	No
16	Serum	398-F1_F	10	112	35	1	1	62.72	57.75	104-49	VRC01 30mg/kg mo(0,2,4)	T5	Yes	No
16	Serum	CH119.10	10	41	15	1	1	59.45	66.75	104-49	VRC01 30mg/kg mo(0,2,4)	T5	Yes	No
16	Serum	CNE55	10	75	16	1	1	42.75	40.64	104-49	VRC01 30mg/kg mo(0,2,4)	T5	Yes	No
16	Serum	CNE8	10	36	5	1	0	45.36	21.35	104-49	VRC01 30mg/kg mo(0,2,4)	T5	Yes	No
16	Serum	Ce1176_A	10	5	5	0	0	27	36	104-49	VRC01 30mg/kg mo(0,2,4)	T5	Yes	No
16	Serum	Ce703010	10	78	34	1	1	59.28	70.72	104-49	VRC01 30mg/kg mo(0,2,4)	T5	Yes	No
16	Serum	MN.3	20	1070	406	1	1	42.8	48.72	104-49	VRC01 30mg/kg mo(0,2,4)	T5	Yes	No
16	Serum	MW965.26	20	366	97	1	1	36.6	25.22	104-49	VRC01 30mg/kg mo(0,2,4)	T5	Yes	No
16	Serum	PVO.4	10	40	10	1	1	41.6	31.7	104-49	VRC01 30mg/kg mo(0,2,4)	T5	Yes	No
16	Serum	TRO.11	10	48	16	1	1	48.96	40.8	104-49	VRC01 30mg/kg mo(0,2,4)	T5	Yes	No
16	Serum	X1632-S2	10	227	38	1	1	54.48	58.9	104-49	VRC01 30mg/kg mo(0,2,4)	T5	Yes	No
16	Serum	X2278_C2	10	207	64	1	1	49.68	43.52	104-49	VRC01 30mg/kg mo(0,2,4)	T5	Yes	No
19	Serum	246-F3_C	10	5	5	0	0	2.8	8.15	104-49	VRC01 30mg/kg mo(0,2,4)	T5	Yes	No
19	Serum	25710-2.	10	5	5	0	0	5.5	15.65	104-49	VRC01 30mg/kg mo(0,2,4)	T5	Yes	No
19	Serum	398-F1_F	10	5	5	0	0	2.8	8.25	104-49	VRC01 30mg/kg mo(0,2,4)	T5	Yes	No
19	Serum	CH119.10	10	5	5	0	0	7.25	22.25	104-49	VRC01 30mg/kg mo(0,2,4)	T5	Yes	No
19	Serum	CNE55	10	5	5	0	0	2.85	12.7	104-49	VRC01 30mg/kg mo(0,2,4)	T5	Yes	No
19	Serum	CNE8	10	5	5	0	0	6.3	21.35	104-49	VRC01 30mg/kg mo(0,2,4)	T5	Yes	No
19	Serum	Ce703010	10	5	5	0	0	3.8	10.4	104-49	VRC01 30mg/kg mo(0,2,4)	T5	Yes	No
19	Serum	MN.3	20	280	65	1	1	11.2	7.8	104-49	VRC01 30mg/kg mo(0,2,4)	T5	Yes	No
19	Serum	MW965.26	20	175	40	1	1	17.5	10.4	104-49	VRC01 30mg/kg mo(0,2,4)	T5	Yes	No
19	Serum	PVO.4	10	5	5	0	0	5.2	15.85	104-49	VRC01 30mg/kg mo(0,2,4)	T5	Yes	No
19	Serum	TRO.11	10	5	5	0	0	5.1	12.75	104-49	VRC01 30mg/kg mo(0,2,4)	T5	Yes	No
19	Serum	X1632-S2	10	33	5	1	0	7.92	7.75	104-49	VRC01 30mg/kg mo(0,2,4)	T5	Yes	No
19	Serum	X2278_C2	10	22	5	1	0	5.28	3.4	104-49	VRC01 30mg/kg mo(0,2,4)	T5	Yes	No
20	Serum	MN.3	20	35	10	1	0	1.4	1.2	104-49	VRC01 30mg/kg mo(0,2,4)	T5	Yes	No
20	Serum	MW965.26	20	35	10	1	0	3.5	2.6	104-49	VRC01 30mg/kg mo(0,2,4)	T5	Yes	No
20	Serum	PVO.4	10	5	5	0	0	5.2	15.85	104-49	VRC01 30mg/kg mo(0,2,4)	T5	Yes	No
21	Serum	MN.3	20	50	10	1	0	2	1.2	104-49	VRC01 30mg/kg mo(0,2,4)	T5	Yes	No
21	Serum	MW965.26	20	39	10	1	0	3.9	2.6	104-49	VRC01 30mg/kg mo(0,2,4)	T5	Yes	No
21	Serum	PVO.4	10	5	5	0	0	5.2	15.85	104-49	VRC01 30mg/kg mo(0,2,4)	T5	Yes	No
22	Serum	MN.3	20	10	10	0	0	0.4	1.2	104-49	VRC01 30mg/kg mo(0,2,4)	T5	Yes	No
22	Serum	MW965.26	20	10	10	0	0	1	2.6	104-49	VRC01 30mg/kg mo(0,2,4)	T5	Yes	No
22	Serum	PVO.4	10	5	5	0	0	5.2	15.85	104-49	VRC01 30mg/kg mo(0,2,4)	T5	Yes	No
23	Serum	MN.3	20	10	10	0	0	0.4	1.2	104-49	VRC01 30mg/kg mo(0,2,4)	T5	Yes	No
23	Serum	MW965.26	20	10	10	0	0	1	2.6	104-49	VRC01 30mg/kg mo(0,2,4)	T5	Yes	No
23	Serum	PVO.4	10	5	5	0	0	5.2	15.85	104-49	VRC01 30mg/kg mo(0,2,4)	T5	Yes	No
2	Serum	MN.3	20	10	10	0	0	0.4	1.2	104-58	VRC01 10mg/kg mo(0,2,4)	T4	Yes	No
2	Serum	MW965.26	20	10	10	0	0	1	2.6	104-58	VRC01 10mg/kg mo(0,2,4)	T4	Yes	No
2	Serum	PVO.4	10	5	5	0	0	5.2	15.85	104-58	VRC01 10mg/kg mo(0,2,4)	T4	Yes	No
3	Serum	MN.3	20	2227	812	1	1	89.08	97.44	104-58	VRC01 10mg/kg mo(0,2,4)	T4	Yes	No
3	Serum	MW965.26	20	1571	524	1	1	157.1	136.24	104-58	VRC01 10mg/kg mo(0,2,4)	T4	Yes	No
3	Serum	PVO.4	10	91	36	1	1	94.64	114.12	104-58	VRC01 10mg/kg mo(0,2,4)	T4	Yes	No
4	Serum	MN.3	20	872	322	1	1	34.88	38.64	104-58	VRC01 10mg/kg mo(0,2,4)	T4	Yes	No
4	Serum	MW965.26	20	578	199	1	1	57.8	51.74	104-58	VRC01 10mg/kg mo(0,2,4)	T4	Yes	No
4	Serum	PVO.4	10	30	5	1	0	31.2	15.85	104-58	VRC01 10mg/kg mo(0,2,4)	T4	Yes	No
6	Serum	MN.3	20	473	166	1	1	18.92	19.92	104-58	VRC01 10mg/kg mo(0,2,4)	T4	Yes	No
6	Serum	MW965.26	20	234	84	1	1	23.4	21.84	104-58	VRC01 10mg/kg mo(0,2,4)	T4	Yes	No
6	Serum	PVO.4	10	10	5	1	0	10.4	15.85	104-58	VRC01 10mg/kg mo(0,2,4)	T4	Yes	No
9	Serum	MN.3	20	81	38	1	1	3.24	4.56	104-58	VRC01 10mg/kg mo(0,2,4)	T4	Yes	No
9	Serum	MW965.26	20	58	26	1	1	5.8	6.76	104-58	VRC01 10mg/kg mo(0,2,4)	T4	Yes	No
9	Serum	PVO.4	10	5	5	0	0	5.2	15.85	104-58	VRC01 10mg/kg mo(0,2,4)	T4	Yes	No
11	Serum	MN.3	20	680	327	1	1	27.2	39.24	104-58	VRC01 10mg/kg mo(0,2,4)	T4	Yes	No
11	Serum	MW965.26	20	313	146	1	1	31.3	37.96	104-58	VRC01 10mg/kg mo(0,2,4)	T4	Yes	No
11	Serum	PVO.4	10	33	12	1	1	34.32	38.04	104-58	VRC01 10mg/kg mo(0,2,4)	T4	Yes	No
12	Serum	MN.3	20	580	200	1	1	23.2	24	104-58	VRC01 10mg/kg mo(0,2,4)	T4	Yes	No
12	Serum	MW965.26	20	231	102	1	1	23.1	26.52	104-58	VRC01 10mg/kg mo(0,2,4)	T4	Yes	No
12	Serum	PVO.4	10	18	5	1	0	18.72	15.85	104-58	VRC01 10mg/kg mo(0,2,4)	T4	Yes	No
14	Serum	MN.3	20	121	33	1	1	4.84	3.96	104-58	VRC01 10mg/kg mo(0,2,4)	T4	Yes	No
14	Serum	MW965.26	20	64	29	1	1	6.4	7.54	104-58	VRC01 10mg/kg mo(0,2,4)	T4	Yes	No
14	Serum	PVO.4	10	5	5	0	0	5.2	15.85	104-58	VRC01 10mg/kg mo(0,2,4)	T4	Yes	No
14	Serum	MN.3	200	9011	3228	1	1	360.44	387.36	104-58	VRC01 10mg/kg mo(0,2,4)	T4	Yes	Yes
14	Serum	MW965.26	20	16083	3490	1	1	1608.3	907.4	104-58	VRC01 10mg/kg mo(0,2,4)	T4	Yes	Yes
14	Serum	PVO.4	10	433	158	1	1	450.32	500.86	104-58	VRC01 10mg/kg mo(0,2,4)	T4	Yes	Yes
14.5	Serum	MN.3	20	3639	997	1	1	145.56	119.64	104-58	VRC01 10mg/kg mo(0,2,4)	T4	Yes	No
14.5	Serum	MW965.26	20	1078	405	1	1	107.8	105.3	104-58	VRC01 10mg/kg mo(0,2,4)	T4	Yes	No
14.5	Serum	PVO.4	10	121	35	1	1	125.84	110.95	104-58	VRC01 10mg/kg mo(0,2,4)	T4	Yes	No
16	Serum	MN.3	20	345	128	1	1	13.8	15.36	104-58	VRC01 10mg/kg mo(0,2,4)	T4	Yes	No
16	Serum	MW965.26	20	151	51	1	1	15.1	13.26	104-58	VRC01 10mg/kg mo(0,2,4)	T4	Yes	No
16	Serum	PVO.4	10	12	5	1	0	12.48	15.85	104-58	VRC01 10mg/kg mo(0,2,4)	T4	Yes	No
19	Serum	MN.3	20	126	31	1	1	5.04	3.72	104-58	VRC01 10mg/kg mo(0,2,4)	T4	Yes	No
19	Serum	MW965.26	20	99	25	1	1	9.9	6.5	104-58	VRC01 10mg/kg mo(0,2,4)	T4	Yes	No
19	Serum	PVO.4	10	5	5	0	0	5.2	15.85	104-58	VRC01 10mg/kg mo(0,2,4)	T4	Yes	No
20	Serum	MN.3	20	63	10	1	0	2.52	1.2	104-58	VRC01 10mg/kg mo(0,2,4)	T4	Yes	No
20	Serum	MW965.26	20	55	10	1	0	5.5	2.6	104-58	VRC01 10mg/kg mo(0,2,4)	T4	Yes	No
20	Serum	PVO.4	10	5	5	0	0	5.2	15.85	104-58	VRC01 10mg/kg mo(0,2,4)	T4	Yes	No
21	Serum	MN.3	20	31	10	1	0	1.24	1.2	104-58	VRC01 10mg/kg mo(0,2,4)	T4	Yes	No
21	Serum	MW965.26	20	22	10	1	0	2.2	2.6	104-58	VRC01 10mg/kg mo(0,2,4)	T4	Yes	No
21	Serum	PVO.4	10	5	5	0	0	5.2	15.85	104-58	VRC01 10mg/kg mo(0,2,4)	T4	Yes	No
23	Serum	MN.3	20	10	10	0	0	0.4	1.2	104-58	VRC01 10mg/kg mo(0,2,4)	T4	Yes	No
23	Serum	MW965.26	20	10	10	0	0	1	2.6	104-58	VRC01 10mg/kg mo(0,2,4)	T4	Yes	No
23	Serum	PVO.4	10	5	5	0	0	5.2	15.85	104-58	VRC01 10mg/kg mo(0,2,4)	T4	Yes	No
2	Serum	MN.3	20	10	10	0	0	0.4	1.2	104-09	VRC01 40mg/kg mo(0,2,4)	T2	Yes	No
2	Serum	MW965.26	20	10	10	0	0	1	2.6	104-09	VRC01 40mg/kg mo(0,2,4)	T2	Yes	No
2	Serum	PVO.4	10	5	5	0	0	5.2	15.85	104-09	VRC01 40mg/kg mo(0,2,4)	T2	Yes	No
3	Serum	MN.3	20	8427	3361	1	1	337.08	403.32	104-09	VRC01 40mg/kg mo(0,2,4)	T2	Yes	No
3	Serum	MW965.26	20	4573	1574	1	1	457.3	409.24	104-09	VRC01 40mg/kg mo(0,2,4)	T2	Yes	No
3	Serum	PVO.4	10	440	159	1	1	457.6	504.03	104-09	VRC01 40mg/kg mo(0,2,4)	T2	Yes	No
4	Serum	MN.3	20	3870	1445	1	1	154.8	173.4	104-09	VRC01 40mg/kg mo(0,2,4)	T2	Yes	No
4	Serum	MW965.26	20	2273	835	1	1	227.3	217.1	104-09	VRC01 40mg/kg mo(0,2,4)	T2	Yes	No
4	Serum	PVO.4	10	222	55	1	1	230.88	174.35	104-09	VRC01 40mg/kg mo(0,2,4)	T2	Yes	No
6	Serum	MN.3	20	1764	565	1	1	70.56	67.8	104-09	VRC01 40mg/kg mo(0,2,4)	T2	Yes	No
6	Serum	MW965.26	20	1052	449	1	1	105.2	116.74	104-09	VRC01 40mg/kg mo(0,2,4)	T2	Yes	No
6	Serum	PVO.4	10	76	22	1	1	79.04	69.74	104-09	VRC01 40mg/kg mo(0,2,4)	T2	Yes	No
9	Serum	MN.3	20	557	205	1	1	22.28	24.6	104-09	VRC01 40mg/kg mo(0,2,4)	T2	Yes	No
9	Serum	MW965.26	20	233	106	1	1	23.3	27.56	104-09	VRC01 40mg/kg mo(0,2,4)	T2	Yes	No
9	Serum	PVO.4	10	20	5	1	0	20.8	15.85	104-09	VRC01 40mg/kg mo(0,2,4)	T2	Yes	No
10	Serum	MN.3	20	6673	3659	1	1	266.92	439.08	104-09	VRC01 40mg/kg mo(0,2,4)	T2	Yes	No
10	Serum	MW965.26	20	2833	1190	1	1	283.3	309.4	104-09	VRC01 40mg/kg mo(0,2,4)	T2	Yes	No
10	Serum	PVO.4	10	395	146	1	1	410.8	462.82	104-09	VRC01 40mg/kg mo(0,2,4)	T2	Yes	No
12	Serum	MN.3	20	4209	1136	1	1	168.36	136.32	104-09	VRC01 40mg/kg mo(0,2,4)	T2	Yes	No
12	Serum	MW965.26	20	1020	370	1	1	102	96.2	104-09	VRC01 40mg/kg mo(0,2,4)	T2	Yes	No
12	Serum	PVO.4	10	90	34	1	1	93.6	107.78	104-09	VRC01 40mg/kg mo(0,2,4)	T2	Yes	No
14	Serum	MN.3	20	969	334	1	1	38.76	40.08	104-09	VRC01 40mg/kg mo(0,2,4)	T2	Yes	No
14	Serum	MW965.26	20	422	172	1	1	42.2	44.72	104-09	VRC01 40mg/kg mo(0,2,4)	T2	Yes	No
14	Serum	PVO.4	10	17	11	1	1	17.68	34.87	104-09	VRC01 40mg/kg mo(0,2,4)	T2	Yes	No
14	Serum	MN.3	200	40238	15827	1	1	1609.52	1899.24	104-09	VRC01 40mg/kg mo(0,2,4)	T2	Yes	Yes
14	Serum	MW965.26	20	43756	13157	1	1	4375.6	3420.82	104-09	VRC01 40mg/kg mo(0,2,4)	T2	Yes	Yes
14	Serum	PVO.4	10	1469	647	1	1	1527.76	2050.99	104-09	VRC01 40mg/kg mo(0,2,4)	T2	Yes	Yes
14.5	Serum	MN.3	20	15782	5976	1	1	631.28	717.12	104-09	VRC01 40mg/kg mo(0,2,4)	T2	Yes	No
14.5	Serum	MW965.26	20	5678	2449	1	1	567.8	636.74	104-09	VRC01 40mg/kg mo(0,2,4)	T2	Yes	No
14.5	Serum	PVO.4	10	371	134	1	1	385.84	424.78	104-09	VRC01 40mg/kg mo(0,2,4)	T2	Yes	No
15	Serum	MN.3	20	4033	1335	1	1	161.32	160.2	104-09	VRC01 40mg/kg mo(0,2,4)	T2	Yes	No
15	Serum	MW965.26	20	1633	742	1	1	163.3	192.92	104-09	VRC01 40mg/kg mo(0,2,4)	T2	Yes	No
15	Serum	PVO.4	10	155	58	1	1	161.2	183.86	104-09	VRC01 40mg/kg mo(0,2,4)	T2	Yes	No
16	Serum	MN.3	20	1815	682	1	1	72.6	81.84	104-09	VRC01 40mg/kg mo(0,2,4)	T2	Yes	No
16	Serum	MW965.26	20	448	202	1	1	44.8	52.52	104-09	VRC01 40mg/kg mo(0,2,4)	T2	Yes	No
16	Serum	PVO.4	10	70	20	1	1	72.8	63.4	104-09	VRC01 40mg/kg mo(0,2,4)	T2	Yes	No
19	Serum	MN.3	20	1746	642	1	1	69.84	77.04	104-09	VRC01 40mg/kg mo(0,2,4)	T2	Yes	No
19	Serum	MW965.26	20	677	242	1	1	67.7	62.92	104-09	VRC01 40mg/kg mo(0,2,4)	T2	Yes	No
19	Serum	PVO.4	10	29	5	1	0	30.16	15.85	104-09	VRC01 40mg/kg mo(0,2,4)	T2	Yes	No
20	Serum	MN.3	20	420	135	1	1	16.8	16.2	104-09	VRC01 40mg/kg mo(0,2,4)	T2	Yes	No
20	Serum	MW965.26	20	241	89	1	1	24.1	23.14	104-09	VRC01 40mg/kg mo(0,2,4)	T2	Yes	No
20	Serum	PVO.4	10	14	5	1	0	14.56	15.85	104-09	VRC01 40mg/kg mo(0,2,4)	T2	Yes	No
21	Serum	MN.3	20	256	72	1	1	10.24	8.64	104-09	VRC01 40mg/kg mo(0,2,4)	T2	Yes	No
21	Serum	MW965.26	20	117	51	1	1	11.7	13.26	104-09	VRC01 40mg/kg mo(0,2,4)	T2	Yes	No
21	Serum	PVO.4	10	5	5	0	0	5.2	15.85	104-09	VRC01 40mg/kg mo(0,2,4)	T2	Yes	No
22	Serum	MN.3	20	111	47	1	1	4.44	5.64	104-09	VRC01 40mg/kg mo(0,2,4)	T2	Yes	No
22	Serum	MW965.26	20	86	34	1	1	8.6	8.84	104-09	VRC01 40mg/kg mo(0,2,4)	T2	Yes	No
22	Serum	PVO.4	10	5	5	0	0	5.2	15.85	104-09	VRC01 40mg/kg mo(0,2,4)	T2	Yes	No
23	Serum	MN.3	20	73	34	1	1	2.92	4.08	104-09	VRC01 40mg/kg mo(0,2,4)	T2	Yes	No
23	Serum	MW965.26	20	56	10	1	0	5.6	2.6	104-09	VRC01 40mg/kg mo(0,2,4)	T2	Yes	No
23	Serum	PVO.4	10	5	5	0	0	5.2	15.85	104-09	VRC01 40mg/kg mo(0,2,4)	T2	Yes	No
2	Serum	MN.3	20	10	10	0	0	0.4	1.2	104-55	VRC01 40mg/kg mo(0) + 20mg/kg mo(1,2,3,4,5)	T1	No	No
2	Serum	MW965.26	20	10	10	0	0	1	2.6	104-55	VRC01 40mg/kg mo(0) + 20mg/kg mo(1,2,3,4,5)	T1	No	No
2	Serum	PVO.4	10	5	5	0	0	5.2	15.85	104-55	VRC01 40mg/kg mo(0) + 20mg/kg mo(1,2,3,4,5)	T1	No	No
8	Serum	MN.3	20	1647	525	1	1	65.88	63	104-55	VRC01 40mg/kg mo(0) + 20mg/kg mo(1,2,3,4,5)	T1	No	No
8	Serum	MW965.26	20	642	168	1	1	64.2	43.68	104-55	VRC01 40mg/kg mo(0) + 20mg/kg mo(1,2,3,4,5)	T1	No	No
8	Serum	PVO.4	20	61	10	1	0	63.44	31.7	104-55	VRC01 40mg/kg mo(0) + 20mg/kg mo(1,2,3,4,5)	T1	No	No
9	Serum	MN.3	20	626	226	1	1	25.04	27.12	104-55	VRC01 40mg/kg mo(0) + 20mg/kg mo(1,2,3,4,5)	T1	No	No
9	Serum	MW965.26	20	248	63	1	1	24.8	16.38	104-55	VRC01 40mg/kg mo(0) + 20mg/kg mo(1,2,3,4,5)	T1	No	No
9	Serum	PVO.4	20	29	10	1	0	30.16	31.7	104-55	VRC01 40mg/kg mo(0) + 20mg/kg mo(1,2,3,4,5)	T1	No	No
12	Serum	MN.3	20	1893	758	1	1	75.72	90.96	104-55	VRC01 40mg/kg mo(0) + 20mg/kg mo(1,2,3,4,5)	T1	No	No
12	Serum	MW965.26	20	812	192	1	1	81.2	49.92	104-55	VRC01 40mg/kg mo(0) + 20mg/kg mo(1,2,3,4,5)	T1	No	No
12	Serum	PVO.4	20	70	24	1	1	72.8	76.08	104-55	VRC01 40mg/kg mo(0) + 20mg/kg mo(1,2,3,4,5)	T1	No	No
14	Serum	MN.3	20	1103	514	1	1	44.12	61.68	104-55	VRC01 40mg/kg mo(0) + 20mg/kg mo(1,2,3,4,5)	T1	No	No
14	Serum	MW965.26	20	972	217	1	1	97.2	56.42	104-55	VRC01 40mg/kg mo(0) + 20mg/kg mo(1,2,3,4,5)	T1	No	No
14	Serum	PVO.4	20	57	10	1	0	59.28	31.7	104-55	VRC01 40mg/kg mo(0) + 20mg/kg mo(1,2,3,4,5)	T1	No	No
16	Serum	MN.3	20	1456	675	1	1	58.24	81	104-55	VRC01 40mg/kg mo(0) + 20mg/kg mo(1,2,3,4,5)	T1	No	No
16	Serum	MW965.26	20	1238	362	1	1	123.8	94.12	104-55	VRC01 40mg/kg mo(0) + 20mg/kg mo(1,2,3,4,5)	T1	No	No
16	Serum	PVO.4	20	125	39	1	1	130	123.63	104-55	VRC01 40mg/kg mo(0) + 20mg/kg mo(1,2,3,4,5)	T1	No	No
16	Serum	MN.3	200	34246	13172	1	1	1369.84	1580.64	104-55	VRC01 40mg/kg mo(0) + 20mg/kg mo(1,2,3,4,5)	T1	No	Yes
16	Serum	MW965.26	20	25889	6192	1	1	2588.9	1609.92	104-55	VRC01 40mg/kg mo(0) + 20mg/kg mo(1,2,3,4,5)	T1	No	Yes
16	Serum	PVO.4	10	1743	665	1	1	1812.72	2108.05	104-55	VRC01 40mg/kg mo(0) + 20mg/kg mo(1,2,3,4,5)	T1	No	Yes
16.5	Serum	MN.3	20	23167	5864	1	1	926.68	703.68	104-55	VRC01 40mg/kg mo(0) + 20mg/kg mo(1,2,3,4,5)	T1	No	No
16.5	Serum	MW965.26	20	7962	3329	1	1	796.2	865.54	104-55	VRC01 40mg/kg mo(0) + 20mg/kg mo(1,2,3,4,5)	T1	No	No
16.5	Serum	PVO.4	10	399	171	1	1	414.96	542.07	104-55	VRC01 40mg/kg mo(0) + 20mg/kg mo(1,2,3,4,5)	T1	No	No
17	Serum	MN.3	20	3773	1630	1	1	150.92	195.6	104-55	VRC01 40mg/kg mo(0) + 20mg/kg mo(1,2,3,4,5)	T1	No	No
17	Serum	MW965.26	20	1856	670	1	1	185.6	174.2	104-55	VRC01 40mg/kg mo(0) + 20mg/kg mo(1,2,3,4,5)	T1	No	No
17	Serum	PVO.4	10	102	32	1	1	106.08	101.44	104-55	VRC01 40mg/kg mo(0) + 20mg/kg mo(1,2,3,4,5)	T1	No	No
19	Serum	MN.3	20	2691	1006	1	1	107.64	120.72	104-55	VRC01 40mg/kg mo(0) + 20mg/kg mo(1,2,3,4,5)	T1	No	No
19	Serum	MW965.26	20	1100	450	1	1	110	117	104-55	VRC01 40mg/kg mo(0) + 20mg/kg mo(1,2,3,4,5)	T1	No	No
19	Serum	PVO.4	10	83	36	1	1	86.32	114.12	104-55	VRC01 40mg/kg mo(0) + 20mg/kg mo(1,2,3,4,5)	T1	No	No
20	Serum	MN.3	20	1302	374	1	1	52.08	44.88	104-55	VRC01 40mg/kg mo(0) + 20mg/kg mo(1,2,3,4,5)	T1	No	No
20	Serum	MW965.26	20	701	215	1	1	70.1	55.9	104-55	VRC01 40mg/kg mo(0) + 20mg/kg mo(1,2,3,4,5)	T1	No	No
20	Serum	PVO.4	10	38	14	1	1	39.52	44.38	104-55	VRC01 40mg/kg mo(0) + 20mg/kg mo(1,2,3,4,5)	T1	No	No
21	Serum	MN.3	20	426	172	1	1	17.04	20.64	104-55	VRC01 40mg/kg mo(0) + 20mg/kg mo(1,2,3,4,5)	T1	No	No
21	Serum	MW965.26	20	243	128	1	1	24.3	33.28	104-55	VRC01 40mg/kg mo(0) + 20mg/kg mo(1,2,3,4,5)	T1	No	No
21	Serum	PVO.4	10	20	5	1	0	20.8	15.85	104-55	VRC01 40mg/kg mo(0) + 20mg/kg mo(1,2,3,4,5)	T1	No	No
22	Serum	MN.3	20	448	149	1	1	17.92	17.88	104-55	VRC01 40mg/kg mo(0) + 20mg/kg mo(1,2,3,4,5)	T1	No	No
22	Serum	MW965.26	20	223	101	1	1	22.3	26.26	104-55	VRC01 40mg/kg mo(0) + 20mg/kg mo(1,2,3,4,5)	T1	No	No
22	Serum	PVO.4	10	18	5	1	0	18.72	15.85	104-55	VRC01 40mg/kg mo(0) + 20mg/kg mo(1,2,3,4,5)	T1	No	No
23	Serum	MN.3	20	153	65	1	1	6.12	7.8	104-55	VRC01 40mg/kg mo(0) + 20mg/kg mo(1,2,3,4,5)	T1	No	No
23	Serum	MW965.26	20	95	47	1	1	9.5	12.22	104-55	VRC01 40mg/kg mo(0) + 20mg/kg mo(1,2,3,4,5)	T1	No	No
23	Serum	PVO.4	10	5	5	0	0	5.2	15.85	104-55	VRC01 40mg/kg mo(0) + 20mg/kg mo(1,2,3,4,5)	T1	No	No
2	Serum	MN.3	20	10	10	0	0	0.4	1.2	104-11	VRC01 40mg/kg mo(0) + 20mg/kg mo(1,2,3,4,5)	T1	Yes	No
2	Serum	MW965.26	20	10	10	0	0	1	2.6	104-11	VRC01 40mg/kg mo(0) + 20mg/kg mo(1,2,3,4,5)	T1	Yes	No
2	Serum	PVO.4	10	5	5	0	0	5.2	15.85	104-11	VRC01 40mg/kg mo(0) + 20mg/kg mo(1,2,3,4,5)	T1	Yes	No
6	Serum	MN.3	20	1074	440	1	1	42.96	52.8	104-11	VRC01 40mg/kg mo(0) + 20mg/kg mo(1,2,3,4,5)	T1	Yes	No
6	Serum	MW965.26	20	746	187	1	1	74.6	48.62	104-11	VRC01 40mg/kg mo(0) + 20mg/kg mo(1,2,3,4,5)	T1	Yes	No
6	Serum	PVO.4	20	61	10	1	0	63.44	31.7	104-11	VRC01 40mg/kg mo(0) + 20mg/kg mo(1,2,3,4,5)	T1	Yes	No
7	Serum	MN.3	20	7994	3442	1	1	319.76	413.04	104-11	VRC01 40mg/kg mo(0) + 20mg/kg mo(1,2,3,4,5)	T1	Yes	No
7	Serum	MW965.26	20	6470	2485	1	1	647	646.1	104-11	VRC01 40mg/kg mo(0) + 20mg/kg mo(1,2,3,4,5)	T1	Yes	No
7	Serum	PVO.4	20	364	119	1	1	378.56	377.23	104-11	VRC01 40mg/kg mo(0) + 20mg/kg mo(1,2,3,4,5)	T1	Yes	No
8	Serum	MN.3	20	3041	863	1	1	121.64	103.56	104-11	VRC01 40mg/kg mo(0) + 20mg/kg mo(1,2,3,4,5)	T1	Yes	No
8	Serum	MW965.26	20	1490	355	1	1	149	92.3	104-11	VRC01 40mg/kg mo(0) + 20mg/kg mo(1,2,3,4,5)	T1	Yes	No
8	Serum	PVO.4	20	97	32	1	1	100.88	101.44	104-11	VRC01 40mg/kg mo(0) + 20mg/kg mo(1,2,3,4,5)	T1	Yes	No
9	Serum	MN.3	20	1707	554	1	1	68.28	66.48	104-11	VRC01 40mg/kg mo(0) + 20mg/kg mo(1,2,3,4,5)	T1	Yes	No
9	Serum	MW965.26	20	841	208	1	1	84.1	54.08	104-11	VRC01 40mg/kg mo(0) + 20mg/kg mo(1,2,3,4,5)	T1	Yes	No
9	Serum	PVO.4	20	81	10	1	0	84.24	31.7	104-11	VRC01 40mg/kg mo(0) + 20mg/kg mo(1,2,3,4,5)	T1	Yes	No
12	Serum	MN.3	20	1155	422	1	1	46.2	50.64	104-11	VRC01 40mg/kg mo(0) + 20mg/kg mo(1,2,3,4,5)	T1	Yes	No
12	Serum	MW965.26	20	642	10	1	0	64.2	2.6	104-11	VRC01 40mg/kg mo(0) + 20mg/kg mo(1,2,3,4,5)	T1	Yes	No
12	Serum	PVO.4	20	58	22	1	1	60.32	69.74	104-11	VRC01 40mg/kg mo(0) + 20mg/kg mo(1,2,3,4,5)	T1	Yes	No
14	Serum	MN.3	20	1011	483	1	1	40.44	57.96	104-11	VRC01 40mg/kg mo(0) + 20mg/kg mo(1,2,3,4,5)	T1	Yes	No
14	Serum	MW965.26	20	463	10	1	0	46.3	2.6	104-11	VRC01 40mg/kg mo(0) + 20mg/kg mo(1,2,3,4,5)	T1	Yes	No
14	Serum	PVO.4	20	46	10	1	0	47.84	31.7	104-11	VRC01 40mg/kg mo(0) + 20mg/kg mo(1,2,3,4,5)	T1	Yes	No
16	Serum	MN.3	20	1282	482	1	1	51.28	57.84	104-11	VRC01 40mg/kg mo(0) + 20mg/kg mo(1,2,3,4,5)	T1	Yes	No
16	Serum	MW965.26	20	459	195	1	1	45.9	50.7	104-11	VRC01 40mg/kg mo(0) + 20mg/kg mo(1,2,3,4,5)	T1	Yes	No
16	Serum	PVO.4	10	22	5	1	0	22.88	15.85	104-11	VRC01 40mg/kg mo(0) + 20mg/kg mo(1,2,3,4,5)	T1	Yes	No
16	Serum	MN.3	200	28647	10419	1	1	1145.88	1250.28	104-11	VRC01 40mg/kg mo(0) + 20mg/kg mo(1,2,3,4,5)	T1	Yes	Yes
16	Serum	MW965.26	20	20532	6350	1	1	2053.2	1651	104-11	VRC01 40mg/kg mo(0) + 20mg/kg mo(1,2,3,4,5)	T1	Yes	Yes
16	Serum	PVO.4	10	1473	497	1	1	1531.92	1575.49	104-11	VRC01 40mg/kg mo(0) + 20mg/kg mo(1,2,3,4,5)	T1	Yes	Yes
2	Serum	MN.3	20	10	10	0	0	0.4	1.2	104-14	VRC01 40mg/kg mo(0) + 20mg/kg mo(1,2,3,4,5)	T1	Yes	No
2	Serum	MW965.26	20	10	10	0	0	1	2.6	104-14	VRC01 40mg/kg mo(0) + 20mg/kg mo(1,2,3,4,5)	T1	Yes	No
2	Serum	PVO.4	10	5	5	0	0	5.2	15.85	104-14	VRC01 40mg/kg mo(0) + 20mg/kg mo(1,2,3,4,5)	T1	Yes	No
6	Serum	MN.3	20	1330	561	1	1	53.2	67.32	104-14	VRC01 40mg/kg mo(0) + 20mg/kg mo(1,2,3,4,5)	T1	Yes	No
6	Serum	MW965.26	20	862	191	1	1	86.2	49.66	104-14	VRC01 40mg/kg mo(0) + 20mg/kg mo(1,2,3,4,5)	T1	Yes	No
6	Serum	PVO.4	20	72	20	1	1	74.88	63.4	104-14	VRC01 40mg/kg mo(0) + 20mg/kg mo(1,2,3,4,5)	T1	Yes	No
7	Serum	MN.3	20	4232	1800	1	1	169.28	216	104-14	VRC01 40mg/kg mo(0) + 20mg/kg mo(1,2,3,4,5)	T1	Yes	No
7	Serum	MW965.26	20	2760	753	1	1	276	195.78	104-14	VRC01 40mg/kg mo(0) + 20mg/kg mo(1,2,3,4,5)	T1	Yes	No
7	Serum	PVO.4	20	224	87	1	1	232.96	275.79	104-14	VRC01 40mg/kg mo(0) + 20mg/kg mo(1,2,3,4,5)	T1	Yes	No
8	Serum	MN.3	20	2277	792	1	1	91.08	95.04	104-14	VRC01 40mg/kg mo(0) + 20mg/kg mo(1,2,3,4,5)	T1	Yes	No
8	Serum	MW965.26	20	1242	254	1	1	124.2	66.04	104-14	VRC01 40mg/kg mo(0) + 20mg/kg mo(1,2,3,4,5)	T1	Yes	No
8	Serum	PVO.4	20	98	40	1	1	101.92	126.8	104-14	VRC01 40mg/kg mo(0) + 20mg/kg mo(1,2,3,4,5)	T1	Yes	No
9	Serum	MN.3	20	935	353	1	1	37.4	42.36	104-14	VRC01 40mg/kg mo(0) + 20mg/kg mo(1,2,3,4,5)	T1	Yes	No
9	Serum	MW965.26	20	624	118	1	1	62.4	30.68	104-14	VRC01 40mg/kg mo(0) + 20mg/kg mo(1,2,3,4,5)	T1	Yes	No
9	Serum	PVO.4	20	41	10	1	0	42.64	31.7	104-14	VRC01 40mg/kg mo(0) + 20mg/kg mo(1,2,3,4,5)	T1	Yes	No
12	Serum	MN.3	20	800	285	1	1	32	34.2	104-14	VRC01 40mg/kg mo(0) + 20mg/kg mo(1,2,3,4,5)	T1	Yes	No
12	Serum	MW965.26	20	452	10	1	0	45.2	2.6	104-14	VRC01 40mg/kg mo(0) + 20mg/kg mo(1,2,3,4,5)	T1	Yes	No
12	Serum	PVO.4	20	35	10	1	0	36.4	31.7	104-14	VRC01 40mg/kg mo(0) + 20mg/kg mo(1,2,3,4,5)	T1	Yes	No
14	Serum	MN.3	20	1067	345	1	1	42.68	41.4	104-14	VRC01 40mg/kg mo(0) + 20mg/kg mo(1,2,3,4,5)	T1	Yes	No
14	Serum	MW965.26	20	505	10	1	0	50.5	2.6	104-14	VRC01 40mg/kg mo(0) + 20mg/kg mo(1,2,3,4,5)	T1	Yes	No
14	Serum	PVO.4	20	40	10	1	0	41.6	31.7	104-14	VRC01 40mg/kg mo(0) + 20mg/kg mo(1,2,3,4,5)	T1	Yes	No
16	Serum	MN.3	20	1110	400	1	1	44.4	48	104-14	VRC01 40mg/kg mo(0) + 20mg/kg mo(1,2,3,4,5)	T1	Yes	No
16	Serum	MW965.26	20	505	198	1	1	50.5	51.48	104-14	VRC01 40mg/kg mo(0) + 20mg/kg mo(1,2,3,4,5)	T1	Yes	No
16	Serum	PVO.4	10	26	5	1	0	27.04	15.85	104-14	VRC01 40mg/kg mo(0) + 20mg/kg mo(1,2,3,4,5)	T1	Yes	No
16	Serum	MN.3	200	23033	6893	1	1	921.32	827.16	104-14	VRC01 40mg/kg mo(0) + 20mg/kg mo(1,2,3,4,5)	T1	Yes	Yes
16	Serum	MW965.26	20	20687	6546	1	1	2068.7	1701.96	104-14	VRC01 40mg/kg mo(0) + 20mg/kg mo(1,2,3,4,5)	T1	Yes	Yes
16	Serum	PVO.4	10	1166	441	1	1	1212.64	1397.97	104-14	VRC01 40mg/kg mo(0) + 20mg/kg mo(1,2,3,4,5)	T1	Yes	Yes
16.5	Serum	MN.3	20	4385	1760	1	1	175.4	211.2	104-14	VRC01 40mg/kg mo(0) + 20mg/kg mo(1,2,3,4,5)	T1	Yes	No
16.5	Serum	MW965.26	20	2424	910	1	1	242.4	236.6	104-14	VRC01 40mg/kg mo(0) + 20mg/kg mo(1,2,3,4,5)	T1	Yes	No
16.5	Serum	PVO.4	10	239	60	1	1	248.56	190.2	104-14	VRC01 40mg/kg mo(0) + 20mg/kg mo(1,2,3,4,5)	T1	Yes	No
17	Serum	MN.3	20	1772	648	1	1	70.88	77.76	104-14	VRC01 40mg/kg mo(0) + 20mg/kg mo(1,2,3,4,5)	T1	Yes	No
17	Serum	MW965.26	20	765	348	1	1	76.5	90.48	104-14	VRC01 40mg/kg mo(0) + 20mg/kg mo(1,2,3,4,5)	T1	Yes	No
17	Serum	PVO.4	10	77	28	1	1	80.08	88.76	104-14	VRC01 40mg/kg mo(0) + 20mg/kg mo(1,2,3,4,5)	T1	Yes	No
19	Serum	MN.3	20	1171	466	1	1	46.84	55.92	104-14	VRC01 40mg/kg mo(0) + 20mg/kg mo(1,2,3,4,5)	T1	Yes	No
19	Serum	MW965.26	20	683	229	1	1	68.3	59.54	104-14	VRC01 40mg/kg mo(0) + 20mg/kg mo(1,2,3,4,5)	T1	Yes	No
19	Serum	PVO.4	10	59	16	1	1	61.36	50.72	104-14	VRC01 40mg/kg mo(0) + 20mg/kg mo(1,2,3,4,5)	T1	Yes	No
20	Serum	MN.3	20	554	149	1	1	22.16	17.88	104-14	VRC01 40mg/kg mo(0) + 20mg/kg mo(1,2,3,4,5)	T1	Yes	No
20	Serum	MW965.26	20	210	77	1	1	21	20.02	104-14	VRC01 40mg/kg mo(0) + 20mg/kg mo(1,2,3,4,5)	T1	Yes	No
20	Serum	PVO.4	10	5	5	0	0	5.2	15.85	104-14	VRC01 40mg/kg mo(0) + 20mg/kg mo(1,2,3,4,5)	T1	Yes	No
21	Serum	MN.3	20	132	67	1	1	5.28	8.04	104-14	VRC01 40mg/kg mo(0) + 20mg/kg mo(1,2,3,4,5)	T1	Yes	No
21	Serum	MW965.26	20	102	43	1	1	10.2	11.18	104-14	VRC01 40mg/kg mo(0) + 20mg/kg mo(1,2,3,4,5)	T1	Yes	No
21	Serum	PVO.4	10	5	5	0	0	5.2	15.85	104-14	VRC01 40mg/kg mo(0) + 20mg/kg mo(1,2,3,4,5)	T1	Yes	No
22	Serum	MN.3	20	99	45	1	1	3.96	5.4	104-14	VRC01 40mg/kg mo(0) + 20mg/kg mo(1,2,3,4,5)	T1	Yes	No
22	Serum	MW965.26	20	66	29	1	1	6.6	7.54	104-14	VRC01 40mg/kg mo(0) + 20mg/kg mo(1,2,3,4,5)	T1	Yes	No
22	Serum	PVO.4	10	5	5	0	0	5.2	15.85	104-14	VRC01 40mg/kg mo(0) + 20mg/kg mo(1,2,3,4,5)	T1	Yes	No
23	Serum	MN.3	20	68	25	1	1	2.72	3	104-14	VRC01 40mg/kg mo(0) + 20mg/kg mo(1,2,3,4,5)	T1	Yes	No
23	Serum	MW965.26	20	39	10	1	0	3.9	2.6	104-14	VRC01 40mg/kg mo(0) + 20mg/kg mo(1,2,3,4,5)	T1	Yes	No
23	Serum	PVO.4	10	5	5	0	0	5.2	15.85	104-14	VRC01 40mg/kg mo(0) + 20mg/kg mo(1,2,3,4,5)	T1	Yes	No
2	Serum	MN.3	20	10	10	0	0	0.4	1.2	104-46	VRC01 40mg/kg mo(0,2,4)	T2	Yes	No
2	Serum	MW965.26	20	10	10	0	0	1	2.6	104-46	VRC01 40mg/kg mo(0,2,4)	T2	Yes	No
2	Serum	PVO.4	10	5	5	0	0	5.2	15.85	104-46	VRC01 40mg/kg mo(0,2,4)	T2	Yes	No
3	Serum	MN.3	200	8595	2910	1	1	343.8	349.2	104-46	VRC01 40mg/kg mo(0,2,4)	T2	Yes	No
3	Serum	MW965.26	200	3404	1592	1	1	340.4	413.92	104-46	VRC01 40mg/kg mo(0,2,4)	T2	Yes	No
3	Serum	PVO.4	10	501	182	1	1	521.04	576.94	104-46	VRC01 40mg/kg mo(0,2,4)	T2	Yes	No
4	Serum	MN.3	20	5514	2267	1	1	220.56	272.04	104-46	VRC01 40mg/kg mo(0,2,4)	T2	Yes	No
4	Serum	MW965.26	20	2912	1313	1	1	291.2	341.38	104-46	VRC01 40mg/kg mo(0,2,4)	T2	Yes	No
4	Serum	PVO.4	10	220	78	1	1	228.8	247.26	104-46	VRC01 40mg/kg mo(0,2,4)	T2	Yes	No
6	Serum	MN.3	20	2760	907	1	1	110.4	108.84	104-46	VRC01 40mg/kg mo(0,2,4)	T2	Yes	No
6	Serum	MW965.26	20	1542	567	1	1	154.2	147.42	104-46	VRC01 40mg/kg mo(0,2,4)	T2	Yes	No
6	Serum	PVO.4	10	105	40	1	1	109.2	126.8	104-46	VRC01 40mg/kg mo(0,2,4)	T2	Yes	No
9	Serum	MN.3	20	959	319	1	1	38.36	38.28	104-46	VRC01 40mg/kg mo(0,2,4)	T2	Yes	No
[truncated: 2,000 more rows]
