# Supplementary material for: Safety, pharmacokinetics, and immunological activities of multiple intravenous or subcutaneous doses of an anti-HIV monoclonal antibody, VRC01, administered to HIV-uninfected adults: Results of a phase 1 randomized trial
Source: PLoS Med. 2017 Nov 14;14(11):e1002435. doi: 10.1371/journal.pmed.1002435 (PMC5685476; doi:10.1371/journal.pmed.1002435)
Supplement: S1 Data — Participant characteristics and study/treatment adherence: participant_details.csv (masked participant details including demographics, treatment group, and reasons for treatment discontinuation and study termination); treatment.csv (received treatment details by SPA visit). Safety: reactogenicity_listing.csv (all local and systemic reactogenicity events); reactogenicity_summary.csv (reactogenicity events summarized at the maximum reportable severity grade by participant and visit number); ae_listing.csv (all nonreactogenicity AEs); ae_summary.csv (AEs summarized at the maximum severity and relatedness by participant, MedDRA Preferred Term, and System Organ Class); safety_laboratory_graded.csv (safety laboratory results and corresponding grades are listed by participant and visit collected [prior to study product administration]). Drug level and immune responses (functional activities): ada_assay.csv (processed ADA assay data, as described in the methods section, for ADA activity [end point variable name: result]); aly_assay.csv (processed ELISA assay data, as described in the methods section, for ELISA-based VRC01 serum-concentration [end point variable name: result]); nab_assay.csv (processed nAb assay data, as described in the methods section, for TZM-bl neutralization assay-based VRC01 serum concentration including both ID50 and ID80 values [end point variable names: concentration50 and concentration 80]); phagocytosis_assay.csv (processed ADCP assay data, as described in the methods section, for ADCP functional activity [end point variable names: avg_phagocytosis_score and response]); virus_capture_assay.csv (processed IVCA data, as described in the methods section, for infectious virion capture functional activity [end point variable names: avg_capture_percentage and response]); adcc_assay.csv (processed ADCC assay data, as described in the methods section, for ADCC functional activity [end point variable names: blsub_pct_specific_killing and response]). ADA, a [file pmed.1002435.s010.zip › data/participant_details.csv]

pub_id	rx	rx_code	per_protocol	Early treatment discontinuation	Reason for treatment discontinuation	Early termination	Reason for termination	Age Group	Sex at birth	Weight in kg	Race/Ethnicity
104-79	VRC01 40mg/kg IV mo(0) + 5mg/kg SC mo(0.5 to 5.5 by 0.5)	T3	No	No		No	Sched. exit visit	21-30	Female	57	White, Non-Hispanic
104-53	VRC01 40mg/kg mo(0) + 20mg/kg mo(1,2,3,4,5)	T1	No	No		No	Sched. exit visit	21-30	Male	75	White, Non-Hispanic
104-31	VRC01 40mg/kg mo(0,2,4)	T2	No	No		No	Sched. exit visit	21-30	Female	58	All Other
104-72	VRC01 40mg/kg IV mo(0) + 5mg/kg SC mo(0.5 to 5.5 by 0.5)	T3	No	No		No	Sched. exit visit	21-30	Male	78	All Other
104-70	Placebo for VRC01 IV mo(0) + SC mo(0.5 to 5.5 by 0.5)	P3	No	No		No	Sched. exit visit	41-50	Female	66	White, Non-Hispanic
104-67	VRC01 40mg/kg IV mo(0) + 5mg/kg SC mo(0.5 to 5.5 by 0.5)	T3	No	No		No	Sched. exit visit	18-20	Female	64	White, Non-Hispanic
104-30	VRC01 40mg/kg IV mo(0) + 5mg/kg SC mo(0.5 to 5.5 by 0.5)	T3	No	No		Yes	Other	18-20	Female	57	All Other
104-66	VRC01 40mg/kg mo(0,2,4)	T2	No	No		No	Sched. exit visit	21-30	Male	94	Black, Non-Hispanic
104-83	VRC01 10mg/kg mo(0,2,4)	T4	Yes	No		No	Sched. exit visit	21-30	Male	114	White, Non-Hispanic
104-16	VRC01 10mg/kg mo(0,2,4)	T4	Yes	No		No	Sched. exit visit	41-50	Male	87	White, Non-Hispanic
104-81	VRC01 40mg/kg IV mo(0) + 5mg/kg SC mo(0.5 to 5.5 by 0.5)	T3	No	No		Yes	Refused further participation	31-40	Male	72	White, Non-Hispanic
104-33	VRC01 10mg/kg mo(0,2,4)	T4	Yes	No		No	Sched. exit visit	31-40	Female	65	White, Non-Hispanic
104-88	VRC01 30mg/kg mo(0,2,4)	T5	No	No		No	Sched. exit visit	31-40	Female	61	White, Non-Hispanic
104-45	VRC01 30mg/kg mo(0,2,4)	T5	Yes	No		No	Sched. exit visit	21-30	Female	57	White, Non-Hispanic
104-40	VRC01 10mg/kg mo(0,2,4)	T4	Yes	No		No	Sched. exit visit	21-30	Female	72	White, Non-Hispanic
104-60	VRC01 40mg/kg mo(0) + 20mg/kg mo(1,2,3,4,5)	T1	No	No		No	Sched. exit visit	21-30	Male	108	White, Non-Hispanic
104-39	VRC01 40mg/kg mo(0) + 20mg/kg mo(1,2,3,4,5)	T1	No	Yes	Clinical event	No	Sched. exit visit	21-30	Female	87	White, Non-Hispanic
104-73	VRC01 40mg/kg mo(0) + 20mg/kg mo(1,2,3,4,5)	T1	Yes	No		No	Sched. exit visit	31-40	Male	75	White, Non-Hispanic
104-23	VRC01 40mg/kg mo(0) + 20mg/kg mo(1,2,3,4,5)	T1	Yes	No		No	Sched. exit visit	41-50	Male	86	White, Non-Hispanic
104-10	VRC01 40mg/kg mo(0,2,4)	T2	Yes	No		No	Sched. exit visit	31-40	Male	87	White, Non-Hispanic
104-03	VRC01 40mg/kg mo(0,2,4)	T2	No	No		No	Sched. exit visit	21-30	Male	59	White, Non-Hispanic
104-22	VRC01 40mg/kg mo(0) + 20mg/kg mo(1,2,3,4,5)	T1	No	No		No	Sched. exit visit	21-30	Female	59	White, Non-Hispanic
104-76	VRC01 40mg/kg mo(0,2,4)	T2	Yes	No		No	Sched. exit visit	21-30	Female	74	White, Non-Hispanic
104-75	VRC01 40mg/kg mo(0) + 20mg/kg mo(1,2,3,4,5)	T1	Yes	No		No	Sched. exit visit	18-20	Female	73	Hispanic
104-43	VRC01 40mg/kg mo(0,2,4)	T2	Yes	No		No	Sched. exit visit	31-40	Female	64	Hispanic
104-64	VRC01 40mg/kg mo(0,2,4)	T2	Yes	No		No	Sched. exit visit	21-30	Female	100	White, Non-Hispanic
104-37	VRC01 40mg/kg mo(0) + 20mg/kg mo(1,2,3,4,5)	T1	Yes	No		No	Sched. exit visit	41-50	Male	92	Black, Non-Hispanic
104-87	VRC01 40mg/kg mo(0) + 20mg/kg mo(1,2,3,4,5)	T1	No	Yes	Unable to contact participant	Yes	Unable to contact participant	21-30	Female	100	Black, Non-Hispanic
104-61	VRC01 40mg/kg mo(0) + 20mg/kg mo(1,2,3,4,5)	T1	Yes	No		No	Sched. exit visit	41-50	Male	82	Black, Non-Hispanic
104-57	VRC01 40mg/kg mo(0,2,4)	T2	Yes	No		No	Sched. exit visit	31-40	Female	91	Black, Non-Hispanic
104-35	VRC01 40mg/kg IV mo(0) + 5mg/kg SC mo(0.5 to 5.5 by 0.5)	T3	Yes	No		No	Sched. exit visit	41-50	Male	89	Black, Non-Hispanic
104-82	VRC01 30mg/kg mo(0,2,4)	T5	Yes	No		No	Sched. exit visit	31-40	Male	85	Black, Non-Hispanic
104-28	VRC01 40mg/kg IV mo(0) + 5mg/kg SC mo(0.5 to 5.5 by 0.5)	T3	Yes	No		No	Sched. exit visit	21-30	Male	79	White, Non-Hispanic
104-21	VRC01 40mg/kg IV mo(0) + 5mg/kg SC mo(0.5 to 5.5 by 0.5)	T3	Yes	No		No	Sched. exit visit	21-30	Male	69	White, Non-Hispanic
104-85	VRC01 40mg/kg IV mo(0) + 5mg/kg SC mo(0.5 to 5.5 by 0.5)	T3	Yes	No		No	Sched. exit visit	21-30	Male	84	Hispanic
104-48	VRC01 30mg/kg mo(0,2,4)	T5	No	No		No	Sched. exit visit	21-30	Female	53	Hispanic
104-44	VRC01 30mg/kg mo(0,2,4)	T5	No	Yes	Ppt relocated	Yes	Refused further participation	21-30	Male	91	All Other
104-25	VRC01 10mg/kg mo(0,2,4)	T4	Yes	No		No	Sched. exit visit	21-30	Female	56	White, Non-Hispanic
104-49	VRC01 30mg/kg mo(0,2,4)	T5	Yes	No		No	Sched. exit visit	21-30	Female	84	Black, Non-Hispanic
104-58	VRC01 10mg/kg mo(0,2,4)	T4	Yes	No		No	Sched. exit visit	21-30	Male	61	Hispanic
104-09	VRC01 40mg/kg mo(0,2,4)	T2	Yes	No		No	Sched. exit visit	41-50	Male	69	White, Non-Hispanic
104-55	VRC01 40mg/kg mo(0) + 20mg/kg mo(1,2,3,4,5)	T1	No	No		No	Sched. exit visit	21-30	Male	95	White, Non-Hispanic
104-11	VRC01 40mg/kg mo(0) + 20mg/kg mo(1,2,3,4,5)	T1	Yes	No		Yes	Refused further participation	21-30	Female	58	Black, Non-Hispanic
104-14	VRC01 40mg/kg mo(0) + 20mg/kg mo(1,2,3,4,5)	T1	Yes	No		No	Sched. exit visit	21-30	Male	64	White, Non-Hispanic
104-46	VRC01 40mg/kg mo(0,2,4)	T2	Yes	No		Yes	Other	21-30	Female	94	White, Non-Hispanic
104-36	VRC01 40mg/kg mo(0,2,4)	T2	Yes	No		No	Sched. exit visit	21-30	Female	80	Black, Non-Hispanic
104-54	VRC01 30mg/kg mo(0,2,4)	T5	Yes	No		No	Sched. exit visit	31-40	Female	67	Hispanic
104-74	Placebo for VRC01 IV mo(0) + SC mo(0.5 to 5.5 by 0.5)	P3	Yes	No		No	Sched. exit visit	41-50	Male	81	All Other
104-05	VRC01 30mg/kg mo(0,2,4)	T5	Yes	No		No	Sched. exit visit	21-30	Male	87	Hispanic
104-01	VRC01 10mg/kg mo(0,2,4)	T4	Yes	No		No	Sched. exit visit	21-30	Male	60	Hispanic
104-27	VRC01 30mg/kg mo(0,2,4)	T5	No	No		No	Sched. exit visit	31-40	Male	83	White, Non-Hispanic
104-63	VRC01 30mg/kg mo(0,2,4)	T5	Yes	No		No	Sched. exit visit	41-50	Male	85	Black, Non-Hispanic
104-12	VRC01 10mg/kg mo(0,2,4)	T4	Yes	No		No	Sched. exit visit	31-40	Male	58	Black, Non-Hispanic
104-84	VRC01 40mg/kg IV mo(0) + 5mg/kg SC mo(0.5 to 5.5 by 0.5)	T3	No	No		No	Sched. exit visit	18-20	Female	53	Black, Non-Hispanic
104-17	VRC01 40mg/kg IV mo(0) + 5mg/kg SC mo(0.5 to 5.5 by 0.5)	T3	No	Yes	Clinical event	Yes	Unable to adhere to schedule	21-30	Female	59	All Other
104-34	VRC01 40mg/kg IV mo(0) + 5mg/kg SC mo(0.5 to 5.5 by 0.5)	T3	Yes	No		No	Sched. exit visit	21-30	Female	84	Hispanic
104-80	VRC01 40mg/kg IV mo(0) + 5mg/kg SC mo(0.5 to 5.5 by 0.5)	T3	No	No		No	Sched. exit visit	21-30	Male	106	All Other
104-04	VRC01 40mg/kg IV mo(0) + 5mg/kg SC mo(0.5 to 5.5 by 0.5)	T3	Yes	No		No	Sched. exit visit	21-30	Female	57	Black, Non-Hispanic
104-13	VRC01 40mg/kg IV mo(0) + 5mg/kg SC mo(0.5 to 5.5 by 0.5)	T3	Yes	No		No	Sched. exit visit	18-20	Female	66	White, Non-Hispanic
104-47	Placebo for VRC01 IV mo(0) + SC mo(0.5 to 5.5 by 0.5)	P3	No	Yes	Clinical event	No	Sched. exit visit	21-30	Female	54	White, Non-Hispanic
104-56	VRC01 40mg/kg mo(0) + 20mg/kg mo(1,2,3,4,5)	T1	Yes	No		Yes	Relocated, no follow-up planned	18-20	Female	57	All Other
104-26	VRC01 40mg/kg IV mo(0) + 5mg/kg SC mo(0.5 to 5.5 by 0.5)	T3	Yes	No		No	Sched. exit visit	21-30	Male	69	Black, Non-Hispanic
104-32	VRC01 40mg/kg IV mo(0) + 5mg/kg SC mo(0.5 to 5.5 by 0.5)	T3	Yes	No		No	Sched. exit visit	21-30	Female	71	White, Non-Hispanic
104-38	VRC01 40mg/kg IV mo(0) + 5mg/kg SC mo(0.5 to 5.5 by 0.5)	T3	Yes	No		Yes	Unable to adhere to schedule	18-20	Female	54	All Other
104-77	VRC01 40mg/kg mo(0,2,4)	T2	Yes	No		Yes	Other	18-20	Female	61	White, Non-Hispanic
104-41	VRC01 40mg/kg mo(0,2,4)	T2	Yes	No		No	Sched. exit visit	18-20	Female	65	White, Non-Hispanic
104-50	VRC01 40mg/kg mo(0) + 20mg/kg mo(1,2,3,4,5)	T1	No	No		Yes	Other	21-30	Female	66	White, Non-Hispanic
104-24	VRC01 40mg/kg mo(0,2,4)	T2	Yes	No		No	Sched. exit visit	18-20	Male	69	Black, Non-Hispanic
104-19	VRC01 40mg/kg mo(0,2,4)	T2	Yes	No		No	Sched. exit visit	18-20	Male	79	Black, Non-Hispanic
104-69	VRC01 40mg/kg IV mo(0) + 5mg/kg SC mo(0.5 to 5.5 by 0.5)	T3	Yes	No		No	Sched. exit visit	21-30	Male	68	Black, Non-Hispanic
104-06	Placebo for VRC01 IV mo(0) + SC mo(0.5 to 5.5 by 0.5)	P3	Yes	No		No	Sched. exit visit	41-50	Male	75	Black, Non-Hispanic
104-02	VRC01 10mg/kg mo(0,2,4)	T4	Yes	No		No	Sched. exit visit	21-30	Female	57	Black, Non-Hispanic
104-86	VRC01 30mg/kg mo(0,2,4)	T5	Yes	No		No	Sched. exit visit	21-30	Male	70	White, Non-Hispanic
104-20	VRC01 10mg/kg mo(0,2,4)	T4	No	Yes	Pregnancy	No	Sched. exit visit	21-30	Female	76	Hispanic
104-65	VRC01 40mg/kg mo(0) + 20mg/kg mo(1,2,3,4,5)	T1	Yes	No		No	Sched. exit visit	41-50	Female	66	All Other
104-59	VRC01 40mg/kg mo(0,2,4)	T2	Yes	No		No	Sched. exit visit	31-40	Female	86	White, Non-Hispanic
104-18	VRC01 40mg/kg mo(0) + 20mg/kg mo(1,2,3,4,5)	T1	Yes	No		No	Sched. exit visit	41-50	Male	88	White, Non-Hispanic
104-52	VRC01 40mg/kg mo(0) + 20mg/kg mo(1,2,3,4,5)	T1	No	No		No	Sched. exit visit	41-50	Male	99	White, Non-Hispanic
104-29	VRC01 40mg/kg mo(0,2,4)	T2	Yes	No		No	Sched. exit visit	31-40	Male	65	Black, Non-Hispanic
104-42	VRC01 40mg/kg mo(0,2,4)	T2	Yes	No		No	Sched. exit visit	41-50	Male	88	White, Non-Hispanic
104-71	VRC01 40mg/kg mo(0,2,4)	T2	Yes	No		No	Sched. exit visit	21-30	Male	65	White, Non-Hispanic
104-78	VRC01 40mg/kg mo(0) + 20mg/kg mo(1,2,3,4,5)	T1	Yes	No		No	Sched. exit visit	41-50	Male	102	Black, Non-Hispanic
104-68	VRC01 40mg/kg mo(0,2,4)	T2	Yes	No		No	Sched. exit visit	18-20	Female	57	White, Non-Hispanic
104-62	VRC01 40mg/kg mo(0) + 20mg/kg mo(1,2,3,4,5)	T1	No	No		Yes	Unable to contact participant	18-20	Female	63	White, Non-Hispanic
104-08	VRC01 10mg/kg mo(0,2,4)	T4	No	Yes	Ppt relocated	Yes	Relocated, no follow-up planned	21-30	Female	71	White, Non-Hispanic
104-15	VRC01 10mg/kg mo(0,2,4)	T4	Yes	No		No	Sched. exit visit	21-30	Male	80	White, Non-Hispanic
104-07	VRC01 40mg/kg IV mo(0) + 5mg/kg SC mo(0.5 to 5.5 by 0.5)	T3	No	Yes	Other reason	Yes	Unable to adhere to schedule	21-30	Male	84	White, Non-Hispanic
104-51	VRC01 30mg/kg mo(0,2,4)	T5	Yes	No		No	Sched. exit visit	31-40	Female	79	White, Non-Hispanic
