# Supplementary material for: Safety, pharmacokinetics, and immunological activities of multiple intravenous or subcutaneous doses of an anti-HIV monoclonal antibody, VRC01, administered to HIV-uninfected adults: Results of a phase 1 randomized trial
Source: PLoS Med. 2017 Nov 14;14(11):e1002435. doi: 10.1371/journal.pmed.1002435 (PMC5685476; doi:10.1371/journal.pmed.1002435)
Supplement: S1 Data — Participant characteristics and study/treatment adherence: participant_details.csv (masked participant details including demographics, treatment group, and reasons for treatment discontinuation and study termination); treatment.csv (received treatment details by SPA visit). Safety: reactogenicity_listing.csv (all local and systemic reactogenicity events); reactogenicity_summary.csv (reactogenicity events summarized at the maximum reportable severity grade by participant and visit number); ae_listing.csv (all nonreactogenicity AEs); ae_summary.csv (AEs summarized at the maximum severity and relatedness by participant, MedDRA Preferred Term, and System Organ Class); safety_laboratory_graded.csv (safety laboratory results and corresponding grades are listed by participant and visit collected [prior to study product administration]). Drug level and immune responses (functional activities): ada_assay.csv (processed ADA assay data, as described in the methods section, for ADA activity [end point variable name: result]); aly_assay.csv (processed ELISA assay data, as described in the methods section, for ELISA-based VRC01 serum-concentration [end point variable name: result]); nab_assay.csv (processed nAb assay data, as described in the methods section, for TZM-bl neutralization assay-based VRC01 serum concentration including both ID50 and ID80 values [end point variable names: concentration50 and concentration 80]); phagocytosis_assay.csv (processed ADCP assay data, as described in the methods section, for ADCP functional activity [end point variable names: avg_phagocytosis_score and response]); virus_capture_assay.csv (processed IVCA data, as described in the methods section, for infectious virion capture functional activity [end point variable names: avg_capture_percentage and response]); adcc_assay.csv (processed ADCC assay data, as described in the methods section, for ADCC functional activity [end point variable names: blsub_pct_specific_killing and response]). ADA, a [file pmed.1002435.s010.zip › data/phagocytosis_assay.csv]

visitno	antigen	avg_phagocytosis_score	response	pub_id	rx	rx_code	per_protocol	analysis_type
2	ConSgp140	1.05		104-79	VRC01 40mg/kg IV mo(0) + 5mg/kg SC mo(0.5 to 5.5 by 0.5)	T3	No	Phagocytosis
5	ConSgp140	9.85	1	104-79	VRC01 40mg/kg IV mo(0) + 5mg/kg SC mo(0.5 to 5.5 by 0.5)	T3	No	Phagocytosis
2	ConSgp140	1.05		104-53	VRC01 40mg/kg mo(0) + 20mg/kg mo(1,2,3,4,5)	T1	No	Phagocytosis
7	ConSgp140	7.55	1	104-53	VRC01 40mg/kg mo(0) + 20mg/kg mo(1,2,3,4,5)	T1	No	Phagocytosis
10	ConSgp140	9.6	1	104-31	VRC01 40mg/kg mo(0,2,4)	T2	No	Phagocytosis
2	ConSgp140	1.15		104-31	VRC01 40mg/kg mo(0,2,4)	T2	No	Phagocytosis
2	ConSgp140	1.15		104-72	VRC01 40mg/kg IV mo(0) + 5mg/kg SC mo(0.5 to 5.5 by 0.5)	T3	No	Phagocytosis
5	ConSgp140	6.65	1	104-72	VRC01 40mg/kg IV mo(0) + 5mg/kg SC mo(0.5 to 5.5 by 0.5)	T3	No	Phagocytosis
2	ConSgp140	1.2		104-70	Placebo for VRC01 IV mo(0) + SC mo(0.5 to 5.5 by 0.5)	P3	No	Phagocytosis
5	ConSgp140	1.25	0	104-70	Placebo for VRC01 IV mo(0) + SC mo(0.5 to 5.5 by 0.5)	P3	No	Phagocytosis
2	ConSgp140	1.35		104-67	VRC01 40mg/kg IV mo(0) + 5mg/kg SC mo(0.5 to 5.5 by 0.5)	T3	No	Phagocytosis
5	ConSgp140	8.4	1	104-67	VRC01 40mg/kg IV mo(0) + 5mg/kg SC mo(0.5 to 5.5 by 0.5)	T3	No	Phagocytosis
2	ConSgp140	1.55		104-30	VRC01 40mg/kg IV mo(0) + 5mg/kg SC mo(0.5 to 5.5 by 0.5)	T3	No	Phagocytosis
5	ConSgp140	7.9	1	104-30	VRC01 40mg/kg IV mo(0) + 5mg/kg SC mo(0.5 to 5.5 by 0.5)	T3	No	Phagocytosis
10	ConSgp140	8.65	1	104-66	VRC01 40mg/kg mo(0,2,4)	T2	No	Phagocytosis
2	ConSgp140	1.3		104-66	VRC01 40mg/kg mo(0,2,4)	T2	No	Phagocytosis
10	ConSgp140	6.4	1	104-83	VRC01 10mg/kg mo(0,2,4)	T4	Yes	Phagocytosis
2	ConSgp140	1.05		104-83	VRC01 10mg/kg mo(0,2,4)	T4	Yes	Phagocytosis
10	ConSgp140	3.75	1	104-16	VRC01 10mg/kg mo(0,2,4)	T4	Yes	Phagocytosis
2	ConSgp140	0.975		104-16	VRC01 10mg/kg mo(0,2,4)	T4	Yes	Phagocytosis
10	ConSgp140	5.6	1	104-33	VRC01 10mg/kg mo(0,2,4)	T4	Yes	Phagocytosis
2	ConSgp140	0.875		104-33	VRC01 10mg/kg mo(0,2,4)	T4	Yes	Phagocytosis
10	ConSgp140	8.475	1	104-45	VRC01 30mg/kg mo(0,2,4)	T5	Yes	Phagocytosis
2	ConSgp140	1.425		104-45	VRC01 30mg/kg mo(0,2,4)	T5	Yes	Phagocytosis
10	ConSgp140	5.1	1	104-40	VRC01 10mg/kg mo(0,2,4)	T4	Yes	Phagocytosis
2	ConSgp140	1.075		104-40	VRC01 10mg/kg mo(0,2,4)	T4	Yes	Phagocytosis
2	ConSgp140	1		104-60	VRC01 40mg/kg mo(0) + 20mg/kg mo(1,2,3,4,5)	T1	No	Phagocytosis
7	ConSgp140	8.45	1	104-60	VRC01 40mg/kg mo(0) + 20mg/kg mo(1,2,3,4,5)	T1	No	Phagocytosis
2	ConSgp140	1.2		104-39	VRC01 40mg/kg mo(0) + 20mg/kg mo(1,2,3,4,5)	T1	No	Phagocytosis
7	ConSgp140	9.05	1	104-39	VRC01 40mg/kg mo(0) + 20mg/kg mo(1,2,3,4,5)	T1	No	Phagocytosis
2	ConSgp140	0.95		104-23	VRC01 40mg/kg mo(0) + 20mg/kg mo(1,2,3,4,5)	T1	Yes	Phagocytosis
7	ConSgp140	7.2	1	104-23	VRC01 40mg/kg mo(0) + 20mg/kg mo(1,2,3,4,5)	T1	Yes	Phagocytosis
10	ConSgp140	9.1	1	104-10	VRC01 40mg/kg mo(0,2,4)	T2	Yes	Phagocytosis
2	ConSgp140	1.2		104-10	VRC01 40mg/kg mo(0,2,4)	T2	Yes	Phagocytosis
2	ConSgp140	1.35		104-22	VRC01 40mg/kg mo(0) + 20mg/kg mo(1,2,3,4,5)	T1	No	Phagocytosis
7	ConSgp140	9.7	1	104-22	VRC01 40mg/kg mo(0) + 20mg/kg mo(1,2,3,4,5)	T1	No	Phagocytosis
10	ConSgp140	7.85	1	104-76	VRC01 40mg/kg mo(0,2,4)	T2	Yes	Phagocytosis
2	ConSgp140	1.15		104-76	VRC01 40mg/kg mo(0,2,4)	T2	Yes	Phagocytosis
2	ConSgp140	1.45		104-75	VRC01 40mg/kg mo(0) + 20mg/kg mo(1,2,3,4,5)	T1	Yes	Phagocytosis
7	ConSgp140	6.4	1	104-75	VRC01 40mg/kg mo(0) + 20mg/kg mo(1,2,3,4,5)	T1	Yes	Phagocytosis
10	ConSgp140	8.95	1	104-43	VRC01 40mg/kg mo(0,2,4)	T2	Yes	Phagocytosis
2	ConSgp140	0.95		104-43	VRC01 40mg/kg mo(0,2,4)	T2	Yes	Phagocytosis
2	ConSgp140	1.2		104-37	VRC01 40mg/kg mo(0) + 20mg/kg mo(1,2,3,4,5)	T1	Yes	Phagocytosis
7	ConSgp140	9.2	1	104-37	VRC01 40mg/kg mo(0) + 20mg/kg mo(1,2,3,4,5)	T1	Yes	Phagocytosis
2	ConSgp140	1.1		104-87	VRC01 40mg/kg mo(0) + 20mg/kg mo(1,2,3,4,5)	T1	No	Phagocytosis
7	ConSgp140	8.45	1	104-87	VRC01 40mg/kg mo(0) + 20mg/kg mo(1,2,3,4,5)	T1	No	Phagocytosis
2	ConSgp140	1.15		104-61	VRC01 40mg/kg mo(0) + 20mg/kg mo(1,2,3,4,5)	T1	Yes	Phagocytosis
7	ConSgp140	8.35	1	104-61	VRC01 40mg/kg mo(0) + 20mg/kg mo(1,2,3,4,5)	T1	Yes	Phagocytosis
10	ConSgp140	9.6	1	104-57	VRC01 40mg/kg mo(0,2,4)	T2	Yes	Phagocytosis
2	ConSgp140	1.2		104-57	VRC01 40mg/kg mo(0,2,4)	T2	Yes	Phagocytosis
10	ConSgp140	8.475	1	104-82	VRC01 30mg/kg mo(0,2,4)	T5	Yes	Phagocytosis
2	ConSgp140	1.175		104-82	VRC01 30mg/kg mo(0,2,4)	T5	Yes	Phagocytosis
2	ConSgp140	1.35		104-28	VRC01 40mg/kg IV mo(0) + 5mg/kg SC mo(0.5 to 5.5 by 0.5)	T3	Yes	Phagocytosis
5	ConSgp140	8.65	1	104-28	VRC01 40mg/kg IV mo(0) + 5mg/kg SC mo(0.5 to 5.5 by 0.5)	T3	Yes	Phagocytosis
2	ConSgp140	1.35		104-21	VRC01 40mg/kg IV mo(0) + 5mg/kg SC mo(0.5 to 5.5 by 0.5)	T3	Yes	Phagocytosis
5	ConSgp140	7.75	1	104-21	VRC01 40mg/kg IV mo(0) + 5mg/kg SC mo(0.5 to 5.5 by 0.5)	T3	Yes	Phagocytosis
2	ConSgp140	1.3		104-85	VRC01 40mg/kg IV mo(0) + 5mg/kg SC mo(0.5 to 5.5 by 0.5)	T3	Yes	Phagocytosis
5	ConSgp140	7.9	1	104-85	VRC01 40mg/kg IV mo(0) + 5mg/kg SC mo(0.5 to 5.5 by 0.5)	T3	Yes	Phagocytosis
10	ConSgp140	8.175	1	104-48	VRC01 30mg/kg mo(0,2,4)	T5	No	Phagocytosis
2	ConSgp140	1.225		104-48	VRC01 30mg/kg mo(0,2,4)	T5	No	Phagocytosis
10	ConSgp140	8.05	1	104-49	VRC01 30mg/kg mo(0,2,4)	T5	Yes	Phagocytosis
2	ConSgp140	1.35		104-49	VRC01 30mg/kg mo(0,2,4)	T5	Yes	Phagocytosis
10	ConSgp140	9.1	1	104-09	VRC01 40mg/kg mo(0,2,4)	T2	Yes	Phagocytosis
2	ConSgp140	1		104-09	VRC01 40mg/kg mo(0,2,4)	T2	Yes	Phagocytosis
2	ConSgp140	1.3		104-11	VRC01 40mg/kg mo(0) + 20mg/kg mo(1,2,3,4,5)	T1	Yes	Phagocytosis
7	ConSgp140	9.2	1	104-11	VRC01 40mg/kg mo(0) + 20mg/kg mo(1,2,3,4,5)	T1	Yes	Phagocytosis
2	ConSgp140	1.25		104-14	VRC01 40mg/kg mo(0) + 20mg/kg mo(1,2,3,4,5)	T1	Yes	Phagocytosis
7	ConSgp140	7.4	1	104-14	VRC01 40mg/kg mo(0) + 20mg/kg mo(1,2,3,4,5)	T1	Yes	Phagocytosis
10	ConSgp140	9.55	1	104-36	VRC01 40mg/kg mo(0,2,4)	T2	Yes	Phagocytosis
2	ConSgp140	1.05		104-36	VRC01 40mg/kg mo(0,2,4)	T2	Yes	Phagocytosis
10	ConSgp140	9.1	1	104-54	VRC01 30mg/kg mo(0,2,4)	T5	Yes	Phagocytosis
2	ConSgp140	1.15		104-54	VRC01 30mg/kg mo(0,2,4)	T5	Yes	Phagocytosis
2	ConSgp140	1.45		104-74	Placebo for VRC01 IV mo(0) + SC mo(0.5 to 5.5 by 0.5)	P3	Yes	Phagocytosis
5	ConSgp140	1.45	0	104-74	Placebo for VRC01 IV mo(0) + SC mo(0.5 to 5.5 by 0.5)	P3	Yes	Phagocytosis
10	ConSgp140	8.6	1	104-05	VRC01 30mg/kg mo(0,2,4)	T5	Yes	Phagocytosis
2	ConSgp140	1.175		104-05	VRC01 30mg/kg mo(0,2,4)	T5	Yes	Phagocytosis
10	ConSgp140	4.25	1	104-01	VRC01 10mg/kg mo(0,2,4)	T4	Yes	Phagocytosis
2	ConSgp140	1		104-01	VRC01 10mg/kg mo(0,2,4)	T4	Yes	Phagocytosis
10	ConSgp140	4.125	1	104-12	VRC01 10mg/kg mo(0,2,4)	T4	Yes	Phagocytosis
2	ConSgp140	1		104-12	VRC01 10mg/kg mo(0,2,4)	T4	Yes	Phagocytosis
2	ConSgp140	1.35		104-84	VRC01 40mg/kg IV mo(0) + 5mg/kg SC mo(0.5 to 5.5 by 0.5)	T3	No	Phagocytosis
5	ConSgp140	5.9	1	104-84	VRC01 40mg/kg IV mo(0) + 5mg/kg SC mo(0.5 to 5.5 by 0.5)	T3	No	Phagocytosis
2	ConSgp140	1.15		104-17	VRC01 40mg/kg IV mo(0) + 5mg/kg SC mo(0.5 to 5.5 by 0.5)	T3	No	Phagocytosis
5	ConSgp140	6.45	1	104-17	VRC01 40mg/kg IV mo(0) + 5mg/kg SC mo(0.5 to 5.5 by 0.5)	T3	No	Phagocytosis
2	ConSgp140	1.25		104-34	VRC01 40mg/kg IV mo(0) + 5mg/kg SC mo(0.5 to 5.5 by 0.5)	T3	Yes	Phagocytosis
5	ConSgp140	7	1	104-34	VRC01 40mg/kg IV mo(0) + 5mg/kg SC mo(0.5 to 5.5 by 0.5)	T3	Yes	Phagocytosis
2	ConSgp140	1.3		104-04	VRC01 40mg/kg IV mo(0) + 5mg/kg SC mo(0.5 to 5.5 by 0.5)	T3	Yes	Phagocytosis
5	ConSgp140	7.6	1	104-04	VRC01 40mg/kg IV mo(0) + 5mg/kg SC mo(0.5 to 5.5 by 0.5)	T3	Yes	Phagocytosis
2	ConSgp140	1		104-13	VRC01 40mg/kg IV mo(0) + 5mg/kg SC mo(0.5 to 5.5 by 0.5)	T3	Yes	Phagocytosis
5	ConSgp140	7.4	1	104-13	VRC01 40mg/kg IV mo(0) + 5mg/kg SC mo(0.5 to 5.5 by 0.5)	T3	Yes	Phagocytosis
2	ConSgp140	1.6		104-47	Placebo for VRC01 IV mo(0) + SC mo(0.5 to 5.5 by 0.5)	P3	No	Phagocytosis
5	ConSgp140	1.3	0	104-47	Placebo for VRC01 IV mo(0) + SC mo(0.5 to 5.5 by 0.5)	P3	No	Phagocytosis
2	ConSgp140	1.15		104-56	VRC01 40mg/kg mo(0) + 20mg/kg mo(1,2,3,4,5)	T1	Yes	Phagocytosis
7	ConSgp140	7.6	1	104-56	VRC01 40mg/kg mo(0) + 20mg/kg mo(1,2,3,4,5)	T1	Yes	Phagocytosis
2	ConSgp140	1.15		104-32	VRC01 40mg/kg IV mo(0) + 5mg/kg SC mo(0.5 to 5.5 by 0.5)	T3	Yes	Phagocytosis
5	ConSgp140	9.55	1	104-32	VRC01 40mg/kg IV mo(0) + 5mg/kg SC mo(0.5 to 5.5 by 0.5)	T3	Yes	Phagocytosis
10	ConSgp140	8.95	1	104-41	VRC01 40mg/kg mo(0,2,4)	T2	Yes	Phagocytosis
2	ConSgp140	1.15		104-41	VRC01 40mg/kg mo(0,2,4)	T2	Yes	Phagocytosis
10	ConSgp140	7.15	1	104-24	VRC01 40mg/kg mo(0,2,4)	T2	Yes	Phagocytosis
2	ConSgp140	0.9		104-24	VRC01 40mg/kg mo(0,2,4)	T2	Yes	Phagocytosis
10	ConSgp140	8.85	1	104-19	VRC01 40mg/kg mo(0,2,4)	T2	Yes	Phagocytosis
2	ConSgp140	1.05		104-19	VRC01 40mg/kg mo(0,2,4)	T2	Yes	Phagocytosis
2	ConSgp140	1.5		104-69	VRC01 40mg/kg IV mo(0) + 5mg/kg SC mo(0.5 to 5.5 by 0.5)	T3	Yes	Phagocytosis
5	ConSgp140	7.5	1	104-69	VRC01 40mg/kg IV mo(0) + 5mg/kg SC mo(0.5 to 5.5 by 0.5)	T3	Yes	Phagocytosis
2	ConSgp140	1.2		104-06	Placebo for VRC01 IV mo(0) + SC mo(0.5 to 5.5 by 0.5)	P3	Yes	Phagocytosis
5	ConSgp140	1.15	0	104-06	Placebo for VRC01 IV mo(0) + SC mo(0.5 to 5.5 by 0.5)	P3	Yes	Phagocytosis
10	ConSgp140	4.125	1	104-02	VRC01 10mg/kg mo(0,2,4)	T4	Yes	Phagocytosis
2	ConSgp140	1.1		104-02	VRC01 10mg/kg mo(0,2,4)	T4	Yes	Phagocytosis
10	ConSgp140	8.825	1	104-86	VRC01 30mg/kg mo(0,2,4)	T5	Yes	Phagocytosis
2	ConSgp140	1.025		104-86	VRC01 30mg/kg mo(0,2,4)	T5	Yes	Phagocytosis
10	ConSgp140	1.125	0	104-20	VRC01 10mg/kg mo(0,2,4)	T4	No	Phagocytosis
2	ConSgp140	1		104-20	VRC01 10mg/kg mo(0,2,4)	T4	No	Phagocytosis
2	ConSgp140	1.15		104-65	VRC01 40mg/kg mo(0) + 20mg/kg mo(1,2,3,4,5)	T1	Yes	Phagocytosis
7	ConSgp140	8.15	1	104-65	VRC01 40mg/kg mo(0) + 20mg/kg mo(1,2,3,4,5)	T1	Yes	Phagocytosis
10	ConSgp140	8	1	104-59	VRC01 40mg/kg mo(0,2,4)	T2	Yes	Phagocytosis
2	ConSgp140	1.3		104-59	VRC01 40mg/kg mo(0,2,4)	T2	Yes	Phagocytosis
2	ConSgp140	1.1		104-18	VRC01 40mg/kg mo(0) + 20mg/kg mo(1,2,3,4,5)	T1	Yes	Phagocytosis
7	ConSgp140	8.05	1	104-18	VRC01 40mg/kg mo(0) + 20mg/kg mo(1,2,3,4,5)	T1	Yes	Phagocytosis
2	ConSgp140	1.15		104-52	VRC01 40mg/kg mo(0) + 20mg/kg mo(1,2,3,4,5)	T1	No	Phagocytosis
7	ConSgp140	9.45	1	104-52	VRC01 40mg/kg mo(0) + 20mg/kg mo(1,2,3,4,5)	T1	No	Phagocytosis
10	ConSgp140	8.35	1	104-29	VRC01 40mg/kg mo(0,2,4)	T2	Yes	Phagocytosis
2	ConSgp140	0.95		104-29	VRC01 40mg/kg mo(0,2,4)	T2	Yes	Phagocytosis
10	ConSgp140	10.5	1	104-42	VRC01 40mg/kg mo(0,2,4)	T2	Yes	Phagocytosis
2	ConSgp140	1.1		104-42	VRC01 40mg/kg mo(0,2,4)	T2	Yes	Phagocytosis
10	ConSgp140	10.55	1	104-71	VRC01 40mg/kg mo(0,2,4)	T2	Yes	Phagocytosis
2	ConSgp140	1.25		104-71	VRC01 40mg/kg mo(0,2,4)	T2	Yes	Phagocytosis
2	ConSgp140	1.15		104-78	VRC01 40mg/kg mo(0) + 20mg/kg mo(1,2,3,4,5)	T1	Yes	Phagocytosis
7	ConSgp140	8.4	1	104-78	VRC01 40mg/kg mo(0) + 20mg/kg mo(1,2,3,4,5)	T1	Yes	Phagocytosis
10	ConSgp140	10.85	1	104-68	VRC01 40mg/kg mo(0,2,4)	T2	Yes	Phagocytosis
2	ConSgp140	1.25		104-68	VRC01 40mg/kg mo(0,2,4)	T2	Yes	Phagocytosis
2	ConSgp140	1.3		104-62	VRC01 40mg/kg mo(0) + 20mg/kg mo(1,2,3,4,5)	T1	No	Phagocytosis
7	ConSgp140	10.8	1	104-62	VRC01 40mg/kg mo(0) + 20mg/kg mo(1,2,3,4,5)	T1	No	Phagocytosis
10	ConSgp140	6.025	1	104-15	VRC01 10mg/kg mo(0,2,4)	T4	Yes	Phagocytosis
2	ConSgp140	1.4		104-15	VRC01 10mg/kg mo(0,2,4)	T4	Yes	Phagocytosis
2	ConSgp140	1.2		104-07	VRC01 40mg/kg IV mo(0) + 5mg/kg SC mo(0.5 to 5.5 by 0.5)	T3	No	Phagocytosis
5	ConSgp140	9	1	104-07	VRC01 40mg/kg IV mo(0) + 5mg/kg SC mo(0.5 to 5.5 by 0.5)	T3	No	Phagocytosis
10	ConSgp140	7.85	1	104-51	VRC01 30mg/kg mo(0,2,4)	T5	Yes	Phagocytosis
2	ConSgp140	1.075		104-51	VRC01 30mg/kg mo(0,2,4)	T5	Yes	Phagocytosis
