# Supplementary material for: Safety, pharmacokinetics, and immunological activities of multiple intravenous or subcutaneous doses of an anti-HIV monoclonal antibody, VRC01, administered to HIV-uninfected adults: Results of a phase 1 randomized trial
Source: PLoS Med. 2017 Nov 14;14(11):e1002435. doi: 10.1371/journal.pmed.1002435 (PMC5685476; doi:10.1371/journal.pmed.1002435)
Supplement: S1 Data — Participant characteristics and study/treatment adherence: participant_details.csv (masked participant details including demographics, treatment group, and reasons for treatment discontinuation and study termination); treatment.csv (received treatment details by SPA visit). Safety: reactogenicity_listing.csv (all local and systemic reactogenicity events); reactogenicity_summary.csv (reactogenicity events summarized at the maximum reportable severity grade by participant and visit number); ae_listing.csv (all nonreactogenicity AEs); ae_summary.csv (AEs summarized at the maximum severity and relatedness by participant, MedDRA Preferred Term, and System Organ Class); safety_laboratory_graded.csv (safety laboratory results and corresponding grades are listed by participant and visit collected [prior to study product administration]). Drug level and immune responses (functional activities): ada_assay.csv (processed ADA assay data, as described in the methods section, for ADA activity [end point variable name: result]); aly_assay.csv (processed ELISA assay data, as described in the methods section, for ELISA-based VRC01 serum-concentration [end point variable name: result]); nab_assay.csv (processed nAb assay data, as described in the methods section, for TZM-bl neutralization assay-based VRC01 serum concentration including both ID50 and ID80 values [end point variable names: concentration50 and concentration 80]); phagocytosis_assay.csv (processed ADCP assay data, as described in the methods section, for ADCP functional activity [end point variable names: avg_phagocytosis_score and response]); virus_capture_assay.csv (processed IVCA data, as described in the methods section, for infectious virion capture functional activity [end point variable names: avg_capture_percentage and response]); adcc_assay.csv (processed ADCC assay data, as described in the methods section, for ADCC functional activity [end point variable names: blsub_pct_specific_killing and response]). ADA, a [file pmed.1002435.s010.zip › data/reactogenicity_listing.csv]

Study Product Administration Number	Reactogenicity parameter	Reactogenicity parameter label	Reactogenicity reportable severity grade	Reactogenicity CRF value	Visit Number (integer portion)	pub_id	rx	rx_code	Grade Description
1	arth	Arthralgia	0	0	2	104-79	VRC01 40mg/kg IV mo(0) + 5mg/kg SC mo(0.5 to 5.5 by 0.5)	T3	None
1	chill	Chills	0	0	2	104-79	VRC01 40mg/kg IV mo(0) + 5mg/kg SC mo(0.5 to 5.5 by 0.5)	T3	None
1	ery	Erythema	0	0	2	104-79	VRC01 40mg/kg IV mo(0) + 5mg/kg SC mo(0.5 to 5.5 by 0.5)	T3	None
1	ery_area	Erythema area (x*y)	0		2	104-79	VRC01 40mg/kg IV mo(0) + 5mg/kg SC mo(0.5 to 5.5 by 0.5)	T3	None
1	ery_dim	Erythema maxdimension (x or y)	0		2	104-79	VRC01 40mg/kg IV mo(0) + 5mg/kg SC mo(0.5 to 5.5 by 0.5)	T3	None
1	eryind	Erythema and/or Induration	0	0	2	104-79	VRC01 40mg/kg IV mo(0) + 5mg/kg SC mo(0.5 to 5.5 by 0.5)	T3	None
1	eryx	Erythema X dimension	0		2	104-79	VRC01 40mg/kg IV mo(0) + 5mg/kg SC mo(0.5 to 5.5 by 0.5)	T3	None
1	eryy	Erythema Y dimension	0		2	104-79	VRC01 40mg/kg IV mo(0) + 5mg/kg SC mo(0.5 to 5.5 by 0.5)	T3	None
1	head	Headache	0	0	2	104-79	VRC01 40mg/kg IV mo(0) + 5mg/kg SC mo(0.5 to 5.5 by 0.5)	T3	None
1	ind	Induration	0	0	2	104-79	VRC01 40mg/kg IV mo(0) + 5mg/kg SC mo(0.5 to 5.5 by 0.5)	T3	None
1	ind_area	Induration area (x*y)	0		2	104-79	VRC01 40mg/kg IV mo(0) + 5mg/kg SC mo(0.5 to 5.5 by 0.5)	T3	None
1	ind_dim	Induration max dimension (x or y)	0		2	104-79	VRC01 40mg/kg IV mo(0) + 5mg/kg SC mo(0.5 to 5.5 by 0.5)	T3	None
1	indx	Induration X dimension	0		2	104-79	VRC01 40mg/kg IV mo(0) + 5mg/kg SC mo(0.5 to 5.5 by 0.5)	T3	None
1	indy	Induration Y dimension	0		2	104-79	VRC01 40mg/kg IV mo(0) + 5mg/kg SC mo(0.5 to 5.5 by 0.5)	T3	None
1	lp	Local pain	0	0	2	104-79	VRC01 40mg/kg IV mo(0) + 5mg/kg SC mo(0.5 to 5.5 by 0.5)	T3	None
1	lt	Local tenderness	0	0	2	104-79	VRC01 40mg/kg IV mo(0) + 5mg/kg SC mo(0.5 to 5.5 by 0.5)	T3	None
1	mf	Malaise/fatigue	0	0	2	104-79	VRC01 40mg/kg IV mo(0) + 5mg/kg SC mo(0.5 to 5.5 by 0.5)	T3	None
1	myal	Myalgia	0	0	2	104-79	VRC01 40mg/kg IV mo(0) + 5mg/kg SC mo(0.5 to 5.5 by 0.5)	T3	None
1	naus	Nausea	0	0	2	104-79	VRC01 40mg/kg IV mo(0) + 5mg/kg SC mo(0.5 to 5.5 by 0.5)	T3	None
1	paintend	Local pain/tenderness	0	0	2	104-79	VRC01 40mg/kg IV mo(0) + 5mg/kg SC mo(0.5 to 5.5 by 0.5)	T3	None
1	systemic	Maximum systemic symptom (excl. temperature)	0	0	2	104-79	VRC01 40mg/kg IV mo(0) + 5mg/kg SC mo(0.5 to 5.5 by 0.5)	T3	None
1	tempc	Temperature Celsius	0	37	2	104-79	VRC01 40mg/kg IV mo(0) + 5mg/kg SC mo(0.5 to 5.5 by 0.5)	T3	None
1	vom	Vomiting	0	0	2	104-79	VRC01 40mg/kg IV mo(0) + 5mg/kg SC mo(0.5 to 5.5 by 0.5)	T3	None
1	arth	Arthralgia	0	0	2	104-79	VRC01 40mg/kg IV mo(0) + 5mg/kg SC mo(0.5 to 5.5 by 0.5)	T3	None
1	chill	Chills	0	0	2	104-79	VRC01 40mg/kg IV mo(0) + 5mg/kg SC mo(0.5 to 5.5 by 0.5)	T3	None
1	ery	Erythema	0	0	2	104-79	VRC01 40mg/kg IV mo(0) + 5mg/kg SC mo(0.5 to 5.5 by 0.5)	T3	None
1	ery_area	Erythema area (x*y)	0		2	104-79	VRC01 40mg/kg IV mo(0) + 5mg/kg SC mo(0.5 to 5.5 by 0.5)	T3	None
1	ery_dim	Erythema maxdimension (x or y)	0		2	104-79	VRC01 40mg/kg IV mo(0) + 5mg/kg SC mo(0.5 to 5.5 by 0.5)	T3	None
1	eryind	Erythema and/or Induration	0	0	2	104-79	VRC01 40mg/kg IV mo(0) + 5mg/kg SC mo(0.5 to 5.5 by 0.5)	T3	None
1	eryx	Erythema X dimension	0		2	104-79	VRC01 40mg/kg IV mo(0) + 5mg/kg SC mo(0.5 to 5.5 by 0.5)	T3	None
1	eryy	Erythema Y dimension	0		2	104-79	VRC01 40mg/kg IV mo(0) + 5mg/kg SC mo(0.5 to 5.5 by 0.5)	T3	None
1	head	Headache	0	0	2	104-79	VRC01 40mg/kg IV mo(0) + 5mg/kg SC mo(0.5 to 5.5 by 0.5)	T3	None
1	ind	Induration	0	0	2	104-79	VRC01 40mg/kg IV mo(0) + 5mg/kg SC mo(0.5 to 5.5 by 0.5)	T3	None
1	ind_area	Induration area (x*y)	0		2	104-79	VRC01 40mg/kg IV mo(0) + 5mg/kg SC mo(0.5 to 5.5 by 0.5)	T3	None
1	ind_dim	Induration max dimension (x or y)	0		2	104-79	VRC01 40mg/kg IV mo(0) + 5mg/kg SC mo(0.5 to 5.5 by 0.5)	T3	None
1	indx	Induration X dimension	0		2	104-79	VRC01 40mg/kg IV mo(0) + 5mg/kg SC mo(0.5 to 5.5 by 0.5)	T3	None
1	indy	Induration Y dimension	0		2	104-79	VRC01 40mg/kg IV mo(0) + 5mg/kg SC mo(0.5 to 5.5 by 0.5)	T3	None
1	lp	Local pain	0	0	2	104-79	VRC01 40mg/kg IV mo(0) + 5mg/kg SC mo(0.5 to 5.5 by 0.5)	T3	None
1	lt	Local tenderness	0	0	2	104-79	VRC01 40mg/kg IV mo(0) + 5mg/kg SC mo(0.5 to 5.5 by 0.5)	T3	None
1	mf	Malaise/fatigue	0	0	2	104-79	VRC01 40mg/kg IV mo(0) + 5mg/kg SC mo(0.5 to 5.5 by 0.5)	T3	None
1	myal	Myalgia	0	0	2	104-79	VRC01 40mg/kg IV mo(0) + 5mg/kg SC mo(0.5 to 5.5 by 0.5)	T3	None
1	naus	Nausea	0	0	2	104-79	VRC01 40mg/kg IV mo(0) + 5mg/kg SC mo(0.5 to 5.5 by 0.5)	T3	None
1	paintend	Local pain/tenderness	0	0	2	104-79	VRC01 40mg/kg IV mo(0) + 5mg/kg SC mo(0.5 to 5.5 by 0.5)	T3	None
1	systemic	Maximum systemic symptom (excl. temperature)	0	0	2	104-79	VRC01 40mg/kg IV mo(0) + 5mg/kg SC mo(0.5 to 5.5 by 0.5)	T3	None
1	tempc	Temperature Celsius	0	37.1	2	104-79	VRC01 40mg/kg IV mo(0) + 5mg/kg SC mo(0.5 to 5.5 by 0.5)	T3	None
1	vom	Vomiting	0	0	2	104-79	VRC01 40mg/kg IV mo(0) + 5mg/kg SC mo(0.5 to 5.5 by 0.5)	T3	None
1	arth	Arthralgia	0	0	2	104-79	VRC01 40mg/kg IV mo(0) + 5mg/kg SC mo(0.5 to 5.5 by 0.5)	T3	None
1	chill	Chills	0	0	2	104-79	VRC01 40mg/kg IV mo(0) + 5mg/kg SC mo(0.5 to 5.5 by 0.5)	T3	None
1	ery	Erythema	0	0	2	104-79	VRC01 40mg/kg IV mo(0) + 5mg/kg SC mo(0.5 to 5.5 by 0.5)	T3	None
1	ery_area	Erythema area (x*y)	0		2	104-79	VRC01 40mg/kg IV mo(0) + 5mg/kg SC mo(0.5 to 5.5 by 0.5)	T3	None
1	ery_dim	Erythema maxdimension (x or y)	0		2	104-79	VRC01 40mg/kg IV mo(0) + 5mg/kg SC mo(0.5 to 5.5 by 0.5)	T3	None
1	eryind	Erythema and/or Induration	0	0	2	104-79	VRC01 40mg/kg IV mo(0) + 5mg/kg SC mo(0.5 to 5.5 by 0.5)	T3	None
1	eryx	Erythema X dimension	0		2	104-79	VRC01 40mg/kg IV mo(0) + 5mg/kg SC mo(0.5 to 5.5 by 0.5)	T3	None
1	eryy	Erythema Y dimension	0		2	104-79	VRC01 40mg/kg IV mo(0) + 5mg/kg SC mo(0.5 to 5.5 by 0.5)	T3	None
1	head	Headache	0	0	2	104-79	VRC01 40mg/kg IV mo(0) + 5mg/kg SC mo(0.5 to 5.5 by 0.5)	T3	None
1	ind	Induration	0	0	2	104-79	VRC01 40mg/kg IV mo(0) + 5mg/kg SC mo(0.5 to 5.5 by 0.5)	T3	None
1	ind_area	Induration area (x*y)	0		2	104-79	VRC01 40mg/kg IV mo(0) + 5mg/kg SC mo(0.5 to 5.5 by 0.5)	T3	None
1	ind_dim	Induration max dimension (x or y)	0		2	104-79	VRC01 40mg/kg IV mo(0) + 5mg/kg SC mo(0.5 to 5.5 by 0.5)	T3	None
1	indx	Induration X dimension	0		2	104-79	VRC01 40mg/kg IV mo(0) + 5mg/kg SC mo(0.5 to 5.5 by 0.5)	T3	None
1	indy	Induration Y dimension	0		2	104-79	VRC01 40mg/kg IV mo(0) + 5mg/kg SC mo(0.5 to 5.5 by 0.5)	T3	None
1	lp	Local pain	0	0	2	104-79	VRC01 40mg/kg IV mo(0) + 5mg/kg SC mo(0.5 to 5.5 by 0.5)	T3	None
1	lt	Local tenderness	0	0	2	104-79	VRC01 40mg/kg IV mo(0) + 5mg/kg SC mo(0.5 to 5.5 by 0.5)	T3	None
1	mf	Malaise/fatigue	0	0	2	104-79	VRC01 40mg/kg IV mo(0) + 5mg/kg SC mo(0.5 to 5.5 by 0.5)	T3	None
1	myal	Myalgia	0	0	2	104-79	VRC01 40mg/kg IV mo(0) + 5mg/kg SC mo(0.5 to 5.5 by 0.5)	T3	None
1	naus	Nausea	0	0	2	104-79	VRC01 40mg/kg IV mo(0) + 5mg/kg SC mo(0.5 to 5.5 by 0.5)	T3	None
1	paintend	Local pain/tenderness	0	0	2	104-79	VRC01 40mg/kg IV mo(0) + 5mg/kg SC mo(0.5 to 5.5 by 0.5)	T3	None
1	systemic	Maximum systemic symptom (excl. temperature)	0	0	2	104-79	VRC01 40mg/kg IV mo(0) + 5mg/kg SC mo(0.5 to 5.5 by 0.5)	T3	None
1	tempc	Temperature Celsius	0	37.3	2	104-79	VRC01 40mg/kg IV mo(0) + 5mg/kg SC mo(0.5 to 5.5 by 0.5)	T3	None
1	vom	Vomiting	0	0	2	104-79	VRC01 40mg/kg IV mo(0) + 5mg/kg SC mo(0.5 to 5.5 by 0.5)	T3	None
1	arth	Arthralgia	0	0	2	104-79	VRC01 40mg/kg IV mo(0) + 5mg/kg SC mo(0.5 to 5.5 by 0.5)	T3	None
1	chill	Chills	0	0	2	104-79	VRC01 40mg/kg IV mo(0) + 5mg/kg SC mo(0.5 to 5.5 by 0.5)	T3	None
1	ery	Erythema	0	0	2	104-79	VRC01 40mg/kg IV mo(0) + 5mg/kg SC mo(0.5 to 5.5 by 0.5)	T3	None
1	ery_area	Erythema area (x*y)	0		2	104-79	VRC01 40mg/kg IV mo(0) + 5mg/kg SC mo(0.5 to 5.5 by 0.5)	T3	None
1	ery_dim	Erythema maxdimension (x or y)	0		2	104-79	VRC01 40mg/kg IV mo(0) + 5mg/kg SC mo(0.5 to 5.5 by 0.5)	T3	None
1	eryind	Erythema and/or Induration	0	0	2	104-79	VRC01 40mg/kg IV mo(0) + 5mg/kg SC mo(0.5 to 5.5 by 0.5)	T3	None
1	eryx	Erythema X dimension	0		2	104-79	VRC01 40mg/kg IV mo(0) + 5mg/kg SC mo(0.5 to 5.5 by 0.5)	T3	None
1	eryy	Erythema Y dimension	0		2	104-79	VRC01 40mg/kg IV mo(0) + 5mg/kg SC mo(0.5 to 5.5 by 0.5)	T3	None
1	head	Headache	0	0	2	104-79	VRC01 40mg/kg IV mo(0) + 5mg/kg SC mo(0.5 to 5.5 by 0.5)	T3	None
1	ind	Induration	0	0	2	104-79	VRC01 40mg/kg IV mo(0) + 5mg/kg SC mo(0.5 to 5.5 by 0.5)	T3	None
1	ind_area	Induration area (x*y)	0		2	104-79	VRC01 40mg/kg IV mo(0) + 5mg/kg SC mo(0.5 to 5.5 by 0.5)	T3	None
1	ind_dim	Induration max dimension (x or y)	0		2	104-79	VRC01 40mg/kg IV mo(0) + 5mg/kg SC mo(0.5 to 5.5 by 0.5)	T3	None
1	indx	Induration X dimension	0		2	104-79	VRC01 40mg/kg IV mo(0) + 5mg/kg SC mo(0.5 to 5.5 by 0.5)	T3	None
1	indy	Induration Y dimension	0		2	104-79	VRC01 40mg/kg IV mo(0) + 5mg/kg SC mo(0.5 to 5.5 by 0.5)	T3	None
1	lp	Local pain	0	0	2	104-79	VRC01 40mg/kg IV mo(0) + 5mg/kg SC mo(0.5 to 5.5 by 0.5)	T3	None
1	lt	Local tenderness	0	0	2	104-79	VRC01 40mg/kg IV mo(0) + 5mg/kg SC mo(0.5 to 5.5 by 0.5)	T3	None
1	mf	Malaise/fatigue	0	0	2	104-79	VRC01 40mg/kg IV mo(0) + 5mg/kg SC mo(0.5 to 5.5 by 0.5)	T3	None
1	myal	Myalgia	0	0	2	104-79	VRC01 40mg/kg IV mo(0) + 5mg/kg SC mo(0.5 to 5.5 by 0.5)	T3	None
1	naus	Nausea	0	0	2	104-79	VRC01 40mg/kg IV mo(0) + 5mg/kg SC mo(0.5 to 5.5 by 0.5)	T3	None
1	paintend	Local pain/tenderness	0	0	2	104-79	VRC01 40mg/kg IV mo(0) + 5mg/kg SC mo(0.5 to 5.5 by 0.5)	T3	None
1	systemic	Maximum systemic symptom (excl. temperature)	0	0	2	104-79	VRC01 40mg/kg IV mo(0) + 5mg/kg SC mo(0.5 to 5.5 by 0.5)	T3	None
1	tempc	Temperature Celsius	0	37.1	2	104-79	VRC01 40mg/kg IV mo(0) + 5mg/kg SC mo(0.5 to 5.5 by 0.5)	T3	None
1	vom	Vomiting	0	0	2	104-79	VRC01 40mg/kg IV mo(0) + 5mg/kg SC mo(0.5 to 5.5 by 0.5)	T3	None
1	arth	Arthralgia	0	0	2	104-79	VRC01 40mg/kg IV mo(0) + 5mg/kg SC mo(0.5 to 5.5 by 0.5)	T3	None
1	chill	Chills	0	0	2	104-79	VRC01 40mg/kg IV mo(0) + 5mg/kg SC mo(0.5 to 5.5 by 0.5)	T3	None
1	ery	Erythema	0	0	2	104-79	VRC01 40mg/kg IV mo(0) + 5mg/kg SC mo(0.5 to 5.5 by 0.5)	T3	None
1	ery_area	Erythema area (x*y)	0		2	104-79	VRC01 40mg/kg IV mo(0) + 5mg/kg SC mo(0.5 to 5.5 by 0.5)	T3	None
1	ery_dim	Erythema maxdimension (x or y)	0		2	104-79	VRC01 40mg/kg IV mo(0) + 5mg/kg SC mo(0.5 to 5.5 by 0.5)	T3	None
1	eryind	Erythema and/or Induration	0	0	2	104-79	VRC01 40mg/kg IV mo(0) + 5mg/kg SC mo(0.5 to 5.5 by 0.5)	T3	None
1	eryx	Erythema X dimension	0		2	104-79	VRC01 40mg/kg IV mo(0) + 5mg/kg SC mo(0.5 to 5.5 by 0.5)	T3	None
1	eryy	Erythema Y dimension	0		2	104-79	VRC01 40mg/kg IV mo(0) + 5mg/kg SC mo(0.5 to 5.5 by 0.5)	T3	None
1	head	Headache	0	0	2	104-79	VRC01 40mg/kg IV mo(0) + 5mg/kg SC mo(0.5 to 5.5 by 0.5)	T3	None
1	ind	Induration	0	0	2	104-79	VRC01 40mg/kg IV mo(0) + 5mg/kg SC mo(0.5 to 5.5 by 0.5)	T3	None
1	ind_area	Induration area (x*y)	0		2	104-79	VRC01 40mg/kg IV mo(0) + 5mg/kg SC mo(0.5 to 5.5 by 0.5)	T3	None
1	ind_dim	Induration max dimension (x or y)	0		2	104-79	VRC01 40mg/kg IV mo(0) + 5mg/kg SC mo(0.5 to 5.5 by 0.5)	T3	None
1	indx	Induration X dimension	0		2	104-79	VRC01 40mg/kg IV mo(0) + 5mg/kg SC mo(0.5 to 5.5 by 0.5)	T3	None
1	indy	Induration Y dimension	0		2	104-79	VRC01 40mg/kg IV mo(0) + 5mg/kg SC mo(0.5 to 5.5 by 0.5)	T3	None
1	lp	Local pain	0	0	2	104-79	VRC01 40mg/kg IV mo(0) + 5mg/kg SC mo(0.5 to 5.5 by 0.5)	T3	None
1	lt	Local tenderness	1	1	2	104-79	VRC01 40mg/kg IV mo(0) + 5mg/kg SC mo(0.5 to 5.5 by 0.5)	T3	Mild
1	mf	Malaise/fatigue	0	0	2	104-79	VRC01 40mg/kg IV mo(0) + 5mg/kg SC mo(0.5 to 5.5 by 0.5)	T3	None
1	myal	Myalgia	0	0	2	104-79	VRC01 40mg/kg IV mo(0) + 5mg/kg SC mo(0.5 to 5.5 by 0.5)	T3	None
1	naus	Nausea	0	0	2	104-79	VRC01 40mg/kg IV mo(0) + 5mg/kg SC mo(0.5 to 5.5 by 0.5)	T3	None
1	paintend	Local pain/tenderness	1	1	2	104-79	VRC01 40mg/kg IV mo(0) + 5mg/kg SC mo(0.5 to 5.5 by 0.5)	T3	Mild
1	systemic	Maximum systemic symptom (excl. temperature)	0	0	2	104-79	VRC01 40mg/kg IV mo(0) + 5mg/kg SC mo(0.5 to 5.5 by 0.5)	T3	None
1	tempc	Temperature Celsius	0	37.1	2	104-79	VRC01 40mg/kg IV mo(0) + 5mg/kg SC mo(0.5 to 5.5 by 0.5)	T3	None
1	vom	Vomiting	0	0	2	104-79	VRC01 40mg/kg IV mo(0) + 5mg/kg SC mo(0.5 to 5.5 by 0.5)	T3	None
2	arth	Arthralgia	0	0	4	104-79	VRC01 40mg/kg IV mo(0) + 5mg/kg SC mo(0.5 to 5.5 by 0.5)	T3	None
2	chill	Chills	0	0	4	104-79	VRC01 40mg/kg IV mo(0) + 5mg/kg SC mo(0.5 to 5.5 by 0.5)	T3	None
2	ery	Erythema	0	0	4	104-79	VRC01 40mg/kg IV mo(0) + 5mg/kg SC mo(0.5 to 5.5 by 0.5)	T3	None
2	eryind	Erythema and/or Induration	0	0	4	104-79	VRC01 40mg/kg IV mo(0) + 5mg/kg SC mo(0.5 to 5.5 by 0.5)	T3	None
2	head	Headache	0	0	4	104-79	VRC01 40mg/kg IV mo(0) + 5mg/kg SC mo(0.5 to 5.5 by 0.5)	T3	None
2	ind	Induration	0	0	4	104-79	VRC01 40mg/kg IV mo(0) + 5mg/kg SC mo(0.5 to 5.5 by 0.5)	T3	None
2	lp	Local pain any site	0	0	4	104-79	VRC01 40mg/kg IV mo(0) + 5mg/kg SC mo(0.5 to 5.5 by 0.5)	T3	None
2	lt	Local tenderness any site	0	0	4	104-79	VRC01 40mg/kg IV mo(0) + 5mg/kg SC mo(0.5 to 5.5 by 0.5)	T3	None
2	mf	Malaise/fatigue	0	0	4	104-79	VRC01 40mg/kg IV mo(0) + 5mg/kg SC mo(0.5 to 5.5 by 0.5)	T3	None
2	myal	Myalgia	0	0	4	104-79	VRC01 40mg/kg IV mo(0) + 5mg/kg SC mo(0.5 to 5.5 by 0.5)	T3	None
2	naus	Nausea	0	0	4	104-79	VRC01 40mg/kg IV mo(0) + 5mg/kg SC mo(0.5 to 5.5 by 0.5)	T3	None
2	paintend	Local pain/tenderness any site	0	0	4	104-79	VRC01 40mg/kg IV mo(0) + 5mg/kg SC mo(0.5 to 5.5 by 0.5)	T3	None
2	s1_ery	Erythema Site 1	0	0	4	104-79	VRC01 40mg/kg IV mo(0) + 5mg/kg SC mo(0.5 to 5.5 by 0.5)	T3	None
2	s1_ery_area	Erythema area (x*y) site 1	0		4	104-79	VRC01 40mg/kg IV mo(0) + 5mg/kg SC mo(0.5 to 5.5 by 0.5)	T3	None
2	s1_ery_dim	Erythema maxdimension (x or y) site 1	0		4	104-79	VRC01 40mg/kg IV mo(0) + 5mg/kg SC mo(0.5 to 5.5 by 0.5)	T3	None
2	s1_eryx	Erythema X dimension site 1	0		4	104-79	VRC01 40mg/kg IV mo(0) + 5mg/kg SC mo(0.5 to 5.5 by 0.5)	T3	None
2	s1_eryy	Erythema Y dimension site 1	0		4	104-79	VRC01 40mg/kg IV mo(0) + 5mg/kg SC mo(0.5 to 5.5 by 0.5)	T3	None
2	s1_ind	Induration site 1	0	0	4	104-79	VRC01 40mg/kg IV mo(0) + 5mg/kg SC mo(0.5 to 5.5 by 0.5)	T3	None
2	s1_ind_area	Induration area (x*y) site 1	0		4	104-79	VRC01 40mg/kg IV mo(0) + 5mg/kg SC mo(0.5 to 5.5 by 0.5)	T3	None
2	s1_ind_dim	Induration max dimension (x or y) site 1	0		4	104-79	VRC01 40mg/kg IV mo(0) + 5mg/kg SC mo(0.5 to 5.5 by 0.5)	T3	None
2	s1_indx	Induration X dimension site 1	0		4	104-79	VRC01 40mg/kg IV mo(0) + 5mg/kg SC mo(0.5 to 5.5 by 0.5)	T3	None
2	s1_indy	Induration Y dimension site 1	0		4	104-79	VRC01 40mg/kg IV mo(0) + 5mg/kg SC mo(0.5 to 5.5 by 0.5)	T3	None
2	s1_lp	Local pain site 1	0	0	4	104-79	VRC01 40mg/kg IV mo(0) + 5mg/kg SC mo(0.5 to 5.5 by 0.5)	T3	None
2	s1_lt	Local tenderness site 1	0	0	4	104-79	VRC01 40mg/kg IV mo(0) + 5mg/kg SC mo(0.5 to 5.5 by 0.5)	T3	None
2	s1_paintend	Local pain/tenderness site 1	0	0	4	104-79	VRC01 40mg/kg IV mo(0) + 5mg/kg SC mo(0.5 to 5.5 by 0.5)	T3	None
2	s2_ery	Erythema Site 2	0	0	4	104-79	VRC01 40mg/kg IV mo(0) + 5mg/kg SC mo(0.5 to 5.5 by 0.5)	T3	None
2	s2_ery_area	Erythema area (x*y) site 2	0		4	104-79	VRC01 40mg/kg IV mo(0) + 5mg/kg SC mo(0.5 to 5.5 by 0.5)	T3	None
2	s2_ery_dim	Erythema maxdimension (x or y) site 2	0		4	104-79	VRC01 40mg/kg IV mo(0) + 5mg/kg SC mo(0.5 to 5.5 by 0.5)	T3	None
2	s2_eryx	Erythema X dimension site 2	0		4	104-79	VRC01 40mg/kg IV mo(0) + 5mg/kg SC mo(0.5 to 5.5 by 0.5)	T3	None
2	s2_eryy	Erythema Y dimension site 2	0		4	104-79	VRC01 40mg/kg IV mo(0) + 5mg/kg SC mo(0.5 to 5.5 by 0.5)	T3	None
2	s2_ind	Induration site 2	0	0	4	104-79	VRC01 40mg/kg IV mo(0) + 5mg/kg SC mo(0.5 to 5.5 by 0.5)	T3	None
2	s2_ind_area	Induration area (x*y) site 2	0		4	104-79	VRC01 40mg/kg IV mo(0) + 5mg/kg SC mo(0.5 to 5.5 by 0.5)	T3	None
2	s2_ind_dim	Induration max dimension (x or y) site 2	0		4	104-79	VRC01 40mg/kg IV mo(0) + 5mg/kg SC mo(0.5 to 5.5 by 0.5)	T3	None
2	s2_indx	Induration X dimension site 2	0		4	104-79	VRC01 40mg/kg IV mo(0) + 5mg/kg SC mo(0.5 to 5.5 by 0.5)	T3	None
2	s2_indy	Induration Y dimension site 2	0		4	104-79	VRC01 40mg/kg IV mo(0) + 5mg/kg SC mo(0.5 to 5.5 by 0.5)	T3	None
2	s2_lp	Local pain site 2	0	0	4	104-79	VRC01 40mg/kg IV mo(0) + 5mg/kg SC mo(0.5 to 5.5 by 0.5)	T3	None
2	s2_lt	Local tenderness site 2	0	0	4	104-79	VRC01 40mg/kg IV mo(0) + 5mg/kg SC mo(0.5 to 5.5 by 0.5)	T3	None
2	s2_paintend	Local pain/tenderness site 2	0	0	4	104-79	VRC01 40mg/kg IV mo(0) + 5mg/kg SC mo(0.5 to 5.5 by 0.5)	T3	None
2	s3_ery	Erythema Site 3	0	0	4	104-79	VRC01 40mg/kg IV mo(0) + 5mg/kg SC mo(0.5 to 5.5 by 0.5)	T3	None
2	s3_ery_area	Erythema area (x*y) site 3	0		4	104-79	VRC01 40mg/kg IV mo(0) + 5mg/kg SC mo(0.5 to 5.5 by 0.5)	T3	None
2	s3_ery_dim	Erythema maxdimension (x or y) site 3	0		4	104-79	VRC01 40mg/kg IV mo(0) + 5mg/kg SC mo(0.5 to 5.5 by 0.5)	T3	None
2	s3_eryx	Erythema X dimension site 3	0		4	104-79	VRC01 40mg/kg IV mo(0) + 5mg/kg SC mo(0.5 to 5.5 by 0.5)	T3	None
2	s3_eryy	Erythema Y dimension site 3	0		4	104-79	VRC01 40mg/kg IV mo(0) + 5mg/kg SC mo(0.5 to 5.5 by 0.5)	T3	None
2	s3_ind	Induration site 3	0	0	4	104-79	VRC01 40mg/kg IV mo(0) + 5mg/kg SC mo(0.5 to 5.5 by 0.5)	T3	None
2	s3_ind_area	Induration area (x*y) site 3	0		4	104-79	VRC01 40mg/kg IV mo(0) + 5mg/kg SC mo(0.5 to 5.5 by 0.5)	T3	None
2	s3_ind_dim	Induration max dimension (x or y) site 3	0		4	104-79	VRC01 40mg/kg IV mo(0) + 5mg/kg SC mo(0.5 to 5.5 by 0.5)	T3	None
2	s3_indx	Induration X dimension site 3	0		4	104-79	VRC01 40mg/kg IV mo(0) + 5mg/kg SC mo(0.5 to 5.5 by 0.5)	T3	None
2	s3_indy	Induration Y dimension site 3	0		4	104-79	VRC01 40mg/kg IV mo(0) + 5mg/kg SC mo(0.5 to 5.5 by 0.5)	T3	None
2	s3_lp	Local pain site 3			4	104-79	VRC01 40mg/kg IV mo(0) + 5mg/kg SC mo(0.5 to 5.5 by 0.5)	T3
2	s3_lt	Local tenderness site 3			4	104-79	VRC01 40mg/kg IV mo(0) + 5mg/kg SC mo(0.5 to 5.5 by 0.5)	T3
2	s3_paintend	Local pain/tenderness site 3			4	104-79	VRC01 40mg/kg IV mo(0) + 5mg/kg SC mo(0.5 to 5.5 by 0.5)	T3
2	s4_ery	Erythema Site 4	0	0	4	104-79	VRC01 40mg/kg IV mo(0) + 5mg/kg SC mo(0.5 to 5.5 by 0.5)	T3	None
2	s4_ery_area	Erythema area (x*y) site 4	0		4	104-79	VRC01 40mg/kg IV mo(0) + 5mg/kg SC mo(0.5 to 5.5 by 0.5)	T3	None
2	s4_ery_dim	Erythema maxdimension (x or y) site 4	0		4	104-79	VRC01 40mg/kg IV mo(0) + 5mg/kg SC mo(0.5 to 5.5 by 0.5)	T3	None
2	s4_eryx	Erythema X dimension site 4	0		4	104-79	VRC01 40mg/kg IV mo(0) + 5mg/kg SC mo(0.5 to 5.5 by 0.5)	T3	None
2	s4_eryy	Erythema Y dimension site 4	0		4	104-79	VRC01 40mg/kg IV mo(0) + 5mg/kg SC mo(0.5 to 5.5 by 0.5)	T3	None
2	s4_ind	Induration site 4	0	0	4	104-79	VRC01 40mg/kg IV mo(0) + 5mg/kg SC mo(0.5 to 5.5 by 0.5)	T3	None
2	s4_ind_area	Induration area (x*y) site 4	0		4	104-79	VRC01 40mg/kg IV mo(0) + 5mg/kg SC mo(0.5 to 5.5 by 0.5)	T3	None
2	s4_ind_dim	Induration max dimension (x or y) site 4	0		4	104-79	VRC01 40mg/kg IV mo(0) + 5mg/kg SC mo(0.5 to 5.5 by 0.5)	T3	None
2	s4_indx	Induration X dimension site 4	0		4	104-79	VRC01 40mg/kg IV mo(0) + 5mg/kg SC mo(0.5 to 5.5 by 0.5)	T3	None
2	s4_indy	Induration Y dimension site 4	0		4	104-79	VRC01 40mg/kg IV mo(0) + 5mg/kg SC mo(0.5 to 5.5 by 0.5)	T3	None
2	s4_lp	Local pain site 4			4	104-79	VRC01 40mg/kg IV mo(0) + 5mg/kg SC mo(0.5 to 5.5 by 0.5)	T3
2	s4_lt	Local tenderness site 4			4	104-79	VRC01 40mg/kg IV mo(0) + 5mg/kg SC mo(0.5 to 5.5 by 0.5)	T3
2	s4_paintend	Local pain/tenderness site 4			4	104-79	VRC01 40mg/kg IV mo(0) + 5mg/kg SC mo(0.5 to 5.5 by 0.5)	T3
2	systemic	Maximum systemic symptom (excl. temperature)	0	0	4	104-79	VRC01 40mg/kg IV mo(0) + 5mg/kg SC mo(0.5 to 5.5 by 0.5)	T3	None
2	tempc	Temperature Celsius	0	37.3	4	104-79	VRC01 40mg/kg IV mo(0) + 5mg/kg SC mo(0.5 to 5.5 by 0.5)	T3	None
2	vom	Vomiting	0	0	4	104-79	VRC01 40mg/kg IV mo(0) + 5mg/kg SC mo(0.5 to 5.5 by 0.5)	T3	None
2	arth	Arthralgia	1	1	4	104-79	VRC01 40mg/kg IV mo(0) + 5mg/kg SC mo(0.5 to 5.5 by 0.5)	T3	Mild
2	chill	Chills	0	0	4	104-79	VRC01 40mg/kg IV mo(0) + 5mg/kg SC mo(0.5 to 5.5 by 0.5)	T3	None
2	ery	Erythema	0	0	4	104-79	VRC01 40mg/kg IV mo(0) + 5mg/kg SC mo(0.5 to 5.5 by 0.5)	T3	None
2	eryind	Erythema and/or Induration	0	0	4	104-79	VRC01 40mg/kg IV mo(0) + 5mg/kg SC mo(0.5 to 5.5 by 0.5)	T3	None
2	head	Headache	0	0	4	104-79	VRC01 40mg/kg IV mo(0) + 5mg/kg SC mo(0.5 to 5.5 by 0.5)	T3	None
2	ind	Induration	0	0	4	104-79	VRC01 40mg/kg IV mo(0) + 5mg/kg SC mo(0.5 to 5.5 by 0.5)	T3	None
2	lp	Local pain any site	0	0	4	104-79	VRC01 40mg/kg IV mo(0) + 5mg/kg SC mo(0.5 to 5.5 by 0.5)	T3	None
2	lt	Local tenderness any site	0	0	4	104-79	VRC01 40mg/kg IV mo(0) + 5mg/kg SC mo(0.5 to 5.5 by 0.5)	T3	None
2	mf	Malaise/fatigue	0	0	4	104-79	VRC01 40mg/kg IV mo(0) + 5mg/kg SC mo(0.5 to 5.5 by 0.5)	T3	None
2	myal	Myalgia	0	0	4	104-79	VRC01 40mg/kg IV mo(0) + 5mg/kg SC mo(0.5 to 5.5 by 0.5)	T3	None
2	naus	Nausea	0	0	4	104-79	VRC01 40mg/kg IV mo(0) + 5mg/kg SC mo(0.5 to 5.5 by 0.5)	T3	None
2	paintend	Local pain/tenderness any site	0	0	4	104-79	VRC01 40mg/kg IV mo(0) + 5mg/kg SC mo(0.5 to 5.5 by 0.5)	T3	None
2	s1_ery	Erythema Site 1	0	0	4	104-79	VRC01 40mg/kg IV mo(0) + 5mg/kg SC mo(0.5 to 5.5 by 0.5)	T3	None
2	s1_ery_area	Erythema area (x*y) site 1	0		4	104-79	VRC01 40mg/kg IV mo(0) + 5mg/kg SC mo(0.5 to 5.5 by 0.5)	T3	None
2	s1_ery_dim	Erythema maxdimension (x or y) site 1	0		4	104-79	VRC01 40mg/kg IV mo(0) + 5mg/kg SC mo(0.5 to 5.5 by 0.5)	T3	None
2	s1_eryx	Erythema X dimension site 1	0		4	104-79	VRC01 40mg/kg IV mo(0) + 5mg/kg SC mo(0.5 to 5.5 by 0.5)	T3	None
2	s1_eryy	Erythema Y dimension site 1	0		4	104-79	VRC01 40mg/kg IV mo(0) + 5mg/kg SC mo(0.5 to 5.5 by 0.5)	T3	None
2	s1_ind	Induration site 1	0	0	4	104-79	VRC01 40mg/kg IV mo(0) + 5mg/kg SC mo(0.5 to 5.5 by 0.5)	T3	None
2	s1_ind_area	Induration area (x*y) site 1	0		4	104-79	VRC01 40mg/kg IV mo(0) + 5mg/kg SC mo(0.5 to 5.5 by 0.5)	T3	None
2	s1_ind_dim	Induration max dimension (x or y) site 1	0		4	104-79	VRC01 40mg/kg IV mo(0) + 5mg/kg SC mo(0.5 to 5.5 by 0.5)	T3	None
2	s1_indx	Induration X dimension site 1	0		4	104-79	VRC01 40mg/kg IV mo(0) + 5mg/kg SC mo(0.5 to 5.5 by 0.5)	T3	None
2	s1_indy	Induration Y dimension site 1	0		4	104-79	VRC01 40mg/kg IV mo(0) + 5mg/kg SC mo(0.5 to 5.5 by 0.5)	T3	None
2	s1_lp	Local pain site 1	0	0	4	104-79	VRC01 40mg/kg IV mo(0) + 5mg/kg SC mo(0.5 to 5.5 by 0.5)	T3	None
2	s1_lt	Local tenderness site 1	0	0	4	104-79	VRC01 40mg/kg IV mo(0) + 5mg/kg SC mo(0.5 to 5.5 by 0.5)	T3	None
2	s1_paintend	Local pain/tenderness site 1	0	0	4	104-79	VRC01 40mg/kg IV mo(0) + 5mg/kg SC mo(0.5 to 5.5 by 0.5)	T3	None
2	s2_ery	Erythema Site 2	0	0	4	104-79	VRC01 40mg/kg IV mo(0) + 5mg/kg SC mo(0.5 to 5.5 by 0.5)	T3	None
2	s2_ery_area	Erythema area (x*y) site 2	0		4	104-79	VRC01 40mg/kg IV mo(0) + 5mg/kg SC mo(0.5 to 5.5 by 0.5)	T3	None
2	s2_ery_dim	Erythema maxdimension (x or y) site 2	0		4	104-79	VRC01 40mg/kg IV mo(0) + 5mg/kg SC mo(0.5 to 5.5 by 0.5)	T3	None
2	s2_eryx	Erythema X dimension site 2	0		4	104-79	VRC01 40mg/kg IV mo(0) + 5mg/kg SC mo(0.5 to 5.5 by 0.5)	T3	None
2	s2_eryy	Erythema Y dimension site 2	0		4	104-79	VRC01 40mg/kg IV mo(0) + 5mg/kg SC mo(0.5 to 5.5 by 0.5)	T3	None
2	s2_ind	Induration site 2	0	0	4	104-79	VRC01 40mg/kg IV mo(0) + 5mg/kg SC mo(0.5 to 5.5 by 0.5)	T3	None
2	s2_ind_area	Induration area (x*y) site 2	0		4	104-79	VRC01 40mg/kg IV mo(0) + 5mg/kg SC mo(0.5 to 5.5 by 0.5)	T3	None
2	s2_ind_dim	Induration max dimension (x or y) site 2	0		4	104-79	VRC01 40mg/kg IV mo(0) + 5mg/kg SC mo(0.5 to 5.5 by 0.5)	T3	None
2	s2_indx	Induration X dimension site 2	0		4	104-79	VRC01 40mg/kg IV mo(0) + 5mg/kg SC mo(0.5 to 5.5 by 0.5)	T3	None
2	s2_indy	Induration Y dimension site 2	0		4	104-79	VRC01 40mg/kg IV mo(0) + 5mg/kg SC mo(0.5 to 5.5 by 0.5)	T3	None
2	s2_lp	Local pain site 2	0	0	4	104-79	VRC01 40mg/kg IV mo(0) + 5mg/kg SC mo(0.5 to 5.5 by 0.5)	T3	None
2	s2_lt	Local tenderness site 2	0	0	4	104-79	VRC01 40mg/kg IV mo(0) + 5mg/kg SC mo(0.5 to 5.5 by 0.5)	T3	None
2	s2_paintend	Local pain/tenderness site 2	0	0	4	104-79	VRC01 40mg/kg IV mo(0) + 5mg/kg SC mo(0.5 to 5.5 by 0.5)	T3	None
2	s3_ery	Erythema Site 3	0	0	4	104-79	VRC01 40mg/kg IV mo(0) + 5mg/kg SC mo(0.5 to 5.5 by 0.5)	T3	None
2	s3_ery_area	Erythema area (x*y) site 3	0		4	104-79	VRC01 40mg/kg IV mo(0) + 5mg/kg SC mo(0.5 to 5.5 by 0.5)	T3	None
2	s3_ery_dim	Erythema maxdimension (x or y) site 3	0		4	104-79	VRC01 40mg/kg IV mo(0) + 5mg/kg SC mo(0.5 to 5.5 by 0.5)	T3	None
2	s3_eryx	Erythema X dimension site 3	0		4	104-79	VRC01 40mg/kg IV mo(0) + 5mg/kg SC mo(0.5 to 5.5 by 0.5)	T3	None
2	s3_eryy	Erythema Y dimension site 3	0		4	104-79	VRC01 40mg/kg IV mo(0) + 5mg/kg SC mo(0.5 to 5.5 by 0.5)	T3	None
2	s3_ind	Induration site 3	0	0	4	104-79	VRC01 40mg/kg IV mo(0) + 5mg/kg SC mo(0.5 to 5.5 by 0.5)	T3	None
2	s3_ind_area	Induration area (x*y) site 3	0		4	104-79	VRC01 40mg/kg IV mo(0) + 5mg/kg SC mo(0.5 to 5.5 by 0.5)	T3	None
2	s3_ind_dim	Induration max dimension (x or y) site 3	0		4	104-79	VRC01 40mg/kg IV mo(0) + 5mg/kg SC mo(0.5 to 5.5 by 0.5)	T3	None
2	s3_indx	Induration X dimension site 3	0		4	104-79	VRC01 40mg/kg IV mo(0) + 5mg/kg SC mo(0.5 to 5.5 by 0.5)	T3	None
2	s3_indy	Induration Y dimension site 3	0		4	104-79	VRC01 40mg/kg IV mo(0) + 5mg/kg SC mo(0.5 to 5.5 by 0.5)	T3	None
2	s3_lp	Local pain site 3			4	104-79	VRC01 40mg/kg IV mo(0) + 5mg/kg SC mo(0.5 to 5.5 by 0.5)	T3
2	s3_lt	Local tenderness site 3			4	104-79	VRC01 40mg/kg IV mo(0) + 5mg/kg SC mo(0.5 to 5.5 by 0.5)	T3
2	s3_paintend	Local pain/tenderness site 3			4	104-79	VRC01 40mg/kg IV mo(0) + 5mg/kg SC mo(0.5 to 5.5 by 0.5)	T3
2	s4_ery	Erythema Site 4	0	0	4	104-79	VRC01 40mg/kg IV mo(0) + 5mg/kg SC mo(0.5 to 5.5 by 0.5)	T3	None
2	s4_ery_area	Erythema area (x*y) site 4	0		4	104-79	VRC01 40mg/kg IV mo(0) + 5mg/kg SC mo(0.5 to 5.5 by 0.5)	T3	None
2	s4_ery_dim	Erythema maxdimension (x or y) site 4	0		4	104-79	VRC01 40mg/kg IV mo(0) + 5mg/kg SC mo(0.5 to 5.5 by 0.5)	T3	None
2	s4_eryx	Erythema X dimension site 4	0		4	104-79	VRC01 40mg/kg IV mo(0) + 5mg/kg SC mo(0.5 to 5.5 by 0.5)	T3	None
2	s4_eryy	Erythema Y dimension site 4	0		4	104-79	VRC01 40mg/kg IV mo(0) + 5mg/kg SC mo(0.5 to 5.5 by 0.5)	T3	None
2	s4_ind	Induration site 4	0	0	4	104-79	VRC01 40mg/kg IV mo(0) + 5mg/kg SC mo(0.5 to 5.5 by 0.5)	T3	None
2	s4_ind_area	Induration area (x*y) site 4	0		4	104-79	VRC01 40mg/kg IV mo(0) + 5mg/kg SC mo(0.5 to 5.5 by 0.5)	T3	None
2	s4_ind_dim	Induration max dimension (x or y) site 4	0		4	104-79	VRC01 40mg/kg IV mo(0) + 5mg/kg SC mo(0.5 to 5.5 by 0.5)	T3	None
2	s4_indx	Induration X dimension site 4	0		4	104-79	VRC01 40mg/kg IV mo(0) + 5mg/kg SC mo(0.5 to 5.5 by 0.5)	T3	None
2	s4_indy	Induration Y dimension site 4	0		4	104-79	VRC01 40mg/kg IV mo(0) + 5mg/kg SC mo(0.5 to 5.5 by 0.5)	T3	None
2	s4_lp	Local pain site 4			4	104-79	VRC01 40mg/kg IV mo(0) + 5mg/kg SC mo(0.5 to 5.5 by 0.5)	T3
2	s4_lt	Local tenderness site 4			4	104-79	VRC01 40mg/kg IV mo(0) + 5mg/kg SC mo(0.5 to 5.5 by 0.5)	T3
2	s4_paintend	Local pain/tenderness site 4			4	104-79	VRC01 40mg/kg IV mo(0) + 5mg/kg SC mo(0.5 to 5.5 by 0.5)	T3
2	systemic	Maximum systemic symptom (excl. temperature)	1	1	4	104-79	VRC01 40mg/kg IV mo(0) + 5mg/kg SC mo(0.5 to 5.5 by 0.5)	T3	Mild
2	tempc	Temperature Celsius	0	36.9	4	104-79	VRC01 40mg/kg IV mo(0) + 5mg/kg SC mo(0.5 to 5.5 by 0.5)	T3	None
2	vom	Vomiting	0	0	4	104-79	VRC01 40mg/kg IV mo(0) + 5mg/kg SC mo(0.5 to 5.5 by 0.5)	T3	None
2	arth	Arthralgia	0	0	4	104-79	VRC01 40mg/kg IV mo(0) + 5mg/kg SC mo(0.5 to 5.5 by 0.5)	T3	None
2	chill	Chills	0	0	4	104-79	VRC01 40mg/kg IV mo(0) + 5mg/kg SC mo(0.5 to 5.5 by 0.5)	T3	None
2	ery	Erythema	0	0	4	104-79	VRC01 40mg/kg IV mo(0) + 5mg/kg SC mo(0.5 to 5.5 by 0.5)	T3	None
2	eryind	Erythema and/or Induration	0	0	4	104-79	VRC01 40mg/kg IV mo(0) + 5mg/kg SC mo(0.5 to 5.5 by 0.5)	T3	None
2	head	Headache	0	0	4	104-79	VRC01 40mg/kg IV mo(0) + 5mg/kg SC mo(0.5 to 5.5 by 0.5)	T3	None
2	ind	Induration	0	0	4	104-79	VRC01 40mg/kg IV mo(0) + 5mg/kg SC mo(0.5 to 5.5 by 0.5)	T3	None
2	lp	Local pain any site	0	0	4	104-79	VRC01 40mg/kg IV mo(0) + 5mg/kg SC mo(0.5 to 5.5 by 0.5)	T3	None
2	lt	Local tenderness any site	1	1	4	104-79	VRC01 40mg/kg IV mo(0) + 5mg/kg SC mo(0.5 to 5.5 by 0.5)	T3	Mild
2	mf	Malaise/fatigue	0	0	4	104-79	VRC01 40mg/kg IV mo(0) + 5mg/kg SC mo(0.5 to 5.5 by 0.5)	T3	None
2	myal	Myalgia	0	0	4	104-79	VRC01 40mg/kg IV mo(0) + 5mg/kg SC mo(0.5 to 5.5 by 0.5)	T3	None
2	naus	Nausea	0	0	4	104-79	VRC01 40mg/kg IV mo(0) + 5mg/kg SC mo(0.5 to 5.5 by 0.5)	T3	None
2	paintend	Local pain/tenderness any site	1	1	4	104-79	VRC01 40mg/kg IV mo(0) + 5mg/kg SC mo(0.5 to 5.5 by 0.5)	T3	Mild
2	s1_ery	Erythema Site 1	0	0	4	104-79	VRC01 40mg/kg IV mo(0) + 5mg/kg SC mo(0.5 to 5.5 by 0.5)	T3	None
2	s1_ery_area	Erythema area (x*y) site 1	0		4	104-79	VRC01 40mg/kg IV mo(0) + 5mg/kg SC mo(0.5 to 5.5 by 0.5)	T3	None
2	s1_ery_dim	Erythema maxdimension (x or y) site 1	0		4	104-79	VRC01 40mg/kg IV mo(0) + 5mg/kg SC mo(0.5 to 5.5 by 0.5)	T3	None
2	s1_eryx	Erythema X dimension site 1	0		4	104-79	VRC01 40mg/kg IV mo(0) + 5mg/kg SC mo(0.5 to 5.5 by 0.5)	T3	None
2	s1_eryy	Erythema Y dimension site 1	0		4	104-79	VRC01 40mg/kg IV mo(0) + 5mg/kg SC mo(0.5 to 5.5 by 0.5)	T3	None
2	s1_ind	Induration site 1	0	0	4	104-79	VRC01 40mg/kg IV mo(0) + 5mg/kg SC mo(0.5 to 5.5 by 0.5)	T3	None
2	s1_ind_area	Induration area (x*y) site 1	0		4	104-79	VRC01 40mg/kg IV mo(0) + 5mg/kg SC mo(0.5 to 5.5 by 0.5)	T3	None
2	s1_ind_dim	Induration max dimension (x or y) site 1	0		4	104-79	VRC01 40mg/kg IV mo(0) + 5mg/kg SC mo(0.5 to 5.5 by 0.5)	T3	None
2	s1_indx	Induration X dimension site 1	0		4	104-79	VRC01 40mg/kg IV mo(0) + 5mg/kg SC mo(0.5 to 5.5 by 0.5)	T3	None
2	s1_indy	Induration Y dimension site 1	0		4	104-79	VRC01 40mg/kg IV mo(0) + 5mg/kg SC mo(0.5 to 5.5 by 0.5)	T3	None
2	s1_lp	Local pain site 1	0	0	4	104-79	VRC01 40mg/kg IV mo(0) + 5mg/kg SC mo(0.5 to 5.5 by 0.5)	T3	None
2	s1_lt	Local tenderness site 1	1	1	4	104-79	VRC01 40mg/kg IV mo(0) + 5mg/kg SC mo(0.5 to 5.5 by 0.5)	T3	Mild
2	s1_paintend	Local pain/tenderness site 1	1	1	4	104-79	VRC01 40mg/kg IV mo(0) + 5mg/kg SC mo(0.5 to 5.5 by 0.5)	T3	Mild
2	s2_ery	Erythema Site 2	0	0	4	104-79	VRC01 40mg/kg IV mo(0) + 5mg/kg SC mo(0.5 to 5.5 by 0.5)	T3	None
2	s2_ery_area	Erythema area (x*y) site 2	0		4	104-79	VRC01 40mg/kg IV mo(0) + 5mg/kg SC mo(0.5 to 5.5 by 0.5)	T3	None
2	s2_ery_dim	Erythema maxdimension (x or y) site 2	0		4	104-79	VRC01 40mg/kg IV mo(0) + 5mg/kg SC mo(0.5 to 5.5 by 0.5)	T3	None
2	s2_eryx	Erythema X dimension site 2	0		4	104-79	VRC01 40mg/kg IV mo(0) + 5mg/kg SC mo(0.5 to 5.5 by 0.5)	T3	None
2	s2_eryy	Erythema Y dimension site 2	0		4	104-79	VRC01 40mg/kg IV mo(0) + 5mg/kg SC mo(0.5 to 5.5 by 0.5)	T3	None
2	s2_ind	Induration site 2	0	0	4	104-79	VRC01 40mg/kg IV mo(0) + 5mg/kg SC mo(0.5 to 5.5 by 0.5)	T3	None
2	s2_ind_area	Induration area (x*y) site 2	0		4	104-79	VRC01 40mg/kg IV mo(0) + 5mg/kg SC mo(0.5 to 5.5 by 0.5)	T3	None
2	s2_ind_dim	Induration max dimension (x or y) site 2	0		4	104-79	VRC01 40mg/kg IV mo(0) + 5mg/kg SC mo(0.5 to 5.5 by 0.5)	T3	None
2	s2_indx	Induration X dimension site 2	0		4	104-79	VRC01 40mg/kg IV mo(0) + 5mg/kg SC mo(0.5 to 5.5 by 0.5)	T3	None
2	s2_indy	Induration Y dimension site 2	0		4	104-79	VRC01 40mg/kg IV mo(0) + 5mg/kg SC mo(0.5 to 5.5 by 0.5)	T3	None
2	s2_lp	Local pain site 2	0	0	4	104-79	VRC01 40mg/kg IV mo(0) + 5mg/kg SC mo(0.5 to 5.5 by 0.5)	T3	None
2	s2_lt	Local tenderness site 2	1	1	4	104-79	VRC01 40mg/kg IV mo(0) + 5mg/kg SC mo(0.5 to 5.5 by 0.5)	T3	Mild
2	s2_paintend	Local pain/tenderness site 2	1	1	4	104-79	VRC01 40mg/kg IV mo(0) + 5mg/kg SC mo(0.5 to 5.5 by 0.5)	T3	Mild
2	s3_ery	Erythema Site 3	0	0	4	104-79	VRC01 40mg/kg IV mo(0) + 5mg/kg SC mo(0.5 to 5.5 by 0.5)	T3	None
2	s3_ery_area	Erythema area (x*y) site 3	0		4	104-79	VRC01 40mg/kg IV mo(0) + 5mg/kg SC mo(0.5 to 5.5 by 0.5)	T3	None
2	s3_ery_dim	Erythema maxdimension (x or y) site 3	0		4	104-79	VRC01 40mg/kg IV mo(0) + 5mg/kg SC mo(0.5 to 5.5 by 0.5)	T3	None
2	s3_eryx	Erythema X dimension site 3	0		4	104-79	VRC01 40mg/kg IV mo(0) + 5mg/kg SC mo(0.5 to 5.5 by 0.5)	T3	None
2	s3_eryy	Erythema Y dimension site 3	0		4	104-79	VRC01 40mg/kg IV mo(0) + 5mg/kg SC mo(0.5 to 5.5 by 0.5)	T3	None
2	s3_ind	Induration site 3	0	0	4	104-79	VRC01 40mg/kg IV mo(0) + 5mg/kg SC mo(0.5 to 5.5 by 0.5)	T3	None
2	s3_ind_area	Induration area (x*y) site 3	0		4	104-79	VRC01 40mg/kg IV mo(0) + 5mg/kg SC mo(0.5 to 5.5 by 0.5)	T3	None
2	s3_ind_dim	Induration max dimension (x or y) site 3	0		4	104-79	VRC01 40mg/kg IV mo(0) + 5mg/kg SC mo(0.5 to 5.5 by 0.5)	T3	None
2	s3_indx	Induration X dimension site 3	0		4	104-79	VRC01 40mg/kg IV mo(0) + 5mg/kg SC mo(0.5 to 5.5 by 0.5)	T3	None
2	s3_indy	Induration Y dimension site 3	0		4	104-79	VRC01 40mg/kg IV mo(0) + 5mg/kg SC mo(0.5 to 5.5 by 0.5)	T3	None
2	s3_lp	Local pain site 3			4	104-79	VRC01 40mg/kg IV mo(0) + 5mg/kg SC mo(0.5 to 5.5 by 0.5)	T3
2	s3_lt	Local tenderness site 3			4	104-79	VRC01 40mg/kg IV mo(0) + 5mg/kg SC mo(0.5 to 5.5 by 0.5)	T3
2	s3_paintend	Local pain/tenderness site 3			4	104-79	VRC01 40mg/kg IV mo(0) + 5mg/kg SC mo(0.5 to 5.5 by 0.5)	T3
2	s4_ery	Erythema Site 4	0	0	4	104-79	VRC01 40mg/kg IV mo(0) + 5mg/kg SC mo(0.5 to 5.5 by 0.5)	T3	None
2	s4_ery_area	Erythema area (x*y) site 4	0		4	104-79	VRC01 40mg/kg IV mo(0) + 5mg/kg SC mo(0.5 to 5.5 by 0.5)	T3	None
2	s4_ery_dim	Erythema maxdimension (x or y) site 4	0		4	104-79	VRC01 40mg/kg IV mo(0) + 5mg/kg SC mo(0.5 to 5.5 by 0.5)	T3	None
2	s4_eryx	Erythema X dimension site 4	0		4	104-79	VRC01 40mg/kg IV mo(0) + 5mg/kg SC mo(0.5 to 5.5 by 0.5)	T3	None
2	s4_eryy	Erythema Y dimension site 4	0		4	104-79	VRC01 40mg/kg IV mo(0) + 5mg/kg SC mo(0.5 to 5.5 by 0.5)	T3	None
2	s4_ind	Induration site 4	0	0	4	104-79	VRC01 40mg/kg IV mo(0) + 5mg/kg SC mo(0.5 to 5.5 by 0.5)	T3	None
2	s4_ind_area	Induration area (x*y) site 4	0		4	104-79	VRC01 40mg/kg IV mo(0) + 5mg/kg SC mo(0.5 to 5.5 by 0.5)	T3	None
2	s4_ind_dim	Induration max dimension (x or y) site 4	0		4	104-79	VRC01 40mg/kg IV mo(0) + 5mg/kg SC mo(0.5 to 5.5 by 0.5)	T3	None
2	s4_indx	Induration X dimension site 4	0		4	104-79	VRC01 40mg/kg IV mo(0) + 5mg/kg SC mo(0.5 to 5.5 by 0.5)	T3	None
2	s4_indy	Induration Y dimension site 4	0		4	104-79	VRC01 40mg/kg IV mo(0) + 5mg/kg SC mo(0.5 to 5.5 by 0.5)	T3	None
2	s4_lp	Local pain site 4			4	104-79	VRC01 40mg/kg IV mo(0) + 5mg/kg SC mo(0.5 to 5.5 by 0.5)	T3
2	s4_lt	Local tenderness site 4			4	104-79	VRC01 40mg/kg IV mo(0) + 5mg/kg SC mo(0.5 to 5.5 by 0.5)	T3
2	s4_paintend	Local pain/tenderness site 4			4	104-79	VRC01 40mg/kg IV mo(0) + 5mg/kg SC mo(0.5 to 5.5 by 0.5)	T3
2	systemic	Maximum systemic symptom (excl. temperature)	0	0	4	104-79	VRC01 40mg/kg IV mo(0) + 5mg/kg SC mo(0.5 to 5.5 by 0.5)	T3	None
2	tempc	Temperature Celsius	0	36.9	4	104-79	VRC01 40mg/kg IV mo(0) + 5mg/kg SC mo(0.5 to 5.5 by 0.5)	T3	None
2	vom	Vomiting	0	0	4	104-79	VRC01 40mg/kg IV mo(0) + 5mg/kg SC mo(0.5 to 5.5 by 0.5)	T3	None
2	arth	Arthralgia	1	1	4	104-79	VRC01 40mg/kg IV mo(0) + 5mg/kg SC mo(0.5 to 5.5 by 0.5)	T3	Mild
2	chill	Chills			4	104-79	VRC01 40mg/kg IV mo(0) + 5mg/kg SC mo(0.5 to 5.5 by 0.5)	T3
2	ery	Erythema	0	0	4	104-79	VRC01 40mg/kg IV mo(0) + 5mg/kg SC mo(0.5 to 5.5 by 0.5)	T3	None
2	eryind	Erythema and/or Induration	0	0	4	104-79	VRC01 40mg/kg IV mo(0) + 5mg/kg SC mo(0.5 to 5.5 by 0.5)	T3	None
2	head	Headache			4	104-79	VRC01 40mg/kg IV mo(0) + 5mg/kg SC mo(0.5 to 5.5 by 0.5)	T3
2	ind	Induration	0	0	4	104-79	VRC01 40mg/kg IV mo(0) + 5mg/kg SC mo(0.5 to 5.5 by 0.5)	T3	None
2	lp	Local pain any site			4	104-79	VRC01 40mg/kg IV mo(0) + 5mg/kg SC mo(0.5 to 5.5 by 0.5)	T3
2	lt	Local tenderness any site			4	104-79	VRC01 40mg/kg IV mo(0) + 5mg/kg SC mo(0.5 to 5.5 by 0.5)	T3
2	mf	Malaise/fatigue			4	104-79	VRC01 40mg/kg IV mo(0) + 5mg/kg SC mo(0.5 to 5.5 by 0.5)	T3
2	myal	Myalgia			4	104-79	VRC01 40mg/kg IV mo(0) + 5mg/kg SC mo(0.5 to 5.5 by 0.5)	T3
2	naus	Nausea			4	104-79	VRC01 40mg/kg IV mo(0) + 5mg/kg SC mo(0.5 to 5.5 by 0.5)	T3
2	paintend	Local pain/tenderness any site			4	104-79	VRC01 40mg/kg IV mo(0) + 5mg/kg SC mo(0.5 to 5.5 by 0.5)	T3
2	s1_ery	Erythema Site 1	0	0	4	104-79	VRC01 40mg/kg IV mo(0) + 5mg/kg SC mo(0.5 to 5.5 by 0.5)	T3	None
2	s1_ery_area	Erythema area (x*y) site 1	0		4	104-79	VRC01 40mg/kg IV mo(0) + 5mg/kg SC mo(0.5 to 5.5 by 0.5)	T3	None
2	s1_ery_dim	Erythema maxdimension (x or y) site 1	0		4	104-79	VRC01 40mg/kg IV mo(0) + 5mg/kg SC mo(0.5 to 5.5 by 0.5)	T3	None
2	s1_eryx	Erythema X dimension site 1	0		4	104-79	VRC01 40mg/kg IV mo(0) + 5mg/kg SC mo(0.5 to 5.5 by 0.5)	T3	None
2	s1_eryy	Erythema Y dimension site 1	0		4	104-79	VRC01 40mg/kg IV mo(0) + 5mg/kg SC mo(0.5 to 5.5 by 0.5)	T3	None
2	s1_ind	Induration site 1	0	0	4	104-79	VRC01 40mg/kg IV mo(0) + 5mg/kg SC mo(0.5 to 5.5 by 0.5)	T3	None
2	s1_ind_area	Induration area (x*y) site 1	0		4	104-79	VRC01 40mg/kg IV mo(0) + 5mg/kg SC mo(0.5 to 5.5 by 0.5)	T3	None
2	s1_ind_dim	Induration max dimension (x or y) site 1	0		4	104-79	VRC01 40mg/kg IV mo(0) + 5mg/kg SC mo(0.5 to 5.5 by 0.5)	T3	None
2	s1_indx	Induration X dimension site 1	0		4	104-79	VRC01 40mg/kg IV mo(0) + 5mg/kg SC mo(0.5 to 5.5 by 0.5)	T3	None
2	s1_indy	Induration Y dimension site 1	0		4	104-79	VRC01 40mg/kg IV mo(0) + 5mg/kg SC mo(0.5 to 5.5 by 0.5)	T3	None
2	s1_lp	Local pain site 1			4	104-79	VRC01 40mg/kg IV mo(0) + 5mg/kg SC mo(0.5 to 5.5 by 0.5)	T3
2	s1_lt	Local tenderness site 1			4	104-79	VRC01 40mg/kg IV mo(0) + 5mg/kg SC mo(0.5 to 5.5 by 0.5)	T3
2	s1_paintend	Local pain/tenderness site 1			4	104-79	VRC01 40mg/kg IV mo(0) + 5mg/kg SC mo(0.5 to 5.5 by 0.5)	T3
2	s2_ery	Erythema Site 2	0	0	4	104-79	VRC01 40mg/kg IV mo(0) + 5mg/kg SC mo(0.5 to 5.5 by 0.5)	T3	None
2	s2_ery_area	Erythema area (x*y) site 2	0		4	104-79	VRC01 40mg/kg IV mo(0) + 5mg/kg SC mo(0.5 to 5.5 by 0.5)	T3	None
2	s2_ery_dim	Erythema maxdimension (x or y) site 2	0		4	104-79	VRC01 40mg/kg IV mo(0) + 5mg/kg SC mo(0.5 to 5.5 by 0.5)	T3	None
2	s2_eryx	Erythema X dimension site 2	0		4	104-79	VRC01 40mg/kg IV mo(0) + 5mg/kg SC mo(0.5 to 5.5 by 0.5)	T3	None
2	s2_eryy	Erythema Y dimension site 2	0		4	104-79	VRC01 40mg/kg IV mo(0) + 5mg/kg SC mo(0.5 to 5.5 by 0.5)	T3	None
2	s2_ind	Induration site 2	0	0	4	104-79	VRC01 40mg/kg IV mo(0) + 5mg/kg SC mo(0.5 to 5.5 by 0.5)	T3	None
2	s2_ind_area	Induration area (x*y) site 2	0		4	104-79	VRC01 40mg/kg IV mo(0) + 5mg/kg SC mo(0.5 to 5.5 by 0.5)	T3	None
2	s2_ind_dim	Induration max dimension (x or y) site 2	0		4	104-79	VRC01 40mg/kg IV mo(0) + 5mg/kg SC mo(0.5 to 5.5 by 0.5)	T3	None
2	s2_indx	Induration X dimension site 2	0		4	104-79	VRC01 40mg/kg IV mo(0) + 5mg/kg SC mo(0.5 to 5.5 by 0.5)	T3	None
2	s2_indy	Induration Y dimension site 2	0		4	104-79	VRC01 40mg/kg IV mo(0) + 5mg/kg SC mo(0.5 to 5.5 by 0.5)	T3	None
2	s2_lp	Local pain site 2			4	104-79	VRC01 40mg/kg IV mo(0) + 5mg/kg SC mo(0.5 to 5.5 by 0.5)	T3
2	s2_lt	Local tenderness site 2			4	104-79	VRC01 40mg/kg IV mo(0) + 5mg/kg SC mo(0.5 to 5.5 by 0.5)	T3
2	s2_paintend	Local pain/tenderness site 2			4	104-79	VRC01 40mg/kg IV mo(0) + 5mg/kg SC mo(0.5 to 5.5 by 0.5)	T3
2	s3_ery	Erythema Site 3	0	0	4	104-79	VRC01 40mg/kg IV mo(0) + 5mg/kg SC mo(0.5 to 5.5 by 0.5)	T3	None
2	s3_ery_area	Erythema area (x*y) site 3	0		4	104-79	VRC01 40mg/kg IV mo(0) + 5mg/kg SC mo(0.5 to 5.5 by 0.5)	T3	None
2	s3_ery_dim	Erythema maxdimension (x or y) site 3	0		4	104-79	VRC01 40mg/kg IV mo(0) + 5mg/kg SC mo(0.5 to 5.5 by 0.5)	T3	None
2	s3_eryx	Erythema X dimension site 3	0		4	104-79	VRC01 40mg/kg IV mo(0) + 5mg/kg SC mo(0.5 to 5.5 by 0.5)	T3	None
2	s3_eryy	Erythema Y dimension site 3	0		4	104-79	VRC01 40mg/kg IV mo(0) + 5mg/kg SC mo(0.5 to 5.5 by 0.5)	T3	None
2	s3_ind	Induration site 3	0	0	4	104-79	VRC01 40mg/kg IV mo(0) + 5mg/kg SC mo(0.5 to 5.5 by 0.5)	T3	None
2	s3_ind_area	Induration area (x*y) site 3	0		4	104-79	VRC01 40mg/kg IV mo(0) + 5mg/kg SC mo(0.5 to 5.5 by 0.5)	T3	None
2	s3_ind_dim	Induration max dimension (x or y) site 3	0		4	104-79	VRC01 40mg/kg IV mo(0) + 5mg/kg SC mo(0.5 to 5.5 by 0.5)	T3	None
2	s3_indx	Induration X dimension site 3	0		4	104-79	VRC01 40mg/kg IV mo(0) + 5mg/kg SC mo(0.5 to 5.5 by 0.5)	T3	None
2	s3_indy	Induration Y dimension site 3	0		4	104-79	VRC01 40mg/kg IV mo(0) + 5mg/kg SC mo(0.5 to 5.5 by 0.5)	T3	None
2	s3_lp	Local pain site 3			4	104-79	VRC01 40mg/kg IV mo(0) + 5mg/kg SC mo(0.5 to 5.5 by 0.5)	T3
2	s3_lt	Local tenderness site 3			4	104-79	VRC01 40mg/kg IV mo(0) + 5mg/kg SC mo(0.5 to 5.5 by 0.5)	T3
2	s3_paintend	Local pain/tenderness site 3			4	104-79	VRC01 40mg/kg IV mo(0) + 5mg/kg SC mo(0.5 to 5.5 by 0.5)	T3
2	s4_ery	Erythema Site 4	0	0	4	104-79	VRC01 40mg/kg IV mo(0) + 5mg/kg SC mo(0.5 to 5.5 by 0.5)	T3	None
2	s4_ery_area	Erythema area (x*y) site 4	0		4	104-79	VRC01 40mg/kg IV mo(0) + 5mg/kg SC mo(0.5 to 5.5 by 0.5)	T3	None
2	s4_ery_dim	Erythema maxdimension (x or y) site 4	0		4	104-79	VRC01 40mg/kg IV mo(0) + 5mg/kg SC mo(0.5 to 5.5 by 0.5)	T3	None
2	s4_eryx	Erythema X dimension site 4	0		4	104-79	VRC01 40mg/kg IV mo(0) + 5mg/kg SC mo(0.5 to 5.5 by 0.5)	T3	None
2	s4_eryy	Erythema Y dimension site 4	0		4	104-79	VRC01 40mg/kg IV mo(0) + 5mg/kg SC mo(0.5 to 5.5 by 0.5)	T3	None
2	s4_ind	Induration site 4	0	0	4	104-79	VRC01 40mg/kg IV mo(0) + 5mg/kg SC mo(0.5 to 5.5 by 0.5)	T3	None
2	s4_ind_area	Induration area (x*y) site 4	0		4	104-79	VRC01 40mg/kg IV mo(0) + 5mg/kg SC mo(0.5 to 5.5 by 0.5)	T3	None
2	s4_ind_dim	Induration max dimension (x or y) site 4	0		4	104-79	VRC01 40mg/kg IV mo(0) + 5mg/kg SC mo(0.5 to 5.5 by 0.5)	T3	None
2	s4_indx	Induration X dimension site 4	0		4	104-79	VRC01 40mg/kg IV mo(0) + 5mg/kg SC mo(0.5 to 5.5 by 0.5)	T3	None
2	s4_indy	Induration Y dimension site 4	0		4	104-79	VRC01 40mg/kg IV mo(0) + 5mg/kg SC mo(0.5 to 5.5 by 0.5)	T3	None
2	s4_lp	Local pain site 4			4	104-79	VRC01 40mg/kg IV mo(0) + 5mg/kg SC mo(0.5 to 5.5 by 0.5)	T3
2	s4_lt	Local tenderness site 4			4	104-79	VRC01 40mg/kg IV mo(0) + 5mg/kg SC mo(0.5 to 5.5 by 0.5)	T3
2	s4_paintend	Local pain/tenderness site 4			4	104-79	VRC01 40mg/kg IV mo(0) + 5mg/kg SC mo(0.5 to 5.5 by 0.5)	T3
2	systemic	Maximum systemic symptom (excl. temperature)	1	1	4	104-79	VRC01 40mg/kg IV mo(0) + 5mg/kg SC mo(0.5 to 5.5 by 0.5)	T3	Mild
2	tempc	Temperature Celsius			4	104-79	VRC01 40mg/kg IV mo(0) + 5mg/kg SC mo(0.5 to 5.5 by 0.5)	T3
2	vom	Vomiting			4	104-79	VRC01 40mg/kg IV mo(0) + 5mg/kg SC mo(0.5 to 5.5 by 0.5)	T3
2	arth	Arthralgia	1	1	4	104-79	VRC01 40mg/kg IV mo(0) + 5mg/kg SC mo(0.5 to 5.5 by 0.5)	T3	Mild
2	chill	Chills	0	0	4	104-79	VRC01 40mg/kg IV mo(0) + 5mg/kg SC mo(0.5 to 5.5 by 0.5)	T3	None
2	ery	Erythema	0	0	4	104-79	VRC01 40mg/kg IV mo(0) + 5mg/kg SC mo(0.5 to 5.5 by 0.5)	T3	None
2	eryind	Erythema and/or Induration	0	0	4	104-79	VRC01 40mg/kg IV mo(0) + 5mg/kg SC mo(0.5 to 5.5 by 0.5)	T3	None
2	head	Headache	0	0	4	104-79	VRC01 40mg/kg IV mo(0) + 5mg/kg SC mo(0.5 to 5.5 by 0.5)	T3	None
2	ind	Induration	0	0	4	104-79	VRC01 40mg/kg IV mo(0) + 5mg/kg SC mo(0.5 to 5.5 by 0.5)	T3	None
2	lp	Local pain any site	0	0	4	104-79	VRC01 40mg/kg IV mo(0) + 5mg/kg SC mo(0.5 to 5.5 by 0.5)	T3	None
2	lt	Local tenderness any site	0	0	4	104-79	VRC01 40mg/kg IV mo(0) + 5mg/kg SC mo(0.5 to 5.5 by 0.5)	T3	None
2	mf	Malaise/fatigue	0	0	4	104-79	VRC01 40mg/kg IV mo(0) + 5mg/kg SC mo(0.5 to 5.5 by 0.5)	T3	None
2	myal	Myalgia	1	1	4	104-79	VRC01 40mg/kg IV mo(0) + 5mg/kg SC mo(0.5 to 5.5 by 0.5)	T3	Mild
2	naus	Nausea	0	0	4	104-79	VRC01 40mg/kg IV mo(0) + 5mg/kg SC mo(0.5 to 5.5 by 0.5)	T3	None
2	paintend	Local pain/tenderness any site	0	0	4	104-79	VRC01 40mg/kg IV mo(0) + 5mg/kg SC mo(0.5 to 5.5 by 0.5)	T3	None
2	s1_ery	Erythema Site 1	0	0	4	104-79	VRC01 40mg/kg IV mo(0) + 5mg/kg SC mo(0.5 to 5.5 by 0.5)	T3	None
2	s1_ery_area	Erythema area (x*y) site 1	0		4	104-79	VRC01 40mg/kg IV mo(0) + 5mg/kg SC mo(0.5 to 5.5 by 0.5)	T3	None
2	s1_ery_dim	Erythema maxdimension (x or y) site 1	0		4	104-79	VRC01 40mg/kg IV mo(0) + 5mg/kg SC mo(0.5 to 5.5 by 0.5)	T3	None
2	s1_eryx	Erythema X dimension site 1	0		4	104-79	VRC01 40mg/kg IV mo(0) + 5mg/kg SC mo(0.5 to 5.5 by 0.5)	T3	None
2	s1_eryy	Erythema Y dimension site 1	0		4	104-79	VRC01 40mg/kg IV mo(0) + 5mg/kg SC mo(0.5 to 5.5 by 0.5)	T3	None
2	s1_ind	Induration site 1	0	0	4	104-79	VRC01 40mg/kg IV mo(0) + 5mg/kg SC mo(0.5 to 5.5 by 0.5)	T3	None
2	s1_ind_area	Induration area (x*y) site 1	0		4	104-79	VRC01 40mg/kg IV mo(0) + 5mg/kg SC mo(0.5 to 5.5 by 0.5)	T3	None
2	s1_ind_dim	Induration max dimension (x or y) site 1	0		4	104-79	VRC01 40mg/kg IV mo(0) + 5mg/kg SC mo(0.5 to 5.5 by 0.5)	T3	None
2	s1_indx	Induration X dimension site 1	0		4	104-79	VRC01 40mg/kg IV mo(0) + 5mg/kg SC mo(0.5 to 5.5 by 0.5)	T3	None
2	s1_indy	Induration Y dimension site 1	0		4	104-79	VRC01 40mg/kg IV mo(0) + 5mg/kg SC mo(0.5 to 5.5 by 0.5)	T3	None
2	s1_lp	Local pain site 1	0	0	4	104-79	VRC01 40mg/kg IV mo(0) + 5mg/kg SC mo(0.5 to 5.5 by 0.5)	T3	None
2	s1_lt	Local tenderness site 1	0	0	4	104-79	VRC01 40mg/kg IV mo(0) + 5mg/kg SC mo(0.5 to 5.5 by 0.5)	T3	None
2	s1_paintend	Local pain/tenderness site 1	0	0	4	104-79	VRC01 40mg/kg IV mo(0) + 5mg/kg SC mo(0.5 to 5.5 by 0.5)	T3	None
2	s2_ery	Erythema Site 2	0	0	4	104-79	VRC01 40mg/kg IV mo(0) + 5mg/kg SC mo(0.5 to 5.5 by 0.5)	T3	None
2	s2_ery_area	Erythema area (x*y) site 2	0		4	104-79	VRC01 40mg/kg IV mo(0) + 5mg/kg SC mo(0.5 to 5.5 by 0.5)	T3	None
2	s2_ery_dim	Erythema maxdimension (x or y) site 2	0		4	104-79	VRC01 40mg/kg IV mo(0) + 5mg/kg SC mo(0.5 to 5.5 by 0.5)	T3	None
2	s2_eryx	Erythema X dimension site 2	0		4	104-79	VRC01 40mg/kg IV mo(0) + 5mg/kg SC mo(0.5 to 5.5 by 0.5)	T3	None
2	s2_eryy	Erythema Y dimension site 2	0		4	104-79	VRC01 40mg/kg IV mo(0) + 5mg/kg SC mo(0.5 to 5.5 by 0.5)	T3	None
2	s2_ind	Induration site 2	0	0	4	104-79	VRC01 40mg/kg IV mo(0) + 5mg/kg SC mo(0.5 to 5.5 by 0.5)	T3	None
2	s2_ind_area	Induration area (x*y) site 2	0		4	104-79	VRC01 40mg/kg IV mo(0) + 5mg/kg SC mo(0.5 to 5.5 by 0.5)	T3	None
2	s2_ind_dim	Induration max dimension (x or y) site 2	0		4	104-79	VRC01 40mg/kg IV mo(0) + 5mg/kg SC mo(0.5 to 5.5 by 0.5)	T3	None
2	s2_indx	Induration X dimension site 2	0		4	104-79	VRC01 40mg/kg IV mo(0) + 5mg/kg SC mo(0.5 to 5.5 by 0.5)	T3	None
2	s2_indy	Induration Y dimension site 2	0		4	104-79	VRC01 40mg/kg IV mo(0) + 5mg/kg SC mo(0.5 to 5.5 by 0.5)	T3	None
2	s2_lp	Local pain site 2	0	0	4	104-79	VRC01 40mg/kg IV mo(0) + 5mg/kg SC mo(0.5 to 5.5 by 0.5)	T3	None
2	s2_lt	Local tenderness site 2	0	0	4	104-79	VRC01 40mg/kg IV mo(0) + 5mg/kg SC mo(0.5 to 5.5 by 0.5)	T3	None
2	s2_paintend	Local pain/tenderness site 2	0	0	4	104-79	VRC01 40mg/kg IV mo(0) + 5mg/kg SC mo(0.5 to 5.5 by 0.5)	T3	None
2	s3_ery	Erythema Site 3	0	0	4	104-79	VRC01 40mg/kg IV mo(0) + 5mg/kg SC mo(0.5 to 5.5 by 0.5)	T3	None
2	s3_ery_area	Erythema area (x*y) site 3	0		4	104-79	VRC01 40mg/kg IV mo(0) + 5mg/kg SC mo(0.5 to 5.5 by 0.5)	T3	None
2	s3_ery_dim	Erythema maxdimension (x or y) site 3	0		4	104-79	VRC01 40mg/kg IV mo(0) + 5mg/kg SC mo(0.5 to 5.5 by 0.5)	T3	None
2	s3_eryx	Erythema X dimension site 3	0		4	104-79	VRC01 40mg/kg IV mo(0) + 5mg/kg SC mo(0.5 to 5.5 by 0.5)	T3	None
2	s3_eryy	Erythema Y dimension site 3	0		4	104-79	VRC01 40mg/kg IV mo(0) + 5mg/kg SC mo(0.5 to 5.5 by 0.5)	T3	None
2	s3_ind	Induration site 3	0	0	4	104-79	VRC01 40mg/kg IV mo(0) + 5mg/kg SC mo(0.5 to 5.5 by 0.5)	T3	None
2	s3_ind_area	Induration area (x*y) site 3	0		4	104-79	VRC01 40mg/kg IV mo(0) + 5mg/kg SC mo(0.5 to 5.5 by 0.5)	T3	None
2	s3_ind_dim	Induration max dimension (x or y) site 3	0		4	104-79	VRC01 40mg/kg IV mo(0) + 5mg/kg SC mo(0.5 to 5.5 by 0.5)	T3	None
2	s3_indx	Induration X dimension site 3	0		4	104-79	VRC01 40mg/kg IV mo(0) + 5mg/kg SC mo(0.5 to 5.5 by 0.5)	T3	None
2	s3_indy	Induration Y dimension site 3	0		4	104-79	VRC01 40mg/kg IV mo(0) + 5mg/kg SC mo(0.5 to 5.5 by 0.5)	T3	None
2	s3_lp	Local pain site 3			4	104-79	VRC01 40mg/kg IV mo(0) + 5mg/kg SC mo(0.5 to 5.5 by 0.5)	T3
2	s3_lt	Local tenderness site 3			4	104-79	VRC01 40mg/kg IV mo(0) + 5mg/kg SC mo(0.5 to 5.5 by 0.5)	T3
2	s3_paintend	Local pain/tenderness site 3			4	104-79	VRC01 40mg/kg IV mo(0) + 5mg/kg SC mo(0.5 to 5.5 by 0.5)	T3
2	s4_ery	Erythema Site 4	0	0	4	104-79	VRC01 40mg/kg IV mo(0) + 5mg/kg SC mo(0.5 to 5.5 by 0.5)	T3	None
2	s4_ery_area	Erythema area (x*y) site 4	0		4	104-79	VRC01 40mg/kg IV mo(0) + 5mg/kg SC mo(0.5 to 5.5 by 0.5)	T3	None
2	s4_ery_dim	Erythema maxdimension (x or y) site 4	0		4	104-79	VRC01 40mg/kg IV mo(0) + 5mg/kg SC mo(0.5 to 5.5 by 0.5)	T3	None
2	s4_eryx	Erythema X dimension site 4	0		4	104-79	VRC01 40mg/kg IV mo(0) + 5mg/kg SC mo(0.5 to 5.5 by 0.5)	T3	None
2	s4_eryy	Erythema Y dimension site 4	0		4	104-79	VRC01 40mg/kg IV mo(0) + 5mg/kg SC mo(0.5 to 5.5 by 0.5)	T3	None
2	s4_ind	Induration site 4	0	0	4	104-79	VRC01 40mg/kg IV mo(0) + 5mg/kg SC mo(0.5 to 5.5 by 0.5)	T3	None
2	s4_ind_area	Induration area (x*y) site 4	0		4	104-79	VRC01 40mg/kg IV mo(0) + 5mg/kg SC mo(0.5 to 5.5 by 0.5)	T3	None
2	s4_ind_dim	Induration max dimension (x or y) site 4	0		4	104-79	VRC01 40mg/kg IV mo(0) + 5mg/kg SC mo(0.5 to 5.5 by 0.5)	T3	None
2	s4_indx	Induration X dimension site 4	0		4	104-79	VRC01 40mg/kg IV mo(0) + 5mg/kg SC mo(0.5 to 5.5 by 0.5)	T3	None
2	s4_indy	Induration Y dimension site 4	0		4	104-79	VRC01 40mg/kg IV mo(0) + 5mg/kg SC mo(0.5 to 5.5 by 0.5)	T3	None
2	s4_lp	Local pain site 4			4	104-79	VRC01 40mg/kg IV mo(0) + 5mg/kg SC mo(0.5 to 5.5 by 0.5)	T3
2	s4_lt	Local tenderness site 4			4	104-79	VRC01 40mg/kg IV mo(0) + 5mg/kg SC mo(0.5 to 5.5 by 0.5)	T3
2	s4_paintend	Local pain/tenderness site 4			4	104-79	VRC01 40mg/kg IV mo(0) + 5mg/kg SC mo(0.5 to 5.5 by 0.5)	T3
2	systemic	Maximum systemic symptom (excl. temperature)	1	1	4	104-79	VRC01 40mg/kg IV mo(0) + 5mg/kg SC mo(0.5 to 5.5 by 0.5)	T3	Mild
2	tempc	Temperature Celsius	0	37.2	4	104-79	VRC01 40mg/kg IV mo(0) + 5mg/kg SC mo(0.5 to 5.5 by 0.5)	T3	None
2	vom	Vomiting	0	0	4	104-79	VRC01 40mg/kg IV mo(0) + 5mg/kg SC mo(0.5 to 5.5 by 0.5)	T3	None
2	arth	Arthralgia	0	0	4	104-79	VRC01 40mg/kg IV mo(0) + 5mg/kg SC mo(0.5 to 5.5 by 0.5)	T3	None
2	chill	Chills	0	0	4	104-79	VRC01 40mg/kg IV mo(0) + 5mg/kg SC mo(0.5 to 5.5 by 0.5)	T3	None
2	ery	Erythema	0	0	4	104-79	VRC01 40mg/kg IV mo(0) + 5mg/kg SC mo(0.5 to 5.5 by 0.5)	T3	None
2	eryind	Erythema and/or Induration	0	0	4	104-79	VRC01 40mg/kg IV mo(0) + 5mg/kg SC mo(0.5 to 5.5 by 0.5)	T3	None
2	head	Headache	0	0	4	104-79	VRC01 40mg/kg IV mo(0) + 5mg/kg SC mo(0.5 to 5.5 by 0.5)	T3	None
2	ind	Induration	0	0	4	104-79	VRC01 40mg/kg IV mo(0) + 5mg/kg SC mo(0.5 to 5.5 by 0.5)	T3	None
2	lp	Local pain any site	0	0	4	104-79	VRC01 40mg/kg IV mo(0) + 5mg/kg SC mo(0.5 to 5.5 by 0.5)	T3	None
2	lt	Local tenderness any site	1	1	4	104-79	VRC01 40mg/kg IV mo(0) + 5mg/kg SC mo(0.5 to 5.5 by 0.5)	T3	Mild
2	mf	Malaise/fatigue	0	0	4	104-79	VRC01 40mg/kg IV mo(0) + 5mg/kg SC mo(0.5 to 5.5 by 0.5)	T3	None
2	myal	Myalgia	0	0	4	104-79	VRC01 40mg/kg IV mo(0) + 5mg/kg SC mo(0.5 to 5.5 by 0.5)	T3	None
2	naus	Nausea	0	0	4	104-79	VRC01 40mg/kg IV mo(0) + 5mg/kg SC mo(0.5 to 5.5 by 0.5)	T3	None
2	paintend	Local pain/tenderness any site	1	1	4	104-79	VRC01 40mg/kg IV mo(0) + 5mg/kg SC mo(0.5 to 5.5 by 0.5)	T3	Mild
2	s1_ery	Erythema Site 1	0	0	4	104-79	VRC01 40mg/kg IV mo(0) + 5mg/kg SC mo(0.5 to 5.5 by 0.5)	T3	None
2	s1_ery_area	Erythema area (x*y) site 1	0		4	104-79	VRC01 40mg/kg IV mo(0) + 5mg/kg SC mo(0.5 to 5.5 by 0.5)	T3	None
2	s1_ery_dim	Erythema maxdimension (x or y) site 1	0		4	104-79	VRC01 40mg/kg IV mo(0) + 5mg/kg SC mo(0.5 to 5.5 by 0.5)	T3	None
2	s1_eryx	Erythema X dimension site 1	0		4	104-79	VRC01 40mg/kg IV mo(0) + 5mg/kg SC mo(0.5 to 5.5 by 0.5)	T3	None
2	s1_eryy	Erythema Y dimension site 1	0		4	104-79	VRC01 40mg/kg IV mo(0) + 5mg/kg SC mo(0.5 to 5.5 by 0.5)	T3	None
2	s1_ind	Induration site 1	0	0	4	104-79	VRC01 40mg/kg IV mo(0) + 5mg/kg SC mo(0.5 to 5.5 by 0.5)	T3	None
2	s1_ind_area	Induration area (x*y) site 1	0		4	104-79	VRC01 40mg/kg IV mo(0) + 5mg/kg SC mo(0.5 to 5.5 by 0.5)	T3	None
2	s1_ind_dim	Induration max dimension (x or y) site 1	0		4	104-79	VRC01 40mg/kg IV mo(0) + 5mg/kg SC mo(0.5 to 5.5 by 0.5)	T3	None
2	s1_indx	Induration X dimension site 1	0		4	104-79	VRC01 40mg/kg IV mo(0) + 5mg/kg SC mo(0.5 to 5.5 by 0.5)	T3	None
2	s1_indy	Induration Y dimension site 1	0		4	104-79	VRC01 40mg/kg IV mo(0) + 5mg/kg SC mo(0.5 to 5.5 by 0.5)	T3	None
2	s1_lp	Local pain site 1	0	0	4	104-79	VRC01 40mg/kg IV mo(0) + 5mg/kg SC mo(0.5 to 5.5 by 0.5)	T3	None
2	s1_lt	Local tenderness site 1	1	1	4	104-79	VRC01 40mg/kg IV mo(0) + 5mg/kg SC mo(0.5 to 5.5 by 0.5)	T3	Mild
2	s1_paintend	Local pain/tenderness site 1	1	1	4	104-79	VRC01 40mg/kg IV mo(0) + 5mg/kg SC mo(0.5 to 5.5 by 0.5)	T3	Mild
2	s2_ery	Erythema Site 2	0	0	4	104-79	VRC01 40mg/kg IV mo(0) + 5mg/kg SC mo(0.5 to 5.5 by 0.5)	T3	None
2	s2_ery_area	Erythema area (x*y) site 2	0		4	104-79	VRC01 40mg/kg IV mo(0) + 5mg/kg SC mo(0.5 to 5.5 by 0.5)	T3	None
2	s2_ery_dim	Erythema maxdimension (x or y) site 2	0		4	104-79	VRC01 40mg/kg IV mo(0) + 5mg/kg SC mo(0.5 to 5.5 by 0.5)	T3	None
2	s2_eryx	Erythema X dimension site 2	0		4	104-79	VRC01 40mg/kg IV mo(0) + 5mg/kg SC mo(0.5 to 5.5 by 0.5)	T3	None
2	s2_eryy	Erythema Y dimension site 2	0		4	104-79	VRC01 40mg/kg IV mo(0) + 5mg/kg SC mo(0.5 to 5.5 by 0.5)	T3	None
2	s2_ind	Induration site 2	0	0	4	104-79	VRC01 40mg/kg IV mo(0) + 5mg/kg SC mo(0.5 to 5.5 by 0.5)	T3	None
2	s2_ind_area	Induration area (x*y) site 2	0		4	104-79	VRC01 40mg/kg IV mo(0) + 5mg/kg SC mo(0.5 to 5.5 by 0.5)	T3	None
2	s2_ind_dim	Induration max dimension (x or y) site 2	0		4	104-79	VRC01 40mg/kg IV mo(0) + 5mg/kg SC mo(0.5 to 5.5 by 0.5)	T3	None
2	s2_indx	Induration X dimension site 2	0		4	104-79	VRC01 40mg/kg IV mo(0) + 5mg/kg SC mo(0.5 to 5.5 by 0.5)	T3	None
2	s2_indy	Induration Y dimension site 2	0		4	104-79	VRC01 40mg/kg IV mo(0) + 5mg/kg SC mo(0.5 to 5.5 by 0.5)	T3	None
2	s2_lp	Local pain site 2	0	0	4	104-79	VRC01 40mg/kg IV mo(0) + 5mg/kg SC mo(0.5 to 5.5 by 0.5)	T3	None
2	s2_lt	Local tenderness site 2	1	1	4	104-79	VRC01 40mg/kg IV mo(0) + 5mg/kg SC mo(0.5 to 5.5 by 0.5)	T3	Mild
2	s2_paintend	Local pain/tenderness site 2	1	1	4	104-79	VRC01 40mg/kg IV mo(0) + 5mg/kg SC mo(0.5 to 5.5 by 0.5)	T3	Mild
2	s3_ery	Erythema Site 3	0	0	4	104-79	VRC01 40mg/kg IV mo(0) + 5mg/kg SC mo(0.5 to 5.5 by 0.5)	T3	None
2	s3_ery_area	Erythema area (x*y) site 3	0		4	104-79	VRC01 40mg/kg IV mo(0) + 5mg/kg SC mo(0.5 to 5.5 by 0.5)	T3	None
2	s3_ery_dim	Erythema maxdimension (x or y) site 3	0		4	104-79	VRC01 40mg/kg IV mo(0) + 5mg/kg SC mo(0.5 to 5.5 by 0.5)	T3	None
2	s3_eryx	Erythema X dimension site 3	0		4	104-79	VRC01 40mg/kg IV mo(0) + 5mg/kg SC mo(0.5 to 5.5 by 0.5)	T3	None
2	s3_eryy	Erythema Y dimension site 3	0		4	104-79	VRC01 40mg/kg IV mo(0) + 5mg/kg SC mo(0.5 to 5.5 by 0.5)	T3	None
2	s3_ind	Induration site 3	0	0	4	104-79	VRC01 40mg/kg IV mo(0) + 5mg/kg SC mo(0.5 to 5.5 by 0.5)	T3	None
2	s3_ind_area	Induration area (x*y) site 3	0		4	104-79	VRC01 40mg/kg IV mo(0) + 5mg/kg SC mo(0.5 to 5.5 by 0.5)	T3	None
2	s3_ind_dim	Induration max dimension (x or y) site 3	0		4	104-79	VRC01 40mg/kg IV mo(0) + 5mg/kg SC mo(0.5 to 5.5 by 0.5)	T3	None
2	s3_indx	Induration X dimension site 3	0		4	104-79	VRC01 40mg/kg IV mo(0) + 5mg/kg SC mo(0.5 to 5.5 by 0.5)	T3	None
2	s3_indy	Induration Y dimension site 3	0		4	104-79	VRC01 40mg/kg IV mo(0) + 5mg/kg SC mo(0.5 to 5.5 by 0.5)	T3	None
2	s3_lp	Local pain site 3			4	104-79	VRC01 40mg/kg IV mo(0) + 5mg/kg SC mo(0.5 to 5.5 by 0.5)	T3
2	s3_lt	Local tenderness site 3			4	104-79	VRC01 40mg/kg IV mo(0) + 5mg/kg SC mo(0.5 to 5.5 by 0.5)	T3
2	s3_paintend	Local pain/tenderness site 3			4	104-79	VRC01 40mg/kg IV mo(0) + 5mg/kg SC mo(0.5 to 5.5 by 0.5)	T3
2	s4_ery	Erythema Site 4	0	0	4	104-79	VRC01 40mg/kg IV mo(0) + 5mg/kg SC mo(0.5 to 5.5 by 0.5)	T3	None
2	s4_ery_area	Erythema area (x*y) site 4	0		4	104-79	VRC01 40mg/kg IV mo(0) + 5mg/kg SC mo(0.5 to 5.5 by 0.5)	T3	None
2	s4_ery_dim	Erythema maxdimension (x or y) site 4	0		4	104-79	VRC01 40mg/kg IV mo(0) + 5mg/kg SC mo(0.5 to 5.5 by 0.5)	T3	None
2	s4_eryx	Erythema X dimension site 4	0		4	104-79	VRC01 40mg/kg IV mo(0) + 5mg/kg SC mo(0.5 to 5.5 by 0.5)	T3	None
2	s4_eryy	Erythema Y dimension site 4	0		4	104-79	VRC01 40mg/kg IV mo(0) + 5mg/kg SC mo(0.5 to 5.5 by 0.5)	T3	None
2	s4_ind	Induration site 4	0	0	4	104-79	VRC01 40mg/kg IV mo(0) + 5mg/kg SC mo(0.5 to 5.5 by 0.5)	T3	None
2	s4_ind_area	Induration area (x*y) site 4	0		4	104-79	VRC01 40mg/kg IV mo(0) + 5mg/kg SC mo(0.5 to 5.5 by 0.5)	T3	None
2	s4_ind_dim	Induration max dimension (x or y) site 4	0		4	104-79	VRC01 40mg/kg IV mo(0) + 5mg/kg SC mo(0.5 to 5.5 by 0.5)	T3	None
2	s4_indx	Induration X dimension site 4	0		4	104-79	VRC01 40mg/kg IV mo(0) + 5mg/kg SC mo(0.5 to 5.5 by 0.5)	T3	None
2	s4_indy	Induration Y dimension site 4	0		4	104-79	VRC01 40mg/kg IV mo(0) + 5mg/kg SC mo(0.5 to 5.5 by 0.5)	T3	None
2	s4_lp	Local pain site 4			4	104-79	VRC01 40mg/kg IV mo(0) + 5mg/kg SC mo(0.5 to 5.5 by 0.5)	T3
2	s4_lt	Local tenderness site 4			4	104-79	VRC01 40mg/kg IV mo(0) + 5mg/kg SC mo(0.5 to 5.5 by 0.5)	T3
2	s4_paintend	Local pain/tenderness site 4			4	104-79	VRC01 40mg/kg IV mo(0) + 5mg/kg SC mo(0.5 to 5.5 by 0.5)	T3
2	systemic	Maximum systemic symptom (excl. temperature)	0	0	4	104-79	VRC01 40mg/kg IV mo(0) + 5mg/kg SC mo(0.5 to 5.5 by 0.5)	T3	None
2	tempc	Temperature Celsius	0	37.2	4	104-79	VRC01 40mg/kg IV mo(0) + 5mg/kg SC mo(0.5 to 5.5 by 0.5)	T3	None
2	vom	Vomiting	0	0	4	104-79	VRC01 40mg/kg IV mo(0) + 5mg/kg SC mo(0.5 to 5.5 by 0.5)	T3	None
3	arth	Arthralgia	0	0	6	104-79	VRC01 40mg/kg IV mo(0) + 5mg/kg SC mo(0.5 to 5.5 by 0.5)	T3	None
3	chill	Chills	0	0	6	104-79	VRC01 40mg/kg IV mo(0) + 5mg/kg SC mo(0.5 to 5.5 by 0.5)	T3	None
3	ery	Erythema	0.5	0.5	6	104-79	VRC01 40mg/kg IV mo(0) + 5mg/kg SC mo(0.5 to 5.5 by 0.5)	T3	> 0 to 25 cm2
3	eryind	Erythema and/or Induration	0.5	0.5	6	104-79	VRC01 40mg/kg IV mo(0) + 5mg/kg SC mo(0.5 to 5.5 by 0.5)	T3	> 0 to 25 cm2
3	head	Headache	0	0	6	104-79	VRC01 40mg/kg IV mo(0) + 5mg/kg SC mo(0.5 to 5.5 by 0.5)	T3	None
3	ind	Induration	0.5	0.5	6	104-79	VRC01 40mg/kg IV mo(0) + 5mg/kg SC mo(0.5 to 5.5 by 0.5)	T3	> 0 to 25 cm2
3	lp	Local pain any site	0	0	6	104-79	VRC01 40mg/kg IV mo(0) + 5mg/kg SC mo(0.5 to 5.5 by 0.5)	T3	None
3	lt	Local tenderness any site	1	1	6	104-79	VRC01 40mg/kg IV mo(0) + 5mg/kg SC mo(0.5 to 5.5 by 0.5)	T3	Mild
3	mf	Malaise/fatigue	0	0	6	104-79	VRC01 40mg/kg IV mo(0) + 5mg/kg SC mo(0.5 to 5.5 by 0.5)	T3	None
3	myal	Myalgia	0	0	6	104-79	VRC01 40mg/kg IV mo(0) + 5mg/kg SC mo(0.5 to 5.5 by 0.5)	T3	None
3	naus	Nausea	0	0	6	104-79	VRC01 40mg/kg IV mo(0) + 5mg/kg SC mo(0.5 to 5.5 by 0.5)	T3	None
3	paintend	Local pain/tenderness any site	1	1	6	104-79	VRC01 40mg/kg IV mo(0) + 5mg/kg SC mo(0.5 to 5.5 by 0.5)	T3	Mild
3	s1_ery	Erythema Site 1	0	0	6	104-79	VRC01 40mg/kg IV mo(0) + 5mg/kg SC mo(0.5 to 5.5 by 0.5)	T3	None
3	s1_ery_area	Erythema area (x*y) site 1	0		6	104-79	VRC01 40mg/kg IV mo(0) + 5mg/kg SC mo(0.5 to 5.5 by 0.5)	T3	None
3	s1_ery_dim	Erythema maxdimension (x or y) site 1	0		6	104-79	VRC01 40mg/kg IV mo(0) + 5mg/kg SC mo(0.5 to 5.5 by 0.5)	T3	None
3	s1_eryx	Erythema X dimension site 1	0		6	104-79	VRC01 40mg/kg IV mo(0) + 5mg/kg SC mo(0.5 to 5.5 by 0.5)	T3	None
3	s1_eryy	Erythema Y dimension site 1	0		6	104-79	VRC01 40mg/kg IV mo(0) + 5mg/kg SC mo(0.5 to 5.5 by 0.5)	T3	None
3	s1_ind	Induration site 1	0	0	6	104-79	VRC01 40mg/kg IV mo(0) + 5mg/kg SC mo(0.5 to 5.5 by 0.5)	T3	None
3	s1_ind_area	Induration area (x*y) site 1	0		6	104-79	VRC01 40mg/kg IV mo(0) + 5mg/kg SC mo(0.5 to 5.5 by 0.5)	T3	None
3	s1_ind_dim	Induration max dimension (x or y) site 1	0		6	104-79	VRC01 40mg/kg IV mo(0) + 5mg/kg SC mo(0.5 to 5.5 by 0.5)	T3	None
3	s1_indx	Induration X dimension site 1	0		6	104-79	VRC01 40mg/kg IV mo(0) + 5mg/kg SC mo(0.5 to 5.5 by 0.5)	T3	None
3	s1_indy	Induration Y dimension site 1	0		6	104-79	VRC01 40mg/kg IV mo(0) + 5mg/kg SC mo(0.5 to 5.5 by 0.5)	T3	None
3	s1_lp	Local pain site 1	0	0	6	104-79	VRC01 40mg/kg IV mo(0) + 5mg/kg SC mo(0.5 to 5.5 by 0.5)	T3	None
3	s1_lt	Local tenderness site 1	0	0	6	104-79	VRC01 40mg/kg IV mo(0) + 5mg/kg SC mo(0.5 to 5.5 by 0.5)	T3	None
3	s1_paintend	Local pain/tenderness site 1	0	0	6	104-79	VRC01 40mg/kg IV mo(0) + 5mg/kg SC mo(0.5 to 5.5 by 0.5)	T3	None
3	s2_ery	Erythema Site 2	0.5	0.5	6	104-79	VRC01 40mg/kg IV mo(0) + 5mg/kg SC mo(0.5 to 5.5 by 0.5)	T3	> 0 to 25 cm2
3	s2_ery_area	Erythema area (x*y) site 2	0.5	1.95	6	104-79	VRC01 40mg/kg IV mo(0) + 5mg/kg SC mo(0.5 to 5.5 by 0.5)	T3	> 0 to 25 cm2
3	s2_ery_dim	Erythema maxdimension (x or y) site 2	0	1.5	6	104-79	VRC01 40mg/kg IV mo(0) + 5mg/kg SC mo(0.5 to 5.5 by 0.5)	T3	None
3	s2_eryx	Erythema X dimension site 2	0	1.5	6	104-79	VRC01 40mg/kg IV mo(0) + 5mg/kg SC mo(0.5 to 5.5 by 0.5)	T3	None
3	s2_eryy	Erythema Y dimension site 2	0	1.3	6	104-79	VRC01 40mg/kg IV mo(0) + 5mg/kg SC mo(0.5 to 5.5 by 0.5)	T3	None
3	s2_ind	Induration site 2	0.5	0.5	6	104-79	VRC01 40mg/kg IV mo(0) + 5mg/kg SC mo(0.5 to 5.5 by 0.5)	T3	> 0 to 25 cm2
3	s2_ind_area	Induration area (x*y) site 2	0.5	0.04	6	104-79	VRC01 40mg/kg IV mo(0) + 5mg/kg SC mo(0.5 to 5.5 by 0.5)	T3	> 0 to 25 cm2
3	s2_ind_dim	Induration max dimension (x or y) site 2	0	0.2	6	104-79	VRC01 40mg/kg IV mo(0) + 5mg/kg SC mo(0.5 to 5.5 by 0.5)	T3	None
3	s2_indx	Induration X dimension site 2	0	0.2	6	104-79	VRC01 40mg/kg IV mo(0) + 5mg/kg SC mo(0.5 to 5.5 by 0.5)	T3	None
3	s2_indy	Induration Y dimension site 2	0	0.2	6	104-79	VRC01 40mg/kg IV mo(0) + 5mg/kg SC mo(0.5 to 5.5 by 0.5)	T3	None
3	s2_lp	Local pain site 2	0	0	6	104-79	VRC01 40mg/kg IV mo(0) + 5mg/kg SC mo(0.5 to 5.5 by 0.5)	T3	None
3	s2_lt	Local tenderness site 2	1	1	6	104-79	VRC01 40mg/kg IV mo(0) + 5mg/kg SC mo(0.5 to 5.5 by 0.5)	T3	Mild
3	s2_paintend	Local pain/tenderness site 2	1	1	6	104-79	VRC01 40mg/kg IV mo(0) + 5mg/kg SC mo(0.5 to 5.5 by 0.5)	T3	Mild
3	s3_ery	Erythema Site 3	0	0	6	104-79	VRC01 40mg/kg IV mo(0) + 5mg/kg SC mo(0.5 to 5.5 by 0.5)	T3	None
3	s3_ery_area	Erythema area (x*y) site 3	0		6	104-79	VRC01 40mg/kg IV mo(0) + 5mg/kg SC mo(0.5 to 5.5 by 0.5)	T3	None
3	s3_ery_dim	Erythema maxdimension (x or y) site 3	0		6	104-79	VRC01 40mg/kg IV mo(0) + 5mg/kg SC mo(0.5 to 5.5 by 0.5)	T3	None
3	s3_eryx	Erythema X dimension site 3	0		6	104-79	VRC01 40mg/kg IV mo(0) + 5mg/kg SC mo(0.5 to 5.5 by 0.5)	T3	None
3	s3_eryy	Erythema Y dimension site 3	0		6	104-79	VRC01 40mg/kg IV mo(0) + 5mg/kg SC mo(0.5 to 5.5 by 0.5)	T3	None
3	s3_ind	Induration site 3	0	0	6	104-79	VRC01 40mg/kg IV mo(0) + 5mg/kg SC mo(0.5 to 5.5 by 0.5)	T3	None
3	s3_ind_area	Induration area (x*y) site 3	0		6	104-79	VRC01 40mg/kg IV mo(0) + 5mg/kg SC mo(0.5 to 5.5 by 0.5)	T3	None
3	s3_ind_dim	Induration max dimension (x or y) site 3	0		6	104-79	VRC01 40mg/kg IV mo(0) + 5mg/kg SC mo(0.5 to 5.5 by 0.5)	T3	None
3	s3_indx	Induration X dimension site 3	0		6	104-79	VRC01 40mg/kg IV mo(0) + 5mg/kg SC mo(0.5 to 5.5 by 0.5)	T3	None
3	s3_indy	Induration Y dimension site 3	0		6	104-79	VRC01 40mg/kg IV mo(0) + 5mg/kg SC mo(0.5 to 5.5 by 0.5)	T3	None
3	s3_lp	Local pain site 3			6	104-79	VRC01 40mg/kg IV mo(0) + 5mg/kg SC mo(0.5 to 5.5 by 0.5)	T3
3	s3_lt	Local tenderness site 3			6	104-79	VRC01 40mg/kg IV mo(0) + 5mg/kg SC mo(0.5 to 5.5 by 0.5)	T3
3	s3_paintend	Local pain/tenderness site 3			6	104-79	VRC01 40mg/kg IV mo(0) + 5mg/kg SC mo(0.5 to 5.5 by 0.5)	T3
3	s4_ery	Erythema Site 4	0	0	6	104-79	VRC01 40mg/kg IV mo(0) + 5mg/kg SC mo(0.5 to 5.5 by 0.5)	T3	None
3	s4_ery_area	Erythema area (x*y) site 4	0		6	104-79	VRC01 40mg/kg IV mo(0) + 5mg/kg SC mo(0.5 to 5.5 by 0.5)	T3	None
3	s4_ery_dim	Erythema maxdimension (x or y) site 4	0		6	104-79	VRC01 40mg/kg IV mo(0) + 5mg/kg SC mo(0.5 to 5.5 by 0.5)	T3	None
3	s4_eryx	Erythema X dimension site 4	0		6	104-79	VRC01 40mg/kg IV mo(0) + 5mg/kg SC mo(0.5 to 5.5 by 0.5)	T3	None
3	s4_eryy	Erythema Y dimension site 4	0		6	104-79	VRC01 40mg/kg IV mo(0) + 5mg/kg SC mo(0.5 to 5.5 by 0.5)	T3	None
3	s4_ind	Induration site 4	0	0	6	104-79	VRC01 40mg/kg IV mo(0) + 5mg/kg SC mo(0.5 to 5.5 by 0.5)	T3	None
3	s4_ind_area	Induration area (x*y) site 4	0		6	104-79	VRC01 40mg/kg IV mo(0) + 5mg/kg SC mo(0.5 to 5.5 by 0.5)	T3	None
3	s4_ind_dim	Induration max dimension (x or y) site 4	0		6	104-79	VRC01 40mg/kg IV mo(0) + 5mg/kg SC mo(0.5 to 5.5 by 0.5)	T3	None
3	s4_indx	Induration X dimension site 4	0		6	104-79	VRC01 40mg/kg IV mo(0) + 5mg/kg SC mo(0.5 to 5.5 by 0.5)	T3	None
3	s4_indy	Induration Y dimension site 4	0		6	104-79	VRC01 40mg/kg IV mo(0) + 5mg/kg SC mo(0.5 to 5.5 by 0.5)	T3	None
3	s4_lp	Local pain site 4			6	104-79	VRC01 40mg/kg IV mo(0) + 5mg/kg SC mo(0.5 to 5.5 by 0.5)	T3
3	s4_lt	Local tenderness site 4			6	104-79	VRC01 40mg/kg IV mo(0) + 5mg/kg SC mo(0.5 to 5.5 by 0.5)	T3
3	s4_paintend	Local pain/tenderness site 4			6	104-79	VRC01 40mg/kg IV mo(0) + 5mg/kg SC mo(0.5 to 5.5 by 0.5)	T3
3	systemic	Maximum systemic symptom (excl. temperature)	0	0	6	104-79	VRC01 40mg/kg IV mo(0) + 5mg/kg SC mo(0.5 to 5.5 by 0.5)	T3	None
3	tempc	Temperature Celsius	0	36.9	6	104-79	VRC01 40mg/kg IV mo(0) + 5mg/kg SC mo(0.5 to 5.5 by 0.5)	T3	None
3	vom	Vomiting	0	0	6	104-79	VRC01 40mg/kg IV mo(0) + 5mg/kg SC mo(0.5 to 5.5 by 0.5)	T3	None
3	arth	Arthralgia	0	0	6	104-79	VRC01 40mg/kg IV mo(0) + 5mg/kg SC mo(0.5 to 5.5 by 0.5)	T3	None
3	chill	Chills	0	0	6	104-79	VRC01 40mg/kg IV mo(0) + 5mg/kg SC mo(0.5 to 5.5 by 0.5)	T3	None
3	ery	Erythema	0.5	0.5	6	104-79	VRC01 40mg/kg IV mo(0) + 5mg/kg SC mo(0.5 to 5.5 by 0.5)	T3	> 0 to 25 cm2
3	eryind	Erythema and/or Induration	0.5	0.5	6	104-79	VRC01 40mg/kg IV mo(0) + 5mg/kg SC mo(0.5 to 5.5 by 0.5)	T3	> 0 to 25 cm2
3	head	Headache	0	0	6	104-79	VRC01 40mg/kg IV mo(0) + 5mg/kg SC mo(0.5 to 5.5 by 0.5)	T3	None
3	ind	Induration	0	0	6	104-79	VRC01 40mg/kg IV mo(0) + 5mg/kg SC mo(0.5 to 5.5 by 0.5)	T3	None
3	lp	Local pain any site	0	0	6	104-79	VRC01 40mg/kg IV mo(0) + 5mg/kg SC mo(0.5 to 5.5 by 0.5)	T3	None
3	lt	Local tenderness any site	0	0	6	104-79	VRC01 40mg/kg IV mo(0) + 5mg/kg SC mo(0.5 to 5.5 by 0.5)	T3	None
3	mf	Malaise/fatigue	0	0	6	104-79	VRC01 40mg/kg IV mo(0) + 5mg/kg SC mo(0.5 to 5.5 by 0.5)	T3	None
3	myal	Myalgia	0	0	6	104-79	VRC01 40mg/kg IV mo(0) + 5mg/kg SC mo(0.5 to 5.5 by 0.5)	T3	None
3	naus	Nausea	0	0	6	104-79	VRC01 40mg/kg IV mo(0) + 5mg/kg SC mo(0.5 to 5.5 by 0.5)	T3	None
3	paintend	Local pain/tenderness any site	0	0	6	104-79	VRC01 40mg/kg IV mo(0) + 5mg/kg SC mo(0.5 to 5.5 by 0.5)	T3	None
3	s1_ery	Erythema Site 1	0	0	6	104-79	VRC01 40mg/kg IV mo(0) + 5mg/kg SC mo(0.5 to 5.5 by 0.5)	T3	None
3	s1_ery_area	Erythema area (x*y) site 1	0		6	104-79	VRC01 40mg/kg IV mo(0) + 5mg/kg SC mo(0.5 to 5.5 by 0.5)	T3	None
3	s1_ery_dim	Erythema maxdimension (x or y) site 1	0		6	104-79	VRC01 40mg/kg IV mo(0) + 5mg/kg SC mo(0.5 to 5.5 by 0.5)	T3	None
3	s1_eryx	Erythema X dimension site 1	0		6	104-79	VRC01 40mg/kg IV mo(0) + 5mg/kg SC mo(0.5 to 5.5 by 0.5)	T3	None
3	s1_eryy	Erythema Y dimension site 1	0		6	104-79	VRC01 40mg/kg IV mo(0) + 5mg/kg SC mo(0.5 to 5.5 by 0.5)	T3	None
3	s1_ind	Induration site 1	0	0	6	104-79	VRC01 40mg/kg IV mo(0) + 5mg/kg SC mo(0.5 to 5.5 by 0.5)	T3	None
3	s1_ind_area	Induration area (x*y) site 1	0		6	104-79	VRC01 40mg/kg IV mo(0) + 5mg/kg SC mo(0.5 to 5.5 by 0.5)	T3	None
3	s1_ind_dim	Induration max dimension (x or y) site 1	0		6	104-79	VRC01 40mg/kg IV mo(0) + 5mg/kg SC mo(0.5 to 5.5 by 0.5)	T3	None
3	s1_indx	Induration X dimension site 1	0		6	104-79	VRC01 40mg/kg IV mo(0) + 5mg/kg SC mo(0.5 to 5.5 by 0.5)	T3	None
3	s1_indy	Induration Y dimension site 1	0		6	104-79	VRC01 40mg/kg IV mo(0) + 5mg/kg SC mo(0.5 to 5.5 by 0.5)	T3	None
3	s1_lp	Local pain site 1	0	0	6	104-79	VRC01 40mg/kg IV mo(0) + 5mg/kg SC mo(0.5 to 5.5 by 0.5)	T3	None
3	s1_lt	Local tenderness site 1	0	0	6	104-79	VRC01 40mg/kg IV mo(0) + 5mg/kg SC mo(0.5 to 5.5 by 0.5)	T3	None
3	s1_paintend	Local pain/tenderness site 1	0	0	6	104-79	VRC01 40mg/kg IV mo(0) + 5mg/kg SC mo(0.5 to 5.5 by 0.5)	T3	None
3	s2_ery	Erythema Site 2	0.5	0.5	6	104-79	VRC01 40mg/kg IV mo(0) + 5mg/kg SC mo(0.5 to 5.5 by 0.5)	T3	> 0 to 25 cm2
3	s2_ery_area	Erythema area (x*y) site 2	0.5	0.5	6	104-79	VRC01 40mg/kg IV mo(0) + 5mg/kg SC mo(0.5 to 5.5 by 0.5)	T3	> 0 to 25 cm2
3	s2_ery_dim	Erythema maxdimension (x or y) site 2	0	1	6	104-79	VRC01 40mg/kg IV mo(0) + 5mg/kg SC mo(0.5 to 5.5 by 0.5)	T3	None
3	s2_eryx	Erythema X dimension site 2	0	1	6	104-79	VRC01 40mg/kg IV mo(0) + 5mg/kg SC mo(0.5 to 5.5 by 0.5)	T3	None
3	s2_eryy	Erythema Y dimension site 2	0	0.5	6	104-79	VRC01 40mg/kg IV mo(0) + 5mg/kg SC mo(0.5 to 5.5 by 0.5)	T3	None
3	s2_ind	Induration site 2	0	0	6	104-79	VRC01 40mg/kg IV mo(0) + 5mg/kg SC mo(0.5 to 5.5 by 0.5)	T3	None
3	s2_ind_area	Induration area (x*y) site 2	0	0	6	104-79	VRC01 40mg/kg IV mo(0) + 5mg/kg SC mo(0.5 to 5.5 by 0.5)	T3	None
3	s2_ind_dim	Induration max dimension (x or y) site 2	0	0	6	104-79	VRC01 40mg/kg IV mo(0) + 5mg/kg SC mo(0.5 to 5.5 by 0.5)	T3	None
3	s2_indx	Induration X dimension site 2	0	0	6	104-79	VRC01 40mg/kg IV mo(0) + 5mg/kg SC mo(0.5 to 5.5 by 0.5)	T3	None
3	s2_indy	Induration Y dimension site 2	0	0	6	104-79	VRC01 40mg/kg IV mo(0) + 5mg/kg SC mo(0.5 to 5.5 by 0.5)	T3	None
3	s2_lp	Local pain site 2	0	0	6	104-79	VRC01 40mg/kg IV mo(0) + 5mg/kg SC mo(0.5 to 5.5 by 0.5)	T3	None
3	s2_lt	Local tenderness site 2	0	0	6	104-79	VRC01 40mg/kg IV mo(0) + 5mg/kg SC mo(0.5 to 5.5 by 0.5)	T3	None
3	s2_paintend	Local pain/tenderness site 2	0	0	6	104-79	VRC01 40mg/kg IV mo(0) + 5mg/kg SC mo(0.5 to 5.5 by 0.5)	T3	None
3	s3_ery	Erythema Site 3	0	0	6	104-79	VRC01 40mg/kg IV mo(0) + 5mg/kg SC mo(0.5 to 5.5 by 0.5)	T3	None
3	s3_ery_area	Erythema area (x*y) site 3	0		6	104-79	VRC01 40mg/kg IV mo(0) + 5mg/kg SC mo(0.5 to 5.5 by 0.5)	T3	None
3	s3_ery_dim	Erythema maxdimension (x or y) site 3	0		6	104-79	VRC01 40mg/kg IV mo(0) + 5mg/kg SC mo(0.5 to 5.5 by 0.5)	T3	None
3	s3_eryx	Erythema X dimension site 3	0		6	104-79	VRC01 40mg/kg IV mo(0) + 5mg/kg SC mo(0.5 to 5.5 by 0.5)	T3	None
3	s3_eryy	Erythema Y dimension site 3	0		6	104-79	VRC01 40mg/kg IV mo(0) + 5mg/kg SC mo(0.5 to 5.5 by 0.5)	T3	None
3	s3_ind	Induration site 3	0	0	6	104-79	VRC01 40mg/kg IV mo(0) + 5mg/kg SC mo(0.5 to 5.5 by 0.5)	T3	None
3	s3_ind_area	Induration area (x*y) site 3	0		6	104-79	VRC01 40mg/kg IV mo(0) + 5mg/kg SC mo(0.5 to 5.5 by 0.5)	T3	None
3	s3_ind_dim	Induration max dimension (x or y) site 3	0		6	104-79	VRC01 40mg/kg IV mo(0) + 5mg/kg SC mo(0.5 to 5.5 by 0.5)	T3	None
3	s3_indx	Induration X dimension site 3	0		6	104-79	VRC01 40mg/kg IV mo(0) + 5mg/kg SC mo(0.5 to 5.5 by 0.5)	T3	None
3	s3_indy	Induration Y dimension site 3	0		6	104-79	VRC01 40mg/kg IV mo(0) + 5mg/kg SC mo(0.5 to 5.5 by 0.5)	T3	None
3	s3_lp	Local pain site 3			6	104-79	VRC01 40mg/kg IV mo(0) + 5mg/kg SC mo(0.5 to 5.5 by 0.5)	T3
3	s3_lt	Local tenderness site 3			6	104-79	VRC01 40mg/kg IV mo(0) + 5mg/kg SC mo(0.5 to 5.5 by 0.5)	T3
3	s3_paintend	Local pain/tenderness site 3			6	104-79	VRC01 40mg/kg IV mo(0) + 5mg/kg SC mo(0.5 to 5.5 by 0.5)	T3
3	s4_ery	Erythema Site 4	0	0	6	104-79	VRC01 40mg/kg IV mo(0) + 5mg/kg SC mo(0.5 to 5.5 by 0.5)	T3	None
3	s4_ery_area	Erythema area (x*y) site 4	0		6	104-79	VRC01 40mg/kg IV mo(0) + 5mg/kg SC mo(0.5 to 5.5 by 0.5)	T3	None
3	s4_ery_dim	Erythema maxdimension (x or y) site 4	0		6	104-79	VRC01 40mg/kg IV mo(0) + 5mg/kg SC mo(0.5 to 5.5 by 0.5)	T3	None
3	s4_eryx	Erythema X dimension site 4	0		6	104-79	VRC01 40mg/kg IV mo(0) + 5mg/kg SC mo(0.5 to 5.5 by 0.5)	T3	None
3	s4_eryy	Erythema Y dimension site 4	0		6	104-79	VRC01 40mg/kg IV mo(0) + 5mg/kg SC mo(0.5 to 5.5 by 0.5)	T3	None
3	s4_ind	Induration site 4	0	0	6	104-79	VRC01 40mg/kg IV mo(0) + 5mg/kg SC mo(0.5 to 5.5 by 0.5)	T3	None
3	s4_ind_area	Induration area (x*y) site 4	0		6	104-79	VRC01 40mg/kg IV mo(0) + 5mg/kg SC mo(0.5 to 5.5 by 0.5)	T3	None
3	s4_ind_dim	Induration max dimension (x or y) site 4	0		6	104-79	VRC01 40mg/kg IV mo(0) + 5mg/kg SC mo(0.5 to 5.5 by 0.5)	T3	None
3	s4_indx	Induration X dimension site 4	0		6	104-79	VRC01 40mg/kg IV mo(0) + 5mg/kg SC mo(0.5 to 5.5 by 0.5)	T3	None
3	s4_indy	Induration Y dimension site 4	0		6	104-79	VRC01 40mg/kg IV mo(0) + 5mg/kg SC mo(0.5 to 5.5 by 0.5)	T3	None
3	s4_lp	Local pain site 4			6	104-79	VRC01 40mg/kg IV mo(0) + 5mg/kg SC mo(0.5 to 5.5 by 0.5)	T3
3	s4_lt	Local tenderness site 4			6	104-79	VRC01 40mg/kg IV mo(0) + 5mg/kg SC mo(0.5 to 5.5 by 0.5)	T3
3	s4_paintend	Local pain/tenderness site 4			6	104-79	VRC01 40mg/kg IV mo(0) + 5mg/kg SC mo(0.5 to 5.5 by 0.5)	T3
3	systemic	Maximum systemic symptom (excl. temperature)	0	0	6	104-79	VRC01 40mg/kg IV mo(0) + 5mg/kg SC mo(0.5 to 5.5 by 0.5)	T3	None
3	tempc	Temperature Celsius	0	37.2	6	104-79	VRC01 40mg/kg IV mo(0) + 5mg/kg SC mo(0.5 to 5.5 by 0.5)	T3	None
3	vom	Vomiting	0	0	6	104-79	VRC01 40mg/kg IV mo(0) + 5mg/kg SC mo(0.5 to 5.5 by 0.5)	T3	None
3	arth	Arthralgia	0	0	6	104-79	VRC01 40mg/kg IV mo(0) + 5mg/kg SC mo(0.5 to 5.5 by 0.5)	T3	None
3	chill	Chills	0	0	6	104-79	VRC01 40mg/kg IV mo(0) + 5mg/kg SC mo(0.5 to 5.5 by 0.5)	T3	None
3	ery	Erythema	0.5	0.5	6	104-79	VRC01 40mg/kg IV mo(0) + 5mg/kg SC mo(0.5 to 5.5 by 0.5)	T3	> 0 to 25 cm2
3	eryind	Erythema and/or Induration	0.5	0.5	6	104-79	VRC01 40mg/kg IV mo(0) + 5mg/kg SC mo(0.5 to 5.5 by 0.5)	T3	> 0 to 25 cm2
3	head	Headache	0	0	6	104-79	VRC01 40mg/kg IV mo(0) + 5mg/kg SC mo(0.5 to 5.5 by 0.5)	T3	None
3	ind	Induration	0	0	6	104-79	VRC01 40mg/kg IV mo(0) + 5mg/kg SC mo(0.5 to 5.5 by 0.5)	T3	None
3	lp	Local pain any site	0	0	6	104-79	VRC01 40mg/kg IV mo(0) + 5mg/kg SC mo(0.5 to 5.5 by 0.5)	T3	None
3	lt	Local tenderness any site	1	1	6	104-79	VRC01 40mg/kg IV mo(0) + 5mg/kg SC mo(0.5 to 5.5 by 0.5)	T3	Mild
3	mf	Malaise/fatigue	0	0	6	104-79	VRC01 40mg/kg IV mo(0) + 5mg/kg SC mo(0.5 to 5.5 by 0.5)	T3	None
3	myal	Myalgia	0	0	6	104-79	VRC01 40mg/kg IV mo(0) + 5mg/kg SC mo(0.5 to 5.5 by 0.5)	T3	None
3	naus	Nausea	0	0	6	104-79	VRC01 40mg/kg IV mo(0) + 5mg/kg SC mo(0.5 to 5.5 by 0.5)	T3	None
3	paintend	Local pain/tenderness any site	1	1	6	104-79	VRC01 40mg/kg IV mo(0) + 5mg/kg SC mo(0.5 to 5.5 by 0.5)	T3	Mild
3	s1_ery	Erythema Site 1	0.5	0.5	6	104-79	VRC01 40mg/kg IV mo(0) + 5mg/kg SC mo(0.5 to 5.5 by 0.5)	T3	> 0 to 25 cm2
3	s1_ery_area	Erythema area (x*y) site 1	0.5	0.8	6	104-79	VRC01 40mg/kg IV mo(0) + 5mg/kg SC mo(0.5 to 5.5 by 0.5)	T3	> 0 to 25 cm2
3	s1_ery_dim	Erythema maxdimension (x or y) site 1	0	1	6	104-79	VRC01 40mg/kg IV mo(0) + 5mg/kg SC mo(0.5 to 5.5 by 0.5)	T3	None
3	s1_eryx	Erythema X dimension site 1	0	1	6	104-79	VRC01 40mg/kg IV mo(0) + 5mg/kg SC mo(0.5 to 5.5 by 0.5)	T3	None
3	s1_eryy	Erythema Y dimension site 1	0	0.8	6	104-79	VRC01 40mg/kg IV mo(0) + 5mg/kg SC mo(0.5 to 5.5 by 0.5)	T3	None
3	s1_ind	Induration site 1	0	0	6	104-79	VRC01 40mg/kg IV mo(0) + 5mg/kg SC mo(0.5 to 5.5 by 0.5)	T3	None
3	s1_ind_area	Induration area (x*y) site 1	0	0	6	104-79	VRC01 40mg/kg IV mo(0) + 5mg/kg SC mo(0.5 to 5.5 by 0.5)	T3	None
3	s1_ind_dim	Induration max dimension (x or y) site 1	0	0	6	104-79	VRC01 40mg/kg IV mo(0) + 5mg/kg SC mo(0.5 to 5.5 by 0.5)	T3	None
3	s1_indx	Induration X dimension site 1	0	0	6	104-79	VRC01 40mg/kg IV mo(0) + 5mg/kg SC mo(0.5 to 5.5 by 0.5)	T3	None
3	s1_indy	Induration Y dimension site 1	0	0	6	104-79	VRC01 40mg/kg IV mo(0) + 5mg/kg SC mo(0.5 to 5.5 by 0.5)	T3	None
3	s1_lp	Local pain site 1	0	0	6	104-79	VRC01 40mg/kg IV mo(0) + 5mg/kg SC mo(0.5 to 5.5 by 0.5)	T3	None
3	s1_lt	Local tenderness site 1	1	1	6	104-79	VRC01 40mg/kg IV mo(0) + 5mg/kg SC mo(0.5 to 5.5 by 0.5)	T3	Mild
3	s1_paintend	Local pain/tenderness site 1	1	1	6	104-79	VRC01 40mg/kg IV mo(0) + 5mg/kg SC mo(0.5 to 5.5 by 0.5)	T3	Mild
3	s2_ery	Erythema Site 2	0.5	0.5	6	104-79	VRC01 40mg/kg IV mo(0) + 5mg/kg SC mo(0.5 to 5.5 by 0.5)	T3	> 0 to 25 cm2
3	s2_ery_area	Erythema area (x*y) site 2	0.5	0.4	6	104-79	VRC01 40mg/kg IV mo(0) + 5mg/kg SC mo(0.5 to 5.5 by 0.5)	T3	> 0 to 25 cm2
3	s2_ery_dim	Erythema maxdimension (x or y) site 2	0	0.8	6	104-79	VRC01 40mg/kg IV mo(0) + 5mg/kg SC mo(0.5 to 5.5 by 0.5)	T3	None
3	s2_eryx	Erythema X dimension site 2	0	0.8	6	104-79	VRC01 40mg/kg IV mo(0) + 5mg/kg SC mo(0.5 to 5.5 by 0.5)	T3	None
3	s2_eryy	Erythema Y dimension site 2	0	0.5	6	104-79	VRC01 40mg/kg IV mo(0) + 5mg/kg SC mo(0.5 to 5.5 by 0.5)	T3	None
3	s2_ind	Induration site 2	0	0	6	104-79	VRC01 40mg/kg IV mo(0) + 5mg/kg SC mo(0.5 to 5.5 by 0.5)	T3	None
3	s2_ind_area	Induration area (x*y) site 2	0	0	6	104-79	VRC01 40mg/kg IV mo(0) + 5mg/kg SC mo(0.5 to 5.5 by 0.5)	T3	None
3	s2_ind_dim	Induration max dimension (x or y) site 2	0	0	6	104-79	VRC01 40mg/kg IV mo(0) + 5mg/kg SC mo(0.5 to 5.5 by 0.5)	T3	None
3	s2_indx	Induration X dimension site 2	0	0	6	104-79	VRC01 40mg/kg IV mo(0) + 5mg/kg SC mo(0.5 to 5.5 by 0.5)	T3	None
3	s2_indy	Induration Y dimension site 2	0	0	6	104-79	VRC01 40mg/kg IV mo(0) + 5mg/kg SC mo(0.5 to 5.5 by 0.5)	T3	None
3	s2_lp	Local pain site 2	0	0	6	104-79	VRC01 40mg/kg IV mo(0) + 5mg/kg SC mo(0.5 to 5.5 by 0.5)	T3	None
3	s2_lt	Local tenderness site 2	1	1	6	104-79	VRC01 40mg/kg IV mo(0) + 5mg/kg SC mo(0.5 to 5.5 by 0.5)	T3	Mild
3	s2_paintend	Local pain/tenderness site 2	1	1	6	104-79	VRC01 40mg/kg IV mo(0) + 5mg/kg SC mo(0.5 to 5.5 by 0.5)	T3	Mild
3	s3_ery	Erythema Site 3	0	0	6	104-79	VRC01 40mg/kg IV mo(0) + 5mg/kg SC mo(0.5 to 5.5 by 0.5)	T3	None
3	s3_ery_area	Erythema area (x*y) site 3	0		6	104-79	VRC01 40mg/kg IV mo(0) + 5mg/kg SC mo(0.5 to 5.5 by 0.5)	T3	None
3	s3_ery_dim	Erythema maxdimension (x or y) site 3	0		6	104-79	VRC01 40mg/kg IV mo(0) + 5mg/kg SC mo(0.5 to 5.5 by 0.5)	T3	None
3	s3_eryx	Erythema X dimension site 3	0		6	104-79	VRC01 40mg/kg IV mo(0) + 5mg/kg SC mo(0.5 to 5.5 by 0.5)	T3	None
3	s3_eryy	Erythema Y dimension site 3	0		6	104-79	VRC01 40mg/kg IV mo(0) + 5mg/kg SC mo(0.5 to 5.5 by 0.5)	T3	None
3	s3_ind	Induration site 3	0	0	6	104-79	VRC01 40mg/kg IV mo(0) + 5mg/kg SC mo(0.5 to 5.5 by 0.5)	T3	None
3	s3_ind_area	Induration area (x*y) site 3	0		6	104-79	VRC01 40mg/kg IV mo(0) + 5mg/kg SC mo(0.5 to 5.5 by 0.5)	T3	None
3	s3_ind_dim	Induration max dimension (x or y) site 3	0		6	104-79	VRC01 40mg/kg IV mo(0) + 5mg/kg SC mo(0.5 to 5.5 by 0.5)	T3	None
3	s3_indx	Induration X dimension site 3	0		6	104-79	VRC01 40mg/kg IV mo(0) + 5mg/kg SC mo(0.5 to 5.5 by 0.5)	T3	None
3	s3_indy	Induration Y dimension site 3	0		6	104-79	VRC01 40mg/kg IV mo(0) + 5mg/kg SC mo(0.5 to 5.5 by 0.5)	T3	None
3	s3_lp	Local pain site 3			6	104-79	VRC01 40mg/kg IV mo(0) + 5mg/kg SC mo(0.5 to 5.5 by 0.5)	T3
3	s3_lt	Local tenderness site 3			6	104-79	VRC01 40mg/kg IV mo(0) + 5mg/kg SC mo(0.5 to 5.5 by 0.5)	T3
3	s3_paintend	Local pain/tenderness site 3			6	104-79	VRC01 40mg/kg IV mo(0) + 5mg/kg SC mo(0.5 to 5.5 by 0.5)	T3
3	s4_ery	Erythema Site 4	0	0	6	104-79	VRC01 40mg/kg IV mo(0) + 5mg/kg SC mo(0.5 to 5.5 by 0.5)	T3	None
3	s4_ery_area	Erythema area (x*y) site 4	0		6	104-79	VRC01 40mg/kg IV mo(0) + 5mg/kg SC mo(0.5 to 5.5 by 0.5)	T3	None
3	s4_ery_dim	Erythema maxdimension (x or y) site 4	0		6	104-79	VRC01 40mg/kg IV mo(0) + 5mg/kg SC mo(0.5 to 5.5 by 0.5)	T3	None
3	s4_eryx	Erythema X dimension site 4	0		6	104-79	VRC01 40mg/kg IV mo(0) + 5mg/kg SC mo(0.5 to 5.5 by 0.5)	T3	None
3	s4_eryy	Erythema Y dimension site 4	0		6	104-79	VRC01 40mg/kg IV mo(0) + 5mg/kg SC mo(0.5 to 5.5 by 0.5)	T3	None
3	s4_ind	Induration site 4	0	0	6	104-79	VRC01 40mg/kg IV mo(0) + 5mg/kg SC mo(0.5 to 5.5 by 0.5)	T3	None
3	s4_ind_area	Induration area (x*y) site 4	0		6	104-79	VRC01 40mg/kg IV mo(0) + 5mg/kg SC mo(0.5 to 5.5 by 0.5)	T3	None
3	s4_ind_dim	Induration max dimension (x or y) site 4	0		6	104-79	VRC01 40mg/kg IV mo(0) + 5mg/kg SC mo(0.5 to 5.5 by 0.5)	T3	None
3	s4_indx	Induration X dimension site 4	0		6	104-79	VRC01 40mg/kg IV mo(0) + 5mg/kg SC mo(0.5 to 5.5 by 0.5)	T3	None
3	s4_indy	Induration Y dimension site 4	0		6	104-79	VRC01 40mg/kg IV mo(0) + 5mg/kg SC mo(0.5 to 5.5 by 0.5)	T3	None
3	s4_lp	Local pain site 4			6	104-79	VRC01 40mg/kg IV mo(0) + 5mg/kg SC mo(0.5 to 5.5 by 0.5)	T3
3	s4_lt	Local tenderness site 4			6	104-79	VRC01 40mg/kg IV mo(0) + 5mg/kg SC mo(0.5 to 5.5 by 0.5)	T3
3	s4_paintend	Local pain/tenderness site 4			6	104-79	VRC01 40mg/kg IV mo(0) + 5mg/kg SC mo(0.5 to 5.5 by 0.5)	T3
3	systemic	Maximum systemic symptom (excl. temperature)	0	0	6	104-79	VRC01 40mg/kg IV mo(0) + 5mg/kg SC mo(0.5 to 5.5 by 0.5)	T3	None
3	tempc	Temperature Celsius	0	36.6	6	104-79	VRC01 40mg/kg IV mo(0) + 5mg/kg SC mo(0.5 to 5.5 by 0.5)	T3	None
3	vom	Vomiting	0	0	6	104-79	VRC01 40mg/kg IV mo(0) + 5mg/kg SC mo(0.5 to 5.5 by 0.5)	T3	None
3	arth	Arthralgia			6	104-79	VRC01 40mg/kg IV mo(0) + 5mg/kg SC mo(0.5 to 5.5 by 0.5)	T3
3	chill	Chills			6	104-79	VRC01 40mg/kg IV mo(0) + 5mg/kg SC mo(0.5 to 5.5 by 0.5)	T3
3	ery	Erythema	0.5	0.5	6	104-79	VRC01 40mg/kg IV mo(0) + 5mg/kg SC mo(0.5 to 5.5 by 0.5)	T3	> 0 to 25 cm2
3	eryind	Erythema and/or Induration	0.5	0.5	6	104-79	VRC01 40mg/kg IV mo(0) + 5mg/kg SC mo(0.5 to 5.5 by 0.5)	T3	> 0 to 25 cm2
3	head	Headache			6	104-79	VRC01 40mg/kg IV mo(0) + 5mg/kg SC mo(0.5 to 5.5 by 0.5)	T3
3	ind	Induration	0	0	6	104-79	VRC01 40mg/kg IV mo(0) + 5mg/kg SC mo(0.5 to 5.5 by 0.5)	T3	None
3	lp	Local pain any site			6	104-79	VRC01 40mg/kg IV mo(0) + 5mg/kg SC mo(0.5 to 5.5 by 0.5)	T3
3	lt	Local tenderness any site			6	104-79	VRC01 40mg/kg IV mo(0) + 5mg/kg SC mo(0.5 to 5.5 by 0.5)	T3
3	mf	Malaise/fatigue			6	104-79	VRC01 40mg/kg IV mo(0) + 5mg/kg SC mo(0.5 to 5.5 by 0.5)	T3
3	myal	Myalgia			6	104-79	VRC01 40mg/kg IV mo(0) + 5mg/kg SC mo(0.5 to 5.5 by 0.5)	T3
3	naus	Nausea			6	104-79	VRC01 40mg/kg IV mo(0) + 5mg/kg SC mo(0.5 to 5.5 by 0.5)	T3
3	paintend	Local pain/tenderness any site			6	104-79	VRC01 40mg/kg IV mo(0) + 5mg/kg SC mo(0.5 to 5.5 by 0.5)	T3
3	s1_ery	Erythema Site 1	0	0	6	104-79	VRC01 40mg/kg IV mo(0) + 5mg/kg SC mo(0.5 to 5.5 by 0.5)	T3	None
3	s1_ery_area	Erythema area (x*y) site 1	0		6	104-79	VRC01 40mg/kg IV mo(0) + 5mg/kg SC mo(0.5 to 5.5 by 0.5)	T3	None
3	s1_ery_dim	Erythema maxdimension (x or y) site 1	0		6	104-79	VRC01 40mg/kg IV mo(0) + 5mg/kg SC mo(0.5 to 5.5 by 0.5)	T3	None
3	s1_eryx	Erythema X dimension site 1	0		6	104-79	VRC01 40mg/kg IV mo(0) + 5mg/kg SC mo(0.5 to 5.5 by 0.5)	T3	None
3	s1_eryy	Erythema Y dimension site 1	0		6	104-79	VRC01 40mg/kg IV mo(0) + 5mg/kg SC mo(0.5 to 5.5 by 0.5)	T3	None
3	s1_ind	Induration site 1	0	0	6	104-79	VRC01 40mg/kg IV mo(0) + 5mg/kg SC mo(0.5 to 5.5 by 0.5)	T3	None
3	s1_ind_area	Induration area (x*y) site 1	0		6	104-79	VRC01 40mg/kg IV mo(0) + 5mg/kg SC mo(0.5 to 5.5 by 0.5)	T3	None
3	s1_ind_dim	Induration max dimension (x or y) site 1	0		6	104-79	VRC01 40mg/kg IV mo(0) + 5mg/kg SC mo(0.5 to 5.5 by 0.5)	T3	None
3	s1_indx	Induration X dimension site 1	0		6	104-79	VRC01 40mg/kg IV mo(0) + 5mg/kg SC mo(0.5 to 5.5 by 0.5)	T3	None
3	s1_indy	Induration Y dimension site 1	0		6	104-79	VRC01 40mg/kg IV mo(0) + 5mg/kg SC mo(0.5 to 5.5 by 0.5)	T3	None
3	s1_lp	Local pain site 1			6	104-79	VRC01 40mg/kg IV mo(0) + 5mg/kg SC mo(0.5 to 5.5 by 0.5)	T3
3	s1_lt	Local tenderness site 1			6	104-79	VRC01 40mg/kg IV mo(0) + 5mg/kg SC mo(0.5 to 5.5 by 0.5)	T3
3	s1_paintend	Local pain/tenderness site 1			6	104-79	VRC01 40mg/kg IV mo(0) + 5mg/kg SC mo(0.5 to 5.5 by 0.5)	T3
3	s2_ery	Erythema Site 2	0.5	0.5	6	104-79	VRC01 40mg/kg IV mo(0) + 5mg/kg SC mo(0.5 to 5.5 by 0.5)	T3	> 0 to 25 cm2
3	s2_ery_area	Erythema area (x*y) site 2	0.5	0.5	6	104-79	VRC01 40mg/kg IV mo(0) + 5mg/kg SC mo(0.5 to 5.5 by 0.5)	T3	> 0 to 25 cm2
3	s2_ery_dim	Erythema maxdimension (x or y) site 2	0	1	6	104-79	VRC01 40mg/kg IV mo(0) + 5mg/kg SC mo(0.5 to 5.5 by 0.5)	T3	None
3	s2_eryx	Erythema X dimension site 2	0	1	6	104-79	VRC01 40mg/kg IV mo(0) + 5mg/kg SC mo(0.5 to 5.5 by 0.5)	T3	None
3	s2_eryy	Erythema Y dimension site 2	0	0.5	6	104-79	VRC01 40mg/kg IV mo(0) + 5mg/kg SC mo(0.5 to 5.5 by 0.5)	T3	None
3	s2_ind	Induration site 2	0	0	6	104-79	VRC01 40mg/kg IV mo(0) + 5mg/kg SC mo(0.5 to 5.5 by 0.5)	T3	None
3	s2_ind_area	Induration area (x*y) site 2	0		6	104-79	VRC01 40mg/kg IV mo(0) + 5mg/kg SC mo(0.5 to 5.5 by 0.5)	T3	None
3	s2_ind_dim	Induration max dimension (x or y) site 2	0		6	104-79	VRC01 40mg/kg IV mo(0) + 5mg/kg SC mo(0.5 to 5.5 by 0.5)	T3	None
3	s2_indx	Induration X dimension site 2	0		6	104-79	VRC01 40mg/kg IV mo(0) + 5mg/kg SC mo(0.5 to 5.5 by 0.5)	T3	None
3	s2_indy	Induration Y dimension site 2	0		6	104-79	VRC01 40mg/kg IV mo(0) + 5mg/kg SC mo(0.5 to 5.5 by 0.5)	T3	None
3	s2_lp	Local pain site 2			6	104-79	VRC01 40mg/kg IV mo(0) + 5mg/kg SC mo(0.5 to 5.5 by 0.5)	T3
3	s2_lt	Local tenderness site 2			6	104-79	VRC01 40mg/kg IV mo(0) + 5mg/kg SC mo(0.5 to 5.5 by 0.5)	T3
3	s2_paintend	Local pain/tenderness site 2			6	104-79	VRC01 40mg/kg IV mo(0) + 5mg/kg SC mo(0.5 to 5.5 by 0.5)	T3
3	s3_ery	Erythema Site 3	0	0	6	104-79	VRC01 40mg/kg IV mo(0) + 5mg/kg SC mo(0.5 to 5.5 by 0.5)	T3	None
3	s3_ery_area	Erythema area (x*y) site 3	0		6	104-79	VRC01 40mg/kg IV mo(0) + 5mg/kg SC mo(0.5 to 5.5 by 0.5)	T3	None
3	s3_ery_dim	Erythema maxdimension (x or y) site 3	0		6	104-79	VRC01 40mg/kg IV mo(0) + 5mg/kg SC mo(0.5 to 5.5 by 0.5)	T3	None
3	s3_eryx	Erythema X dimension site 3	0		6	104-79	VRC01 40mg/kg IV mo(0) + 5mg/kg SC mo(0.5 to 5.5 by 0.5)	T3	None
3	s3_eryy	Erythema Y dimension site 3	0		6	104-79	VRC01 40mg/kg IV mo(0) + 5mg/kg SC mo(0.5 to 5.5 by 0.5)	T3	None
3	s3_ind	Induration site 3	0	0	6	104-79	VRC01 40mg/kg IV mo(0) + 5mg/kg SC mo(0.5 to 5.5 by 0.5)	T3	None
3	s3_ind_area	Induration area (x*y) site 3	0		6	104-79	VRC01 40mg/kg IV mo(0) + 5mg/kg SC mo(0.5 to 5.5 by 0.5)	T3	None
3	s3_ind_dim	Induration max dimension (x or y) site 3	0		6	104-79	VRC01 40mg/kg IV mo(0) + 5mg/kg SC mo(0.5 to 5.5 by 0.5)	T3	None
3	s3_indx	Induration X dimension site 3	0		6	104-79	VRC01 40mg/kg IV mo(0) + 5mg/kg SC mo(0.5 to 5.5 by 0.5)	T3	None
3	s3_indy	Induration Y dimension site 3	0		6	104-79	VRC01 40mg/kg IV mo(0) + 5mg/kg SC mo(0.5 to 5.5 by 0.5)	T3	None
3	s3_lp	Local pain site 3			6	104-79	VRC01 40mg/kg IV mo(0) + 5mg/kg SC mo(0.5 to 5.5 by 0.5)	T3
3	s3_lt	Local tenderness site 3			6	104-79	VRC01 40mg/kg IV mo(0) + 5mg/kg SC mo(0.5 to 5.5 by 0.5)	T3
3	s3_paintend	Local pain/tenderness site 3			6	104-79	VRC01 40mg/kg IV mo(0) + 5mg/kg SC mo(0.5 to 5.5 by 0.5)	T3
3	s4_ery	Erythema Site 4	0	0	6	104-79	VRC01 40mg/kg IV mo(0) + 5mg/kg SC mo(0.5 to 5.5 by 0.5)	T3	None
3	s4_ery_area	Erythema area (x*y) site 4	0		6	104-79	VRC01 40mg/kg IV mo(0) + 5mg/kg SC mo(0.5 to 5.5 by 0.5)	T3	None
3	s4_ery_dim	Erythema maxdimension (x or y) site 4	0		6	104-79	VRC01 40mg/kg IV mo(0) + 5mg/kg SC mo(0.5 to 5.5 by 0.5)	T3	None
3	s4_eryx	Erythema X dimension site 4	0		6	104-79	VRC01 40mg/kg IV mo(0) + 5mg/kg SC mo(0.5 to 5.5 by 0.5)	T3	None
3	s4_eryy	Erythema Y dimension site 4	0		6	104-79	VRC01 40mg/kg IV mo(0) + 5mg/kg SC mo(0.5 to 5.5 by 0.5)	T3	None
3	s4_ind	Induration site 4	0	0	6	104-79	VRC01 40mg/kg IV mo(0) + 5mg/kg SC mo(0.5 to 5.5 by 0.5)	T3	None
3	s4_ind_area	Induration area (x*y) site 4	0		6	104-79	VRC01 40mg/kg IV mo(0) + 5mg/kg SC mo(0.5 to 5.5 by 0.5)	T3	None
3	s4_ind_dim	Induration max dimension (x or y) site 4	0		6	104-79	VRC01 40mg/kg IV mo(0) + 5mg/kg SC mo(0.5 to 5.5 by 0.5)	T3	None
3	s4_indx	Induration X dimension site 4	0		6	104-79	VRC01 40mg/kg IV mo(0) + 5mg/kg SC mo(0.5 to 5.5 by 0.5)	T3	None
3	s4_indy	Induration Y dimension site 4	0		6	104-79	VRC01 40mg/kg IV mo(0) + 5mg/kg SC mo(0.5 to 5.5 by 0.5)	T3	None
3	s4_lp	Local pain site 4			6	104-79	VRC01 40mg/kg IV mo(0) + 5mg/kg SC mo(0.5 to 5.5 by 0.5)	T3
3	s4_lt	Local tenderness site 4			6	104-79	VRC01 40mg/kg IV mo(0) + 5mg/kg SC mo(0.5 to 5.5 by 0.5)	T3
3	s4_paintend	Local pain/tenderness site 4			6	104-79	VRC01 40mg/kg IV mo(0) + 5mg/kg SC mo(0.5 to 5.5 by 0.5)	T3
3	systemic	Maximum systemic symptom (excl. temperature)			6	104-79	VRC01 40mg/kg IV mo(0) + 5mg/kg SC mo(0.5 to 5.5 by 0.5)	T3
3	tempc	Temperature Celsius			6	104-79	VRC01 40mg/kg IV mo(0) + 5mg/kg SC mo(0.5 to 5.5 by 0.5)	T3
3	vom	Vomiting			6	104-79	VRC01 40mg/kg IV mo(0) + 5mg/kg SC mo(0.5 to 5.5 by 0.5)	T3
3	arth	Arthralgia			6	104-79	VRC01 40mg/kg IV mo(0) + 5mg/kg SC mo(0.5 to 5.5 by 0.5)	T3
3	chill	Chills			6	104-79	VRC01 40mg/kg IV mo(0) + 5mg/kg SC mo(0.5 to 5.5 by 0.5)	T3
3	ery	Erythema	0	0	6	104-79	VRC01 40mg/kg IV mo(0) + 5mg/kg SC mo(0.5 to 5.5 by 0.5)	T3	None
3	eryind	Erythema and/or Induration	0	0	6	104-79	VRC01 40mg/kg IV mo(0) + 5mg/kg SC mo(0.5 to 5.5 by 0.5)	T3	None
3	head	Headache			6	104-79	VRC01 40mg/kg IV mo(0) + 5mg/kg SC mo(0.5 to 5.5 by 0.5)	T3
3	ind	Induration	0	0	6	104-79	VRC01 40mg/kg IV mo(0) + 5mg/kg SC mo(0.5 to 5.5 by 0.5)	T3	None
3	lp	Local pain any site			6	104-79	VRC01 40mg/kg IV mo(0) + 5mg/kg SC mo(0.5 to 5.5 by 0.5)	T3
3	lt	Local tenderness any site			6	104-79	VRC01 40mg/kg IV mo(0) + 5mg/kg SC mo(0.5 to 5.5 by 0.5)	T3
3	mf	Malaise/fatigue			6	104-79	VRC01 40mg/kg IV mo(0) + 5mg/kg SC mo(0.5 to 5.5 by 0.5)	T3
3	myal	Myalgia			6	104-79	VRC01 40mg/kg IV mo(0) + 5mg/kg SC mo(0.5 to 5.5 by 0.5)	T3
3	naus	Nausea			6	104-79	VRC01 40mg/kg IV mo(0) + 5mg/kg SC mo(0.5 to 5.5 by 0.5)	T3
3	paintend	Local pain/tenderness any site			6	104-79	VRC01 40mg/kg IV mo(0) + 5mg/kg SC mo(0.5 to 5.5 by 0.5)	T3
3	s1_ery	Erythema Site 1	0	0	6	104-79	VRC01 40mg/kg IV mo(0) + 5mg/kg SC mo(0.5 to 5.5 by 0.5)	T3	None
3	s1_ery_area	Erythema area (x*y) site 1	0		6	104-79	VRC01 40mg/kg IV mo(0) + 5mg/kg SC mo(0.5 to 5.5 by 0.5)	T3	None
3	s1_ery_dim	Erythema maxdimension (x or y) site 1	0		6	104-79	VRC01 40mg/kg IV mo(0) + 5mg/kg SC mo(0.5 to 5.5 by 0.5)	T3	None
3	s1_eryx	Erythema X dimension site 1	0		6	104-79	VRC01 40mg/kg IV mo(0) + 5mg/kg SC mo(0.5 to 5.5 by 0.5)	T3	None
3	s1_eryy	Erythema Y dimension site 1	0		6	104-79	VRC01 40mg/kg IV mo(0) + 5mg/kg SC mo(0.5 to 5.5 by 0.5)	T3	None
3	s1_ind	Induration site 1	0	0	6	104-79	VRC01 40mg/kg IV mo(0) + 5mg/kg SC mo(0.5 to 5.5 by 0.5)	T3	None
3	s1_ind_area	Induration area (x*y) site 1	0		6	104-79	VRC01 40mg/kg IV mo(0) + 5mg/kg SC mo(0.5 to 5.5 by 0.5)	T3	None
3	s1_ind_dim	Induration max dimension (x or y) site 1	0		6	104-79	VRC01 40mg/kg IV mo(0) + 5mg/kg SC mo(0.5 to 5.5 by 0.5)	T3	None
3	s1_indx	Induration X dimension site 1	0		6	104-79	VRC01 40mg/kg IV mo(0) + 5mg/kg SC mo(0.5 to 5.5 by 0.5)	T3	None
3	s1_indy	Induration Y dimension site 1	0		6	104-79	VRC01 40mg/kg IV mo(0) + 5mg/kg SC mo(0.5 to 5.5 by 0.5)	T3	None
3	s1_lp	Local pain site 1			6	104-79	VRC01 40mg/kg IV mo(0) + 5mg/kg SC mo(0.5 to 5.5 by 0.5)	T3
3	s1_lt	Local tenderness site 1			6	104-79	VRC01 40mg/kg IV mo(0) + 5mg/kg SC mo(0.5 to 5.5 by 0.5)	T3
3	s1_paintend	Local pain/tenderness site 1			6	104-79	VRC01 40mg/kg IV mo(0) + 5mg/kg SC mo(0.5 to 5.5 by 0.5)	T3
3	s2_ery	Erythema Site 2	0	0	6	104-79	VRC01 40mg/kg IV mo(0) + 5mg/kg SC mo(0.5 to 5.5 by 0.5)	T3	None
3	s2_ery_area	Erythema area (x*y) site 2	0		6	104-79	VRC01 40mg/kg IV mo(0) + 5mg/kg SC mo(0.5 to 5.5 by 0.5)	T3	None
3	s2_ery_dim	Erythema maxdimension (x or y) site 2	0		6	104-79	VRC01 40mg/kg IV mo(0) + 5mg/kg SC mo(0.5 to 5.5 by 0.5)	T3	None
3	s2_eryx	Erythema X dimension site 2	0		6	104-79	VRC01 40mg/kg IV mo(0) + 5mg/kg SC mo(0.5 to 5.5 by 0.5)	T3	None
3	s2_eryy	Erythema Y dimension site 2	0		6	104-79	VRC01 40mg/kg IV mo(0) + 5mg/kg SC mo(0.5 to 5.5 by 0.5)	T3	None
3	s2_ind	Induration site 2	0	0	6	104-79	VRC01 40mg/kg IV mo(0) + 5mg/kg SC mo(0.5 to 5.5 by 0.5)	T3	None
3	s2_ind_area	Induration area (x*y) site 2	0		6	104-79	VRC01 40mg/kg IV mo(0) + 5mg/kg SC mo(0.5 to 5.5 by 0.5)	T3	None
3	s2_ind_dim	Induration max dimension (x or y) site 2	0		6	104-79	VRC01 40mg/kg IV mo(0) + 5mg/kg SC mo(0.5 to 5.5 by 0.5)	T3	None
3	s2_indx	Induration X dimension site 2	0		6	104-79	VRC01 40mg/kg IV mo(0) + 5mg/kg SC mo(0.5 to 5.5 by 0.5)	T3	None
3	s2_indy	Induration Y dimension site 2	0		6	104-79	VRC01 40mg/kg IV mo(0) + 5mg/kg SC mo(0.5 to 5.5 by 0.5)	T3	None
3	s2_lp	Local pain site 2			6	104-79	VRC01 40mg/kg IV mo(0) + 5mg/kg SC mo(0.5 to 5.5 by 0.5)	T3
3	s2_lt	Local tenderness site 2			6	104-79	VRC01 40mg/kg IV mo(0) + 5mg/kg SC mo(0.5 to 5.5 by 0.5)	T3
3	s2_paintend	Local pain/tenderness site 2			6	104-79	VRC01 40mg/kg IV mo(0) + 5mg/kg SC mo(0.5 to 5.5 by 0.5)	T3
3	s3_ery	Erythema Site 3	0	0	6	104-79	VRC01 40mg/kg IV mo(0) + 5mg/kg SC mo(0.5 to 5.5 by 0.5)	T3	None
3	s3_ery_area	Erythema area (x*y) site 3	0		6	104-79	VRC01 40mg/kg IV mo(0) + 5mg/kg SC mo(0.5 to 5.5 by 0.5)	T3	None
3	s3_ery_dim	Erythema maxdimension (x or y) site 3	0		6	104-79	VRC01 40mg/kg IV mo(0) + 5mg/kg SC mo(0.5 to 5.5 by 0.5)	T3	None
3	s3_eryx	Erythema X dimension site 3	0		6	104-79	VRC01 40mg/kg IV mo(0) + 5mg/kg SC mo(0.5 to 5.5 by 0.5)	T3	None
3	s3_eryy	Erythema Y dimension site 3	0		6	104-79	VRC01 40mg/kg IV mo(0) + 5mg/kg SC mo(0.5 to 5.5 by 0.5)	T3	None
3	s3_ind	Induration site 3	0	0	6	104-79	VRC01 40mg/kg IV mo(0) + 5mg/kg SC mo(0.5 to 5.5 by 0.5)	T3	None
3	s3_ind_area	Induration area (x*y) site 3	0		6	104-79	VRC01 40mg/kg IV mo(0) + 5mg/kg SC mo(0.5 to 5.5 by 0.5)	T3	None
3	s3_ind_dim	Induration max dimension (x or y) site 3	0		6	104-79	VRC01 40mg/kg IV mo(0) + 5mg/kg SC mo(0.5 to 5.5 by 0.5)	T3	None
3	s3_indx	Induration X dimension site 3	0		6	104-79	VRC01 40mg/kg IV mo(0) + 5mg/kg SC mo(0.5 to 5.5 by 0.5)	T3	None
3	s3_indy	Induration Y dimension site 3	0		6	104-79	VRC01 40mg/kg IV mo(0) + 5mg/kg SC mo(0.5 to 5.5 by 0.5)	T3	None
3	s3_lp	Local pain site 3			6	104-79	VRC01 40mg/kg IV mo(0) + 5mg/kg SC mo(0.5 to 5.5 by 0.5)	T3
3	s3_lt	Local tenderness site 3			6	104-79	VRC01 40mg/kg IV mo(0) + 5mg/kg SC mo(0.5 to 5.5 by 0.5)	T3
3	s3_paintend	Local pain/tenderness site 3			6	104-79	VRC01 40mg/kg IV mo(0) + 5mg/kg SC mo(0.5 to 5.5 by 0.5)	T3
3	s4_ery	Erythema Site 4	0	0	6	104-79	VRC01 40mg/kg IV mo(0) + 5mg/kg SC mo(0.5 to 5.5 by 0.5)	T3	None
3	s4_ery_area	Erythema area (x*y) site 4	0		6	104-79	VRC01 40mg/kg IV mo(0) + 5mg/kg SC mo(0.5 to 5.5 by 0.5)	T3	None
3	s4_ery_dim	Erythema maxdimension (x or y) site 4	0		6	104-79	VRC01 40mg/kg IV mo(0) + 5mg/kg SC mo(0.5 to 5.5 by 0.5)	T3	None
3	s4_eryx	Erythema X dimension site 4	0		6	104-79	VRC01 40mg/kg IV mo(0) + 5mg/kg SC mo(0.5 to 5.5 by 0.5)	T3	None
3	s4_eryy	Erythema Y dimension site 4	0		6	104-79	VRC01 40mg/kg IV mo(0) + 5mg/kg SC mo(0.5 to 5.5 by 0.5)	T3	None
3	s4_ind	Induration site 4	0	0	6	104-79	VRC01 40mg/kg IV mo(0) + 5mg/kg SC mo(0.5 to 5.5 by 0.5)	T3	None
3	s4_ind_area	Induration area (x*y) site 4	0		6	104-79	VRC01 40mg/kg IV mo(0) + 5mg/kg SC mo(0.5 to 5.5 by 0.5)	T3	None
3	s4_ind_dim	Induration max dimension (x or y) site 4	0		6	104-79	VRC01 40mg/kg IV mo(0) + 5mg/kg SC mo(0.5 to 5.5 by 0.5)	T3	None
3	s4_indx	Induration X dimension site 4	0		6	104-79	VRC01 40mg/kg IV mo(0) + 5mg/kg SC mo(0.5 to 5.5 by 0.5)	T3	None
3	s4_indy	Induration Y dimension site 4	0		6	104-79	VRC01 40mg/kg IV mo(0) + 5mg/kg SC mo(0.5 to 5.5 by 0.5)	T3	None
3	s4_lp	Local pain site 4			6	104-79	VRC01 40mg/kg IV mo(0) + 5mg/kg SC mo(0.5 to 5.5 by 0.5)	T3
3	s4_lt	Local tenderness site 4			6	104-79	VRC01 40mg/kg IV mo(0) + 5mg/kg SC mo(0.5 to 5.5 by 0.5)	T3
3	s4_paintend	Local pain/tenderness site 4			6	104-79	VRC01 40mg/kg IV mo(0) + 5mg/kg SC mo(0.5 to 5.5 by 0.5)	T3
3	systemic	Maximum systemic symptom (excl. temperature)			6	104-79	VRC01 40mg/kg IV mo(0) + 5mg/kg SC mo(0.5 to 5.5 by 0.5)	T3
3	tempc	Temperature Celsius			6	104-79	VRC01 40mg/kg IV mo(0) + 5mg/kg SC mo(0.5 to 5.5 by 0.5)	T3
3	vom	Vomiting			6	104-79	VRC01 40mg/kg IV mo(0) + 5mg/kg SC mo(0.5 to 5.5 by 0.5)	T3
3	arth	Arthralgia	0	0	6	104-79	VRC01 40mg/kg IV mo(0) + 5mg/kg SC mo(0.5 to 5.5 by 0.5)	T3	None
3	chill	Chills	0	0	6	104-79	VRC01 40mg/kg IV mo(0) + 5mg/kg SC mo(0.5 to 5.5 by 0.5)	T3	None
3	ery	Erythema	0.5	0.5	6	104-79	VRC01 40mg/kg IV mo(0) + 5mg/kg SC mo(0.5 to 5.5 by 0.5)	T3	> 0 to 25 cm2
3	eryind	Erythema and/or Induration	0.5	0.5	6	104-79	VRC01 40mg/kg IV mo(0) + 5mg/kg SC mo(0.5 to 5.5 by 0.5)	T3	> 0 to 25 cm2
3	head	Headache	0	0	6	104-79	VRC01 40mg/kg IV mo(0) + 5mg/kg SC mo(0.5 to 5.5 by 0.5)	T3	None
3	ind	Induration	0	0	6	104-79	VRC01 40mg/kg IV mo(0) + 5mg/kg SC mo(0.5 to 5.5 by 0.5)	T3	None
3	lp	Local pain any site	0	0	6	104-79	VRC01 40mg/kg IV mo(0) + 5mg/kg SC mo(0.5 to 5.5 by 0.5)	T3	None
3	lt	Local tenderness any site	1	1	6	104-79	VRC01 40mg/kg IV mo(0) + 5mg/kg SC mo(0.5 to 5.5 by 0.5)	T3	Mild
3	mf	Malaise/fatigue	0	0	6	104-79	VRC01 40mg/kg IV mo(0) + 5mg/kg SC mo(0.5 to 5.5 by 0.5)	T3	None
3	myal	Myalgia	0	0	6	104-79	VRC01 40mg/kg IV mo(0) + 5mg/kg SC mo(0.5 to 5.5 by 0.5)	T3	None
3	naus	Nausea	0	0	6	104-79	VRC01 40mg/kg IV mo(0) + 5mg/kg SC mo(0.5 to 5.5 by 0.5)	T3	None
3	paintend	Local pain/tenderness any site	1	1	6	104-79	VRC01 40mg/kg IV mo(0) + 5mg/kg SC mo(0.5 to 5.5 by 0.5)	T3	Mild
3	s1_ery	Erythema Site 1	0	0	6	104-79	VRC01 40mg/kg IV mo(0) + 5mg/kg SC mo(0.5 to 5.5 by 0.5)	T3	None
3	s1_ery_area	Erythema area (x*y) site 1	0		6	104-79	VRC01 40mg/kg IV mo(0) + 5mg/kg SC mo(0.5 to 5.5 by 0.5)	T3	None
3	s1_ery_dim	Erythema maxdimension (x or y) site 1	0		6	104-79	VRC01 40mg/kg IV mo(0) + 5mg/kg SC mo(0.5 to 5.5 by 0.5)	T3	None
3	s1_eryx	Erythema X dimension site 1	0		6	104-79	VRC01 40mg/kg IV mo(0) + 5mg/kg SC mo(0.5 to 5.5 by 0.5)	T3	None
3	s1_eryy	Erythema Y dimension site 1	0		6	104-79	VRC01 40mg/kg IV mo(0) + 5mg/kg SC mo(0.5 to 5.5 by 0.5)	T3	None
3	s1_ind	Induration site 1	0	0	6	104-79	VRC01 40mg/kg IV mo(0) + 5mg/kg SC mo(0.5 to 5.5 by 0.5)	T3	None
3	s1_ind_area	Induration area (x*y) site 1	0		6	104-79	VRC01 40mg/kg IV mo(0) + 5mg/kg SC mo(0.5 to 5.5 by 0.5)	T3	None
3	s1_ind_dim	Induration max dimension (x or y) site 1	0		6	104-79	VRC01 40mg/kg IV mo(0) + 5mg/kg SC mo(0.5 to 5.5 by 0.5)	T3	None
3	s1_indx	Induration X dimension site 1	0		6	104-79	VRC01 40mg/kg IV mo(0) + 5mg/kg SC mo(0.5 to 5.5 by 0.5)	T3	None
3	s1_indy	Induration Y dimension site 1	0		6	104-79	VRC01 40mg/kg IV mo(0) + 5mg/kg SC mo(0.5 to 5.5 by 0.5)	T3	None
3	s1_lp	Local pain site 1	0	0	6	104-79	VRC01 40mg/kg IV mo(0) + 5mg/kg SC mo(0.5 to 5.5 by 0.5)	T3	None
3	s1_lt	Local tenderness site 1	0	0	6	104-79	VRC01 40mg/kg IV mo(0) + 5mg/kg SC mo(0.5 to 5.5 by 0.5)	T3	None
3	s1_paintend	Local pain/tenderness site 1	0	0	6	104-79	VRC01 40mg/kg IV mo(0) + 5mg/kg SC mo(0.5 to 5.5 by 0.5)	T3	None
3	s2_ery	Erythema Site 2	0.5	0.5	6	104-79	VRC01 40mg/kg IV mo(0) + 5mg/kg SC mo(0.5 to 5.5 by 0.5)	T3	> 0 to 25 cm2
3	s2_ery_area	Erythema area (x*y) site 2	0.5	0.8	6	104-79	VRC01 40mg/kg IV mo(0) + 5mg/kg SC mo(0.5 to 5.5 by 0.5)	T3	> 0 to 25 cm2
3	s2_ery_dim	Erythema maxdimension (x or y) site 2	0	1	6	104-79	VRC01 40mg/kg IV mo(0) + 5mg/kg SC mo(0.5 to 5.5 by 0.5)	T3	None
3	s2_eryx	Erythema X dimension site 2	0	1	6	104-79	VRC01 40mg/kg IV mo(0) + 5mg/kg SC mo(0.5 to 5.5 by 0.5)	T3	None
3	s2_eryy	Erythema Y dimension site 2	0	0.8	6	104-79	VRC01 40mg/kg IV mo(0) + 5mg/kg SC mo(0.5 to 5.5 by 0.5)	T3	None
3	s2_ind	Induration site 2	0	0	6	104-79	VRC01 40mg/kg IV mo(0) + 5mg/kg SC mo(0.5 to 5.5 by 0.5)	T3	None
3	s2_ind_area	Induration area (x*y) site 2	0	0	6	104-79	VRC01 40mg/kg IV mo(0) + 5mg/kg SC mo(0.5 to 5.5 by 0.5)	T3	None
3	s2_ind_dim	Induration max dimension (x or y) site 2	0	0	6	104-79	VRC01 40mg/kg IV mo(0) + 5mg/kg SC mo(0.5 to 5.5 by 0.5)	T3	None
3	s2_indx	Induration X dimension site 2	0	0	6	104-79	VRC01 40mg/kg IV mo(0) + 5mg/kg SC mo(0.5 to 5.5 by 0.5)	T3	None
3	s2_indy	Induration Y dimension site 2	0	0	6	104-79	VRC01 40mg/kg IV mo(0) + 5mg/kg SC mo(0.5 to 5.5 by 0.5)	T3	None
3	s2_lp	Local pain site 2	0	0	6	104-79	VRC01 40mg/kg IV mo(0) + 5mg/kg SC mo(0.5 to 5.5 by 0.5)	T3	None
3	s2_lt	Local tenderness site 2	1	1	6	104-79	VRC01 40mg/kg IV mo(0) + 5mg/kg SC mo(0.5 to 5.5 by 0.5)	T3	Mild
3	s2_paintend	Local pain/tenderness site 2	1	1	6	104-79	VRC01 40mg/kg IV mo(0) + 5mg/kg SC mo(0.5 to 5.5 by 0.5)	T3	Mild
3	s3_ery	Erythema Site 3	0	0	6	104-79	VRC01 40mg/kg IV mo(0) + 5mg/kg SC mo(0.5 to 5.5 by 0.5)	T3	None
3	s3_ery_area	Erythema area (x*y) site 3	0		6	104-79	VRC01 40mg/kg IV mo(0) + 5mg/kg SC mo(0.5 to 5.5 by 0.5)	T3	None
3	s3_ery_dim	Erythema maxdimension (x or y) site 3	0		6	104-79	VRC01 40mg/kg IV mo(0) + 5mg/kg SC mo(0.5 to 5.5 by 0.5)	T3	None
3	s3_eryx	Erythema X dimension site 3	0		6	104-79	VRC01 40mg/kg IV mo(0) + 5mg/kg SC mo(0.5 to 5.5 by 0.5)	T3	None
3	s3_eryy	Erythema Y dimension site 3	0		6	104-79	VRC01 40mg/kg IV mo(0) + 5mg/kg SC mo(0.5 to 5.5 by 0.5)	T3	None
3	s3_ind	Induration site 3	0	0	6	104-79	VRC01 40mg/kg IV mo(0) + 5mg/kg SC mo(0.5 to 5.5 by 0.5)	T3	None
3	s3_ind_area	Induration area (x*y) site 3	0		6	104-79	VRC01 40mg/kg IV mo(0) + 5mg/kg SC mo(0.5 to 5.5 by 0.5)	T3	None
3	s3_ind_dim	Induration max dimension (x or y) site 3	0		6	104-79	VRC01 40mg/kg IV mo(0) + 5mg/kg SC mo(0.5 to 5.5 by 0.5)	T3	None
3	s3_indx	Induration X dimension site 3	0		6	104-79	VRC01 40mg/kg IV mo(0) + 5mg/kg SC mo(0.5 to 5.5 by 0.5)	T3	None
3	s3_indy	Induration Y dimension site 3	0		6	104-79	VRC01 40mg/kg IV mo(0) + 5mg/kg SC mo(0.5 to 5.5 by 0.5)	T3	None
3	s3_lp	Local pain site 3			6	104-79	VRC01 40mg/kg IV mo(0) + 5mg/kg SC mo(0.5 to 5.5 by 0.5)	T3
3	s3_lt	Local tenderness site 3			6	104-79	VRC01 40mg/kg IV mo(0) + 5mg/kg SC mo(0.5 to 5.5 by 0.5)	T3
3	s3_paintend	Local pain/tenderness site 3			6	104-79	VRC01 40mg/kg IV mo(0) + 5mg/kg SC mo(0.5 to 5.5 by 0.5)	T3
3	s4_ery	Erythema Site 4	0	0	6	104-79	VRC01 40mg/kg IV mo(0) + 5mg/kg SC mo(0.5 to 5.5 by 0.5)	T3	None
3	s4_ery_area	Erythema area (x*y) site 4	0		6	104-79	VRC01 40mg/kg IV mo(0) + 5mg/kg SC mo(0.5 to 5.5 by 0.5)	T3	None
3	s4_ery_dim	Erythema maxdimension (x or y) site 4	0		6	104-79	VRC01 40mg/kg IV mo(0) + 5mg/kg SC mo(0.5 to 5.5 by 0.5)	T3	None
3	s4_eryx	Erythema X dimension site 4	0		6	104-79	VRC01 40mg/kg IV mo(0) + 5mg/kg SC mo(0.5 to 5.5 by 0.5)	T3	None
3	s4_eryy	Erythema Y dimension site 4	0		6	104-79	VRC01 40mg/kg IV mo(0) + 5mg/kg SC mo(0.5 to 5.5 by 0.5)	T3	None
3	s4_ind	Induration site 4	0	0	6	104-79	VRC01 40mg/kg IV mo(0) + 5mg/kg SC mo(0.5 to 5.5 by 0.5)	T3	None
3	s4_ind_area	Induration area (x*y) site 4	0		6	104-79	VRC01 40mg/kg IV mo(0) + 5mg/kg SC mo(0.5 to 5.5 by 0.5)	T3	None
3	s4_ind_dim	Induration max dimension (x or y) site 4	0		6	104-79	VRC01 40mg/kg IV mo(0) + 5mg/kg SC mo(0.5 to 5.5 by 0.5)	T3	None
3	s4_indx	Induration X dimension site 4	0		6	104-79	VRC01 40mg/kg IV mo(0) + 5mg/kg SC mo(0.5 to 5.5 by 0.5)	T3	None
3	s4_indy	Induration Y dimension site 4	0		6	104-79	VRC01 40mg/kg IV mo(0) + 5mg/kg SC mo(0.5 to 5.5 by 0.5)	T3	None
3	s4_lp	Local pain site 4			6	104-79	VRC01 40mg/kg IV mo(0) + 5mg/kg SC mo(0.5 to 5.5 by 0.5)	T3
3	s4_lt	Local tenderness site 4			6	104-79	VRC01 40mg/kg IV mo(0) + 5mg/kg SC mo(0.5 to 5.5 by 0.5)	T3
3	s4_paintend	Local pain/tenderness site 4			6	104-79	VRC01 40mg/kg IV mo(0) + 5mg/kg SC mo(0.5 to 5.5 by 0.5)	T3
3	systemic	Maximum systemic symptom (excl. temperature)	0	0	6	104-79	VRC01 40mg/kg IV mo(0) + 5mg/kg SC mo(0.5 to 5.5 by 0.5)	T3	None
3	tempc	Temperature Celsius	0	37	6	104-79	VRC01 40mg/kg IV mo(0) + 5mg/kg SC mo(0.5 to 5.5 by 0.5)	T3	None
3	vom	Vomiting	0	0	6	104-79	VRC01 40mg/kg IV mo(0) + 5mg/kg SC mo(0.5 to 5.5 by 0.5)	T3	None
4	arth	Arthralgia	0	0	8	104-79	VRC01 40mg/kg IV mo(0) + 5mg/kg SC mo(0.5 to 5.5 by 0.5)	T3	None
4	chill	Chills	0	0	8	104-79	VRC01 40mg/kg IV mo(0) + 5mg/kg SC mo(0.5 to 5.5 by 0.5)	T3	None
4	ery	Erythema	0	0	8	104-79	VRC01 40mg/kg IV mo(0) + 5mg/kg SC mo(0.5 to 5.5 by 0.5)	T3	None
4	eryind	Erythema and/or Induration	0	0	8	104-79	VRC01 40mg/kg IV mo(0) + 5mg/kg SC mo(0.5 to 5.5 by 0.5)	T3	None
4	head	Headache	0	0	8	104-79	VRC01 40mg/kg IV mo(0) + 5mg/kg SC mo(0.5 to 5.5 by 0.5)	T3	None
4	ind	Induration	0	0	8	104-79	VRC01 40mg/kg IV mo(0) + 5mg/kg SC mo(0.5 to 5.5 by 0.5)	T3	None
4	lp	Local pain any site	0	0	8	104-79	VRC01 40mg/kg IV mo(0) + 5mg/kg SC mo(0.5 to 5.5 by 0.5)	T3	None
4	lt	Local tenderness any site	1	1	8	104-79	VRC01 40mg/kg IV mo(0) + 5mg/kg SC mo(0.5 to 5.5 by 0.5)	T3	Mild
4	mf	Malaise/fatigue	0	0	8	104-79	VRC01 40mg/kg IV mo(0) + 5mg/kg SC mo(0.5 to 5.5 by 0.5)	T3	None
4	myal	Myalgia	0	0	8	104-79	VRC01 40mg/kg IV mo(0) + 5mg/kg SC mo(0.5 to 5.5 by 0.5)	T3	None
4	naus	Nausea	0	0	8	104-79	VRC01 40mg/kg IV mo(0) + 5mg/kg SC mo(0.5 to 5.5 by 0.5)	T3	None
4	paintend	Local pain/tenderness any site	1	1	8	104-79	VRC01 40mg/kg IV mo(0) + 5mg/kg SC mo(0.5 to 5.5 by 0.5)	T3	Mild
4	s1_ery	Erythema Site 1	0	0	8	104-79	VRC01 40mg/kg IV mo(0) + 5mg/kg SC mo(0.5 to 5.5 by 0.5)	T3	None
4	s1_ery_area	Erythema area (x*y) site 1	0		8	104-79	VRC01 40mg/kg IV mo(0) + 5mg/kg SC mo(0.5 to 5.5 by 0.5)	T3	None
4	s1_ery_dim	Erythema maxdimension (x or y) site 1	0		8	104-79	VRC01 40mg/kg IV mo(0) + 5mg/kg SC mo(0.5 to 5.5 by 0.5)	T3	None
4	s1_eryx	Erythema X dimension site 1	0		8	104-79	VRC01 40mg/kg IV mo(0) + 5mg/kg SC mo(0.5 to 5.5 by 0.5)	T3	None
4	s1_eryy	Erythema Y dimension site 1	0		8	104-79	VRC01 40mg/kg IV mo(0) + 5mg/kg SC mo(0.5 to 5.5 by 0.5)	T3	None
4	s1_ind	Induration site 1	0	0	8	104-79	VRC01 40mg/kg IV mo(0) + 5mg/kg SC mo(0.5 to 5.5 by 0.5)	T3	None
4	s1_ind_area	Induration area (x*y) site 1	0		8	104-79	VRC01 40mg/kg IV mo(0) + 5mg/kg SC mo(0.5 to 5.5 by 0.5)	T3	None
4	s1_ind_dim	Induration max dimension (x or y) site 1	0		8	104-79	VRC01 40mg/kg IV mo(0) + 5mg/kg SC mo(0.5 to 5.5 by 0.5)	T3	None
4	s1_indx	Induration X dimension site 1	0		8	104-79	VRC01 40mg/kg IV mo(0) + 5mg/kg SC mo(0.5 to 5.5 by 0.5)	T3	None
4	s1_indy	Induration Y dimension site 1	0		8	104-79	VRC01 40mg/kg IV mo(0) + 5mg/kg SC mo(0.5 to 5.5 by 0.5)	T3	None
4	s1_lp	Local pain site 1	0	0	8	104-79	VRC01 40mg/kg IV mo(0) + 5mg/kg SC mo(0.5 to 5.5 by 0.5)	T3	None
4	s1_lt	Local tenderness site 1	0	0	8	104-79	VRC01 40mg/kg IV mo(0) + 5mg/kg SC mo(0.5 to 5.5 by 0.5)	T3	None
4	s1_paintend	Local pain/tenderness site 1	0	0	8	104-79	VRC01 40mg/kg IV mo(0) + 5mg/kg SC mo(0.5 to 5.5 by 0.5)	T3	None
4	s2_ery	Erythema Site 2	0	0	8	104-79	VRC01 40mg/kg IV mo(0) + 5mg/kg SC mo(0.5 to 5.5 by 0.5)	T3	None
4	s2_ery_area	Erythema area (x*y) site 2	0		8	104-79	VRC01 40mg/kg IV mo(0) + 5mg/kg SC mo(0.5 to 5.5 by 0.5)	T3	None
4	s2_ery_dim	Erythema maxdimension (x or y) site 2	0		8	104-79	VRC01 40mg/kg IV mo(0) + 5mg/kg SC mo(0.5 to 5.5 by 0.5)	T3	None
4	s2_eryx	Erythema X dimension site 2	0		8	104-79	VRC01 40mg/kg IV mo(0) + 5mg/kg SC mo(0.5 to 5.5 by 0.5)	T3	None
4	s2_eryy	Erythema Y dimension site 2	0		8	104-79	VRC01 40mg/kg IV mo(0) + 5mg/kg SC mo(0.5 to 5.5 by 0.5)	T3	None
4	s2_ind	Induration site 2	0	0	8	104-79	VRC01 40mg/kg IV mo(0) + 5mg/kg SC mo(0.5 to 5.5 by 0.5)	T3	None
4	s2_ind_area	Induration area (x*y) site 2	0		8	104-79	VRC01 40mg/kg IV mo(0) + 5mg/kg SC mo(0.5 to 5.5 by 0.5)	T3	None
4	s2_ind_dim	Induration max dimension (x or y) site 2	0		8	104-79	VRC01 40mg/kg IV mo(0) + 5mg/kg SC mo(0.5 to 5.5 by 0.5)	T3	None
4	s2_indx	Induration X dimension site 2	0		8	104-79	VRC01 40mg/kg IV mo(0) + 5mg/kg SC mo(0.5 to 5.5 by 0.5)	T3	None
4	s2_indy	Induration Y dimension site 2	0		8	104-79	VRC01 40mg/kg IV mo(0) + 5mg/kg SC mo(0.5 to 5.5 by 0.5)	T3	None
4	s2_lp	Local pain site 2	0	0	8	104-79	VRC01 40mg/kg IV mo(0) + 5mg/kg SC mo(0.5 to 5.5 by 0.5)	T3	None
4	s2_lt	Local tenderness site 2	1	1	8	104-79	VRC01 40mg/kg IV mo(0) + 5mg/kg SC mo(0.5 to 5.5 by 0.5)	T3	Mild
4	s2_paintend	Local pain/tenderness site 2	1	1	8	104-79	VRC01 40mg/kg IV mo(0) + 5mg/kg SC mo(0.5 to 5.5 by 0.5)	T3	Mild
4	s3_ery	Erythema Site 3	0	0	8	104-79	VRC01 40mg/kg IV mo(0) + 5mg/kg SC mo(0.5 to 5.5 by 0.5)	T3	None
4	s3_ery_area	Erythema area (x*y) site 3	0		8	104-79	VRC01 40mg/kg IV mo(0) + 5mg/kg SC mo(0.5 to 5.5 by 0.5)	T3	None
4	s3_ery_dim	Erythema maxdimension (x or y) site 3	0		8	104-79	VRC01 40mg/kg IV mo(0) + 5mg/kg SC mo(0.5 to 5.5 by 0.5)	T3	None
4	s3_eryx	Erythema X dimension site 3	0		8	104-79	VRC01 40mg/kg IV mo(0) + 5mg/kg SC mo(0.5 to 5.5 by 0.5)	T3	None
4	s3_eryy	Erythema Y dimension site 3	0		8	104-79	VRC01 40mg/kg IV mo(0) + 5mg/kg SC mo(0.5 to 5.5 by 0.5)	T3	None
4	s3_ind	Induration site 3	0	0	8	104-79	VRC01 40mg/kg IV mo(0) + 5mg/kg SC mo(0.5 to 5.5 by 0.5)	T3	None
4	s3_ind_area	Induration area (x*y) site 3	0		8	104-79	VRC01 40mg/kg IV mo(0) + 5mg/kg SC mo(0.5 to 5.5 by 0.5)	T3	None
4	s3_ind_dim	Induration max dimension (x or y) site 3	0		8	104-79	VRC01 40mg/kg IV mo(0) + 5mg/kg SC mo(0.5 to 5.5 by 0.5)	T3	None
4	s3_indx	Induration X dimension site 3	0		8	104-79	VRC01 40mg/kg IV mo(0) + 5mg/kg SC mo(0.5 to 5.5 by 0.5)	T3	None
4	s3_indy	Induration Y dimension site 3	0		8	104-79	VRC01 40mg/kg IV mo(0) + 5mg/kg SC mo(0.5 to 5.5 by 0.5)	T3	None
4	s3_lp	Local pain site 3			8	104-79	VRC01 40mg/kg IV mo(0) + 5mg/kg SC mo(0.5 to 5.5 by 0.5)	T3
4	s3_lt	Local tenderness site 3			8	104-79	VRC01 40mg/kg IV mo(0) + 5mg/kg SC mo(0.5 to 5.5 by 0.5)	T3
4	s3_paintend	Local pain/tenderness site 3			8	104-79	VRC01 40mg/kg IV mo(0) + 5mg/kg SC mo(0.5 to 5.5 by 0.5)	T3
4	s4_ery	Erythema Site 4	0	0	8	104-79	VRC01 40mg/kg IV mo(0) + 5mg/kg SC mo(0.5 to 5.5 by 0.5)	T3	None
4	s4_ery_area	Erythema area (x*y) site 4	0		8	104-79	VRC01 40mg/kg IV mo(0) + 5mg/kg SC mo(0.5 to 5.5 by 0.5)	T3	None
4	s4_ery_dim	Erythema maxdimension (x or y) site 4	0		8	104-79	VRC01 40mg/kg IV mo(0) + 5mg/kg SC mo(0.5 to 5.5 by 0.5)	T3	None
4	s4_eryx	Erythema X dimension site 4	0		8	104-79	VRC01 40mg/kg IV mo(0) + 5mg/kg SC mo(0.5 to 5.5 by 0.5)	T3	None
4	s4_eryy	Erythema Y dimension site 4	0		8	104-79	VRC01 40mg/kg IV mo(0) + 5mg/kg SC mo(0.5 to 5.5 by 0.5)	T3	None
4	s4_ind	Induration site 4	0	0	8	104-79	VRC01 40mg/kg IV mo(0) + 5mg/kg SC mo(0.5 to 5.5 by 0.5)	T3	None
4	s4_ind_area	Induration area (x*y) site 4	0		8	104-79	VRC01 40mg/kg IV mo(0) + 5mg/kg SC mo(0.5 to 5.5 by 0.5)	T3	None
4	s4_ind_dim	Induration max dimension (x or y) site 4	0		8	104-79	VRC01 40mg/kg IV mo(0) + 5mg/kg SC mo(0.5 to 5.5 by 0.5)	T3	None
4	s4_indx	Induration X dimension site 4	0		8	104-79	VRC01 40mg/kg IV mo(0) + 5mg/kg SC mo(0.5 to 5.5 by 0.5)	T3	None
4	s4_indy	Induration Y dimension site 4	0		8	104-79	VRC01 40mg/kg IV mo(0) + 5mg/kg SC mo(0.5 to 5.5 by 0.5)	T3	None
4	s4_lp	Local pain site 4			8	104-79	VRC01 40mg/kg IV mo(0) + 5mg/kg SC mo(0.5 to 5.5 by 0.5)	T3
4	s4_lt	Local tenderness site 4			8	104-79	VRC01 40mg/kg IV mo(0) + 5mg/kg SC mo(0.5 to 5.5 by 0.5)	T3
4	s4_paintend	Local pain/tenderness site 4			8	104-79	VRC01 40mg/kg IV mo(0) + 5mg/kg SC mo(0.5 to 5.5 by 0.5)	T3
4	systemic	Maximum systemic symptom (excl. temperature)	0	0	8	104-79	VRC01 40mg/kg IV mo(0) + 5mg/kg SC mo(0.5 to 5.5 by 0.5)	T3	None
4	tempc	Temperature Celsius	0	37.1	8	104-79	VRC01 40mg/kg IV mo(0) + 5mg/kg SC mo(0.5 to 5.5 by 0.5)	T3	None
4	vom	Vomiting	0	0	8	104-79	VRC01 40mg/kg IV mo(0) + 5mg/kg SC mo(0.5 to 5.5 by 0.5)	T3	None
4	arth	Arthralgia	0	0	8	104-79	VRC01 40mg/kg IV mo(0) + 5mg/kg SC mo(0.5 to 5.5 by 0.5)	T3	None
4	chill	Chills	0	0	8	104-79	VRC01 40mg/kg IV mo(0) + 5mg/kg SC mo(0.5 to 5.5 by 0.5)	T3	None
4	ery	Erythema	0	0	8	104-79	VRC01 40mg/kg IV mo(0) + 5mg/kg SC mo(0.5 to 5.5 by 0.5)	T3	None
4	eryind	Erythema and/or Induration	0	0	8	104-79	VRC01 40mg/kg IV mo(0) + 5mg/kg SC mo(0.5 to 5.5 by 0.5)	T3	None
4	head	Headache	0	0	8	104-79	VRC01 40mg/kg IV mo(0) + 5mg/kg SC mo(0.5 to 5.5 by 0.5)	T3	None
4	ind	Induration	0	0	8	104-79	VRC01 40mg/kg IV mo(0) + 5mg/kg SC mo(0.5 to 5.5 by 0.5)	T3	None
4	lp	Local pain any site	0	0	8	104-79	VRC01 40mg/kg IV mo(0) + 5mg/kg SC mo(0.5 to 5.5 by 0.5)	T3	None
4	lt	Local tenderness any site	0	0	8	104-79	VRC01 40mg/kg IV mo(0) + 5mg/kg SC mo(0.5 to 5.5 by 0.5)	T3	None
4	mf	Malaise/fatigue	0	0	8	104-79	VRC01 40mg/kg IV mo(0) + 5mg/kg SC mo(0.5 to 5.5 by 0.5)	T3	None
4	myal	Myalgia	0	0	8	104-79	VRC01 40mg/kg IV mo(0) + 5mg/kg SC mo(0.5 to 5.5 by 0.5)	T3	None
4	naus	Nausea	0	0	8	104-79	VRC01 40mg/kg IV mo(0) + 5mg/kg SC mo(0.5 to 5.5 by 0.5)	T3	None
4	paintend	Local pain/tenderness any site	0	0	8	104-79	VRC01 40mg/kg IV mo(0) + 5mg/kg SC mo(0.5 to 5.5 by 0.5)	T3	None
4	s1_ery	Erythema Site 1	0	0	8	104-79	VRC01 40mg/kg IV mo(0) + 5mg/kg SC mo(0.5 to 5.5 by 0.5)	T3	None
4	s1_ery_area	Erythema area (x*y) site 1	0		8	104-79	VRC01 40mg/kg IV mo(0) + 5mg/kg SC mo(0.5 to 5.5 by 0.5)	T3	None
4	s1_ery_dim	Erythema maxdimension (x or y) site 1	0		8	104-79	VRC01 40mg/kg IV mo(0) + 5mg/kg SC mo(0.5 to 5.5 by 0.5)	T3	None
4	s1_eryx	Erythema X dimension site 1	0		8	104-79	VRC01 40mg/kg IV mo(0) + 5mg/kg SC mo(0.5 to 5.5 by 0.5)	T3	None
4	s1_eryy	Erythema Y dimension site 1	0		8	104-79	VRC01 40mg/kg IV mo(0) + 5mg/kg SC mo(0.5 to 5.5 by 0.5)	T3	None
4	s1_ind	Induration site 1	0	0	8	104-79	VRC01 40mg/kg IV mo(0) + 5mg/kg SC mo(0.5 to 5.5 by 0.5)	T3	None
4	s1_ind_area	Induration area (x*y) site 1	0		8	104-79	VRC01 40mg/kg IV mo(0) + 5mg/kg SC mo(0.5 to 5.5 by 0.5)	T3	None
4	s1_ind_dim	Induration max dimension (x or y) site 1	0		8	104-79	VRC01 40mg/kg IV mo(0) + 5mg/kg SC mo(0.5 to 5.5 by 0.5)	T3	None
4	s1_indx	Induration X dimension site 1	0		8	104-79	VRC01 40mg/kg IV mo(0) + 5mg/kg SC mo(0.5 to 5.5 by 0.5)	T3	None
4	s1_indy	Induration Y dimension site 1	0		8	104-79	VRC01 40mg/kg IV mo(0) + 5mg/kg SC mo(0.5 to 5.5 by 0.5)	T3	None
4	s1_lp	Local pain site 1	0	0	8	104-79	VRC01 40mg/kg IV mo(0) + 5mg/kg SC mo(0.5 to 5.5 by 0.5)	T3	None
4	s1_lt	Local tenderness site 1	0	0	8	104-79	VRC01 40mg/kg IV mo(0) + 5mg/kg SC mo(0.5 to 5.5 by 0.5)	T3	None
4	s1_paintend	Local pain/tenderness site 1	0	0	8	104-79	VRC01 40mg/kg IV mo(0) + 5mg/kg SC mo(0.5 to 5.5 by 0.5)	T3	None
4	s2_ery	Erythema Site 2	0	0	8	104-79	VRC01 40mg/kg IV mo(0) + 5mg/kg SC mo(0.5 to 5.5 by 0.5)	T3	None
4	s2_ery_area	Erythema area (x*y) site 2	0		8	104-79	VRC01 40mg/kg IV mo(0) + 5mg/kg SC mo(0.5 to 5.5 by 0.5)	T3	None
4	s2_ery_dim	Erythema maxdimension (x or y) site 2	0		8	104-79	VRC01 40mg/kg IV mo(0) + 5mg/kg SC mo(0.5 to 5.5 by 0.5)	T3	None
4	s2_eryx	Erythema X dimension site 2	0		8	104-79	VRC01 40mg/kg IV mo(0) + 5mg/kg SC mo(0.5 to 5.5 by 0.5)	T3	None
4	s2_eryy	Erythema Y dimension site 2	0		8	104-79	VRC01 40mg/kg IV mo(0) + 5mg/kg SC mo(0.5 to 5.5 by 0.5)	T3	None
4	s2_ind	Induration site 2	0	0	8	104-79	VRC01 40mg/kg IV mo(0) + 5mg/kg SC mo(0.5 to 5.5 by 0.5)	T3	None
4	s2_ind_area	Induration area (x*y) site 2	0		8	104-79	VRC01 40mg/kg IV mo(0) + 5mg/kg SC mo(0.5 to 5.5 by 0.5)	T3	None
4	s2_ind_dim	Induration max dimension (x or y) site 2	0		8	104-79	VRC01 40mg/kg IV mo(0) + 5mg/kg SC mo(0.5 to 5.5 by 0.5)	T3	None
4	s2_indx	Induration X dimension site 2	0		8	104-79	VRC01 40mg/kg IV mo(0) + 5mg/kg SC mo(0.5 to 5.5 by 0.5)	T3	None
4	s2_indy	Induration Y dimension site 2	0		8	104-79	VRC01 40mg/kg IV mo(0) + 5mg/kg SC mo(0.5 to 5.5 by 0.5)	T3	None
4	s2_lp	Local pain site 2	0	0	8	104-79	VRC01 40mg/kg IV mo(0) + 5mg/kg SC mo(0.5 to 5.5 by 0.5)	T3	None
4	s2_lt	Local tenderness site 2	0	0	8	104-79	VRC01 40mg/kg IV mo(0) + 5mg/kg SC mo(0.5 to 5.5 by 0.5)	T3	None
4	s2_paintend	Local pain/tenderness site 2	0	0	8	104-79	VRC01 40mg/kg IV mo(0) + 5mg/kg SC mo(0.5 to 5.5 by 0.5)	T3	None
4	s3_ery	Erythema Site 3	0	0	8	104-79	VRC01 40mg/kg IV mo(0) + 5mg/kg SC mo(0.5 to 5.5 by 0.5)	T3	None
4	s3_ery_area	Erythema area (x*y) site 3	0		8	104-79	VRC01 40mg/kg IV mo(0) + 5mg/kg SC mo(0.5 to 5.5 by 0.5)	T3	None
4	s3_ery_dim	Erythema maxdimension (x or y) site 3	0		8	104-79	VRC01 40mg/kg IV mo(0) + 5mg/kg SC mo(0.5 to 5.5 by 0.5)	T3	None
4	s3_eryx	Erythema X dimension site 3	0		8	104-79	VRC01 40mg/kg IV mo(0) + 5mg/kg SC mo(0.5 to 5.5 by 0.5)	T3	None
4	s3_eryy	Erythema Y dimension site 3	0		8	104-79	VRC01 40mg/kg IV mo(0) + 5mg/kg SC mo(0.5 to 5.5 by 0.5)	T3	None
4	s3_ind	Induration site 3	0	0	8	104-79	VRC01 40mg/kg IV mo(0) + 5mg/kg SC mo(0.5 to 5.5 by 0.5)	T3	None
4	s3_ind_area	Induration area (x*y) site 3	0		8	104-79	VRC01 40mg/kg IV mo(0) + 5mg/kg SC mo(0.5 to 5.5 by 0.5)	T3	None
4	s3_ind_dim	Induration max dimension (x or y) site 3	0		8	104-79	VRC01 40mg/kg IV mo(0) + 5mg/kg SC mo(0.5 to 5.5 by 0.5)	T3	None
4	s3_indx	Induration X dimension site 3	0		8	104-79	VRC01 40mg/kg IV mo(0) + 5mg/kg SC mo(0.5 to 5.5 by 0.5)	T3	None
4	s3_indy	Induration Y dimension site 3	0		8	104-79	VRC01 40mg/kg IV mo(0) + 5mg/kg SC mo(0.5 to 5.5 by 0.5)	T3	None
4	s3_lp	Local pain site 3			8	104-79	VRC01 40mg/kg IV mo(0) + 5mg/kg SC mo(0.5 to 5.5 by 0.5)	T3
4	s3_lt	Local tenderness site 3			8	104-79	VRC01 40mg/kg IV mo(0) + 5mg/kg SC mo(0.5 to 5.5 by 0.5)	T3
4	s3_paintend	Local pain/tenderness site 3			8	104-79	VRC01 40mg/kg IV mo(0) + 5mg/kg SC mo(0.5 to 5.5 by 0.5)	T3
4	s4_ery	Erythema Site 4	0	0	8	104-79	VRC01 40mg/kg IV mo(0) + 5mg/kg SC mo(0.5 to 5.5 by 0.5)	T3	None
4	s4_ery_area	Erythema area (x*y) site 4	0		8	104-79	VRC01 40mg/kg IV mo(0) + 5mg/kg SC mo(0.5 to 5.5 by 0.5)	T3	None
4	s4_ery_dim	Erythema maxdimension (x or y) site 4	0		8	104-79	VRC01 40mg/kg IV mo(0) + 5mg/kg SC mo(0.5 to 5.5 by 0.5)	T3	None
4	s4_eryx	Erythema X dimension site 4	0		8	104-79	VRC01 40mg/kg IV mo(0) + 5mg/kg SC mo(0.5 to 5.5 by 0.5)	T3	None
4	s4_eryy	Erythema Y dimension site 4	0		8	104-79	VRC01 40mg/kg IV mo(0) + 5mg/kg SC mo(0.5 to 5.5 by 0.5)	T3	None
4	s4_ind	Induration site 4	0	0	8	104-79	VRC01 40mg/kg IV mo(0) + 5mg/kg SC mo(0.5 to 5.5 by 0.5)	T3	None
4	s4_ind_area	Induration area (x*y) site 4	0		8	104-79	VRC01 40mg/kg IV mo(0) + 5mg/kg SC mo(0.5 to 5.5 by 0.5)	T3	None
4	s4_ind_dim	Induration max dimension (x or y) site 4	0		8	104-79	VRC01 40mg/kg IV mo(0) + 5mg/kg SC mo(0.5 to 5.5 by 0.5)	T3	None
4	s4_indx	Induration X dimension site 4	0		8	104-79	VRC01 40mg/kg IV mo(0) + 5mg/kg SC mo(0.5 to 5.5 by 0.5)	T3	None
4	s4_indy	Induration Y dimension site 4	0		8	104-79	VRC01 40mg/kg IV mo(0) + 5mg/kg SC mo(0.5 to 5.5 by 0.5)	T3	None
4	s4_lp	Local pain site 4			8	104-79	VRC01 40mg/kg IV mo(0) + 5mg/kg SC mo(0.5 to 5.5 by 0.5)	T3
4	s4_lt	Local tenderness site 4			8	104-79	VRC01 40mg/kg IV mo(0) + 5mg/kg SC mo(0.5 to 5.5 by 0.5)	T3
4	s4_paintend	Local pain/tenderness site 4			8	104-79	VRC01 40mg/kg IV mo(0) + 5mg/kg SC mo(0.5 to 5.5 by 0.5)	T3
4	systemic	Maximum systemic symptom (excl. temperature)	0	0	8	104-79	VRC01 40mg/kg IV mo(0) + 5mg/kg SC mo(0.5 to 5.5 by 0.5)	T3	None
4	tempc	Temperature Celsius		N	8	104-79	VRC01 40mg/kg IV mo(0) + 5mg/kg SC mo(0.5 to 5.5 by 0.5)	T3
4	vom	Vomiting	0	0	8	104-79	VRC01 40mg/kg IV mo(0) + 5mg/kg SC mo(0.5 to 5.5 by 0.5)	T3	None
4	arth	Arthralgia	0	0	8	104-79	VRC01 40mg/kg IV mo(0) + 5mg/kg SC mo(0.5 to 5.5 by 0.5)	T3	None
4	chill	Chills	0	0	8	104-79	VRC01 40mg/kg IV mo(0) + 5mg/kg SC mo(0.5 to 5.5 by 0.5)	T3	None
4	ery	Erythema	0	0	8	104-79	VRC01 40mg/kg IV mo(0) + 5mg/kg SC mo(0.5 to 5.5 by 0.5)	T3	None
4	eryind	Erythema and/or Induration	0	0	8	104-79	VRC01 40mg/kg IV mo(0) + 5mg/kg SC mo(0.5 to 5.5 by 0.5)	T3	None
4	head	Headache	0	0	8	104-79	VRC01 40mg/kg IV mo(0) + 5mg/kg SC mo(0.5 to 5.5 by 0.5)	T3	None
4	ind	Induration	0	0	8	104-79	VRC01 40mg/kg IV mo(0) + 5mg/kg SC mo(0.5 to 5.5 by 0.5)	T3	None
4	lp	Local pain any site	0	0	8	104-79	VRC01 40mg/kg IV mo(0) + 5mg/kg SC mo(0.5 to 5.5 by 0.5)	T3	None
4	lt	Local tenderness any site	1	1	8	104-79	VRC01 40mg/kg IV mo(0) + 5mg/kg SC mo(0.5 to 5.5 by 0.5)	T3	Mild
4	mf	Malaise/fatigue	0	0	8	104-79	VRC01 40mg/kg IV mo(0) + 5mg/kg SC mo(0.5 to 5.5 by 0.5)	T3	None
4	myal	Myalgia	0	0	8	104-79	VRC01 40mg/kg IV mo(0) + 5mg/kg SC mo(0.5 to 5.5 by 0.5)	T3	None
4	naus	Nausea	0	0	8	104-79	VRC01 40mg/kg IV mo(0) + 5mg/kg SC mo(0.5 to 5.5 by 0.5)	T3	None
4	paintend	Local pain/tenderness any site	1	1	8	104-79	VRC01 40mg/kg IV mo(0) + 5mg/kg SC mo(0.5 to 5.5 by 0.5)	T3	Mild
4	s1_ery	Erythema Site 1	0	0	8	104-79	VRC01 40mg/kg IV mo(0) + 5mg/kg SC mo(0.5 to 5.5 by 0.5)	T3	None
4	s1_ery_area	Erythema area (x*y) site 1	0		8	104-79	VRC01 40mg/kg IV mo(0) + 5mg/kg SC mo(0.5 to 5.5 by 0.5)	T3	None
4	s1_ery_dim	Erythema maxdimension (x or y) site 1	0		8	104-79	VRC01 40mg/kg IV mo(0) + 5mg/kg SC mo(0.5 to 5.5 by 0.5)	T3	None
4	s1_eryx	Erythema X dimension site 1	0		8	104-79	VRC01 40mg/kg IV mo(0) + 5mg/kg SC mo(0.5 to 5.5 by 0.5)	T3	None
4	s1_eryy	Erythema Y dimension site 1	0		8	104-79	VRC01 40mg/kg IV mo(0) + 5mg/kg SC mo(0.5 to 5.5 by 0.5)	T3	None
4	s1_ind	Induration site 1	0	0	8	104-79	VRC01 40mg/kg IV mo(0) + 5mg/kg SC mo(0.5 to 5.5 by 0.5)	T3	None
4	s1_ind_area	Induration area (x*y) site 1	0		8	104-79	VRC01 40mg/kg IV mo(0) + 5mg/kg SC mo(0.5 to 5.5 by 0.5)	T3	None
4	s1_ind_dim	Induration max dimension (x or y) site 1	0		8	104-79	VRC01 40mg/kg IV mo(0) + 5mg/kg SC mo(0.5 to 5.5 by 0.5)	T3	None
4	s1_indx	Induration X dimension site 1	0		8	104-79	VRC01 40mg/kg IV mo(0) + 5mg/kg SC mo(0.5 to 5.5 by 0.5)	T3	None
4	s1_indy	Induration Y dimension site 1	0		8	104-79	VRC01 40mg/kg IV mo(0) + 5mg/kg SC mo(0.5 to 5.5 by 0.5)	T3	None
4	s1_lp	Local pain site 1	0	0	8	104-79	VRC01 40mg/kg IV mo(0) + 5mg/kg SC mo(0.5 to 5.5 by 0.5)	T3	None
4	s1_lt	Local tenderness site 1	1	1	8	104-79	VRC01 40mg/kg IV mo(0) + 5mg/kg SC mo(0.5 to 5.5 by 0.5)	T3	Mild
4	s1_paintend	Local pain/tenderness site 1	1	1	8	104-79	VRC01 40mg/kg IV mo(0) + 5mg/kg SC mo(0.5 to 5.5 by 0.5)	T3	Mild
4	s2_ery	Erythema Site 2	0	0	8	104-79	VRC01 40mg/kg IV mo(0) + 5mg/kg SC mo(0.5 to 5.5 by 0.5)	T3	None
4	s2_ery_area	Erythema area (x*y) site 2	0		8	104-79	VRC01 40mg/kg IV mo(0) + 5mg/kg SC mo(0.5 to 5.5 by 0.5)	T3	None
4	s2_ery_dim	Erythema maxdimension (x or y) site 2	0		8	104-79	VRC01 40mg/kg IV mo(0) + 5mg/kg SC mo(0.5 to 5.5 by 0.5)	T3	None
4	s2_eryx	Erythema X dimension site 2	0		8	104-79	VRC01 40mg/kg IV mo(0) + 5mg/kg SC mo(0.5 to 5.5 by 0.5)	T3	None
4	s2_eryy	Erythema Y dimension site 2	0		8	104-79	VRC01 40mg/kg IV mo(0) + 5mg/kg SC mo(0.5 to 5.5 by 0.5)	T3	None
4	s2_ind	Induration site 2	0	0	8	104-79	VRC01 40mg/kg IV mo(0) + 5mg/kg SC mo(0.5 to 5.5 by 0.5)	T3	None
4	s2_ind_area	Induration area (x*y) site 2	0		8	104-79	VRC01 40mg/kg IV mo(0) + 5mg/kg SC mo(0.5 to 5.5 by 0.5)	T3	None
4	s2_ind_dim	Induration max dimension (x or y) site 2	0		8	104-79	VRC01 40mg/kg IV mo(0) + 5mg/kg SC mo(0.5 to 5.5 by 0.5)	T3	None
4	s2_indx	Induration X dimension site 2	0		8	104-79	VRC01 40mg/kg IV mo(0) + 5mg/kg SC mo(0.5 to 5.5 by 0.5)	T3	None
4	s2_indy	Induration Y dimension site 2	0		8	104-79	VRC01 40mg/kg IV mo(0) + 5mg/kg SC mo(0.5 to 5.5 by 0.5)	T3	None
4	s2_lp	Local pain site 2	0	0	8	104-79	VRC01 40mg/kg IV mo(0) + 5mg/kg SC mo(0.5 to 5.5 by 0.5)	T3	None
4	s2_lt	Local tenderness site 2	1	1	8	104-79	VRC01 40mg/kg IV mo(0) + 5mg/kg SC mo(0.5 to 5.5 by 0.5)	T3	Mild
4	s2_paintend	Local pain/tenderness site 2	1	1	8	104-79	VRC01 40mg/kg IV mo(0) + 5mg/kg SC mo(0.5 to 5.5 by 0.5)	T3	Mild
4	s3_ery	Erythema Site 3	0	0	8	104-79	VRC01 40mg/kg IV mo(0) + 5mg/kg SC mo(0.5 to 5.5 by 0.5)	T3	None
4	s3_ery_area	Erythema area (x*y) site 3	0		8	104-79	VRC01 40mg/kg IV mo(0) + 5mg/kg SC mo(0.5 to 5.5 by 0.5)	T3	None
4	s3_ery_dim	Erythema maxdimension (x or y) site 3	0		8	104-79	VRC01 40mg/kg IV mo(0) + 5mg/kg SC mo(0.5 to 5.5 by 0.5)	T3	None
4	s3_eryx	Erythema X dimension site 3	0		8	104-79	VRC01 40mg/kg IV mo(0) + 5mg/kg SC mo(0.5 to 5.5 by 0.5)	T3	None
4	s3_eryy	Erythema Y dimension site 3	0		8	104-79	VRC01 40mg/kg IV mo(0) + 5mg/kg SC mo(0.5 to 5.5 by 0.5)	T3	None
4	s3_ind	Induration site 3	0	0	8	104-79	VRC01 40mg/kg IV mo(0) + 5mg/kg SC mo(0.5 to 5.5 by 0.5)	T3	None
4	s3_ind_area	Induration area (x*y) site 3	0		8	104-79	VRC01 40mg/kg IV mo(0) + 5mg/kg SC mo(0.5 to 5.5 by 0.5)	T3	None
4	s3_ind_dim	Induration max dimension (x or y) site 3	0		8	104-79	VRC01 40mg/kg IV mo(0) + 5mg/kg SC mo(0.5 to 5.5 by 0.5)	T3	None
4	s3_indx	Induration X dimension site 3	0		8	104-79	VRC01 40mg/kg IV mo(0) + 5mg/kg SC mo(0.5 to 5.5 by 0.5)	T3	None
4	s3_indy	Induration Y dimension site 3	0		8	104-79	VRC01 40mg/kg IV mo(0) + 5mg/kg SC mo(0.5 to 5.5 by 0.5)	T3	None
4	s3_lp	Local pain site 3			8	104-79	VRC01 40mg/kg IV mo(0) + 5mg/kg SC mo(0.5 to 5.5 by 0.5)	T3
4	s3_lt	Local tenderness site 3			8	104-79	VRC01 40mg/kg IV mo(0) + 5mg/kg SC mo(0.5 to 5.5 by 0.5)	T3
4	s3_paintend	Local pain/tenderness site 3			8	104-79	VRC01 40mg/kg IV mo(0) + 5mg/kg SC mo(0.5 to 5.5 by 0.5)	T3
4	s4_ery	Erythema Site 4	0	0	8	104-79	VRC01 40mg/kg IV mo(0) + 5mg/kg SC mo(0.5 to 5.5 by 0.5)	T3	None
4	s4_ery_area	Erythema area (x*y) site 4	0		8	104-79	VRC01 40mg/kg IV mo(0) + 5mg/kg SC mo(0.5 to 5.5 by 0.5)	T3	None
4	s4_ery_dim	Erythema maxdimension (x or y) site 4	0		8	104-79	VRC01 40mg/kg IV mo(0) + 5mg/kg SC mo(0.5 to 5.5 by 0.5)	T3	None
4	s4_eryx	Erythema X dimension site 4	0		8	104-79	VRC01 40mg/kg IV mo(0) + 5mg/kg SC mo(0.5 to 5.5 by 0.5)	T3	None
4	s4_eryy	Erythema Y dimension site 4	0		8	104-79	VRC01 40mg/kg IV mo(0) + 5mg/kg SC mo(0.5 to 5.5 by 0.5)	T3	None
4	s4_ind	Induration site 4	0	0	8	104-79	VRC01 40mg/kg IV mo(0) + 5mg/kg SC mo(0.5 to 5.5 by 0.5)	T3	None
4	s4_ind_area	Induration area (x*y) site 4	0		8	104-79	VRC01 40mg/kg IV mo(0) + 5mg/kg SC mo(0.5 to 5.5 by 0.5)	T3	None
4	s4_ind_dim	Induration max dimension (x or y) site 4	0		8	104-79	VRC01 40mg/kg IV mo(0) + 5mg/kg SC mo(0.5 to 5.5 by 0.5)	T3	None
4	s4_indx	Induration X dimension site 4	0		8	104-79	VRC01 40mg/kg IV mo(0) + 5mg/kg SC mo(0.5 to 5.5 by 0.5)	T3	None
4	s4_indy	Induration Y dimension site 4	0		8	104-79	VRC01 40mg/kg IV mo(0) + 5mg/kg SC mo(0.5 to 5.5 by 0.5)	T3	None
4	s4_lp	Local pain site 4			8	104-79	VRC01 40mg/kg IV mo(0) + 5mg/kg SC mo(0.5 to 5.5 by 0.5)	T3
4	s4_lt	Local tenderness site 4			8	104-79	VRC01 40mg/kg IV mo(0) + 5mg/kg SC mo(0.5 to 5.5 by 0.5)	T3
4	s4_paintend	Local pain/tenderness site 4			8	104-79	VRC01 40mg/kg IV mo(0) + 5mg/kg SC mo(0.5 to 5.5 by 0.5)	T3
4	systemic	Maximum systemic symptom (excl. temperature)	0	0	8	104-79	VRC01 40mg/kg IV mo(0) + 5mg/kg SC mo(0.5 to 5.5 by 0.5)	T3	None
4	tempc	Temperature Celsius	0	36.8	8	104-79	VRC01 40mg/kg IV mo(0) + 5mg/kg SC mo(0.5 to 5.5 by 0.5)	T3	None
4	vom	Vomiting	0	0	8	104-79	VRC01 40mg/kg IV mo(0) + 5mg/kg SC mo(0.5 to 5.5 by 0.5)	T3	None
4	arth	Arthralgia	0	0	8	104-79	VRC01 40mg/kg IV mo(0) + 5mg/kg SC mo(0.5 to 5.5 by 0.5)	T3	None
4	chill	Chills	0	0	8	104-79	VRC01 40mg/kg IV mo(0) + 5mg/kg SC mo(0.5 to 5.5 by 0.5)	T3	None
4	ery	Erythema	0	0	8	104-79	VRC01 40mg/kg IV mo(0) + 5mg/kg SC mo(0.5 to 5.5 by 0.5)	T3	None
4	eryind	Erythema and/or Induration	0	0	8	104-79	VRC01 40mg/kg IV mo(0) + 5mg/kg SC mo(0.5 to 5.5 by 0.5)	T3	None
4	head	Headache	0	0	8	104-79	VRC01 40mg/kg IV mo(0) + 5mg/kg SC mo(0.5 to 5.5 by 0.5)	T3	None
4	ind	Induration	0	0	8	104-79	VRC01 40mg/kg IV mo(0) + 5mg/kg SC mo(0.5 to 5.5 by 0.5)	T3	None
4	lp	Local pain any site	0	0	8	104-79	VRC01 40mg/kg IV mo(0) + 5mg/kg SC mo(0.5 to 5.5 by 0.5)	T3	None
4	lt	Local tenderness any site	1	1	8	104-79	VRC01 40mg/kg IV mo(0) + 5mg/kg SC mo(0.5 to 5.5 by 0.5)	T3	Mild
4	mf	Malaise/fatigue	0	0	8	104-79	VRC01 40mg/kg IV mo(0) + 5mg/kg SC mo(0.5 to 5.5 by 0.5)	T3	None
4	myal	Myalgia	0	0	8	104-79	VRC01 40mg/kg IV mo(0) + 5mg/kg SC mo(0.5 to 5.5 by 0.5)	T3	None
4	naus	Nausea	0	0	8	104-79	VRC01 40mg/kg IV mo(0) + 5mg/kg SC mo(0.5 to 5.5 by 0.5)	T3	None
4	paintend	Local pain/tenderness any site	1	1	8	104-79	VRC01 40mg/kg IV mo(0) + 5mg/kg SC mo(0.5 to 5.5 by 0.5)	T3	Mild
4	s1_ery	Erythema Site 1	0	0	8	104-79	VRC01 40mg/kg IV mo(0) + 5mg/kg SC mo(0.5 to 5.5 by 0.5)	T3	None
4	s1_ery_area	Erythema area (x*y) site 1	0		8	104-79	VRC01 40mg/kg IV mo(0) + 5mg/kg SC mo(0.5 to 5.5 by 0.5)	T3	None
4	s1_ery_dim	Erythema maxdimension (x or y) site 1	0		8	104-79	VRC01 40mg/kg IV mo(0) + 5mg/kg SC mo(0.5 to 5.5 by 0.5)	T3	None
4	s1_eryx	Erythema X dimension site 1	0		8	104-79	VRC01 40mg/kg IV mo(0) + 5mg/kg SC mo(0.5 to 5.5 by 0.5)	T3	None
4	s1_eryy	Erythema Y dimension site 1	0		8	104-79	VRC01 40mg/kg IV mo(0) + 5mg/kg SC mo(0.5 to 5.5 by 0.5)	T3	None
4	s1_ind	Induration site 1	0	0	8	104-79	VRC01 40mg/kg IV mo(0) + 5mg/kg SC mo(0.5 to 5.5 by 0.5)	T3	None
4	s1_ind_area	Induration area (x*y) site 1	0		8	104-79	VRC01 40mg/kg IV mo(0) + 5mg/kg SC mo(0.5 to 5.5 by 0.5)	T3	None
4	s1_ind_dim	Induration max dimension (x or y) site 1	0		8	104-79	VRC01 40mg/kg IV mo(0) + 5mg/kg SC mo(0.5 to 5.5 by 0.5)	T3	None
4	s1_indx	Induration X dimension site 1	0		8	104-79	VRC01 40mg/kg IV mo(0) + 5mg/kg SC mo(0.5 to 5.5 by 0.5)	T3	None
4	s1_indy	Induration Y dimension site 1	0		8	104-79	VRC01 40mg/kg IV mo(0) + 5mg/kg SC mo(0.5 to 5.5 by 0.5)	T3	None
4	s1_lp	Local pain site 1	0	0	8	104-79	VRC01 40mg/kg IV mo(0) + 5mg/kg SC mo(0.5 to 5.5 by 0.5)	T3	None
4	s1_lt	Local tenderness site 1	1	1	8	104-79	VRC01 40mg/kg IV mo(0) + 5mg/kg SC mo(0.5 to 5.5 by 0.5)	T3	Mild
4	s1_paintend	Local pain/tenderness site 1	1	1	8	104-79	VRC01 40mg/kg IV mo(0) + 5mg/kg SC mo(0.5 to 5.5 by 0.5)	T3	Mild
4	s2_ery	Erythema Site 2	0	0	8	104-79	VRC01 40mg/kg IV mo(0) + 5mg/kg SC mo(0.5 to 5.5 by 0.5)	T3	None
4	s2_ery_area	Erythema area (x*y) site 2	0		8	104-79	VRC01 40mg/kg IV mo(0) + 5mg/kg SC mo(0.5 to 5.5 by 0.5)	T3	None
4	s2_ery_dim	Erythema maxdimension (x or y) site 2	0		8	104-79	VRC01 40mg/kg IV mo(0) + 5mg/kg SC mo(0.5 to 5.5 by 0.5)	T3	None
4	s2_eryx	Erythema X dimension site 2	0		8	104-79	VRC01 40mg/kg IV mo(0) + 5mg/kg SC mo(0.5 to 5.5 by 0.5)	T3	None
4	s2_eryy	Erythema Y dimension site 2	0		8	104-79	VRC01 40mg/kg IV mo(0) + 5mg/kg SC mo(0.5 to 5.5 by 0.5)	T3	None
4	s2_ind	Induration site 2	0	0	8	104-79	VRC01 40mg/kg IV mo(0) + 5mg/kg SC mo(0.5 to 5.5 by 0.5)	T3	None
4	s2_ind_area	Induration area (x*y) site 2	0		8	104-79	VRC01 40mg/kg IV mo(0) + 5mg/kg SC mo(0.5 to 5.5 by 0.5)	T3	None
4	s2_ind_dim	Induration max dimension (x or y) site 2	0		8	104-79	VRC01 40mg/kg IV mo(0) + 5mg/kg SC mo(0.5 to 5.5 by 0.5)	T3	None
4	s2_indx	Induration X dimension site 2	0		8	104-79	VRC01 40mg/kg IV mo(0) + 5mg/kg SC mo(0.5 to 5.5 by 0.5)	T3	None
4	s2_indy	Induration Y dimension site 2	0		8	104-79	VRC01 40mg/kg IV mo(0) + 5mg/kg SC mo(0.5 to 5.5 by 0.5)	T3	None
4	s2_lp	Local pain site 2	0	0	8	104-79	VRC01 40mg/kg IV mo(0) + 5mg/kg SC mo(0.5 to 5.5 by 0.5)	T3	None
4	s2_lt	Local tenderness site 2	1	1	8	104-79	VRC01 40mg/kg IV mo(0) + 5mg/kg SC mo(0.5 to 5.5 by 0.5)	T3	Mild
4	s2_paintend	Local pain/tenderness site 2	1	1	8	104-79	VRC01 40mg/kg IV mo(0) + 5mg/kg SC mo(0.5 to 5.5 by 0.5)	T3	Mild
4	s3_ery	Erythema Site 3	0	0	8	104-79	VRC01 40mg/kg IV mo(0) + 5mg/kg SC mo(0.5 to 5.5 by 0.5)	T3	None
4	s3_ery_area	Erythema area (x*y) site 3	0		8	104-79	VRC01 40mg/kg IV mo(0) + 5mg/kg SC mo(0.5 to 5.5 by 0.5)	T3	None
4	s3_ery_dim	Erythema maxdimension (x or y) site 3	0		8	104-79	VRC01 40mg/kg IV mo(0) + 5mg/kg SC mo(0.5 to 5.5 by 0.5)	T3	None
4	s3_eryx	Erythema X dimension site 3	0		8	104-79	VRC01 40mg/kg IV mo(0) + 5mg/kg SC mo(0.5 to 5.5 by 0.5)	T3	None
4	s3_eryy	Erythema Y dimension site 3	0		8	104-79	VRC01 40mg/kg IV mo(0) + 5mg/kg SC mo(0.5 to 5.5 by 0.5)	T3	None
4	s3_ind	Induration site 3	0	0	8	104-79	VRC01 40mg/kg IV mo(0) + 5mg/kg SC mo(0.5 to 5.5 by 0.5)	T3	None
4	s3_ind_area	Induration area (x*y) site 3	0		8	104-79	VRC01 40mg/kg IV mo(0) + 5mg/kg SC mo(0.5 to 5.5 by 0.5)	T3	None
4	s3_ind_dim	Induration max dimension (x or y) site 3	0		8	104-79	VRC01 40mg/kg IV mo(0) + 5mg/kg SC mo(0.5 to 5.5 by 0.5)	T3	None
4	s3_indx	Induration X dimension site 3	0		8	104-79	VRC01 40mg/kg IV mo(0) + 5mg/kg SC mo(0.5 to 5.5 by 0.5)	T3	None
4	s3_indy	Induration Y dimension site 3	0		8	104-79	VRC01 40mg/kg IV mo(0) + 5mg/kg SC mo(0.5 to 5.5 by 0.5)	T3	None
4	s3_lp	Local pain site 3			8	104-79	VRC01 40mg/kg IV mo(0) + 5mg/kg SC mo(0.5 to 5.5 by 0.5)	T3
4	s3_lt	Local tenderness site 3			8	104-79	VRC01 40mg/kg IV mo(0) + 5mg/kg SC mo(0.5 to 5.5 by 0.5)	T3
4	s3_paintend	Local pain/tenderness site 3			8	104-79	VRC01 40mg/kg IV mo(0) + 5mg/kg SC mo(0.5 to 5.5 by 0.5)	T3
4	s4_ery	Erythema Site 4	0	0	8	104-79	VRC01 40mg/kg IV mo(0) + 5mg/kg SC mo(0.5 to 5.5 by 0.5)	T3	None
4	s4_ery_area	Erythema area (x*y) site 4	0		8	104-79	VRC01 40mg/kg IV mo(0) + 5mg/kg SC mo(0.5 to 5.5 by 0.5)	T3	None
4	s4_ery_dim	Erythema maxdimension (x or y) site 4	0		8	104-79	VRC01 40mg/kg IV mo(0) + 5mg/kg SC mo(0.5 to 5.5 by 0.5)	T3	None
4	s4_eryx	Erythema X dimension site 4	0		8	104-79	VRC01 40mg/kg IV mo(0) + 5mg/kg SC mo(0.5 to 5.5 by 0.5)	T3	None
4	s4_eryy	Erythema Y dimension site 4	0		8	104-79	VRC01 40mg/kg IV mo(0) + 5mg/kg SC mo(0.5 to 5.5 by 0.5)	T3	None
4	s4_ind	Induration site 4	0	0	8	104-79	VRC01 40mg/kg IV mo(0) + 5mg/kg SC mo(0.5 to 5.5 by 0.5)	T3	None
4	s4_ind_area	Induration area (x*y) site 4	0		8	104-79	VRC01 40mg/kg IV mo(0) + 5mg/kg SC mo(0.5 to 5.5 by 0.5)	T3	None
4	s4_ind_dim	Induration max dimension (x or y) site 4	0		8	104-79	VRC01 40mg/kg IV mo(0) + 5mg/kg SC mo(0.5 to 5.5 by 0.5)	T3	None
4	s4_indx	Induration X dimension site 4	0		8	104-79	VRC01 40mg/kg IV mo(0) + 5mg/kg SC mo(0.5 to 5.5 by 0.5)	T3	None
4	s4_indy	Induration Y dimension site 4	0		8	104-79	VRC01 40mg/kg IV mo(0) + 5mg/kg SC mo(0.5 to 5.5 by 0.5)	T3	None
4	s4_lp	Local pain site 4			8	104-79	VRC01 40mg/kg IV mo(0) + 5mg/kg SC mo(0.5 to 5.5 by 0.5)	T3
4	s4_lt	Local tenderness site 4			8	104-79	VRC01 40mg/kg IV mo(0) + 5mg/kg SC mo(0.5 to 5.5 by 0.5)	T3
4	s4_paintend	Local pain/tenderness site 4			8	104-79	VRC01 40mg/kg IV mo(0) + 5mg/kg SC mo(0.5 to 5.5 by 0.5)	T3
4	systemic	Maximum systemic symptom (excl. temperature)	0	0	8	104-79	VRC01 40mg/kg IV mo(0) + 5mg/kg SC mo(0.5 to 5.5 by 0.5)	T3	None
4	tempc	Temperature Celsius	0	36.8	8	104-79	VRC01 40mg/kg IV mo(0) + 5mg/kg SC mo(0.5 to 5.5 by 0.5)	T3	None
4	vom	Vomiting	0	0	8	104-79	VRC01 40mg/kg IV mo(0) + 5mg/kg SC mo(0.5 to 5.5 by 0.5)	T3	None
4	arth	Arthralgia	0	0	8	104-79	VRC01 40mg/kg IV mo(0) + 5mg/kg SC mo(0.5 to 5.5 by 0.5)	T3	None
4	chill	Chills	0	0	8	104-79	VRC01 40mg/kg IV mo(0) + 5mg/kg SC mo(0.5 to 5.5 by 0.5)	T3	None
4	ery	Erythema	0	0	8	104-79	VRC01 40mg/kg IV mo(0) + 5mg/kg SC mo(0.5 to 5.5 by 0.5)	T3	None
4	eryind	Erythema and/or Induration	0	0	8	104-79	VRC01 40mg/kg IV mo(0) + 5mg/kg SC mo(0.5 to 5.5 by 0.5)	T3	None
4	head	Headache	0	0	8	104-79	VRC01 40mg/kg IV mo(0) + 5mg/kg SC mo(0.5 to 5.5 by 0.5)	T3	None
4	ind	Induration	0	0	8	104-79	VRC01 40mg/kg IV mo(0) + 5mg/kg SC mo(0.5 to 5.5 by 0.5)	T3	None
4	lp	Local pain any site	0	0	8	104-79	VRC01 40mg/kg IV mo(0) + 5mg/kg SC mo(0.5 to 5.5 by 0.5)	T3	None
4	lt	Local tenderness any site	1	1	8	104-79	VRC01 40mg/kg IV mo(0) + 5mg/kg SC mo(0.5 to 5.5 by 0.5)	T3	Mild
4	mf	Malaise/fatigue	0	0	8	104-79	VRC01 40mg/kg IV mo(0) + 5mg/kg SC mo(0.5 to 5.5 by 0.5)	T3	None
4	myal	Myalgia	0	0	8	104-79	VRC01 40mg/kg IV mo(0) + 5mg/kg SC mo(0.5 to 5.5 by 0.5)	T3	None
4	naus	Nausea	0	0	8	104-79	VRC01 40mg/kg IV mo(0) + 5mg/kg SC mo(0.5 to 5.5 by 0.5)	T3	None
4	paintend	Local pain/tenderness any site	1	1	8	104-79	VRC01 40mg/kg IV mo(0) + 5mg/kg SC mo(0.5 to 5.5 by 0.5)	T3	Mild
4	s1_ery	Erythema Site 1	0	0	8	104-79	VRC01 40mg/kg IV mo(0) + 5mg/kg SC mo(0.5 to 5.5 by 0.5)	T3	None
4	s1_ery_area	Erythema area (x*y) site 1	0		8	104-79	VRC01 40mg/kg IV mo(0) + 5mg/kg SC mo(0.5 to 5.5 by 0.5)	T3	None
4	s1_ery_dim	Erythema maxdimension (x or y) site 1	0		8	104-79	VRC01 40mg/kg IV mo(0) + 5mg/kg SC mo(0.5 to 5.5 by 0.5)	T3	None
4	s1_eryx	Erythema X dimension site 1	0		8	104-79	VRC01 40mg/kg IV mo(0) + 5mg/kg SC mo(0.5 to 5.5 by 0.5)	T3	None
4	s1_eryy	Erythema Y dimension site 1	0		8	104-79	VRC01 40mg/kg IV mo(0) + 5mg/kg SC mo(0.5 to 5.5 by 0.5)	T3	None
4	s1_ind	Induration site 1	0	0	8	104-79	VRC01 40mg/kg IV mo(0) + 5mg/kg SC mo(0.5 to 5.5 by 0.5)	T3	None
4	s1_ind_area	Induration area (x*y) site 1	0		8	104-79	VRC01 40mg/kg IV mo(0) + 5mg/kg SC mo(0.5 to 5.5 by 0.5)	T3	None
4	s1_ind_dim	Induration max dimension (x or y) site 1	0		8	104-79	VRC01 40mg/kg IV mo(0) + 5mg/kg SC mo(0.5 to 5.5 by 0.5)	T3	None
4	s1_indx	Induration X dimension site 1	0		8	104-79	VRC01 40mg/kg IV mo(0) + 5mg/kg SC mo(0.5 to 5.5 by 0.5)	T3	None
4	s1_indy	Induration Y dimension site 1	0		8	104-79	VRC01 40mg/kg IV mo(0) + 5mg/kg SC mo(0.5 to 5.5 by 0.5)	T3	None
4	s1_lp	Local pain site 1	0	0	8	104-79	VRC01 40mg/kg IV mo(0) + 5mg/kg SC mo(0.5 to 5.5 by 0.5)	T3	None
4	s1_lt	Local tenderness site 1	1	1	8	104-79	VRC01 40mg/kg IV mo(0) + 5mg/kg SC mo(0.5 to 5.5 by 0.5)	T3	Mild
4	s1_paintend	Local pain/tenderness site 1	1	1	8	104-79	VRC01 40mg/kg IV mo(0) + 5mg/kg SC mo(0.5 to 5.5 by 0.5)	T3	Mild
4	s2_ery	Erythema Site 2	0	0	8	104-79	VRC01 40mg/kg IV mo(0) + 5mg/kg SC mo(0.5 to 5.5 by 0.5)	T3	None
4	s2_ery_area	Erythema area (x*y) site 2	0		8	104-79	VRC01 40mg/kg IV mo(0) + 5mg/kg SC mo(0.5 to 5.5 by 0.5)	T3	None
4	s2_ery_dim	Erythema maxdimension (x or y) site 2	0		8	104-79	VRC01 40mg/kg IV mo(0) + 5mg/kg SC mo(0.5 to 5.5 by 0.5)	T3	None
4	s2_eryx	Erythema X dimension site 2	0		8	104-79	VRC01 40mg/kg IV mo(0) + 5mg/kg SC mo(0.5 to 5.5 by 0.5)	T3	None
4	s2_eryy	Erythema Y dimension site 2	0		8	104-79	VRC01 40mg/kg IV mo(0) + 5mg/kg SC mo(0.5 to 5.5 by 0.5)	T3	None
4	s2_ind	Induration site 2	0	0	8	104-79	VRC01 40mg/kg IV mo(0) + 5mg/kg SC mo(0.5 to 5.5 by 0.5)	T3	None
4	s2_ind_area	Induration area (x*y) site 2	0		8	104-79	VRC01 40mg/kg IV mo(0) + 5mg/kg SC mo(0.5 to 5.5 by 0.5)	T3	None
4	s2_ind_dim	Induration max dimension (x or y) site 2	0		8	104-79	VRC01 40mg/kg IV mo(0) + 5mg/kg SC mo(0.5 to 5.5 by 0.5)	T3	None
4	s2_indx	Induration X dimension site 2	0		8	104-79	VRC01 40mg/kg IV mo(0) + 5mg/kg SC mo(0.5 to 5.5 by 0.5)	T3	None
4	s2_indy	Induration Y dimension site 2	0		8	104-79	VRC01 40mg/kg IV mo(0) + 5mg/kg SC mo(0.5 to 5.5 by 0.5)	T3	None
4	s2_lp	Local pain site 2	0	0	8	104-79	VRC01 40mg/kg IV mo(0) + 5mg/kg SC mo(0.5 to 5.5 by 0.5)	T3	None
4	s2_lt	Local tenderness site 2	1	1	8	104-79	VRC01 40mg/kg IV mo(0) + 5mg/kg SC mo(0.5 to 5.5 by 0.5)	T3	Mild
4	s2_paintend	Local pain/tenderness site 2	1	1	8	104-79	VRC01 40mg/kg IV mo(0) + 5mg/kg SC mo(0.5 to 5.5 by 0.5)	T3	Mild
4	s3_ery	Erythema Site 3	0	0	8	104-79	VRC01 40mg/kg IV mo(0) + 5mg/kg SC mo(0.5 to 5.5 by 0.5)	T3	None
4	s3_ery_area	Erythema area (x*y) site 3	0		8	104-79	VRC01 40mg/kg IV mo(0) + 5mg/kg SC mo(0.5 to 5.5 by 0.5)	T3	None
4	s3_ery_dim	Erythema maxdimension (x or y) site 3	0		8	104-79	VRC01 40mg/kg IV mo(0) + 5mg/kg SC mo(0.5 to 5.5 by 0.5)	T3	None
4	s3_eryx	Erythema X dimension site 3	0		8	104-79	VRC01 40mg/kg IV mo(0) + 5mg/kg SC mo(0.5 to 5.5 by 0.5)	T3	None
4	s3_eryy	Erythema Y dimension site 3	0		8	104-79	VRC01 40mg/kg IV mo(0) + 5mg/kg SC mo(0.5 to 5.5 by 0.5)	T3	None
4	s3_ind	Induration site 3	0	0	8	104-79	VRC01 40mg/kg IV mo(0) + 5mg/kg SC mo(0.5 to 5.5 by 0.5)	T3	None
4	s3_ind_area	Induration area (x*y) site 3	0		8	104-79	VRC01 40mg/kg IV mo(0) + 5mg/kg SC mo(0.5 to 5.5 by 0.5)	T3	None
4	s3_ind_dim	Induration max dimension (x or y) site 3	0		8	104-79	VRC01 40mg/kg IV mo(0) + 5mg/kg SC mo(0.5 to 5.5 by 0.5)	T3	None
4	s3_indx	Induration X dimension site 3	0		8	104-79	VRC01 40mg/kg IV mo(0) + 5mg/kg SC mo(0.5 to 5.5 by 0.5)	T3	None
4	s3_indy	Induration Y dimension site 3	0		8	104-79	VRC01 40mg/kg IV mo(0) + 5mg/kg SC mo(0.5 to 5.5 by 0.5)	T3	None
4	s3_lp	Local pain site 3			8	104-79	VRC01 40mg/kg IV mo(0) + 5mg/kg SC mo(0.5 to 5.5 by 0.5)	T3
4	s3_lt	Local tenderness site 3			8	104-79	VRC01 40mg/kg IV mo(0) + 5mg/kg SC mo(0.5 to 5.5 by 0.5)	T3
4	s3_paintend	Local pain/tenderness site 3			8	104-79	VRC01 40mg/kg IV mo(0) + 5mg/kg SC mo(0.5 to 5.5 by 0.5)	T3
4	s4_ery	Erythema Site 4	0	0	8	104-79	VRC01 40mg/kg IV mo(0) + 5mg/kg SC mo(0.5 to 5.5 by 0.5)	T3	None
4	s4_ery_area	Erythema area (x*y) site 4	0		8	104-79	VRC01 40mg/kg IV mo(0) + 5mg/kg SC mo(0.5 to 5.5 by 0.5)	T3	None
4	s4_ery_dim	Erythema maxdimension (x or y) site 4	0		8	104-79	VRC01 40mg/kg IV mo(0) + 5mg/kg SC mo(0.5 to 5.5 by 0.5)	T3	None
4	s4_eryx	Erythema X dimension site 4	0		8	104-79	VRC01 40mg/kg IV mo(0) + 5mg/kg SC mo(0.5 to 5.5 by 0.5)	T3	None
4	s4_eryy	Erythema Y dimension site 4	0		8	104-79	VRC01 40mg/kg IV mo(0) + 5mg/kg SC mo(0.5 to 5.5 by 0.5)	T3	None
4	s4_ind	Induration site 4	0	0	8	104-79	VRC01 40mg/kg IV mo(0) + 5mg/kg SC mo(0.5 to 5.5 by 0.5)	T3	None
4	s4_ind_area	Induration area (x*y) site 4	0		8	104-79	VRC01 40mg/kg IV mo(0) + 5mg/kg SC mo(0.5 to 5.5 by 0.5)	T3	None
4	s4_ind_dim	Induration max dimension (x or y) site 4	0		8	104-79	VRC01 40mg/kg IV mo(0) + 5mg/kg SC mo(0.5 to 5.5 by 0.5)	T3	None
4	s4_indx	Induration X dimension site 4	0		8	104-79	VRC01 40mg/kg IV mo(0) + 5mg/kg SC mo(0.5 to 5.5 by 0.5)	T3	None
4	s4_indy	Induration Y dimension site 4	0		8	104-79	VRC01 40mg/kg IV mo(0) + 5mg/kg SC mo(0.5 to 5.5 by 0.5)	T3	None
4	s4_lp	Local pain site 4			8	104-79	VRC01 40mg/kg IV mo(0) + 5mg/kg SC mo(0.5 to 5.5 by 0.5)	T3
4	s4_lt	Local tenderness site 4			8	104-79	VRC01 40mg/kg IV mo(0) + 5mg/kg SC mo(0.5 to 5.5 by 0.5)	T3
4	s4_paintend	Local pain/tenderness site 4			8	104-79	VRC01 40mg/kg IV mo(0) + 5mg/kg SC mo(0.5 to 5.5 by 0.5)	T3
4	systemic	Maximum systemic symptom (excl. temperature)	0	0	8	104-79	VRC01 40mg/kg IV mo(0) + 5mg/kg SC mo(0.5 to 5.5 by 0.5)	T3	None
4	tempc	Temperature Celsius	0	36.4	8	104-79	VRC01 40mg/kg IV mo(0) + 5mg/kg SC mo(0.5 to 5.5 by 0.5)	T3	None
4	vom	Vomiting	0	0	8	104-79	VRC01 40mg/kg IV mo(0) + 5mg/kg SC mo(0.5 to 5.5 by 0.5)	T3	None
5	arth	Arthralgia	0	0	9	104-79	VRC01 40mg/kg IV mo(0) + 5mg/kg SC mo(0.5 to 5.5 by 0.5)	T3	None
5	chill	Chills	0	0	9	104-79	VRC01 40mg/kg IV mo(0) + 5mg/kg SC mo(0.5 to 5.5 by 0.5)	T3	None
5	ery	Erythema	0	0	9	104-79	VRC01 40mg/kg IV mo(0) + 5mg/kg SC mo(0.5 to 5.5 by 0.5)	T3	None
5	eryind	Erythema and/or Induration	0.5	0.5	9	104-79	VRC01 40mg/kg IV mo(0) + 5mg/kg SC mo(0.5 to 5.5 by 0.5)	T3	> 0 to 25 cm2
5	head	Headache	0	0	9	104-79	VRC01 40mg/kg IV mo(0) + 5mg/kg SC mo(0.5 to 5.5 by 0.5)	T3	None
5	ind	Induration	0.5	0.5	9	104-79	VRC01 40mg/kg IV mo(0) + 5mg/kg SC mo(0.5 to 5.5 by 0.5)	T3	> 0 to 25 cm2
5	lp	Local pain any site	0	0	9	104-79	VRC01 40mg/kg IV mo(0) + 5mg/kg SC mo(0.5 to 5.5 by 0.5)	T3	None
5	lt	Local tenderness any site	1	1	9	104-79	VRC01 40mg/kg IV mo(0) + 5mg/kg SC mo(0.5 to 5.5 by 0.5)	T3	Mild
5	mf	Malaise/fatigue	0	0	9	104-79	VRC01 40mg/kg IV mo(0) + 5mg/kg SC mo(0.5 to 5.5 by 0.5)	T3	None
5	myal	Myalgia	0	0	9	104-79	VRC01 40mg/kg IV mo(0) + 5mg/kg SC mo(0.5 to 5.5 by 0.5)	T3	None
5	naus	Nausea	0	0	9	104-79	VRC01 40mg/kg IV mo(0) + 5mg/kg SC mo(0.5 to 5.5 by 0.5)	T3	None
5	paintend	Local pain/tenderness any site	1	1	9	104-79	VRC01 40mg/kg IV mo(0) + 5mg/kg SC mo(0.5 to 5.5 by 0.5)	T3	Mild
5	s1_ery	Erythema Site 1	0	0	9	104-79	VRC01 40mg/kg IV mo(0) + 5mg/kg SC mo(0.5 to 5.5 by 0.5)	T3	None
5	s1_ery_area	Erythema area (x*y) site 1	0	0	9	104-79	VRC01 40mg/kg IV mo(0) + 5mg/kg SC mo(0.5 to 5.5 by 0.5)	T3	None
5	s1_ery_dim	Erythema maxdimension (x or y) site 1	0	0	9	104-79	VRC01 40mg/kg IV mo(0) + 5mg/kg SC mo(0.5 to 5.5 by 0.5)	T3	None
5	s1_eryx	Erythema X dimension site 1	0	0	9	104-79	VRC01 40mg/kg IV mo(0) + 5mg/kg SC mo(0.5 to 5.5 by 0.5)	T3	None
5	s1_eryy	Erythema Y dimension site 1	0	0	9	104-79	VRC01 40mg/kg IV mo(0) + 5mg/kg SC mo(0.5 to 5.5 by 0.5)	T3	None
5	s1_ind	Induration site 1	0.5	0.5	9	104-79	VRC01 40mg/kg IV mo(0) + 5mg/kg SC mo(0.5 to 5.5 by 0.5)	T3	> 0 to 25 cm2
5	s1_ind_area	Induration area (x*y) site 1	0.5	0.25	9	104-79	VRC01 40mg/kg IV mo(0) + 5mg/kg SC mo(0.5 to 5.5 by 0.5)	T3	> 0 to 25 cm2
5	s1_ind_dim	Induration max dimension (x or y) site 1	0	0.5	9	104-79	VRC01 40mg/kg IV mo(0) + 5mg/kg SC mo(0.5 to 5.5 by 0.5)	T3	None
5	s1_indx	Induration X dimension site 1	0	0.5	9	104-79	VRC01 40mg/kg IV mo(0) + 5mg/kg SC mo(0.5 to 5.5 by 0.5)	T3	None
5	s1_indy	Induration Y dimension site 1	0	0.5	9	104-79	VRC01 40mg/kg IV mo(0) + 5mg/kg SC mo(0.5 to 5.5 by 0.5)	T3	None
5	s1_lp	Local pain site 1	0	0	9	104-79	VRC01 40mg/kg IV mo(0) + 5mg/kg SC mo(0.5 to 5.5 by 0.5)	T3	None
5	s1_lt	Local tenderness site 1	1	1	9	104-79	VRC01 40mg/kg IV mo(0) + 5mg/kg SC mo(0.5 to 5.5 by 0.5)	T3	Mild
5	s1_paintend	Local pain/tenderness site 1	1	1	9	104-79	VRC01 40mg/kg IV mo(0) + 5mg/kg SC mo(0.5 to 5.5 by 0.5)	T3	Mild
5	s2_ery	Erythema Site 2	0	0	9	104-79	VRC01 40mg/kg IV mo(0) + 5mg/kg SC mo(0.5 to 5.5 by 0.5)	T3	None
5	s2_ery_area	Erythema area (x*y) site 2	0	0	9	104-79	VRC01 40mg/kg IV mo(0) + 5mg/kg SC mo(0.5 to 5.5 by 0.5)	T3	None
5	s2_ery_dim	Erythema maxdimension (x or y) site 2	0	0	9	104-79	VRC01 40mg/kg IV mo(0) + 5mg/kg SC mo(0.5 to 5.5 by 0.5)	T3	None
5	s2_eryx	Erythema X dimension site 2	0	0	9	104-79	VRC01 40mg/kg IV mo(0) + 5mg/kg SC mo(0.5 to 5.5 by 0.5)	T3	None
5	s2_eryy	Erythema Y dimension site 2	0	0	9	104-79	VRC01 40mg/kg IV mo(0) + 5mg/kg SC mo(0.5 to 5.5 by 0.5)	T3	None
5	s2_ind	Induration site 2	0.5	0.5	9	104-79	VRC01 40mg/kg IV mo(0) + 5mg/kg SC mo(0.5 to 5.5 by 0.5)	T3	> 0 to 25 cm2
5	s2_ind_area	Induration area (x*y) site 2	0.5	0.25	9	104-79	VRC01 40mg/kg IV mo(0) + 5mg/kg SC mo(0.5 to 5.5 by 0.5)	T3	> 0 to 25 cm2
5	s2_ind_dim	Induration max dimension (x or y) site 2	0	0.5	9	104-79	VRC01 40mg/kg IV mo(0) + 5mg/kg SC mo(0.5 to 5.5 by 0.5)	T3	None
5	s2_indx	Induration X dimension site 2	0	0.5	9	104-79	VRC01 40mg/kg IV mo(0) + 5mg/kg SC mo(0.5 to 5.5 by 0.5)	T3	None
5	s2_indy	Induration Y dimension site 2	0	0.5	9	104-79	VRC01 40mg/kg IV mo(0) + 5mg/kg SC mo(0.5 to 5.5 by 0.5)	T3	None
5	s2_lp	Local pain site 2	0	0	9	104-79	VRC01 40mg/kg IV mo(0) + 5mg/kg SC mo(0.5 to 5.5 by 0.5)	T3	None
5	s2_lt	Local tenderness site 2	1	1	9	104-79	VRC01 40mg/kg IV mo(0) + 5mg/kg SC mo(0.5 to 5.5 by 0.5)	T3	Mild
5	s2_paintend	Local pain/tenderness site 2	1	1	9	104-79	VRC01 40mg/kg IV mo(0) + 5mg/kg SC mo(0.5 to 5.5 by 0.5)	T3	Mild
5	s3_ery	Erythema Site 3	0	0	9	104-79	VRC01 40mg/kg IV mo(0) + 5mg/kg SC mo(0.5 to 5.5 by 0.5)	T3	None
5	s3_ery_area	Erythema area (x*y) site 3	0		9	104-79	VRC01 40mg/kg IV mo(0) + 5mg/kg SC mo(0.5 to 5.5 by 0.5)	T3	None
5	s3_ery_dim	Erythema maxdimension (x or y) site 3	0		9	104-79	VRC01 40mg/kg IV mo(0) + 5mg/kg SC mo(0.5 to 5.5 by 0.5)	T3	None
5	s3_eryx	Erythema X dimension site 3	0		9	104-79	VRC01 40mg/kg IV mo(0) + 5mg/kg SC mo(0.5 to 5.5 by 0.5)	T3	None
5	s3_eryy	Erythema Y dimension site 3	0		9	104-79	VRC01 40mg/kg IV mo(0) + 5mg/kg SC mo(0.5 to 5.5 by 0.5)	T3	None
5	s3_ind	Induration site 3	0	0	9	104-79	VRC01 40mg/kg IV mo(0) + 5mg/kg SC mo(0.5 to 5.5 by 0.5)	T3	None
5	s3_ind_area	Induration area (x*y) site 3	0		9	104-79	VRC01 40mg/kg IV mo(0) + 5mg/kg SC mo(0.5 to 5.5 by 0.5)	T3	None
5	s3_ind_dim	Induration max dimension (x or y) site 3	0		9	104-79	VRC01 40mg/kg IV mo(0) + 5mg/kg SC mo(0.5 to 5.5 by 0.5)	T3	None
5	s3_indx	Induration X dimension site 3	0		9	104-79	VRC01 40mg/kg IV mo(0) + 5mg/kg SC mo(0.5 to 5.5 by 0.5)	T3	None
5	s3_indy	Induration Y dimension site 3	0		9	104-79	VRC01 40mg/kg IV mo(0) + 5mg/kg SC mo(0.5 to 5.5 by 0.5)	T3	None
5	s3_lp	Local pain site 3			9	104-79	VRC01 40mg/kg IV mo(0) + 5mg/kg SC mo(0.5 to 5.5 by 0.5)	T3
5	s3_lt	Local tenderness site 3			9	104-79	VRC01 40mg/kg IV mo(0) + 5mg/kg SC mo(0.5 to 5.5 by 0.5)	T3
5	s3_paintend	Local pain/tenderness site 3			9	104-79	VRC01 40mg/kg IV mo(0) + 5mg/kg SC mo(0.5 to 5.5 by 0.5)	T3
5	s4_ery	Erythema Site 4	0	0	9	104-79	VRC01 40mg/kg IV mo(0) + 5mg/kg SC mo(0.5 to 5.5 by 0.5)	T3	None
5	s4_ery_area	Erythema area (x*y) site 4	0		9	104-79	VRC01 40mg/kg IV mo(0) + 5mg/kg SC mo(0.5 to 5.5 by 0.5)	T3	None
5	s4_ery_dim	Erythema maxdimension (x or y) site 4	0		9	104-79	VRC01 40mg/kg IV mo(0) + 5mg/kg SC mo(0.5 to 5.5 by 0.5)	T3	None
5	s4_eryx	Erythema X dimension site 4	0		9	104-79	VRC01 40mg/kg IV mo(0) + 5mg/kg SC mo(0.5 to 5.5 by 0.5)	T3	None
5	s4_eryy	Erythema Y dimension site 4	0		9	104-79	VRC01 40mg/kg IV mo(0) + 5mg/kg SC mo(0.5 to 5.5 by 0.5)	T3	None
5	s4_ind	Induration site 4	0	0	9	104-79	VRC01 40mg/kg IV mo(0) + 5mg/kg SC mo(0.5 to 5.5 by 0.5)	T3	None
5	s4_ind_area	Induration area (x*y) site 4	0		9	104-79	VRC01 40mg/kg IV mo(0) + 5mg/kg SC mo(0.5 to 5.5 by 0.5)	T3	None
5	s4_ind_dim	Induration max dimension (x or y) site 4	0		9	104-79	VRC01 40mg/kg IV mo(0) + 5mg/kg SC mo(0.5 to 5.5 by 0.5)	T3	None
5	s4_indx	Induration X dimension site 4	0		9	104-79	VRC01 40mg/kg IV mo(0) + 5mg/kg SC mo(0.5 to 5.5 by 0.5)	T3	None
5	s4_indy	Induration Y dimension site 4	0		9	104-79	VRC01 40mg/kg IV mo(0) + 5mg/kg SC mo(0.5 to 5.5 by 0.5)	T3	None
5	s4_lp	Local pain site 4			9	104-79	VRC01 40mg/kg IV mo(0) + 5mg/kg SC mo(0.5 to 5.5 by 0.5)	T3
5	s4_lt	Local tenderness site 4			9	104-79	VRC01 40mg/kg IV mo(0) + 5mg/kg SC mo(0.5 to 5.5 by 0.5)	T3
5	s4_paintend	Local pain/tenderness site 4			9	104-79	VRC01 40mg/kg IV mo(0) + 5mg/kg SC mo(0.5 to 5.5 by 0.5)	T3
5	systemic	Maximum systemic symptom (excl. temperature)	0	0	9	104-79	VRC01 40mg/kg IV mo(0) + 5mg/kg SC mo(0.5 to 5.5 by 0.5)	T3	None
5	tempc	Temperature Celsius	0	36.7	9	104-79	VRC01 40mg/kg IV mo(0) + 5mg/kg SC mo(0.5 to 5.5 by 0.5)	T3	None
5	vom	Vomiting	0	0	9	104-79	VRC01 40mg/kg IV mo(0) + 5mg/kg SC mo(0.5 to 5.5 by 0.5)	T3	None
5	arth	Arthralgia	0	0	9	104-79	VRC01 40mg/kg IV mo(0) + 5mg/kg SC mo(0.5 to 5.5 by 0.5)	T3	None
5	chill	Chills	0	0	9	104-79	VRC01 40mg/kg IV mo(0) + 5mg/kg SC mo(0.5 to 5.5 by 0.5)	T3	None
5	ery	Erythema	0	0	9	104-79	VRC01 40mg/kg IV mo(0) + 5mg/kg SC mo(0.5 to 5.5 by 0.5)	T3	None
5	eryind	Erythema and/or Induration	0	0	9	104-79	VRC01 40mg/kg IV mo(0) + 5mg/kg SC mo(0.5 to 5.5 by 0.5)	T3	None
5	head	Headache	0	0	9	104-79	VRC01 40mg/kg IV mo(0) + 5mg/kg SC mo(0.5 to 5.5 by 0.5)	T3	None
5	ind	Induration	0	0	9	104-79	VRC01 40mg/kg IV mo(0) + 5mg/kg SC mo(0.5 to 5.5 by 0.5)	T3	None
5	lp	Local pain any site	0	0	9	104-79	VRC01 40mg/kg IV mo(0) + 5mg/kg SC mo(0.5 to 5.5 by 0.5)	T3	None
5	lt	Local tenderness any site	0	0	9	104-79	VRC01 40mg/kg IV mo(0) + 5mg/kg SC mo(0.5 to 5.5 by 0.5)	T3	None
5	mf	Malaise/fatigue	0	0	9	104-79	VRC01 40mg/kg IV mo(0) + 5mg/kg SC mo(0.5 to 5.5 by 0.5)	T3	None
5	myal	Myalgia	0	0	9	104-79	VRC01 40mg/kg IV mo(0) + 5mg/kg SC mo(0.5 to 5.5 by 0.5)	T3	None
5	naus	Nausea	0	0	9	104-79	VRC01 40mg/kg IV mo(0) + 5mg/kg SC mo(0.5 to 5.5 by 0.5)	T3	None
5	paintend	Local pain/tenderness any site	0	0	9	104-79	VRC01 40mg/kg IV mo(0) + 5mg/kg SC mo(0.5 to 5.5 by 0.5)	T3	None
5	s1_ery	Erythema Site 1	0	0	9	104-79	VRC01 40mg/kg IV mo(0) + 5mg/kg SC mo(0.5 to 5.5 by 0.5)	T3	None
5	s1_ery_area	Erythema area (x*y) site 1	0		9	104-79	VRC01 40mg/kg IV mo(0) + 5mg/kg SC mo(0.5 to 5.5 by 0.5)	T3	None
5	s1_ery_dim	Erythema maxdimension (x or y) site 1	0		9	104-79	VRC01 40mg/kg IV mo(0) + 5mg/kg SC mo(0.5 to 5.5 by 0.5)	T3	None
5	s1_eryx	Erythema X dimension site 1	0		9	104-79	VRC01 40mg/kg IV mo(0) + 5mg/kg SC mo(0.5 to 5.5 by 0.5)	T3	None
5	s1_eryy	Erythema Y dimension site 1	0		9	104-79	VRC01 40mg/kg IV mo(0) + 5mg/kg SC mo(0.5 to 5.5 by 0.5)	T3	None
5	s1_ind	Induration site 1	0	0	9	104-79	VRC01 40mg/kg IV mo(0) + 5mg/kg SC mo(0.5 to 5.5 by 0.5)	T3	None
5	s1_ind_area	Induration area (x*y) site 1	0		9	104-79	VRC01 40mg/kg IV mo(0) + 5mg/kg SC mo(0.5 to 5.5 by 0.5)	T3	None
5	s1_ind_dim	Induration max dimension (x or y) site 1	0		9	104-79	VRC01 40mg/kg IV mo(0) + 5mg/kg SC mo(0.5 to 5.5 by 0.5)	T3	None
5	s1_indx	Induration X dimension site 1	0		9	104-79	VRC01 40mg/kg IV mo(0) + 5mg/kg SC mo(0.5 to 5.5 by 0.5)	T3	None
5	s1_indy	Induration Y dimension site 1	0		9	104-79	VRC01 40mg/kg IV mo(0) + 5mg/kg SC mo(0.5 to 5.5 by 0.5)	T3	None
5	s1_lp	Local pain site 1	0	0	9	104-79	VRC01 40mg/kg IV mo(0) + 5mg/kg SC mo(0.5 to 5.5 by 0.5)	T3	None
5	s1_lt	Local tenderness site 1	0	0	9	104-79	VRC01 40mg/kg IV mo(0) + 5mg/kg SC mo(0.5 to 5.5 by 0.5)	T3	None
5	s1_paintend	Local pain/tenderness site 1	0	0	9	104-79	VRC01 40mg/kg IV mo(0) + 5mg/kg SC mo(0.5 to 5.5 by 0.5)	T3	None
5	s2_ery	Erythema Site 2	0	0	9	104-79	VRC01 40mg/kg IV mo(0) + 5mg/kg SC mo(0.5 to 5.5 by 0.5)	T3	None
5	s2_ery_area	Erythema area (x*y) site 2	0		9	104-79	VRC01 40mg/kg IV mo(0) + 5mg/kg SC mo(0.5 to 5.5 by 0.5)	T3	None
5	s2_ery_dim	Erythema maxdimension (x or y) site 2	0		9	104-79	VRC01 40mg/kg IV mo(0) + 5mg/kg SC mo(0.5 to 5.5 by 0.5)	T3	None
5	s2_eryx	Erythema X dimension site 2	0		9	104-79	VRC01 40mg/kg IV mo(0) + 5mg/kg SC mo(0.5 to 5.5 by 0.5)	T3	None
5	s2_eryy	Erythema Y dimension site 2	0		9	104-79	VRC01 40mg/kg IV mo(0) + 5mg/kg SC mo(0.5 to 5.5 by 0.5)	T3	None
5	s2_ind	Induration site 2	0	0	9	104-79	VRC01 40mg/kg IV mo(0) + 5mg/kg SC mo(0.5 to 5.5 by 0.5)	T3	None
5	s2_ind_area	Induration area (x*y) site 2	0		9	104-79	VRC01 40mg/kg IV mo(0) + 5mg/kg SC mo(0.5 to 5.5 by 0.5)	T3	None
5	s2_ind_dim	Induration max dimension (x or y) site 2	0		9	104-79	VRC01 40mg/kg IV mo(0) + 5mg/kg SC mo(0.5 to 5.5 by 0.5)	T3	None
5	s2_indx	Induration X dimension site 2	0		9	104-79	VRC01 40mg/kg IV mo(0) + 5mg/kg SC mo(0.5 to 5.5 by 0.5)	T3	None
5	s2_indy	Induration Y dimension site 2	0		9	104-79	VRC01 40mg/kg IV mo(0) + 5mg/kg SC mo(0.5 to 5.5 by 0.5)	T3	None
5	s2_lp	Local pain site 2	0	0	9	104-79	VRC01 40mg/kg IV mo(0) + 5mg/kg SC mo(0.5 to 5.5 by 0.5)	T3	None
5	s2_lt	Local tenderness site 2	0	0	9	104-79	VRC01 40mg/kg IV mo(0) + 5mg/kg SC mo(0.5 to 5.5 by 0.5)	T3	None
5	s2_paintend	Local pain/tenderness site 2	0	0	9	104-79	VRC01 40mg/kg IV mo(0) + 5mg/kg SC mo(0.5 to 5.5 by 0.5)	T3	None
5	s3_ery	Erythema Site 3	0	0	9	104-79	VRC01 40mg/kg IV mo(0) + 5mg/kg SC mo(0.5 to 5.5 by 0.5)	T3	None
5	s3_ery_area	Erythema area (x*y) site 3	0		9	104-79	VRC01 40mg/kg IV mo(0) + 5mg/kg SC mo(0.5 to 5.5 by 0.5)	T3	None
5	s3_ery_dim	Erythema maxdimension (x or y) site 3	0		9	104-79	VRC01 40mg/kg IV mo(0) + 5mg/kg SC mo(0.5 to 5.5 by 0.5)	T3	None
5	s3_eryx	Erythema X dimension site 3	0		9	104-79	VRC01 40mg/kg IV mo(0) + 5mg/kg SC mo(0.5 to 5.5 by 0.5)	T3	None
5	s3_eryy	Erythema Y dimension site 3	0		9	104-79	VRC01 40mg/kg IV mo(0) + 5mg/kg SC mo(0.5 to 5.5 by 0.5)	T3	None
5	s3_ind	Induration site 3	0	0	9	104-79	VRC01 40mg/kg IV mo(0) + 5mg/kg SC mo(0.5 to 5.5 by 0.5)	T3	None
5	s3_ind_area	Induration area (x*y) site 3	0		9	104-79	VRC01 40mg/kg IV mo(0) + 5mg/kg SC mo(0.5 to 5.5 by 0.5)	T3	None
5	s3_ind_dim	Induration max dimension (x or y) site 3	0		9	104-79	VRC01 40mg/kg IV mo(0) + 5mg/kg SC mo(0.5 to 5.5 by 0.5)	T3	None
5	s3_indx	Induration X dimension site 3	0		9	104-79	VRC01 40mg/kg IV mo(0) + 5mg/kg SC mo(0.5 to 5.5 by 0.5)	T3	None
5	s3_indy	Induration Y dimension site 3	0		9	104-79	VRC01 40mg/kg IV mo(0) + 5mg/kg SC mo(0.5 to 5.5 by 0.5)	T3	None
5	s3_lp	Local pain site 3			9	104-79	VRC01 40mg/kg IV mo(0) + 5mg/kg SC mo(0.5 to 5.5 by 0.5)	T3
5	s3_lt	Local tenderness site 3			9	104-79	VRC01 40mg/kg IV mo(0) + 5mg/kg SC mo(0.5 to 5.5 by 0.5)	T3
5	s3_paintend	Local pain/tenderness site 3			9	104-79	VRC01 40mg/kg IV mo(0) + 5mg/kg SC mo(0.5 to 5.5 by 0.5)	T3
5	s4_ery	Erythema Site 4	0	0	9	104-79	VRC01 40mg/kg IV mo(0) + 5mg/kg SC mo(0.5 to 5.5 by 0.5)	T3	None
5	s4_ery_area	Erythema area (x*y) site 4	0		9	104-79	VRC01 40mg/kg IV mo(0) + 5mg/kg SC mo(0.5 to 5.5 by 0.5)	T3	None
5	s4_ery_dim	Erythema maxdimension (x or y) site 4	0		9	104-79	VRC01 40mg/kg IV mo(0) + 5mg/kg SC mo(0.5 to 5.5 by 0.5)	T3	None
5	s4_eryx	Erythema X dimension site 4	0		9	104-79	VRC01 40mg/kg IV mo(0) + 5mg/kg SC mo(0.5 to 5.5 by 0.5)	T3	None
5	s4_eryy	Erythema Y dimension site 4	0		9	104-79	VRC01 40mg/kg IV mo(0) + 5mg/kg SC mo(0.5 to 5.5 by 0.5)	T3	None
5	s4_ind	Induration site 4	0	0	9	104-79	VRC01 40mg/kg IV mo(0) + 5mg/kg SC mo(0.5 to 5.5 by 0.5)	T3	None
5	s4_ind_area	Induration area (x*y) site 4	0		9	104-79	VRC01 40mg/kg IV mo(0) + 5mg/kg SC mo(0.5 to 5.5 by 0.5)	T3	None
5	s4_ind_dim	Induration max dimension (x or y) site 4	0		9	104-79	VRC01 40mg/kg IV mo(0) + 5mg/kg SC mo(0.5 to 5.5 by 0.5)	T3	None
5	s4_indx	Induration X dimension site 4	0		9	104-79	VRC01 40mg/kg IV mo(0) + 5mg/kg SC mo(0.5 to 5.5 by 0.5)	T3	None
5	s4_indy	Induration Y dimension site 4	0		9	104-79	VRC01 40mg/kg IV mo(0) + 5mg/kg SC mo(0.5 to 5.5 by 0.5)	T3	None
5	s4_lp	Local pain site 4			9	104-79	VRC01 40mg/kg IV mo(0) + 5mg/kg SC mo(0.5 to 5.5 by 0.5)	T3
5	s4_lt	Local tenderness site 4			9	104-79	VRC01 40mg/kg IV mo(0) + 5mg/kg SC mo(0.5 to 5.5 by 0.5)	T3
5	s4_paintend	Local pain/tenderness site 4			9	104-79	VRC01 40mg/kg IV mo(0) + 5mg/kg SC mo(0.5 to 5.5 by 0.5)	T3
5	systemic	Maximum systemic symptom (excl. temperature)	0	0	9	104-79	VRC01 40mg/kg IV mo(0) + 5mg/kg SC mo(0.5 to 5.5 by 0.5)	T3	None
5	tempc	Temperature Celsius	0	37.2	9	104-79	VRC01 40mg/kg IV mo(0) + 5mg/kg SC mo(0.5 to 5.5 by 0.5)	T3	None
5	vom	Vomiting	0	0	9	104-79	VRC01 40mg/kg IV mo(0) + 5mg/kg SC mo(0.5 to 5.5 by 0.5)	T3	None
5	arth	Arthralgia	0	0	9	104-79	VRC01 40mg/kg IV mo(0) + 5mg/kg SC mo(0.5 to 5.5 by 0.5)	T3	None
5	chill	Chills	0	0	9	104-79	VRC01 40mg/kg IV mo(0) + 5mg/kg SC mo(0.5 to 5.5 by 0.5)	T3	None
5	ery	Erythema	0	0	9	104-79	VRC01 40mg/kg IV mo(0) + 5mg/kg SC mo(0.5 to 5.5 by 0.5)	T3	None
5	eryind	Erythema and/or Induration	0	0	9	104-79	VRC01 40mg/kg IV mo(0) + 5mg/kg SC mo(0.5 to 5.5 by 0.5)	T3	None
5	head	Headache	0	0	9	104-79	VRC01 40mg/kg IV mo(0) + 5mg/kg SC mo(0.5 to 5.5 by 0.5)	T3	None
5	ind	Induration	0	0	9	104-79	VRC01 40mg/kg IV mo(0) + 5mg/kg SC mo(0.5 to 5.5 by 0.5)	T3	None
5	lp	Local pain any site	0	0	9	104-79	VRC01 40mg/kg IV mo(0) + 5mg/kg SC mo(0.5 to 5.5 by 0.5)	T3	None
5	lt	Local tenderness any site	1	1	9	104-79	VRC01 40mg/kg IV mo(0) + 5mg/kg SC mo(0.5 to 5.5 by 0.5)	T3	Mild
5	mf	Malaise/fatigue	0	0	9	104-79	VRC01 40mg/kg IV mo(0) + 5mg/kg SC mo(0.5 to 5.5 by 0.5)	T3	None
5	myal	Myalgia	0	0	9	104-79	VRC01 40mg/kg IV mo(0) + 5mg/kg SC mo(0.5 to 5.5 by 0.5)	T3	None
5	naus	Nausea	0	0	9	104-79	VRC01 40mg/kg IV mo(0) + 5mg/kg SC mo(0.5 to 5.5 by 0.5)	T3	None
5	paintend	Local pain/tenderness any site	1	1	9	104-79	VRC01 40mg/kg IV mo(0) + 5mg/kg SC mo(0.5 to 5.5 by 0.5)	T3	Mild
5	s1_ery	Erythema Site 1	0	0	9	104-79	VRC01 40mg/kg IV mo(0) + 5mg/kg SC mo(0.5 to 5.5 by 0.5)	T3	None
5	s1_ery_area	Erythema area (x*y) site 1	0		9	104-79	VRC01 40mg/kg IV mo(0) + 5mg/kg SC mo(0.5 to 5.5 by 0.5)	T3	None
5	s1_ery_dim	Erythema maxdimension (x or y) site 1	0		9	104-79	VRC01 40mg/kg IV mo(0) + 5mg/kg SC mo(0.5 to 5.5 by 0.5)	T3	None
5	s1_eryx	Erythema X dimension site 1	0		9	104-79	VRC01 40mg/kg IV mo(0) + 5mg/kg SC mo(0.5 to 5.5 by 0.5)	T3	None
5	s1_eryy	Erythema Y dimension site 1	0		9	104-79	VRC01 40mg/kg IV mo(0) + 5mg/kg SC mo(0.5 to 5.5 by 0.5)	T3	None
5	s1_ind	Induration site 1	0	0	9	104-79	VRC01 40mg/kg IV mo(0) + 5mg/kg SC mo(0.5 to 5.5 by 0.5)	T3	None
5	s1_ind_area	Induration area (x*y) site 1	0		9	104-79	VRC01 40mg/kg IV mo(0) + 5mg/kg SC mo(0.5 to 5.5 by 0.5)	T3	None
5	s1_ind_dim	Induration max dimension (x or y) site 1	0		9	104-79	VRC01 40mg/kg IV mo(0) + 5mg/kg SC mo(0.5 to 5.5 by 0.5)	T3	None
5	s1_indx	Induration X dimension site 1	0		9	104-79	VRC01 40mg/kg IV mo(0) + 5mg/kg SC mo(0.5 to 5.5 by 0.5)	T3	None
5	s1_indy	Induration Y dimension site 1	0		9	104-79	VRC01 40mg/kg IV mo(0) + 5mg/kg SC mo(0.5 to 5.5 by 0.5)	T3	None
5	s1_lp	Local pain site 1	0	0	9	104-79	VRC01 40mg/kg IV mo(0) + 5mg/kg SC mo(0.5 to 5.5 by 0.5)	T3	None
5	s1_lt	Local tenderness site 1	1	1	9	104-79	VRC01 40mg/kg IV mo(0) + 5mg/kg SC mo(0.5 to 5.5 by 0.5)	T3	Mild
5	s1_paintend	Local pain/tenderness site 1	1	1	9	104-79	VRC01 40mg/kg IV mo(0) + 5mg/kg SC mo(0.5 to 5.5 by 0.5)	T3	Mild
5	s2_ery	Erythema Site 2	0	0	9	104-79	VRC01 40mg/kg IV mo(0) + 5mg/kg SC mo(0.5 to 5.5 by 0.5)	T3	None
5	s2_ery_area	Erythema area (x*y) site 2	0		9	104-79	VRC01 40mg/kg IV mo(0) + 5mg/kg SC mo(0.5 to 5.5 by 0.5)	T3	None
5	s2_ery_dim	Erythema maxdimension (x or y) site 2	0		9	104-79	VRC01 40mg/kg IV mo(0) + 5mg/kg SC mo(0.5 to 5.5 by 0.5)	T3	None
5	s2_eryx	Erythema X dimension site 2	0		9	104-79	VRC01 40mg/kg IV mo(0) + 5mg/kg SC mo(0.5 to 5.5 by 0.5)	T3	None
5	s2_eryy	Erythema Y dimension site 2	0		9	104-79	VRC01 40mg/kg IV mo(0) + 5mg/kg SC mo(0.5 to 5.5 by 0.5)	T3	None
5	s2_ind	Induration site 2	0	0	9	104-79	VRC01 40mg/kg IV mo(0) + 5mg/kg SC mo(0.5 to 5.5 by 0.5)	T3	None
5	s2_ind_area	Induration area (x*y) site 2	0		9	104-79	VRC01 40mg/kg IV mo(0) + 5mg/kg SC mo(0.5 to 5.5 by 0.5)	T3	None
5	s2_ind_dim	Induration max dimension (x or y) site 2	0		9	104-79	VRC01 40mg/kg IV mo(0) + 5mg/kg SC mo(0.5 to 5.5 by 0.5)	T3	None
5	s2_indx	Induration X dimension site 2	0		9	104-79	VRC01 40mg/kg IV mo(0) + 5mg/kg SC mo(0.5 to 5.5 by 0.5)	T3	None
5	s2_indy	Induration Y dimension site 2	0		9	104-79	VRC01 40mg/kg IV mo(0) + 5mg/kg SC mo(0.5 to 5.5 by 0.5)	T3	None
5	s2_lp	Local pain site 2	0	0	9	104-79	VRC01 40mg/kg IV mo(0) + 5mg/kg SC mo(0.5 to 5.5 by 0.5)	T3	None
5	s2_lt	Local tenderness site 2	1	1	9	104-79	VRC01 40mg/kg IV mo(0) + 5mg/kg SC mo(0.5 to 5.5 by 0.5)	T3	Mild
5	s2_paintend	Local pain/tenderness site 2	1	1	9	104-79	VRC01 40mg/kg IV mo(0) + 5mg/kg SC mo(0.5 to 5.5 by 0.5)	T3	Mild
5	s3_ery	Erythema Site 3	0	0	9	104-79	VRC01 40mg/kg IV mo(0) + 5mg/kg SC mo(0.5 to 5.5 by 0.5)	T3	None
5	s3_ery_area	Erythema area (x*y) site 3	0		9	104-79	VRC01 40mg/kg IV mo(0) + 5mg/kg SC mo(0.5 to 5.5 by 0.5)	T3	None
5	s3_ery_dim	Erythema maxdimension (x or y) site 3	0		9	104-79	VRC01 40mg/kg IV mo(0) + 5mg/kg SC mo(0.5 to 5.5 by 0.5)	T3	None
5	s3_eryx	Erythema X dimension site 3	0		9	104-79	VRC01 40mg/kg IV mo(0) + 5mg/kg SC mo(0.5 to 5.5 by 0.5)	T3	None
5	s3_eryy	Erythema Y dimension site 3	0		9	104-79	VRC01 40mg/kg IV mo(0) + 5mg/kg SC mo(0.5 to 5.5 by 0.5)	T3	None
5	s3_ind	Induration site 3	0	0	9	104-79	VRC01 40mg/kg IV mo(0) + 5mg/kg SC mo(0.5 to 5.5 by 0.5)	T3	None
5	s3_ind_area	Induration area (x*y) site 3	0		9	104-79	VRC01 40mg/kg IV mo(0) + 5mg/kg SC mo(0.5 to 5.5 by 0.5)	T3	None
5	s3_ind_dim	Induration max dimension (x or y) site 3	0		9	104-79	VRC01 40mg/kg IV mo(0) + 5mg/kg SC mo(0.5 to 5.5 by 0.5)	T3	None
5	s3_indx	Induration X dimension site 3	0		9	104-79	VRC01 40mg/kg IV mo(0) + 5mg/kg SC mo(0.5 to 5.5 by 0.5)	T3	None
5	s3_indy	Induration Y dimension site 3	0		9	104-79	VRC01 40mg/kg IV mo(0) + 5mg/kg SC mo(0.5 to 5.5 by 0.5)	T3	None
5	s3_lp	Local pain site 3			9	104-79	VRC01 40mg/kg IV mo(0) + 5mg/kg SC mo(0.5 to 5.5 by 0.5)	T3
5	s3_lt	Local tenderness site 3			9	104-79	VRC01 40mg/kg IV mo(0) + 5mg/kg SC mo(0.5 to 5.5 by 0.5)	T3
5	s3_paintend	Local pain/tenderness site 3			9	104-79	VRC01 40mg/kg IV mo(0) + 5mg/kg SC mo(0.5 to 5.5 by 0.5)	T3
5	s4_ery	Erythema Site 4	0	0	9	104-79	VRC01 40mg/kg IV mo(0) + 5mg/kg SC mo(0.5 to 5.5 by 0.5)	T3	None
5	s4_ery_area	Erythema area (x*y) site 4	0		9	104-79	VRC01 40mg/kg IV mo(0) + 5mg/kg SC mo(0.5 to 5.5 by 0.5)	T3	None
5	s4_ery_dim	Erythema maxdimension (x or y) site 4	0		9	104-79	VRC01 40mg/kg IV mo(0) + 5mg/kg SC mo(0.5 to 5.5 by 0.5)	T3	None
5	s4_eryx	Erythema X dimension site 4	0		9	104-79	VRC01 40mg/kg IV mo(0) + 5mg/kg SC mo(0.5 to 5.5 by 0.5)	T3	None
5	s4_eryy	Erythema Y dimension site 4	0		9	104-79	VRC01 40mg/kg IV mo(0) + 5mg/kg SC mo(0.5 to 5.5 by 0.5)	T3	None
5	s4_ind	Induration site 4	0	0	9	104-79	VRC01 40mg/kg IV mo(0) + 5mg/kg SC mo(0.5 to 5.5 by 0.5)	T3	None
5	s4_ind_area	Induration area (x*y) site 4	0		9	104-79	VRC01 40mg/kg IV mo(0) + 5mg/kg SC mo(0.5 to 5.5 by 0.5)	T3	None
5	s4_ind_dim	Induration max dimension (x or y) site 4	0		9	104-79	VRC01 40mg/kg IV mo(0) + 5mg/kg SC mo(0.5 to 5.5 by 0.5)	T3	None
5	s4_indx	Induration X dimension site 4	0		9	104-79	VRC01 40mg/kg IV mo(0) + 5mg/kg SC mo(0.5 to 5.5 by 0.5)	T3	None
5	s4_indy	Induration Y dimension site 4	0		9	104-79	VRC01 40mg/kg IV mo(0) + 5mg/kg SC mo(0.5 to 5.5 by 0.5)	T3	None
5	s4_lp	Local pain site 4			9	104-79	VRC01 40mg/kg IV mo(0) + 5mg/kg SC mo(0.5 to 5.5 by 0.5)	T3
5	s4_lt	Local tenderness site 4			9	104-79	VRC01 40mg/kg IV mo(0) + 5mg/kg SC mo(0.5 to 5.5 by 0.5)	T3
5	s4_paintend	Local pain/tenderness site 4			9	104-79	VRC01 40mg/kg IV mo(0) + 5mg/kg SC mo(0.5 to 5.5 by 0.5)	T3
5	systemic	Maximum systemic symptom (excl. temperature)	0	0	9	104-79	VRC01 40mg/kg IV mo(0) + 5mg/kg SC mo(0.5 to 5.5 by 0.5)	T3	None
5	tempc	Temperature Celsius	0	37.2	9	104-79	VRC01 40mg/kg IV mo(0) + 5mg/kg SC mo(0.5 to 5.5 by 0.5)	T3	None
5	vom	Vomiting	0	0	9	104-79	VRC01 40mg/kg IV mo(0) + 5mg/kg SC mo(0.5 to 5.5 by 0.5)	T3	None
5	arth	Arthralgia	0	0	9	104-79	VRC01 40mg/kg IV mo(0) + 5mg/kg SC mo(0.5 to 5.5 by 0.5)	T3	None
5	chill	Chills	0	0	9	104-79	VRC01 40mg/kg IV mo(0) + 5mg/kg SC mo(0.5 to 5.5 by 0.5)	T3	None
5	ery	Erythema	0	0	9	104-79	VRC01 40mg/kg IV mo(0) + 5mg/kg SC mo(0.5 to 5.5 by 0.5)	T3	None
5	eryind	Erythema and/or Induration	0	0	9	104-79	VRC01 40mg/kg IV mo(0) + 5mg/kg SC mo(0.5 to 5.5 by 0.5)	T3	None
5	head	Headache	0	0	9	104-79	VRC01 40mg/kg IV mo(0) + 5mg/kg SC mo(0.5 to 5.5 by 0.5)	T3	None
5	ind	Induration	0	0	9	104-79	VRC01 40mg/kg IV mo(0) + 5mg/kg SC mo(0.5 to 5.5 by 0.5)	T3	None
5	lp	Local pain any site	0	0	9	104-79	VRC01 40mg/kg IV mo(0) + 5mg/kg SC mo(0.5 to 5.5 by 0.5)	T3	None
5	lt	Local tenderness any site	1	1	9	104-79	VRC01 40mg/kg IV mo(0) + 5mg/kg SC mo(0.5 to 5.5 by 0.5)	T3	Mild
5	mf	Malaise/fatigue	0	0	9	104-79	VRC01 40mg/kg IV mo(0) + 5mg/kg SC mo(0.5 to 5.5 by 0.5)	T3	None
5	myal	Myalgia	0	0	9	104-79	VRC01 40mg/kg IV mo(0) + 5mg/kg SC mo(0.5 to 5.5 by 0.5)	T3	None
5	naus	Nausea	0	0	9	104-79	VRC01 40mg/kg IV mo(0) + 5mg/kg SC mo(0.5 to 5.5 by 0.5)	T3	None
5	paintend	Local pain/tenderness any site	1	1	9	104-79	VRC01 40mg/kg IV mo(0) + 5mg/kg SC mo(0.5 to 5.5 by 0.5)	T3	Mild
5	s1_ery	Erythema Site 1	0	0	9	104-79	VRC01 40mg/kg IV mo(0) + 5mg/kg SC mo(0.5 to 5.5 by 0.5)	T3	None
5	s1_ery_area	Erythema area (x*y) site 1	0		9	104-79	VRC01 40mg/kg IV mo(0) + 5mg/kg SC mo(0.5 to 5.5 by 0.5)	T3	None
5	s1_ery_dim	Erythema maxdimension (x or y) site 1	0		9	104-79	VRC01 40mg/kg IV mo(0) + 5mg/kg SC mo(0.5 to 5.5 by 0.5)	T3	None
5	s1_eryx	Erythema X dimension site 1	0		9	104-79	VRC01 40mg/kg IV mo(0) + 5mg/kg SC mo(0.5 to 5.5 by 0.5)	T3	None
5	s1_eryy	Erythema Y dimension site 1	0		9	104-79	VRC01 40mg/kg IV mo(0) + 5mg/kg SC mo(0.5 to 5.5 by 0.5)	T3	None
5	s1_ind	Induration site 1	0	0	9	104-79	VRC01 40mg/kg IV mo(0) + 5mg/kg SC mo(0.5 to 5.5 by 0.5)	T3	None
5	s1_ind_area	Induration area (x*y) site 1	0		9	104-79	VRC01 40mg/kg IV mo(0) + 5mg/kg SC mo(0.5 to 5.5 by 0.5)	T3	None
5	s1_ind_dim	Induration max dimension (x or y) site 1	0		9	104-79	VRC01 40mg/kg IV mo(0) + 5mg/kg SC mo(0.5 to 5.5 by 0.5)	T3	None
5	s1_indx	Induration X dimension site 1	0		9	104-79	VRC01 40mg/kg IV mo(0) + 5mg/kg SC mo(0.5 to 5.5 by 0.5)	T3	None
5	s1_indy	Induration Y dimension site 1	0		9	104-79	VRC01 40mg/kg IV mo(0) + 5mg/kg SC mo(0.5 to 5.5 by 0.5)	T3	None
5	s1_lp	Local pain site 1	0	0	9	104-79	VRC01 40mg/kg IV mo(0) + 5mg/kg SC mo(0.5 to 5.5 by 0.5)	T3	None
5	s1_lt	Local tenderness site 1	1	1	9	104-79	VRC01 40mg/kg IV mo(0) + 5mg/kg SC mo(0.5 to 5.5 by 0.5)	T3	Mild
5	s1_paintend	Local pain/tenderness site 1	1	1	9	104-79	VRC01 40mg/kg IV mo(0) + 5mg/kg SC mo(0.5 to 5.5 by 0.5)	T3	Mild
5	s2_ery	Erythema Site 2	0	0	9	104-79	VRC01 40mg/kg IV mo(0) + 5mg/kg SC mo(0.5 to 5.5 by 0.5)	T3	None
5	s2_ery_area	Erythema area (x*y) site 2	0		9	104-79	VRC01 40mg/kg IV mo(0) + 5mg/kg SC mo(0.5 to 5.5 by 0.5)	T3	None
5	s2_ery_dim	Erythema maxdimension (x or y) site 2	0		9	104-79	VRC01 40mg/kg IV mo(0) + 5mg/kg SC mo(0.5 to 5.5 by 0.5)	T3	None
5	s2_eryx	Erythema X dimension site 2	0		9	104-79	VRC01 40mg/kg IV mo(0) + 5mg/kg SC mo(0.5 to 5.5 by 0.5)	T3	None
5	s2_eryy	Erythema Y dimension site 2	0		9	104-79	VRC01 40mg/kg IV mo(0) + 5mg/kg SC mo(0.5 to 5.5 by 0.5)	T3	None
5	s2_ind	Induration site 2	0	0	9	104-79	VRC01 40mg/kg IV mo(0) + 5mg/kg SC mo(0.5 to 5.5 by 0.5)	T3	None
5	s2_ind_area	Induration area (x*y) site 2	0		9	104-79	VRC01 40mg/kg IV mo(0) + 5mg/kg SC mo(0.5 to 5.5 by 0.5)	T3	None
5	s2_ind_dim	Induration max dimension (x or y) site 2	0		9	104-79	VRC01 40mg/kg IV mo(0) + 5mg/kg SC mo(0.5 to 5.5 by 0.5)	T3	None
5	s2_indx	Induration X dimension site 2	0		9	104-79	VRC01 40mg/kg IV mo(0) + 5mg/kg SC mo(0.5 to 5.5 by 0.5)	T3	None
5	s2_indy	Induration Y dimension site 2	0		9	104-79	VRC01 40mg/kg IV mo(0) + 5mg/kg SC mo(0.5 to 5.5 by 0.5)	T3	None
5	s2_lp	Local pain site 2	0	0	9	104-79	VRC01 40mg/kg IV mo(0) + 5mg/kg SC mo(0.5 to 5.5 by 0.5)	T3	None
5	s2_lt	Local tenderness site 2	1	1	9	104-79	VRC01 40mg/kg IV mo(0) + 5mg/kg SC mo(0.5 to 5.5 by 0.5)	T3	Mild
5	s2_paintend	Local pain/tenderness site 2	1	1	9	104-79	VRC01 40mg/kg IV mo(0) + 5mg/kg SC mo(0.5 to 5.5 by 0.5)	T3	Mild
5	s3_ery	Erythema Site 3	0	0	9	104-79	VRC01 40mg/kg IV mo(0) + 5mg/kg SC mo(0.5 to 5.5 by 0.5)	T3	None
5	s3_ery_area	Erythema area (x*y) site 3	0		9	104-79	VRC01 40mg/kg IV mo(0) + 5mg/kg SC mo(0.5 to 5.5 by 0.5)	T3	None
5	s3_ery_dim	Erythema maxdimension (x or y) site 3	0		9	104-79	VRC01 40mg/kg IV mo(0) + 5mg/kg SC mo(0.5 to 5.5 by 0.5)	T3	None
5	s3_eryx	Erythema X dimension site 3	0		9	104-79	VRC01 40mg/kg IV mo(0) + 5mg/kg SC mo(0.5 to 5.5 by 0.5)	T3	None
5	s3_eryy	Erythema Y dimension site 3	0		9	104-79	VRC01 40mg/kg IV mo(0) + 5mg/kg SC mo(0.5 to 5.5 by 0.5)	T3	None
5	s3_ind	Induration site 3	0	0	9	104-79	VRC01 40mg/kg IV mo(0) + 5mg/kg SC mo(0.5 to 5.5 by 0.5)	T3	None
5	s3_ind_area	Induration area (x*y) site 3	0		9	104-79	VRC01 40mg/kg IV mo(0) + 5mg/kg SC mo(0.5 to 5.5 by 0.5)	T3	None
5	s3_ind_dim	Induration max dimension (x or y) site 3	0		9	104-79	VRC01 40mg/kg IV mo(0) + 5mg/kg SC mo(0.5 to 5.5 by 0.5)	T3	None
5	s3_indx	Induration X dimension site 3	0		9	104-79	VRC01 40mg/kg IV mo(0) + 5mg/kg SC mo(0.5 to 5.5 by 0.5)	T3	None
5	s3_indy	Induration Y dimension site 3	0		9	104-79	VRC01 40mg/kg IV mo(0) + 5mg/kg SC mo(0.5 to 5.5 by 0.5)	T3	None
5	s3_lp	Local pain site 3			9	104-79	VRC01 40mg/kg IV mo(0) + 5mg/kg SC mo(0.5 to 5.5 by 0.5)	T3
5	s3_lt	Local tenderness site 3			9	104-79	VRC01 40mg/kg IV mo(0) + 5mg/kg SC mo(0.5 to 5.5 by 0.5)	T3
5	s3_paintend	Local pain/tenderness site 3			9	104-79	VRC01 40mg/kg IV mo(0) + 5mg/kg SC mo(0.5 to 5.5 by 0.5)	T3
5	s4_ery	Erythema Site 4	0	0	9	104-79	VRC01 40mg/kg IV mo(0) + 5mg/kg SC mo(0.5 to 5.5 by 0.5)	T3	None
5	s4_ery_area	Erythema area (x*y) site 4	0		9	104-79	VRC01 40mg/kg IV mo(0) + 5mg/kg SC mo(0.5 to 5.5 by 0.5)	T3	None
5	s4_ery_dim	Erythema maxdimension (x or y) site 4	0		9	104-79	VRC01 40mg/kg IV mo(0) + 5mg/kg SC mo(0.5 to 5.5 by 0.5)	T3	None
5	s4_eryx	Erythema X dimension site 4	0		9	104-79	VRC01 40mg/kg IV mo(0) + 5mg/kg SC mo(0.5 to 5.5 by 0.5)	T3	None
5	s4_eryy	Erythema Y dimension site 4	0		9	104-79	VRC01 40mg/kg IV mo(0) + 5mg/kg SC mo(0.5 to 5.5 by 0.5)	T3	None
5	s4_ind	Induration site 4	0	0	9	104-79	VRC01 40mg/kg IV mo(0) + 5mg/kg SC mo(0.5 to 5.5 by 0.5)	T3	None
5	s4_ind_area	Induration area (x*y) site 4	0		9	104-79	VRC01 40mg/kg IV mo(0) + 5mg/kg SC mo(0.5 to 5.5 by 0.5)	T3	None
5	s4_ind_dim	Induration max dimension (x or y) site 4	0		9	104-79	VRC01 40mg/kg IV mo(0) + 5mg/kg SC mo(0.5 to 5.5 by 0.5)	T3	None
5	s4_indx	Induration X dimension site 4	0		9	104-79	VRC01 40mg/kg IV mo(0) + 5mg/kg SC mo(0.5 to 5.5 by 0.5)	T3	None
5	s4_indy	Induration Y dimension site 4	0		9	104-79	VRC01 40mg/kg IV mo(0) + 5mg/kg SC mo(0.5 to 5.5 by 0.5)	T3	None
5	s4_lp	Local pain site 4			9	104-79	VRC01 40mg/kg IV mo(0) + 5mg/kg SC mo(0.5 to 5.5 by 0.5)	T3
5	s4_lt	Local tenderness site 4			9	104-79	VRC01 40mg/kg IV mo(0) + 5mg/kg SC mo(0.5 to 5.5 by 0.5)	T3
5	s4_paintend	Local pain/tenderness site 4			9	104-79	VRC01 40mg/kg IV mo(0) + 5mg/kg SC mo(0.5 to 5.5 by 0.5)	T3
5	systemic	Maximum systemic symptom (excl. temperature)	0	0	9	104-79	VRC01 40mg/kg IV mo(0) + 5mg/kg SC mo(0.5 to 5.5 by 0.5)	T3	None
5	tempc	Temperature Celsius	0	37.3	9	104-79	VRC01 40mg/kg IV mo(0) + 5mg/kg SC mo(0.5 to 5.5 by 0.5)	T3	None
5	vom	Vomiting	0	0	9	104-79	VRC01 40mg/kg IV mo(0) + 5mg/kg SC mo(0.5 to 5.5 by 0.5)	T3	None
5	arth	Arthralgia	0	0	9	104-79	VRC01 40mg/kg IV mo(0) + 5mg/kg SC mo(0.5 to 5.5 by 0.5)	T3	None
5	chill	Chills	0	0	9	104-79	VRC01 40mg/kg IV mo(0) + 5mg/kg SC mo(0.5 to 5.5 by 0.5)	T3	None
5	ery	Erythema	0	0	9	104-79	VRC01 40mg/kg IV mo(0) + 5mg/kg SC mo(0.5 to 5.5 by 0.5)	T3	None
5	eryind	Erythema and/or Induration	0	0	9	104-79	VRC01 40mg/kg IV mo(0) + 5mg/kg SC mo(0.5 to 5.5 by 0.5)	T3	None
5	head	Headache	0	0	9	104-79	VRC01 40mg/kg IV mo(0) + 5mg/kg SC mo(0.5 to 5.5 by 0.5)	T3	None
5	ind	Induration	0	0	9	104-79	VRC01 40mg/kg IV mo(0) + 5mg/kg SC mo(0.5 to 5.5 by 0.5)	T3	None
5	lp	Local pain any site	0	0	9	104-79	VRC01 40mg/kg IV mo(0) + 5mg/kg SC mo(0.5 to 5.5 by 0.5)	T3	None
5	lt	Local tenderness any site	1	1	9	104-79	VRC01 40mg/kg IV mo(0) + 5mg/kg SC mo(0.5 to 5.5 by 0.5)	T3	Mild
5	mf	Malaise/fatigue	0	0	9	104-79	VRC01 40mg/kg IV mo(0) + 5mg/kg SC mo(0.5 to 5.5 by 0.5)	T3	None
5	myal	Myalgia	0	0	9	104-79	VRC01 40mg/kg IV mo(0) + 5mg/kg SC mo(0.5 to 5.5 by 0.5)	T3	None
5	naus	Nausea	0	0	9	104-79	VRC01 40mg/kg IV mo(0) + 5mg/kg SC mo(0.5 to 5.5 by 0.5)	T3	None
5	paintend	Local pain/tenderness any site	1	1	9	104-79	VRC01 40mg/kg IV mo(0) + 5mg/kg SC mo(0.5 to 5.5 by 0.5)	T3	Mild
5	s1_ery	Erythema Site 1	0	0	9	104-79	VRC01 40mg/kg IV mo(0) + 5mg/kg SC mo(0.5 to 5.5 by 0.5)	T3	None
5	s1_ery_area	Erythema area (x*y) site 1	0		9	104-79	VRC01 40mg/kg IV mo(0) + 5mg/kg SC mo(0.5 to 5.5 by 0.5)	T3	None
5	s1_ery_dim	Erythema maxdimension (x or y) site 1	0		9	104-79	VRC01 40mg/kg IV mo(0) + 5mg/kg SC mo(0.5 to 5.5 by 0.5)	T3	None
5	s1_eryx	Erythema X dimension site 1	0		9	104-79	VRC01 40mg/kg IV mo(0) + 5mg/kg SC mo(0.5 to 5.5 by 0.5)	T3	None
5	s1_eryy	Erythema Y dimension site 1	0		9	104-79	VRC01 40mg/kg IV mo(0) + 5mg/kg SC mo(0.5 to 5.5 by 0.5)	T3	None
5	s1_ind	Induration site 1	0	0	9	104-79	VRC01 40mg/kg IV mo(0) + 5mg/kg SC mo(0.5 to 5.5 by 0.5)	T3	None
5	s1_ind_area	Induration area (x*y) site 1	0		9	104-79	VRC01 40mg/kg IV mo(0) + 5mg/kg SC mo(0.5 to 5.5 by 0.5)	T3	None
5	s1_ind_dim	Induration max dimension (x or y) site 1	0		9	104-79	VRC01 40mg/kg IV mo(0) + 5mg/kg SC mo(0.5 to 5.5 by 0.5)	T3	None
5	s1_indx	Induration X dimension site 1	0		9	104-79	VRC01 40mg/kg IV mo(0) + 5mg/kg SC mo(0.5 to 5.5 by 0.5)	T3	None
5	s1_indy	Induration Y dimension site 1	0		9	104-79	VRC01 40mg/kg IV mo(0) + 5mg/kg SC mo(0.5 to 5.5 by 0.5)	T3	None
5	s1_lp	Local pain site 1	0	0	9	104-79	VRC01 40mg/kg IV mo(0) + 5mg/kg SC mo(0.5 to 5.5 by 0.5)	T3	None
5	s1_lt	Local tenderness site 1	1	1	9	104-79	VRC01 40mg/kg IV mo(0) + 5mg/kg SC mo(0.5 to 5.5 by 0.5)	T3	Mild
5	s1_paintend	Local pain/tenderness site 1	1	1	9	104-79	VRC01 40mg/kg IV mo(0) + 5mg/kg SC mo(0.5 to 5.5 by 0.5)	T3	Mild
5	s2_ery	Erythema Site 2	0	0	9	104-79	VRC01 40mg/kg IV mo(0) + 5mg/kg SC mo(0.5 to 5.5 by 0.5)	T3	None
5	s2_ery_area	Erythema area (x*y) site 2	0		9	104-79	VRC01 40mg/kg IV mo(0) + 5mg/kg SC mo(0.5 to 5.5 by 0.5)	T3	None
5	s2_ery_dim	Erythema maxdimension (x or y) site 2	0		9	104-79	VRC01 40mg/kg IV mo(0) + 5mg/kg SC mo(0.5 to 5.5 by 0.5)	T3	None
5	s2_eryx	Erythema X dimension site 2	0		9	104-79	VRC01 40mg/kg IV mo(0) + 5mg/kg SC mo(0.5 to 5.5 by 0.5)	T3	None
5	s2_eryy	Erythema Y dimension site 2	0		9	104-79	VRC01 40mg/kg IV mo(0) + 5mg/kg SC mo(0.5 to 5.5 by 0.5)	T3	None
5	s2_ind	Induration site 2	0	0	9	104-79	VRC01 40mg/kg IV mo(0) + 5mg/kg SC mo(0.5 to 5.5 by 0.5)	T3	None
5	s2_ind_area	Induration area (x*y) site 2	0		9	104-79	VRC01 40mg/kg IV mo(0) + 5mg/kg SC mo(0.5 to 5.5 by 0.5)	T3	None
5	s2_ind_dim	Induration max dimension (x or y) site 2	0		9	104-79	VRC01 40mg/kg IV mo(0) + 5mg/kg SC mo(0.5 to 5.5 by 0.5)	T3	None
5	s2_indx	Induration X dimension site 2	0		9	104-79	VRC01 40mg/kg IV mo(0) + 5mg/kg SC mo(0.5 to 5.5 by 0.5)	T3	None
5	s2_indy	Induration Y dimension site 2	0		9	104-79	VRC01 40mg/kg IV mo(0) + 5mg/kg SC mo(0.5 to 5.5 by 0.5)	T3	None
5	s2_lp	Local pain site 2	0	0	9	104-79	VRC01 40mg/kg IV mo(0) + 5mg/kg SC mo(0.5 to 5.5 by 0.5)	T3	None
5	s2_lt	Local tenderness site 2	1	1	9	104-79	VRC01 40mg/kg IV mo(0) + 5mg/kg SC mo(0.5 to 5.5 by 0.5)	T3	Mild
5	s2_paintend	Local pain/tenderness site 2	1	1	9	104-79	VRC01 40mg/kg IV mo(0) + 5mg/kg SC mo(0.5 to 5.5 by 0.5)	T3	Mild
5	s3_ery	Erythema Site 3	0	0	9	104-79	VRC01 40mg/kg IV mo(0) + 5mg/kg SC mo(0.5 to 5.5 by 0.5)	T3	None
5	s3_ery_area	Erythema area (x*y) site 3	0		9	104-79	VRC01 40mg/kg IV mo(0) + 5mg/kg SC mo(0.5 to 5.5 by 0.5)	T3	None
5	s3_ery_dim	Erythema maxdimension (x or y) site 3	0		9	104-79	VRC01 40mg/kg IV mo(0) + 5mg/kg SC mo(0.5 to 5.5 by 0.5)	T3	None
5	s3_eryx	Erythema X dimension site 3	0		9	104-79	VRC01 40mg/kg IV mo(0) + 5mg/kg SC mo(0.5 to 5.5 by 0.5)	T3	None
5	s3_eryy	Erythema Y dimension site 3	0		9	104-79	VRC01 40mg/kg IV mo(0) + 5mg/kg SC mo(0.5 to 5.5 by 0.5)	T3	None
5	s3_ind	Induration site 3	0	0	9	104-79	VRC01 40mg/kg IV mo(0) + 5mg/kg SC mo(0.5 to 5.5 by 0.5)	T3	None
5	s3_ind_area	Induration area (x*y) site 3	0		9	104-79	VRC01 40mg/kg IV mo(0) + 5mg/kg SC mo(0.5 to 5.5 by 0.5)	T3	None
5	s3_ind_dim	Induration max dimension (x or y) site 3	0		9	104-79	VRC01 40mg/kg IV mo(0) + 5mg/kg SC mo(0.5 to 5.5 by 0.5)	T3	None
5	s3_indx	Induration X dimension site 3	0		9	104-79	VRC01 40mg/kg IV mo(0) + 5mg/kg SC mo(0.5 to 5.5 by 0.5)	T3	None
5	s3_indy	Induration Y dimension site 3	0		9	104-79	VRC01 40mg/kg IV mo(0) + 5mg/kg SC mo(0.5 to 5.5 by 0.5)	T3	None
5	s3_lp	Local pain site 3			9	104-79	VRC01 40mg/kg IV mo(0) + 5mg/kg SC mo(0.5 to 5.5 by 0.5)	T3
5	s3_lt	Local tenderness site 3			9	104-79	VRC01 40mg/kg IV mo(0) + 5mg/kg SC mo(0.5 to 5.5 by 0.5)	T3
5	s3_paintend	Local pain/tenderness site 3			9	104-79	VRC01 40mg/kg IV mo(0) + 5mg/kg SC mo(0.5 to 5.5 by 0.5)	T3
5	s4_ery	Erythema Site 4	0	0	9	104-79	VRC01 40mg/kg IV mo(0) + 5mg/kg SC mo(0.5 to 5.5 by 0.5)	T3	None
5	s4_ery_area	Erythema area (x*y) site 4	0		9	104-79	VRC01 40mg/kg IV mo(0) + 5mg/kg SC mo(0.5 to 5.5 by 0.5)	T3	None
5	s4_ery_dim	Erythema maxdimension (x or y) site 4	0		9	104-79	VRC01 40mg/kg IV mo(0) + 5mg/kg SC mo(0.5 to 5.5 by 0.5)	T3	None
5	s4_eryx	Erythema X dimension site 4	0		9	104-79	VRC01 40mg/kg IV mo(0) + 5mg/kg SC mo(0.5 to 5.5 by 0.5)	T3	None
5	s4_eryy	Erythema Y dimension site 4	0		9	104-79	VRC01 40mg/kg IV mo(0) + 5mg/kg SC mo(0.5 to 5.5 by 0.5)	T3	None
5	s4_ind	Induration site 4	0	0	9	104-79	VRC01 40mg/kg IV mo(0) + 5mg/kg SC mo(0.5 to 5.5 by 0.5)	T3	None
5	s4_ind_area	Induration area (x*y) site 4	0		9	104-79	VRC01 40mg/kg IV mo(0) + 5mg/kg SC mo(0.5 to 5.5 by 0.5)	T3	None
5	s4_ind_dim	Induration max dimension (x or y) site 4	0		9	104-79	VRC01 40mg/kg IV mo(0) + 5mg/kg SC mo(0.5 to 5.5 by 0.5)	T3	None
5	s4_indx	Induration X dimension site 4	0		9	104-79	VRC01 40mg/kg IV mo(0) + 5mg/kg SC mo(0.5 to 5.5 by 0.5)	T3	None
5	s4_indy	Induration Y dimension site 4	0		9	104-79	VRC01 40mg/kg IV mo(0) + 5mg/kg SC mo(0.5 to 5.5 by 0.5)	T3	None
5	s4_lp	Local pain site 4			9	104-79	VRC01 40mg/kg IV mo(0) + 5mg/kg SC mo(0.5 to 5.5 by 0.5)	T3
5	s4_lt	Local tenderness site 4			9	104-79	VRC01 40mg/kg IV mo(0) + 5mg/kg SC mo(0.5 to 5.5 by 0.5)	T3
5	s4_paintend	Local pain/tenderness site 4			9	104-79	VRC01 40mg/kg IV mo(0) + 5mg/kg SC mo(0.5 to 5.5 by 0.5)	T3
5	systemic	Maximum systemic symptom (excl. temperature)	0	0	9	104-79	VRC01 40mg/kg IV mo(0) + 5mg/kg SC mo(0.5 to 5.5 by 0.5)	T3	None
5	tempc	Temperature Celsius	0	37.2	9	104-79	VRC01 40mg/kg IV mo(0) + 5mg/kg SC mo(0.5 to 5.5 by 0.5)	T3	None
5	vom	Vomiting	0	0	9	104-79	VRC01 40mg/kg IV mo(0) + 5mg/kg SC mo(0.5 to 5.5 by 0.5)	T3	None
6	arth	Arthralgia	0	0	11	104-79	VRC01 40mg/kg IV mo(0) + 5mg/kg SC mo(0.5 to 5.5 by 0.5)	T3	None
6	chill	Chills	0	0	11	104-79	VRC01 40mg/kg IV mo(0) + 5mg/kg SC mo(0.5 to 5.5 by 0.5)	T3	None
6	ery	Erythema	0	0	11	104-79	VRC01 40mg/kg IV mo(0) + 5mg/kg SC mo(0.5 to 5.5 by 0.5)	T3	None
6	eryind	Erythema and/or Induration	0	0	11	104-79	VRC01 40mg/kg IV mo(0) + 5mg/kg SC mo(0.5 to 5.5 by 0.5)	T3	None
6	head	Headache	0	0	11	104-79	VRC01 40mg/kg IV mo(0) + 5mg/kg SC mo(0.5 to 5.5 by 0.5)	T3	None
6	ind	Induration	0	0	11	104-79	VRC01 40mg/kg IV mo(0) + 5mg/kg SC mo(0.5 to 5.5 by 0.5)	T3	None
6	lp	Local pain any site	0	0	11	104-79	VRC01 40mg/kg IV mo(0) + 5mg/kg SC mo(0.5 to 5.5 by 0.5)	T3	None
6	lt	Local tenderness any site	0	0	11	104-79	VRC01 40mg/kg IV mo(0) + 5mg/kg SC mo(0.5 to 5.5 by 0.5)	T3	None
6	mf	Malaise/fatigue	0	0	11	104-79	VRC01 40mg/kg IV mo(0) + 5mg/kg SC mo(0.5 to 5.5 by 0.5)	T3	None
6	myal	Myalgia	0	0	11	104-79	VRC01 40mg/kg IV mo(0) + 5mg/kg SC mo(0.5 to 5.5 by 0.5)	T3	None
6	naus	Nausea	0	0	11	104-79	VRC01 40mg/kg IV mo(0) + 5mg/kg SC mo(0.5 to 5.5 by 0.5)	T3	None
6	paintend	Local pain/tenderness any site	0	0	11	104-79	VRC01 40mg/kg IV mo(0) + 5mg/kg SC mo(0.5 to 5.5 by 0.5)	T3	None
6	s1_ery	Erythema Site 1	0	0	11	104-79	VRC01 40mg/kg IV mo(0) + 5mg/kg SC mo(0.5 to 5.5 by 0.5)	T3	None
6	s1_ery_area	Erythema area (x*y) site 1	0		11	104-79	VRC01 40mg/kg IV mo(0) + 5mg/kg SC mo(0.5 to 5.5 by 0.5)	T3	None
6	s1_ery_dim	Erythema maxdimension (x or y) site 1	0		11	104-79	VRC01 40mg/kg IV mo(0) + 5mg/kg SC mo(0.5 to 5.5 by 0.5)	T3	None
6	s1_eryx	Erythema X dimension site 1	0		11	104-79	VRC01 40mg/kg IV mo(0) + 5mg/kg SC mo(0.5 to 5.5 by 0.5)	T3	None
6	s1_eryy	Erythema Y dimension site 1	0		11	104-79	VRC01 40mg/kg IV mo(0) + 5mg/kg SC mo(0.5 to 5.5 by 0.5)	T3	None
6	s1_ind	Induration site 1	0	0	11	104-79	VRC01 40mg/kg IV mo(0) + 5mg/kg SC mo(0.5 to 5.5 by 0.5)	T3	None
6	s1_ind_area	Induration area (x*y) site 1	0		11	104-79	VRC01 40mg/kg IV mo(0) + 5mg/kg SC mo(0.5 to 5.5 by 0.5)	T3	None
6	s1_ind_dim	Induration max dimension (x or y) site 1	0		11	104-79	VRC01 40mg/kg IV mo(0) + 5mg/kg SC mo(0.5 to 5.5 by 0.5)	T3	None
6	s1_indx	Induration X dimension site 1	0		11	104-79	VRC01 40mg/kg IV mo(0) + 5mg/kg SC mo(0.5 to 5.5 by 0.5)	T3	None
6	s1_indy	Induration Y dimension site 1	0		11	104-79	VRC01 40mg/kg IV mo(0) + 5mg/kg SC mo(0.5 to 5.5 by 0.5)	T3	None
6	s1_lp	Local pain site 1	0	0	11	104-79	VRC01 40mg/kg IV mo(0) + 5mg/kg SC mo(0.5 to 5.5 by 0.5)	T3	None
6	s1_lt	Local tenderness site 1	0	0	11	104-79	VRC01 40mg/kg IV mo(0) + 5mg/kg SC mo(0.5 to 5.5 by 0.5)	T3	None
6	s1_paintend	Local pain/tenderness site 1	0	0	11	104-79	VRC01 40mg/kg IV mo(0) + 5mg/kg SC mo(0.5 to 5.5 by 0.5)	T3	None
6	s2_ery	Erythema Site 2	0	0	11	104-79	VRC01 40mg/kg IV mo(0) + 5mg/kg SC mo(0.5 to 5.5 by 0.5)	T3	None
6	s2_ery_area	Erythema area (x*y) site 2	0		11	104-79	VRC01 40mg/kg IV mo(0) + 5mg/kg SC mo(0.5 to 5.5 by 0.5)	T3	None
6	s2_ery_dim	Erythema maxdimension (x or y) site 2	0		11	104-79	VRC01 40mg/kg IV mo(0) + 5mg/kg SC mo(0.5 to 5.5 by 0.5)	T3	None
6	s2_eryx	Erythema X dimension site 2	0		11	104-79	VRC01 40mg/kg IV mo(0) + 5mg/kg SC mo(0.5 to 5.5 by 0.5)	T3	None
6	s2_eryy	Erythema Y dimension site 2	0		11	104-79	VRC01 40mg/kg IV mo(0) + 5mg/kg SC mo(0.5 to 5.5 by 0.5)	T3	None
6	s2_ind	Induration site 2	0	0	11	104-79	VRC01 40mg/kg IV mo(0) + 5mg/kg SC mo(0.5 to 5.5 by 0.5)	T3	None
6	s2_ind_area	Induration area (x*y) site 2	0		11	104-79	VRC01 40mg/kg IV mo(0) + 5mg/kg SC mo(0.5 to 5.5 by 0.5)	T3	None
6	s2_ind_dim	Induration max dimension (x or y) site 2	0		11	104-79	VRC01 40mg/kg IV mo(0) + 5mg/kg SC mo(0.5 to 5.5 by 0.5)	T3	None
6	s2_indx	Induration X dimension site 2	0		11	104-79	VRC01 40mg/kg IV mo(0) + 5mg/kg SC mo(0.5 to 5.5 by 0.5)	T3	None
6	s2_indy	Induration Y dimension site 2	0		11	104-79	VRC01 40mg/kg IV mo(0) + 5mg/kg SC mo(0.5 to 5.5 by 0.5)	T3	None
6	s2_lp	Local pain site 2	0	0	11	104-79	VRC01 40mg/kg IV mo(0) + 5mg/kg SC mo(0.5 to 5.5 by 0.5)	T3	None
6	s2_lt	Local tenderness site 2	0	0	11	104-79	VRC01 40mg/kg IV mo(0) + 5mg/kg SC mo(0.5 to 5.5 by 0.5)	T3	None
6	s2_paintend	Local pain/tenderness site 2	0	0	11	104-79	VRC01 40mg/kg IV mo(0) + 5mg/kg SC mo(0.5 to 5.5 by 0.5)	T3	None
6	s3_ery	Erythema Site 3	0	0	11	104-79	VRC01 40mg/kg IV mo(0) + 5mg/kg SC mo(0.5 to 5.5 by 0.5)	T3	None
6	s3_ery_area	Erythema area (x*y) site 3	0		11	104-79	VRC01 40mg/kg IV mo(0) + 5mg/kg SC mo(0.5 to 5.5 by 0.5)	T3	None
6	s3_ery_dim	Erythema maxdimension (x or y) site 3	0		11	104-79	VRC01 40mg/kg IV mo(0) + 5mg/kg SC mo(0.5 to 5.5 by 0.5)	T3	None
6	s3_eryx	Erythema X dimension site 3	0		11	104-79	VRC01 40mg/kg IV mo(0) + 5mg/kg SC mo(0.5 to 5.5 by 0.5)	T3	None
6	s3_eryy	Erythema Y dimension site 3	0		11	104-79	VRC01 40mg/kg IV mo(0) + 5mg/kg SC mo(0.5 to 5.5 by 0.5)	T3	None
6	s3_ind	Induration site 3	0	0	11	104-79	VRC01 40mg/kg IV mo(0) + 5mg/kg SC mo(0.5 to 5.5 by 0.5)	T3	None
6	s3_ind_area	Induration area (x*y) site 3	0		11	104-79	VRC01 40mg/kg IV mo(0) + 5mg/kg SC mo(0.5 to 5.5 by 0.5)	T3	None
6	s3_ind_dim	Induration max dimension (x or y) site 3	0		11	104-79	VRC01 40mg/kg IV mo(0) + 5mg/kg SC mo(0.5 to 5.5 by 0.5)	T3	None
6	s3_indx	Induration X dimension site 3	0		11	104-79	VRC01 40mg/kg IV mo(0) + 5mg/kg SC mo(0.5 to 5.5 by 0.5)	T3	None
6	s3_indy	Induration Y dimension site 3	0		11	104-79	VRC01 40mg/kg IV mo(0) + 5mg/kg SC mo(0.5 to 5.5 by 0.5)	T3	None
6	s3_lp	Local pain site 3			11	104-79	VRC01 40mg/kg IV mo(0) + 5mg/kg SC mo(0.5 to 5.5 by 0.5)	T3
6	s3_lt	Local tenderness site 3			11	104-79	VRC01 40mg/kg IV mo(0) + 5mg/kg SC mo(0.5 to 5.5 by 0.5)	T3
6	s3_paintend	Local pain/tenderness site 3			11	104-79	VRC01 40mg/kg IV mo(0) + 5mg/kg SC mo(0.5 to 5.5 by 0.5)	T3
6	s4_ery	Erythema Site 4	0	0	11	104-79	VRC01 40mg/kg IV mo(0) + 5mg/kg SC mo(0.5 to 5.5 by 0.5)	T3	None
6	s4_ery_area	Erythema area (x*y) site 4	0		11	104-79	VRC01 40mg/kg IV mo(0) + 5mg/kg SC mo(0.5 to 5.5 by 0.5)	T3	None
6	s4_ery_dim	Erythema maxdimension (x or y) site 4	0		11	104-79	VRC01 40mg/kg IV mo(0) + 5mg/kg SC mo(0.5 to 5.5 by 0.5)	T3	None
6	s4_eryx	Erythema X dimension site 4	0		11	104-79	VRC01 40mg/kg IV mo(0) + 5mg/kg SC mo(0.5 to 5.5 by 0.5)	T3	None
6	s4_eryy	Erythema Y dimension site 4	0		11	104-79	VRC01 40mg/kg IV mo(0) + 5mg/kg SC mo(0.5 to 5.5 by 0.5)	T3	None
6	s4_ind	Induration site 4	0	0	11	104-79	VRC01 40mg/kg IV mo(0) + 5mg/kg SC mo(0.5 to 5.5 by 0.5)	T3	None
6	s4_ind_area	Induration area (x*y) site 4	0		11	104-79	VRC01 40mg/kg IV mo(0) + 5mg/kg SC mo(0.5 to 5.5 by 0.5)	T3	None
6	s4_ind_dim	Induration max dimension (x or y) site 4	0		11	104-79	VRC01 40mg/kg IV mo(0) + 5mg/kg SC mo(0.5 to 5.5 by 0.5)	T3	None
6	s4_indx	Induration X dimension site 4	0		11	104-79	VRC01 40mg/kg IV mo(0) + 5mg/kg SC mo(0.5 to 5.5 by 0.5)	T3	None
6	s4_indy	Induration Y dimension site 4	0		11	104-79	VRC01 40mg/kg IV mo(0) + 5mg/kg SC mo(0.5 to 5.5 by 0.5)	T3	None
6	s4_lp	Local pain site 4			11	104-79	VRC01 40mg/kg IV mo(0) + 5mg/kg SC mo(0.5 to 5.5 by 0.5)	T3
6	s4_lt	Local tenderness site 4			11	104-79	VRC01 40mg/kg IV mo(0) + 5mg/kg SC mo(0.5 to 5.5 by 0.5)	T3
6	s4_paintend	Local pain/tenderness site 4			11	104-79	VRC01 40mg/kg IV mo(0) + 5mg/kg SC mo(0.5 to 5.5 by 0.5)	T3
6	systemic	Maximum systemic symptom (excl. temperature)	0	0	11	104-79	VRC01 40mg/kg IV mo(0) + 5mg/kg SC mo(0.5 to 5.5 by 0.5)	T3	None
6	tempc	Temperature Celsius	0	36.8	11	104-79	VRC01 40mg/kg IV mo(0) + 5mg/kg SC mo(0.5 to 5.5 by 0.5)	T3	None
6	vom	Vomiting	0	0	11	104-79	VRC01 40mg/kg IV mo(0) + 5mg/kg SC mo(0.5 to 5.5 by 0.5)	T3	None
6	arth	Arthralgia	0	0	11	104-79	VRC01 40mg/kg IV mo(0) + 5mg/kg SC mo(0.5 to 5.5 by 0.5)	T3	None
6	chill	Chills	0	0	11	104-79	VRC01 40mg/kg IV mo(0) + 5mg/kg SC mo(0.5 to 5.5 by 0.5)	T3	None
6	ery	Erythema	0	0	11	104-79	VRC01 40mg/kg IV mo(0) + 5mg/kg SC mo(0.5 to 5.5 by 0.5)	T3	None
6	eryind	Erythema and/or Induration	0	0	11	104-79	VRC01 40mg/kg IV mo(0) + 5mg/kg SC mo(0.5 to 5.5 by 0.5)	T3	None
6	head	Headache	0	0	11	104-79	VRC01 40mg/kg IV mo(0) + 5mg/kg SC mo(0.5 to 5.5 by 0.5)	T3	None
6	ind	Induration	0	0	11	104-79	VRC01 40mg/kg IV mo(0) + 5mg/kg SC mo(0.5 to 5.5 by 0.5)	T3	None
6	lp	Local pain any site	0	0	11	104-79	VRC01 40mg/kg IV mo(0) + 5mg/kg SC mo(0.5 to 5.5 by 0.5)	T3	None
6	lt	Local tenderness any site	0	0	11	104-79	VRC01 40mg/kg IV mo(0) + 5mg/kg SC mo(0.5 to 5.5 by 0.5)	T3	None
6	mf	Malaise/fatigue	0	0	11	104-79	VRC01 40mg/kg IV mo(0) + 5mg/kg SC mo(0.5 to 5.5 by 0.5)	T3	None
6	myal	Myalgia	0	0	11	104-79	VRC01 40mg/kg IV mo(0) + 5mg/kg SC mo(0.5 to 5.5 by 0.5)	T3	None
6	naus	Nausea	0	0	11	104-79	VRC01 40mg/kg IV mo(0) + 5mg/kg SC mo(0.5 to 5.5 by 0.5)	T3	None
6	paintend	Local pain/tenderness any site	0	0	11	104-79	VRC01 40mg/kg IV mo(0) + 5mg/kg SC mo(0.5 to 5.5 by 0.5)	T3	None
6	s1_ery	Erythema Site 1	0	0	11	104-79	VRC01 40mg/kg IV mo(0) + 5mg/kg SC mo(0.5 to 5.5 by 0.5)	T3	None
6	s1_ery_area	Erythema area (x*y) site 1	0		11	104-79	VRC01 40mg/kg IV mo(0) + 5mg/kg SC mo(0.5 to 5.5 by 0.5)	T3	None
6	s1_ery_dim	Erythema maxdimension (x or y) site 1	0		11	104-79	VRC01 40mg/kg IV mo(0) + 5mg/kg SC mo(0.5 to 5.5 by 0.5)	T3	None
6	s1_eryx	Erythema X dimension site 1	0		11	104-79	VRC01 40mg/kg IV mo(0) + 5mg/kg SC mo(0.5 to 5.5 by 0.5)	T3	None
6	s1_eryy	Erythema Y dimension site 1	0		11	104-79	VRC01 40mg/kg IV mo(0) + 5mg/kg SC mo(0.5 to 5.5 by 0.5)	T3	None
6	s1_ind	Induration site 1	0	0	11	104-79	VRC01 40mg/kg IV mo(0) + 5mg/kg SC mo(0.5 to 5.5 by 0.5)	T3	None
6	s1_ind_area	Induration area (x*y) site 1	0		11	104-79	VRC01 40mg/kg IV mo(0) + 5mg/kg SC mo(0.5 to 5.5 by 0.5)	T3	None
6	s1_ind_dim	Induration max dimension (x or y) site 1	0		11	104-79	VRC01 40mg/kg IV mo(0) + 5mg/kg SC mo(0.5 to 5.5 by 0.5)	T3	None
6	s1_indx	Induration X dimension site 1	0		11	104-79	VRC01 40mg/kg IV mo(0) + 5mg/kg SC mo(0.5 to 5.5 by 0.5)	T3	None
6	s1_indy	Induration Y dimension site 1	0		11	104-79	VRC01 40mg/kg IV mo(0) + 5mg/kg SC mo(0.5 to 5.5 by 0.5)	T3	None
6	s1_lp	Local pain site 1	0	0	11	104-79	VRC01 40mg/kg IV mo(0) + 5mg/kg SC mo(0.5 to 5.5 by 0.5)	T3	None
6	s1_lt	Local tenderness site 1	0	0	11	104-79	VRC01 40mg/kg IV mo(0) + 5mg/kg SC mo(0.5 to 5.5 by 0.5)	T3	None
6	s1_paintend	Local pain/tenderness site 1	0	0	11	104-79	VRC01 40mg/kg IV mo(0) + 5mg/kg SC mo(0.5 to 5.5 by 0.5)	T3	None
6	s2_ery	Erythema Site 2	0	0	11	104-79	VRC01 40mg/kg IV mo(0) + 5mg/kg SC mo(0.5 to 5.5 by 0.5)	T3	None
6	s2_ery_area	Erythema area (x*y) site 2	0		11	104-79	VRC01 40mg/kg IV mo(0) + 5mg/kg SC mo(0.5 to 5.5 by 0.5)	T3	None
6	s2_ery_dim	Erythema maxdimension (x or y) site 2	0		11	104-79	VRC01 40mg/kg IV mo(0) + 5mg/kg SC mo(0.5 to 5.5 by 0.5)	T3	None
6	s2_eryx	Erythema X dimension site 2	0		11	104-79	VRC01 40mg/kg IV mo(0) + 5mg/kg SC mo(0.5 to 5.5 by 0.5)	T3	None
6	s2_eryy	Erythema Y dimension site 2	0		11	104-79	VRC01 40mg/kg IV mo(0) + 5mg/kg SC mo(0.5 to 5.5 by 0.5)	T3	None
6	s2_ind	Induration site 2	0	0	11	104-79	VRC01 40mg/kg IV mo(0) + 5mg/kg SC mo(0.5 to 5.5 by 0.5)	T3	None
6	s2_ind_area	Induration area (x*y) site 2	0		11	104-79	VRC01 40mg/kg IV mo(0) + 5mg/kg SC mo(0.5 to 5.5 by 0.5)	T3	None
6	s2_ind_dim	Induration max dimension (x or y) site 2	0		11	104-79	VRC01 40mg/kg IV mo(0) + 5mg/kg SC mo(0.5 to 5.5 by 0.5)	T3	None
6	s2_indx	Induration X dimension site 2	0		11	104-79	VRC01 40mg/kg IV mo(0) + 5mg/kg SC mo(0.5 to 5.5 by 0.5)	T3	None
6	s2_indy	Induration Y dimension site 2	0		11	104-79	VRC01 40mg/kg IV mo(0) + 5mg/kg SC mo(0.5 to 5.5 by 0.5)	T3	None
6	s2_lp	Local pain site 2	0	0	11	104-79	VRC01 40mg/kg IV mo(0) + 5mg/kg SC mo(0.5 to 5.5 by 0.5)	T3	None
6	s2_lt	Local tenderness site 2	0	0	11	104-79	VRC01 40mg/kg IV mo(0) + 5mg/kg SC mo(0.5 to 5.5 by 0.5)	T3	None
6	s2_paintend	Local pain/tenderness site 2	0	0	11	104-79	VRC01 40mg/kg IV mo(0) + 5mg/kg SC mo(0.5 to 5.5 by 0.5)	T3	None
6	s3_ery	Erythema Site 3	0	0	11	104-79	VRC01 40mg/kg IV mo(0) + 5mg/kg SC mo(0.5 to 5.5 by 0.5)	T3	None
6	s3_ery_area	Erythema area (x*y) site 3	0		11	104-79	VRC01 40mg/kg IV mo(0) + 5mg/kg SC mo(0.5 to 5.5 by 0.5)	T3	None
6	s3_ery_dim	Erythema maxdimension (x or y) site 3	0		11	104-79	VRC01 40mg/kg IV mo(0) + 5mg/kg SC mo(0.5 to 5.5 by 0.5)	T3	None
6	s3_eryx	Erythema X dimension site 3	0		11	104-79	VRC01 40mg/kg IV mo(0) + 5mg/kg SC mo(0.5 to 5.5 by 0.5)	T3	None
6	s3_eryy	Erythema Y dimension site 3	0		11	104-79	VRC01 40mg/kg IV mo(0) + 5mg/kg SC mo(0.5 to 5.5 by 0.5)	T3	None
6	s3_ind	Induration site 3	0	0	11	104-79	VRC01 40mg/kg IV mo(0) + 5mg/kg SC mo(0.5 to 5.5 by 0.5)	T3	None
6	s3_ind_area	Induration area (x*y) site 3	0		11	104-79	VRC01 40mg/kg IV mo(0) + 5mg/kg SC mo(0.5 to 5.5 by 0.5)	T3	None
6	s3_ind_dim	Induration max dimension (x or y) site 3	0		11	104-79	VRC01 40mg/kg IV mo(0) + 5mg/kg SC mo(0.5 to 5.5 by 0.5)	T3	None
6	s3_indx	Induration X dimension site 3	0		11	104-79	VRC01 40mg/kg IV mo(0) + 5mg/kg SC mo(0.5 to 5.5 by 0.5)	T3	None
6	s3_indy	Induration Y dimension site 3	0		11	104-79	VRC01 40mg/kg IV mo(0) + 5mg/kg SC mo(0.5 to 5.5 by 0.5)	T3	None
6	s3_lp	Local pain site 3			11	104-79	VRC01 40mg/kg IV mo(0) + 5mg/kg SC mo(0.5 to 5.5 by 0.5)	T3
6	s3_lt	Local tenderness site 3			11	104-79	VRC01 40mg/kg IV mo(0) + 5mg/kg SC mo(0.5 to 5.5 by 0.5)	T3
6	s3_paintend	Local pain/tenderness site 3			11	104-79	VRC01 40mg/kg IV mo(0) + 5mg/kg SC mo(0.5 to 5.5 by 0.5)	T3
6	s4_ery	Erythema Site 4	0	0	11	104-79	VRC01 40mg/kg IV mo(0) + 5mg/kg SC mo(0.5 to 5.5 by 0.5)	T3	None
6	s4_ery_area	Erythema area (x*y) site 4	0		11	104-79	VRC01 40mg/kg IV mo(0) + 5mg/kg SC mo(0.5 to 5.5 by 0.5)	T3	None
6	s4_ery_dim	Erythema maxdimension (x or y) site 4	0		11	104-79	VRC01 40mg/kg IV mo(0) + 5mg/kg SC mo(0.5 to 5.5 by 0.5)	T3	None
6	s4_eryx	Erythema X dimension site 4	0		11	104-79	VRC01 40mg/kg IV mo(0) + 5mg/kg SC mo(0.5 to 5.5 by 0.5)	T3	None
6	s4_eryy	Erythema Y dimension site 4	0		11	104-79	VRC01 40mg/kg IV mo(0) + 5mg/kg SC mo(0.5 to 5.5 by 0.5)	T3	None
6	s4_ind	Induration site 4	0	0	11	104-79	VRC01 40mg/kg IV mo(0) + 5mg/kg SC mo(0.5 to 5.5 by 0.5)	T3	None
6	s4_ind_area	Induration area (x*y) site 4	0		11	104-79	VRC01 40mg/kg IV mo(0) + 5mg/kg SC mo(0.5 to 5.5 by 0.5)	T3	None
6	s4_ind_dim	Induration max dimension (x or y) site 4	0		11	104-79	VRC01 40mg/kg IV mo(0) + 5mg/kg SC mo(0.5 to 5.5 by 0.5)	T3	None
6	s4_indx	Induration X dimension site 4	0		11	104-79	VRC01 40mg/kg IV mo(0) + 5mg/kg SC mo(0.5 to 5.5 by 0.5)	T3	None
6	s4_indy	Induration Y dimension site 4	0		11	104-79	VRC01 40mg/kg IV mo(0) + 5mg/kg SC mo(0.5 to 5.5 by 0.5)	T3	None
6	s4_lp	Local pain site 4			11	104-79	VRC01 40mg/kg IV mo(0) + 5mg/kg SC mo(0.5 to 5.5 by 0.5)	T3
6	s4_lt	Local tenderness site 4			11	104-79	VRC01 40mg/kg IV mo(0) + 5mg/kg SC mo(0.5 to 5.5 by 0.5)	T3
6	s4_paintend	Local pain/tenderness site 4			11	104-79	VRC01 40mg/kg IV mo(0) + 5mg/kg SC mo(0.5 to 5.5 by 0.5)	T3
6	systemic	Maximum systemic symptom (excl. temperature)	0	0	11	104-79	VRC01 40mg/kg IV mo(0) + 5mg/kg SC mo(0.5 to 5.5 by 0.5)	T3	None
6	tempc	Temperature Celsius	0	36.7	11	104-79	VRC01 40mg/kg IV mo(0) + 5mg/kg SC mo(0.5 to 5.5 by 0.5)	T3	None
6	vom	Vomiting	0	0	11	104-79	VRC01 40mg/kg IV mo(0) + 5mg/kg SC mo(0.5 to 5.5 by 0.5)	T3	None
6	arth	Arthralgia	0	0	11	104-79	VRC01 40mg/kg IV mo(0) + 5mg/kg SC mo(0.5 to 5.5 by 0.5)	T3	None
6	chill	Chills	0	0	11	104-79	VRC01 40mg/kg IV mo(0) + 5mg/kg SC mo(0.5 to 5.5 by 0.5)	T3	None
6	ery	Erythema	0	0	11	104-79	VRC01 40mg/kg IV mo(0) + 5mg/kg SC mo(0.5 to 5.5 by 0.5)	T3	None
6	eryind	Erythema and/or Induration	0	0	11	104-79	VRC01 40mg/kg IV mo(0) + 5mg/kg SC mo(0.5 to 5.5 by 0.5)	T3	None
6	head	Headache	0	0	11	104-79	VRC01 40mg/kg IV mo(0) + 5mg/kg SC mo(0.5 to 5.5 by 0.5)	T3	None
6	ind	Induration	0	0	11	104-79	VRC01 40mg/kg IV mo(0) + 5mg/kg SC mo(0.5 to 5.5 by 0.5)	T3	None
6	lp	Local pain any site	0	0	11	104-79	VRC01 40mg/kg IV mo(0) + 5mg/kg SC mo(0.5 to 5.5 by 0.5)	T3	None
6	lt	Local tenderness any site	1	1	11	104-79	VRC01 40mg/kg IV mo(0) + 5mg/kg SC mo(0.5 to 5.5 by 0.5)	T3	Mild
6	mf	Malaise/fatigue	0	0	11	104-79	VRC01 40mg/kg IV mo(0) + 5mg/kg SC mo(0.5 to 5.5 by 0.5)	T3	None
6	myal	Myalgia	0	0	11	104-79	VRC01 40mg/kg IV mo(0) + 5mg/kg SC mo(0.5 to 5.5 by 0.5)	T3	None
6	naus	Nausea	0	0	11	104-79	VRC01 40mg/kg IV mo(0) + 5mg/kg SC mo(0.5 to 5.5 by 0.5)	T3	None
6	paintend	Local pain/tenderness any site	1	1	11	104-79	VRC01 40mg/kg IV mo(0) + 5mg/kg SC mo(0.5 to 5.5 by 0.5)	T3	Mild
6	s1_ery	Erythema Site 1	0	0	11	104-79	VRC01 40mg/kg IV mo(0) + 5mg/kg SC mo(0.5 to 5.5 by 0.5)	T3	None
6	s1_ery_area	Erythema area (x*y) site 1	0		11	104-79	VRC01 40mg/kg IV mo(0) + 5mg/kg SC mo(0.5 to 5.5 by 0.5)	T3	None
6	s1_ery_dim	Erythema maxdimension (x or y) site 1	0		11	104-79	VRC01 40mg/kg IV mo(0) + 5mg/kg SC mo(0.5 to 5.5 by 0.5)	T3	None
6	s1_eryx	Erythema X dimension site 1	0		11	104-79	VRC01 40mg/kg IV mo(0) + 5mg/kg SC mo(0.5 to 5.5 by 0.5)	T3	None
6	s1_eryy	Erythema Y dimension site 1	0		11	104-79	VRC01 40mg/kg IV mo(0) + 5mg/kg SC mo(0.5 to 5.5 by 0.5)	T3	None
6	s1_ind	Induration site 1	0	0	11	104-79	VRC01 40mg/kg IV mo(0) + 5mg/kg SC mo(0.5 to 5.5 by 0.5)	T3	None
6	s1_ind_area	Induration area (x*y) site 1	0		11	104-79	VRC01 40mg/kg IV mo(0) + 5mg/kg SC mo(0.5 to 5.5 by 0.5)	T3	None
6	s1_ind_dim	Induration max dimension (x or y) site 1	0		11	104-79	VRC01 40mg/kg IV mo(0) + 5mg/kg SC mo(0.5 to 5.5 by 0.5)	T3	None
6	s1_indx	Induration X dimension site 1	0		11	104-79	VRC01 40mg/kg IV mo(0) + 5mg/kg SC mo(0.5 to 5.5 by 0.5)	T3	None
6	s1_indy	Induration Y dimension site 1	0		11	104-79	VRC01 40mg/kg IV mo(0) + 5mg/kg SC mo(0.5 to 5.5 by 0.5)	T3	None
6	s1_lp	Local pain site 1	0	0	11	104-79	VRC01 40mg/kg IV mo(0) + 5mg/kg SC mo(0.5 to 5.5 by 0.5)	T3	None
6	s1_lt	Local tenderness site 1	1	1	11	104-79	VRC01 40mg/kg IV mo(0) + 5mg/kg SC mo(0.5 to 5.5 by 0.5)	T3	Mild
6	s1_paintend	Local pain/tenderness site 1	1	1	11	104-79	VRC01 40mg/kg IV mo(0) + 5mg/kg SC mo(0.5 to 5.5 by 0.5)	T3	Mild
6	s2_ery	Erythema Site 2	0	0	11	104-79	VRC01 40mg/kg IV mo(0) + 5mg/kg SC mo(0.5 to 5.5 by 0.5)	T3	None
6	s2_ery_area	Erythema area (x*y) site 2	0		11	104-79	VRC01 40mg/kg IV mo(0) + 5mg/kg SC mo(0.5 to 5.5 by 0.5)	T3	None
6	s2_ery_dim	Erythema maxdimension (x or y) site 2	0		11	104-79	VRC01 40mg/kg IV mo(0) + 5mg/kg SC mo(0.5 to 5.5 by 0.5)	T3	None
6	s2_eryx	Erythema X dimension site 2	0		11	104-79	VRC01 40mg/kg IV mo(0) + 5mg/kg SC mo(0.5 to 5.5 by 0.5)	T3	None
6	s2_eryy	Erythema Y dimension site 2	0		11	104-79	VRC01 40mg/kg IV mo(0) + 5mg/kg SC mo(0.5 to 5.5 by 0.5)	T3	None
6	s2_ind	Induration site 2	0	0	11	104-79	VRC01 40mg/kg IV mo(0) + 5mg/kg SC mo(0.5 to 5.5 by 0.5)	T3	None
6	s2_ind_area	Induration area (x*y) site 2	0		11	104-79	VRC01 40mg/kg IV mo(0) + 5mg/kg SC mo(0.5 to 5.5 by 0.5)	T3	None
6	s2_ind_dim	Induration max dimension (x or y) site 2	0		11	104-79	VRC01 40mg/kg IV mo(0) + 5mg/kg SC mo(0.5 to 5.5 by 0.5)	T3	None
6	s2_indx	Induration X dimension site 2	0		11	104-79	VRC01 40mg/kg IV mo(0) + 5mg/kg SC mo(0.5 to 5.5 by 0.5)	T3	None
6	s2_indy	Induration Y dimension site 2	0		11	104-79	VRC01 40mg/kg IV mo(0) + 5mg/kg SC mo(0.5 to 5.5 by 0.5)	T3	None
6	s2_lp	Local pain site 2	0	0	11	104-79	VRC01 40mg/kg IV mo(0) + 5mg/kg SC mo(0.5 to 5.5 by 0.5)	T3	None
6	s2_lt	Local tenderness site 2	1	1	11	104-79	VRC01 40mg/kg IV mo(0) + 5mg/kg SC mo(0.5 to 5.5 by 0.5)	T3	Mild
6	s2_paintend	Local pain/tenderness site 2	1	1	11	104-79	VRC01 40mg/kg IV mo(0) + 5mg/kg SC mo(0.5 to 5.5 by 0.5)	T3	Mild
6	s3_ery	Erythema Site 3	0	0	11	104-79	VRC01 40mg/kg IV mo(0) + 5mg/kg SC mo(0.5 to 5.5 by 0.5)	T3	None
6	s3_ery_area	Erythema area (x*y) site 3	0		11	104-79	VRC01 40mg/kg IV mo(0) + 5mg/kg SC mo(0.5 to 5.5 by 0.5)	T3	None
6	s3_ery_dim	Erythema maxdimension (x or y) site 3	0		11	104-79	VRC01 40mg/kg IV mo(0) + 5mg/kg SC mo(0.5 to 5.5 by 0.5)	T3	None
6	s3_eryx	Erythema X dimension site 3	0		11	104-79	VRC01 40mg/kg IV mo(0) + 5mg/kg SC mo(0.5 to 5.5 by 0.5)	T3	None
6	s3_eryy	Erythema Y dimension site 3	0		11	104-79	VRC01 40mg/kg IV mo(0) + 5mg/kg SC mo(0.5 to 5.5 by 0.5)	T3	None
6	s3_ind	Induration site 3	0	0	11	104-79	VRC01 40mg/kg IV mo(0) + 5mg/kg SC mo(0.5 to 5.5 by 0.5)	T3	None
6	s3_ind_area	Induration area (x*y) site 3	0		11	104-79	VRC01 40mg/kg IV mo(0) + 5mg/kg SC mo(0.5 to 5.5 by 0.5)	T3	None
6	s3_ind_dim	Induration max dimension (x or y) site 3	0		11	104-79	VRC01 40mg/kg IV mo(0) + 5mg/kg SC mo(0.5 to 5.5 by 0.5)	T3	None
6	s3_indx	Induration X dimension site 3	0		11	104-79	VRC01 40mg/kg IV mo(0) + 5mg/kg SC mo(0.5 to 5.5 by 0.5)	T3	None
6	s3_indy	Induration Y dimension site 3	0		11	104-79	VRC01 40mg/kg IV mo(0) + 5mg/kg SC mo(0.5 to 5.5 by 0.5)	T3	None
6	s3_lp	Local pain site 3			11	104-79	VRC01 40mg/kg IV mo(0) + 5mg/kg SC mo(0.5 to 5.5 by 0.5)	T3
6	s3_lt	Local tenderness site 3			11	104-79	VRC01 40mg/kg IV mo(0) + 5mg/kg SC mo(0.5 to 5.5 by 0.5)	T3
6	s3_paintend	Local pain/tenderness site 3			11	104-79	VRC01 40mg/kg IV mo(0) + 5mg/kg SC mo(0.5 to 5.5 by 0.5)	T3
6	s4_ery	Erythema Site 4	0	0	11	104-79	VRC01 40mg/kg IV mo(0) + 5mg/kg SC mo(0.5 to 5.5 by 0.5)	T3	None
6	s4_ery_area	Erythema area (x*y) site 4	0		11	104-79	VRC01 40mg/kg IV mo(0) + 5mg/kg SC mo(0.5 to 5.5 by 0.5)	T3	None
6	s4_ery_dim	Erythema maxdimension (x or y) site 4	0		11	104-79	VRC01 40mg/kg IV mo(0) + 5mg/kg SC mo(0.5 to 5.5 by 0.5)	T3	None
6	s4_eryx	Erythema X dimension site 4	0		11	104-79	VRC01 40mg/kg IV mo(0) + 5mg/kg SC mo(0.5 to 5.5 by 0.5)	T3	None
6	s4_eryy	Erythema Y dimension site 4	0		11	104-79	VRC01 40mg/kg IV mo(0) + 5mg/kg SC mo(0.5 to 5.5 by 0.5)	T3	None
6	s4_ind	Induration site 4	0	0	11	104-79	VRC01 40mg/kg IV mo(0) + 5mg/kg SC mo(0.5 to 5.5 by 0.5)	T3	None
6	s4_ind_area	Induration area (x*y) site 4	0		11	104-79	VRC01 40mg/kg IV mo(0) + 5mg/kg SC mo(0.5 to 5.5 by 0.5)	T3	None
6	s4_ind_dim	Induration max dimension (x or y) site 4	0		11	104-79	VRC01 40mg/kg IV mo(0) + 5mg/kg SC mo(0.5 to 5.5 by 0.5)	T3	None
6	s4_indx	Induration X dimension site 4	0		11	104-79	VRC01 40mg/kg IV mo(0) + 5mg/kg SC mo(0.5 to 5.5 by 0.5)	T3	None
6	s4_indy	Induration Y dimension site 4	0		11	104-79	VRC01 40mg/kg IV mo(0) + 5mg/kg SC mo(0.5 to 5.5 by 0.5)	T3	None
6	s4_lp	Local pain site 4			11	104-79	VRC01 40mg/kg IV mo(0) + 5mg/kg SC mo(0.5 to 5.5 by 0.5)	T3
6	s4_lt	Local tenderness site 4			11	104-79	VRC01 40mg/kg IV mo(0) + 5mg/kg SC mo(0.5 to 5.5 by 0.5)	T3
6	s4_paintend	Local pain/tenderness site 4			11	104-79	VRC01 40mg/kg IV mo(0) + 5mg/kg SC mo(0.5 to 5.5 by 0.5)	T3
6	systemic	Maximum systemic symptom (excl. temperature)	0	0	11	104-79	VRC01 40mg/kg IV mo(0) + 5mg/kg SC mo(0.5 to 5.5 by 0.5)	T3	None
6	tempc	Temperature Celsius	0	36.9	11	104-79	VRC01 40mg/kg IV mo(0) + 5mg/kg SC mo(0.5 to 5.5 by 0.5)	T3	None
6	vom	Vomiting	0	0	11	104-79	VRC01 40mg/kg IV mo(0) + 5mg/kg SC mo(0.5 to 5.5 by 0.5)	T3	None
6	arth	Arthralgia	0	0	11	104-79	VRC01 40mg/kg IV mo(0) + 5mg/kg SC mo(0.5 to 5.5 by 0.5)	T3	None
6	chill	Chills	0	0	11	104-79	VRC01 40mg/kg IV mo(0) + 5mg/kg SC mo(0.5 to 5.5 by 0.5)	T3	None
6	ery	Erythema	0	0	11	104-79	VRC01 40mg/kg IV mo(0) + 5mg/kg SC mo(0.5 to 5.5 by 0.5)	T3	None
6	eryind	Erythema and/or Induration	0	0	11	104-79	VRC01 40mg/kg IV mo(0) + 5mg/kg SC mo(0.5 to 5.5 by 0.5)	T3	None
6	head	Headache	0	0	11	104-79	VRC01 40mg/kg IV mo(0) + 5mg/kg SC mo(0.5 to 5.5 by 0.5)	T3	None
6	ind	Induration	0	0	11	104-79	VRC01 40mg/kg IV mo(0) + 5mg/kg SC mo(0.5 to 5.5 by 0.5)	T3	None
6	lp	Local pain any site	0	0	11	104-79	VRC01 40mg/kg IV mo(0) + 5mg/kg SC mo(0.5 to 5.5 by 0.5)	T3	None
6	lt	Local tenderness any site	0	0	11	104-79	VRC01 40mg/kg IV mo(0) + 5mg/kg SC mo(0.5 to 5.5 by 0.5)	T3	None
6	mf	Malaise/fatigue	0	0	11	104-79	VRC01 40mg/kg IV mo(0) + 5mg/kg SC mo(0.5 to 5.5 by 0.5)	T3	None
6	myal	Myalgia	0	0	11	104-79	VRC01 40mg/kg IV mo(0) + 5mg/kg SC mo(0.5 to 5.5 by 0.5)	T3	None
6	naus	Nausea	0	0	11	104-79	VRC01 40mg/kg IV mo(0) + 5mg/kg SC mo(0.5 to 5.5 by 0.5)	T3	None
6	paintend	Local pain/tenderness any site	0	0	11	104-79	VRC01 40mg/kg IV mo(0) + 5mg/kg SC mo(0.5 to 5.5 by 0.5)	T3	None
6	s1_ery	Erythema Site 1	0	0	11	104-79	VRC01 40mg/kg IV mo(0) + 5mg/kg SC mo(0.5 to 5.5 by 0.5)	T3	None
6	s1_ery_area	Erythema area (x*y) site 1	0		11	104-79	VRC01 40mg/kg IV mo(0) + 5mg/kg SC mo(0.5 to 5.5 by 0.5)	T3	None
6	s1_ery_dim	Erythema maxdimension (x or y) site 1	0		11	104-79	VRC01 40mg/kg IV mo(0) + 5mg/kg SC mo(0.5 to 5.5 by 0.5)	T3	None
6	s1_eryx	Erythema X dimension site 1	0		11	104-79	VRC01 40mg/kg IV mo(0) + 5mg/kg SC mo(0.5 to 5.5 by 0.5)	T3	None
6	s1_eryy	Erythema Y dimension site 1	0		11	104-79	VRC01 40mg/kg IV mo(0) + 5mg/kg SC mo(0.5 to 5.5 by 0.5)	T3	None
6	s1_ind	Induration site 1	0	0	11	104-79	VRC01 40mg/kg IV mo(0) + 5mg/kg SC mo(0.5 to 5.5 by 0.5)	T3	None
6	s1_ind_area	Induration area (x*y) site 1	0		11	104-79	VRC01 40mg/kg IV mo(0) + 5mg/kg SC mo(0.5 to 5.5 by 0.5)	T3	None
6	s1_ind_dim	Induration max dimension (x or y) site 1	0		11	104-79	VRC01 40mg/kg IV mo(0) + 5mg/kg SC mo(0.5 to 5.5 by 0.5)	T3	None
6	s1_indx	Induration X dimension site 1	0		11	104-79	VRC01 40mg/kg IV mo(0) + 5mg/kg SC mo(0.5 to 5.5 by 0.5)	T3	None
6	s1_indy	Induration Y dimension site 1	0		11	104-79	VRC01 40mg/kg IV mo(0) + 5mg/kg SC mo(0.5 to 5.5 by 0.5)	T3	None
6	s1_lp	Local pain site 1	0	0	11	104-79	VRC01 40mg/kg IV mo(0) + 5mg/kg SC mo(0.5 to 5.5 by 0.5)	T3	None
6	s1_lt	Local tenderness site 1	0	0	11	104-79	VRC01 40mg/kg IV mo(0) + 5mg/kg SC mo(0.5 to 5.5 by 0.5)	T3	None
6	s1_paintend	Local pain/tenderness site 1	0	0	11	104-79	VRC01 40mg/kg IV mo(0) + 5mg/kg SC mo(0.5 to 5.5 by 0.5)	T3	None
6	s2_ery	Erythema Site 2	0	0	11	104-79	VRC01 40mg/kg IV mo(0) + 5mg/kg SC mo(0.5 to 5.5 by 0.5)	T3	None
6	s2_ery_area	Erythema area (x*y) site 2	0		11	104-79	VRC01 40mg/kg IV mo(0) + 5mg/kg SC mo(0.5 to 5.5 by 0.5)	T3	None
6	s2_ery_dim	Erythema maxdimension (x or y) site 2	0		11	104-79	VRC01 40mg/kg IV mo(0) + 5mg/kg SC mo(0.5 to 5.5 by 0.5)	T3	None
6	s2_eryx	Erythema X dimension site 2	0		11	104-79	VRC01 40mg/kg IV mo(0) + 5mg/kg SC mo(0.5 to 5.5 by 0.5)	T3	None
6	s2_eryy	Erythema Y dimension site 2	0		11	104-79	VRC01 40mg/kg IV mo(0) + 5mg/kg SC mo(0.5 to 5.5 by 0.5)	T3	None
6	s2_ind	Induration site 2	0	0	11	104-79	VRC01 40mg/kg IV mo(0) + 5mg/kg SC mo(0.5 to 5.5 by 0.5)	T3	None
6	s2_ind_area	Induration area (x*y) site 2	0		11	104-79	VRC01 40mg/kg IV mo(0) + 5mg/kg SC mo(0.5 to 5.5 by 0.5)	T3	None
6	s2_ind_dim	Induration max dimension (x or y) site 2	0		11	104-79	VRC01 40mg/kg IV mo(0) + 5mg/kg SC mo(0.5 to 5.5 by 0.5)	T3	None
6	s2_indx	Induration X dimension site 2	0		11	104-79	VRC01 40mg/kg IV mo(0) + 5mg/kg SC mo(0.5 to 5.5 by 0.5)	T3	None
6	s2_indy	Induration Y dimension site 2	0		11	104-79	VRC01 40mg/kg IV mo(0) + 5mg/kg SC mo(0.5 to 5.5 by 0.5)	T3	None
6	s2_lp	Local pain site 2	0	0	11	104-79	VRC01 40mg/kg IV mo(0) + 5mg/kg SC mo(0.5 to 5.5 by 0.5)	T3	None
6	s2_lt	Local tenderness site 2	0	0	11	104-79	VRC01 40mg/kg IV mo(0) + 5mg/kg SC mo(0.5 to 5.5 by 0.5)	T3	None
6	s2_paintend	Local pain/tenderness site 2	0	0	11	104-79	VRC01 40mg/kg IV mo(0) + 5mg/kg SC mo(0.5 to 5.5 by 0.5)	T3	None
6	s3_ery	Erythema Site 3	0	0	11	104-79	VRC01 40mg/kg IV mo(0) + 5mg/kg SC mo(0.5 to 5.5 by 0.5)	T3	None
6	s3_ery_area	Erythema area (x*y) site 3	0		11	104-79	VRC01 40mg/kg IV mo(0) + 5mg/kg SC mo(0.5 to 5.5 by 0.5)	T3	None
6	s3_ery_dim	Erythema maxdimension (x or y) site 3	0		11	104-79	VRC01 40mg/kg IV mo(0) + 5mg/kg SC mo(0.5 to 5.5 by 0.5)	T3	None
6	s3_eryx	Erythema X dimension site 3	0		11	104-79	VRC01 40mg/kg IV mo(0) + 5mg/kg SC mo(0.5 to 5.5 by 0.5)	T3	None
6	s3_eryy	Erythema Y dimension site 3	0		11	104-79	VRC01 40mg/kg IV mo(0) + 5mg/kg SC mo(0.5 to 5.5 by 0.5)	T3	None
6	s3_ind	Induration site 3	0	0	11	104-79	VRC01 40mg/kg IV mo(0) + 5mg/kg SC mo(0.5 to 5.5 by 0.5)	T3	None
6	s3_ind_area	Induration area (x*y) site 3	0		11	104-79	VRC01 40mg/kg IV mo(0) + 5mg/kg SC mo(0.5 to 5.5 by 0.5)	T3	None
6	s3_ind_dim	Induration max dimension (x or y) site 3	0		11	104-79	VRC01 40mg/kg IV mo(0) + 5mg/kg SC mo(0.5 to 5.5 by 0.5)	T3	None
6	s3_indx	Induration X dimension site 3	0		11	104-79	VRC01 40mg/kg IV mo(0) + 5mg/kg SC mo(0.5 to 5.5 by 0.5)	T3	None
6	s3_indy	Induration Y dimension site 3	0		11	104-79	VRC01 40mg/kg IV mo(0) + 5mg/kg SC mo(0.5 to 5.5 by 0.5)	T3	None
6	s3_lp	Local pain site 3			11	104-79	VRC01 40mg/kg IV mo(0) + 5mg/kg SC mo(0.5 to 5.5 by 0.5)	T3
6	s3_lt	Local tenderness site 3			11	104-79	VRC01 40mg/kg IV mo(0) + 5mg/kg SC mo(0.5 to 5.5 by 0.5)	T3
6	s3_paintend	Local pain/tenderness site 3			11	104-79	VRC01 40mg/kg IV mo(0) + 5mg/kg SC mo(0.5 to 5.5 by 0.5)	T3
6	s4_ery	Erythema Site 4	0	0	11	104-79	VRC01 40mg/kg IV mo(0) + 5mg/kg SC mo(0.5 to 5.5 by 0.5)	T3	None
6	s4_ery_area	Erythema area (x*y) site 4	0		11	104-79	VRC01 40mg/kg IV mo(0) + 5mg/kg SC mo(0.5 to 5.5 by 0.5)	T3	None
6	s4_ery_dim	Erythema maxdimension (x or y) site 4	0		11	104-79	VRC01 40mg/kg IV mo(0) + 5mg/kg SC mo(0.5 to 5.5 by 0.5)	T3	None
6	s4_eryx	Erythema X dimension site 4	0		11	104-79	VRC01 40mg/kg IV mo(0) + 5mg/kg SC mo(0.5 to 5.5 by 0.5)	T3	None
6	s4_eryy	Erythema Y dimension site 4	0		11	104-79	VRC01 40mg/kg IV mo(0) + 5mg/kg SC mo(0.5 to 5.5 by 0.5)	T3	None
6	s4_ind	Induration site 4	0	0	11	104-79	VRC01 40mg/kg IV mo(0) + 5mg/kg SC mo(0.5 to 5.5 by 0.5)	T3	None
6	s4_ind_area	Induration area (x*y) site 4	0		11	104-79	VRC01 40mg/kg IV mo(0) + 5mg/kg SC mo(0.5 to 5.5 by 0.5)	T3	None
6	s4_ind_dim	Induration max dimension (x or y) site 4	0		11	104-79	VRC01 40mg/kg IV mo(0) + 5mg/kg SC mo(0.5 to 5.5 by 0.5)	T3	None
6	s4_indx	Induration X dimension site 4	0		11	104-79	VRC01 40mg/kg IV mo(0) + 5mg/kg SC mo(0.5 to 5.5 by 0.5)	T3	None
6	s4_indy	Induration Y dimension site 4	0		11	104-79	VRC01 40mg/kg IV mo(0) + 5mg/kg SC mo(0.5 to 5.5 by 0.5)	T3	None
6	s4_lp	Local pain site 4			11	104-79	VRC01 40mg/kg IV mo(0) + 5mg/kg SC mo(0.5 to 5.5 by 0.5)	T3
6	s4_lt	Local tenderness site 4			11	104-79	VRC01 40mg/kg IV mo(0) + 5mg/kg SC mo(0.5 to 5.5 by 0.5)	T3
6	s4_paintend	Local pain/tenderness site 4			11	104-79	VRC01 40mg/kg IV mo(0) + 5mg/kg SC mo(0.5 to 5.5 by 0.5)	T3
6	systemic	Maximum systemic symptom (excl. temperature)	0	0	11	104-79	VRC01 40mg/kg IV mo(0) + 5mg/kg SC mo(0.5 to 5.5 by 0.5)	T3	None
6	tempc	Temperature Celsius	0	36.8	11	104-79	VRC01 40mg/kg IV mo(0) + 5mg/kg SC mo(0.5 to 5.5 by 0.5)	T3	None
6	vom	Vomiting	0	0	11	104-79	VRC01 40mg/kg IV mo(0) + 5mg/kg SC mo(0.5 to 5.5 by 0.5)	T3	None
6	arth	Arthralgia	0	0	11	104-79	VRC01 40mg/kg IV mo(0) + 5mg/kg SC mo(0.5 to 5.5 by 0.5)	T3	None
6	chill	Chills	0	0	11	104-79	VRC01 40mg/kg IV mo(0) + 5mg/kg SC mo(0.5 to 5.5 by 0.5)	T3	None
6	ery	Erythema	0	0	11	104-79	VRC01 40mg/kg IV mo(0) + 5mg/kg SC mo(0.5 to 5.5 by 0.5)	T3	None
6	eryind	Erythema and/or Induration	0	0	11	104-79	VRC01 40mg/kg IV mo(0) + 5mg/kg SC mo(0.5 to 5.5 by 0.5)	T3	None
6	head	Headache	0	0	11	104-79	VRC01 40mg/kg IV mo(0) + 5mg/kg SC mo(0.5 to 5.5 by 0.5)	T3	None
6	ind	Induration	0	0	11	104-79	VRC01 40mg/kg IV mo(0) + 5mg/kg SC mo(0.5 to 5.5 by 0.5)	T3	None
6	lp	Local pain any site	0	0	11	104-79	VRC01 40mg/kg IV mo(0) + 5mg/kg SC mo(0.5 to 5.5 by 0.5)	T3	None
6	lt	Local tenderness any site	1	1	11	104-79	VRC01 40mg/kg IV mo(0) + 5mg/kg SC mo(0.5 to 5.5 by 0.5)	T3	Mild
6	mf	Malaise/fatigue	0	0	11	104-79	VRC01 40mg/kg IV mo(0) + 5mg/kg SC mo(0.5 to 5.5 by 0.5)	T3	None
6	myal	Myalgia	0	0	11	104-79	VRC01 40mg/kg IV mo(0) + 5mg/kg SC mo(0.5 to 5.5 by 0.5)	T3	None
6	naus	Nausea	0	0	11	104-79	VRC01 40mg/kg IV mo(0) + 5mg/kg SC mo(0.5 to 5.5 by 0.5)	T3	None
6	paintend	Local pain/tenderness any site	1	1	11	104-79	VRC01 40mg/kg IV mo(0) + 5mg/kg SC mo(0.5 to 5.5 by 0.5)	T3	Mild
6	s1_ery	Erythema Site 1	0	0	11	104-79	VRC01 40mg/kg IV mo(0) + 5mg/kg SC mo(0.5 to 5.5 by 0.5)	T3	None
6	s1_ery_area	Erythema area (x*y) site 1	0		11	104-79	VRC01 40mg/kg IV mo(0) + 5mg/kg SC mo(0.5 to 5.5 by 0.5)	T3	None
6	s1_ery_dim	Erythema maxdimension (x or y) site 1	0		11	104-79	VRC01 40mg/kg IV mo(0) + 5mg/kg SC mo(0.5 to 5.5 by 0.5)	T3	None
6	s1_eryx	Erythema X dimension site 1	0		11	104-79	VRC01 40mg/kg IV mo(0) + 5mg/kg SC mo(0.5 to 5.5 by 0.5)	T3	None
6	s1_eryy	Erythema Y dimension site 1	0		11	104-79	VRC01 40mg/kg IV mo(0) + 5mg/kg SC mo(0.5 to 5.5 by 0.5)	T3	None
6	s1_ind	Induration site 1	0	0	11	104-79	VRC01 40mg/kg IV mo(0) + 5mg/kg SC mo(0.5 to 5.5 by 0.5)	T3	None
6	s1_ind_area	Induration area (x*y) site 1	0		11	104-79	VRC01 40mg/kg IV mo(0) + 5mg/kg SC mo(0.5 to 5.5 by 0.5)	T3	None
6	s1_ind_dim	Induration max dimension (x or y) site 1	0		11	104-79	VRC01 40mg/kg IV mo(0) + 5mg/kg SC mo(0.5 to 5.5 by 0.5)	T3	None
6	s1_indx	Induration X dimension site 1	0		11	104-79	VRC01 40mg/kg IV mo(0) + 5mg/kg SC mo(0.5 to 5.5 by 0.5)	T3	None
6	s1_indy	Induration Y dimension site 1	0		11	104-79	VRC01 40mg/kg IV mo(0) + 5mg/kg SC mo(0.5 to 5.5 by 0.5)	T3	None
6	s1_lp	Local pain site 1	0	0	11	104-79	VRC01 40mg/kg IV mo(0) + 5mg/kg SC mo(0.5 to 5.5 by 0.5)	T3	None
6	s1_lt	Local tenderness site 1	1	1	11	104-79	VRC01 40mg/kg IV mo(0) + 5mg/kg SC mo(0.5 to 5.5 by 0.5)	T3	Mild
6	s1_paintend	Local pain/tenderness site 1	1	1	11	104-79	VRC01 40mg/kg IV mo(0) + 5mg/kg SC mo(0.5 to 5.5 by 0.5)	T3	Mild
6	s2_ery	Erythema Site 2	0	0	11	104-79	VRC01 40mg/kg IV mo(0) + 5mg/kg SC mo(0.5 to 5.5 by 0.5)	T3	None
6	s2_ery_area	Erythema area (x*y) site 2	0		11	104-79	VRC01 40mg/kg IV mo(0) + 5mg/kg SC mo(0.5 to 5.5 by 0.5)	T3	None
6	s2_ery_dim	Erythema maxdimension (x or y) site 2	0		11	104-79	VRC01 40mg/kg IV mo(0) + 5mg/kg SC mo(0.5 to 5.5 by 0.5)	T3	None
6	s2_eryx	Erythema X dimension site 2	0		11	104-79	VRC01 40mg/kg IV mo(0) + 5mg/kg SC mo(0.5 to 5.5 by 0.5)	T3	None
6	s2_eryy	Erythema Y dimension site 2	0		11	104-79	VRC01 40mg/kg IV mo(0) + 5mg/kg SC mo(0.5 to 5.5 by 0.5)	T3	None
6	s2_ind	Induration site 2	0	0	11	104-79	VRC01 40mg/kg IV mo(0) + 5mg/kg SC mo(0.5 to 5.5 by 0.5)	T3	None
6	s2_ind_area	Induration area (x*y) site 2	0		11	104-79	VRC01 40mg/kg IV mo(0) + 5mg/kg SC mo(0.5 to 5.5 by 0.5)	T3	None
6	s2_ind_dim	Induration max dimension (x or y) site 2	0		11	104-79	VRC01 40mg/kg IV mo(0) + 5mg/kg SC mo(0.5 to 5.5 by 0.5)	T3	None
6	s2_indx	Induration X dimension site 2	0		11	104-79	VRC01 40mg/kg IV mo(0) + 5mg/kg SC mo(0.5 to 5.5 by 0.5)	T3	None
6	s2_indy	Induration Y dimension site 2	0		11	104-79	VRC01 40mg/kg IV mo(0) + 5mg/kg SC mo(0.5 to 5.5 by 0.5)	T3	None
6	s2_lp	Local pain site 2	0	0	11	104-79	VRC01 40mg/kg IV mo(0) + 5mg/kg SC mo(0.5 to 5.5 by 0.5)	T3	None
6	s2_lt	Local tenderness site 2	1	1	11	104-79	VRC01 40mg/kg IV mo(0) + 5mg/kg SC mo(0.5 to 5.5 by 0.5)	T3	Mild
6	s2_paintend	Local pain/tenderness site 2	1	1	11	104-79	VRC01 40mg/kg IV mo(0) + 5mg/kg SC mo(0.5 to 5.5 by 0.5)	T3	Mild
6	s3_ery	Erythema Site 3	0	0	11	104-79	VRC01 40mg/kg IV mo(0) + 5mg/kg SC mo(0.5 to 5.5 by 0.5)	T3	None
6	s3_ery_area	Erythema area (x*y) site 3	0		11	104-79	VRC01 40mg/kg IV mo(0) + 5mg/kg SC mo(0.5 to 5.5 by 0.5)	T3	None
6	s3_ery_dim	Erythema maxdimension (x or y) site 3	0		11	104-79	VRC01 40mg/kg IV mo(0) + 5mg/kg SC mo(0.5 to 5.5 by 0.5)	T3	None
6	s3_eryx	Erythema X dimension site 3	0		11	104-79	VRC01 40mg/kg IV mo(0) + 5mg/kg SC mo(0.5 to 5.5 by 0.5)	T3	None
6	s3_eryy	Erythema Y dimension site 3	0		11	104-79	VRC01 40mg/kg IV mo(0) + 5mg/kg SC mo(0.5 to 5.5 by 0.5)	T3	None
6	s3_ind	Induration site 3	0	0	11	104-79	VRC01 40mg/kg IV mo(0) + 5mg/kg SC mo(0.5 to 5.5 by 0.5)	T3	None
6	s3_ind_area	Induration area (x*y) site 3	0		11	104-79	VRC01 40mg/kg IV mo(0) + 5mg/kg SC mo(0.5 to 5.5 by 0.5)	T3	None
6	s3_ind_dim	Induration max dimension (x or y) site 3	0		11	104-79	VRC01 40mg/kg IV mo(0) + 5mg/kg SC mo(0.5 to 5.5 by 0.5)	T3	None
6	s3_indx	Induration X dimension site 3	0		11	104-79	VRC01 40mg/kg IV mo(0) + 5mg/kg SC mo(0.5 to 5.5 by 0.5)	T3	None
6	s3_indy	Induration Y dimension site 3	0		11	104-79	VRC01 40mg/kg IV mo(0) + 5mg/kg SC mo(0.5 to 5.5 by 0.5)	T3	None
6	s3_lp	Local pain site 3			11	104-79	VRC01 40mg/kg IV mo(0) + 5mg/kg SC mo(0.5 to 5.5 by 0.5)	T3
6	s3_lt	Local tenderness site 3			11	104-79	VRC01 40mg/kg IV mo(0) + 5mg/kg SC mo(0.5 to 5.5 by 0.5)	T3
6	s3_paintend	Local pain/tenderness site 3			11	104-79	VRC01 40mg/kg IV mo(0) + 5mg/kg SC mo(0.5 to 5.5 by 0.5)	T3
6	s4_ery	Erythema Site 4	0	0	11	104-79	VRC01 40mg/kg IV mo(0) + 5mg/kg SC mo(0.5 to 5.5 by 0.5)	T3	None
6	s4_ery_area	Erythema area (x*y) site 4	0		11	104-79	VRC01 40mg/kg IV mo(0) + 5mg/kg SC mo(0.5 to 5.5 by 0.5)	T3	None
6	s4_ery_dim	Erythema maxdimension (x or y) site 4	0		11	104-79	VRC01 40mg/kg IV mo(0) + 5mg/kg SC mo(0.5 to 5.5 by 0.5)	T3	None
6	s4_eryx	Erythema X dimension site 4	0		11	104-79	VRC01 40mg/kg IV mo(0) + 5mg/kg SC mo(0.5 to 5.5 by 0.5)	T3	None
6	s4_eryy	Erythema Y dimension site 4	0		11	104-79	VRC01 40mg/kg IV mo(0) + 5mg/kg SC mo(0.5 to 5.5 by 0.5)	T3	None
6	s4_ind	Induration site 4	0	0	11	104-79	VRC01 40mg/kg IV mo(0) + 5mg/kg SC mo(0.5 to 5.5 by 0.5)	T3	None
6	s4_ind_area	Induration area (x*y) site 4	0		11	104-79	VRC01 40mg/kg IV mo(0) + 5mg/kg SC mo(0.5 to 5.5 by 0.5)	T3	None
6	s4_ind_dim	Induration max dimension (x or y) site 4	0		11	104-79	VRC01 40mg/kg IV mo(0) + 5mg/kg SC mo(0.5 to 5.5 by 0.5)	T3	None
6	s4_indx	Induration X dimension site 4	0		11	104-79	VRC01 40mg/kg IV mo(0) + 5mg/kg SC mo(0.5 to 5.5 by 0.5)	T3	None
6	s4_indy	Induration Y dimension site 4	0		11	104-79	VRC01 40mg/kg IV mo(0) + 5mg/kg SC mo(0.5 to 5.5 by 0.5)	T3	None
6	s4_lp	Local pain site 4			11	104-79	VRC01 40mg/kg IV mo(0) + 5mg/kg SC mo(0.5 to 5.5 by 0.5)	T3
6	s4_lt	Local tenderness site 4			11	104-79	VRC01 40mg/kg IV mo(0) + 5mg/kg SC mo(0.5 to 5.5 by 0.5)	T3
6	s4_paintend	Local pain/tenderness site 4			11	104-79	VRC01 40mg/kg IV mo(0) + 5mg/kg SC mo(0.5 to 5.5 by 0.5)	T3
6	systemic	Maximum systemic symptom (excl. temperature)	0	0	11	104-79	VRC01 40mg/kg IV mo(0) + 5mg/kg SC mo(0.5 to 5.5 by 0.5)	T3	None
6	tempc	Temperature Celsius	0	36.9	11	104-79	VRC01 40mg/kg IV mo(0) + 5mg/kg SC mo(0.5 to 5.5 by 0.5)	T3	None
6	vom	Vomiting	0	0	11	104-79	VRC01 40mg/kg IV mo(0) + 5mg/kg SC mo(0.5 to 5.5 by 0.5)	T3	None
8	arth	Arthralgia	0	0	13	104-79	VRC01 40mg/kg IV mo(0) + 5mg/kg SC mo(0.5 to 5.5 by 0.5)	T3	None
8	chill	Chills	0	0	13	104-79	VRC01 40mg/kg IV mo(0) + 5mg/kg SC mo(0.5 to 5.5 by 0.5)	T3	None
8	ery	Erythema	0	0	13	104-79	VRC01 40mg/kg IV mo(0) + 5mg/kg SC mo(0.5 to 5.5 by 0.5)	T3	None
8	eryind	Erythema and/or Induration	0	0	13	104-79	VRC01 40mg/kg IV mo(0) + 5mg/kg SC mo(0.5 to 5.5 by 0.5)	T3	None
8	head	Headache	0	0	13	104-79	VRC01 40mg/kg IV mo(0) + 5mg/kg SC mo(0.5 to 5.5 by 0.5)	T3	None
8	ind	Induration	0	0	13	104-79	VRC01 40mg/kg IV mo(0) + 5mg/kg SC mo(0.5 to 5.5 by 0.5)	T3	None
8	lp	Local pain any site	0	0	13	104-79	VRC01 40mg/kg IV mo(0) + 5mg/kg SC mo(0.5 to 5.5 by 0.5)	T3	None
8	lt	Local tenderness any site	1	1	13	104-79	VRC01 40mg/kg IV mo(0) + 5mg/kg SC mo(0.5 to 5.5 by 0.5)	T3	Mild
8	mf	Malaise/fatigue	0	0	13	104-79	VRC01 40mg/kg IV mo(0) + 5mg/kg SC mo(0.5 to 5.5 by 0.5)	T3	None
8	myal	Myalgia	0	0	13	104-79	VRC01 40mg/kg IV mo(0) + 5mg/kg SC mo(0.5 to 5.5 by 0.5)	T3	None
8	naus	Nausea	0	0	13	104-79	VRC01 40mg/kg IV mo(0) + 5mg/kg SC mo(0.5 to 5.5 by 0.5)	T3	None
8	paintend	Local pain/tenderness any site	1	1	13	104-79	VRC01 40mg/kg IV mo(0) + 5mg/kg SC mo(0.5 to 5.5 by 0.5)	T3	Mild
8	s1_ery	Erythema Site 1	0	0	13	104-79	VRC01 40mg/kg IV mo(0) + 5mg/kg SC mo(0.5 to 5.5 by 0.5)	T3	None
8	s1_ery_area	Erythema area (x*y) site 1	0		13	104-79	VRC01 40mg/kg IV mo(0) + 5mg/kg SC mo(0.5 to 5.5 by 0.5)	T3	None
8	s1_ery_dim	Erythema maxdimension (x or y) site 1	0		13	104-79	VRC01 40mg/kg IV mo(0) + 5mg/kg SC mo(0.5 to 5.5 by 0.5)	T3	None
8	s1_eryx	Erythema X dimension site 1	0		13	104-79	VRC01 40mg/kg IV mo(0) + 5mg/kg SC mo(0.5 to 5.5 by 0.5)	T3	None
8	s1_eryy	Erythema Y dimension site 1	0		13	104-79	VRC01 40mg/kg IV mo(0) + 5mg/kg SC mo(0.5 to 5.5 by 0.5)	T3	None
8	s1_ind	Induration site 1	0	0	13	104-79	VRC01 40mg/kg IV mo(0) + 5mg/kg SC mo(0.5 to 5.5 by 0.5)	T3	None
8	s1_ind_area	Induration area (x*y) site 1	0		13	104-79	VRC01 40mg/kg IV mo(0) + 5mg/kg SC mo(0.5 to 5.5 by 0.5)	T3	None
8	s1_ind_dim	Induration max dimension (x or y) site 1	0		13	104-79	VRC01 40mg/kg IV mo(0) + 5mg/kg SC mo(0.5 to 5.5 by 0.5)	T3	None
8	s1_indx	Induration X dimension site 1	0		13	104-79	VRC01 40mg/kg IV mo(0) + 5mg/kg SC mo(0.5 to 5.5 by 0.5)	T3	None
8	s1_indy	Induration Y dimension site 1	0		13	104-79	VRC01 40mg/kg IV mo(0) + 5mg/kg SC mo(0.5 to 5.5 by 0.5)	T3	None
8	s1_lp	Local pain site 1	0	0	13	104-79	VRC01 40mg/kg IV mo(0) + 5mg/kg SC mo(0.5 to 5.5 by 0.5)	T3	None
8	s1_lt	Local tenderness site 1	1	1	13	104-79	VRC01 40mg/kg IV mo(0) + 5mg/kg SC mo(0.5 to 5.5 by 0.5)	T3	Mild
8	s1_paintend	Local pain/tenderness site 1	1	1	13	104-79	VRC01 40mg/kg IV mo(0) + 5mg/kg SC mo(0.5 to 5.5 by 0.5)	T3	Mild
8	s2_ery	Erythema Site 2	0	0	13	104-79	VRC01 40mg/kg IV mo(0) + 5mg/kg SC mo(0.5 to 5.5 by 0.5)	T3	None
8	s2_ery_area	Erythema area (x*y) site 2	0		13	104-79	VRC01 40mg/kg IV mo(0) + 5mg/kg SC mo(0.5 to 5.5 by 0.5)	T3	None
8	s2_ery_dim	Erythema maxdimension (x or y) site 2	0		13	104-79	VRC01 40mg/kg IV mo(0) + 5mg/kg SC mo(0.5 to 5.5 by 0.5)	T3	None
8	s2_eryx	Erythema X dimension site 2	0		13	104-79	VRC01 40mg/kg IV mo(0) + 5mg/kg SC mo(0.5 to 5.5 by 0.5)	T3	None
8	s2_eryy	Erythema Y dimension site 2	0		13	104-79	VRC01 40mg/kg IV mo(0) + 5mg/kg SC mo(0.5 to 5.5 by 0.5)	T3	None
8	s2_ind	Induration site 2	0	0	13	104-79	VRC01 40mg/kg IV mo(0) + 5mg/kg SC mo(0.5 to 5.5 by 0.5)	T3	None
8	s2_ind_area	Induration area (x*y) site 2	0		13	104-79	VRC01 40mg/kg IV mo(0) + 5mg/kg SC mo(0.5 to 5.5 by 0.5)	T3	None
8	s2_ind_dim	Induration max dimension (x or y) site 2	0		13	104-79	VRC01 40mg/kg IV mo(0) + 5mg/kg SC mo(0.5 to 5.5 by 0.5)	T3	None
8	s2_indx	Induration X dimension site 2	0		13	104-79	VRC01 40mg/kg IV mo(0) + 5mg/kg SC mo(0.5 to 5.5 by 0.5)	T3	None
8	s2_indy	Induration Y dimension site 2	0		13	104-79	VRC01 40mg/kg IV mo(0) + 5mg/kg SC mo(0.5 to 5.5 by 0.5)	T3	None
8	s2_lp	Local pain site 2	0	0	13	104-79	VRC01 40mg/kg IV mo(0) + 5mg/kg SC mo(0.5 to 5.5 by 0.5)	T3	None
8	s2_lt	Local tenderness site 2	1	1	13	104-79	VRC01 40mg/kg IV mo(0) + 5mg/kg SC mo(0.5 to 5.5 by 0.5)	T3	Mild
8	s2_paintend	Local pain/tenderness site 2	1	1	13	104-79	VRC01 40mg/kg IV mo(0) + 5mg/kg SC mo(0.5 to 5.5 by 0.5)	T3	Mild
8	s3_ery	Erythema Site 3	0	0	13	104-79	VRC01 40mg/kg IV mo(0) + 5mg/kg SC mo(0.5 to 5.5 by 0.5)	T3	None
8	s3_ery_area	Erythema area (x*y) site 3	0		13	104-79	VRC01 40mg/kg IV mo(0) + 5mg/kg SC mo(0.5 to 5.5 by 0.5)	T3	None
8	s3_ery_dim	Erythema maxdimension (x or y) site 3	0		13	104-79	VRC01 40mg/kg IV mo(0) + 5mg/kg SC mo(0.5 to 5.5 by 0.5)	T3	None
8	s3_eryx	Erythema X dimension site 3	0		13	104-79	VRC01 40mg/kg IV mo(0) + 5mg/kg SC mo(0.5 to 5.5 by 0.5)	T3	None
8	s3_eryy	Erythema Y dimension site 3	0		13	104-79	VRC01 40mg/kg IV mo(0) + 5mg/kg SC mo(0.5 to 5.5 by 0.5)	T3	None
8	s3_ind	Induration site 3	0	0	13	104-79	VRC01 40mg/kg IV mo(0) + 5mg/kg SC mo(0.5 to 5.5 by 0.5)	T3	None
8	s3_ind_area	Induration area (x*y) site 3	0		13	104-79	VRC01 40mg/kg IV mo(0) + 5mg/kg SC mo(0.5 to 5.5 by 0.5)	T3	None
8	s3_ind_dim	Induration max dimension (x or y) site 3	0		13	104-79	VRC01 40mg/kg IV mo(0) + 5mg/kg SC mo(0.5 to 5.5 by 0.5)	T3	None
8	s3_indx	Induration X dimension site 3	0		13	104-79	VRC01 40mg/kg IV mo(0) + 5mg/kg SC mo(0.5 to 5.5 by 0.5)	T3	None
8	s3_indy	Induration Y dimension site 3	0		13	104-79	VRC01 40mg/kg IV mo(0) + 5mg/kg SC mo(0.5 to 5.5 by 0.5)	T3	None
8	s3_lp	Local pain site 3			13	104-79	VRC01 40mg/kg IV mo(0) + 5mg/kg SC mo(0.5 to 5.5 by 0.5)	T3
8	s3_lt	Local tenderness site 3			13	104-79	VRC01 40mg/kg IV mo(0) + 5mg/kg SC mo(0.5 to 5.5 by 0.5)	T3
8	s3_paintend	Local pain/tenderness site 3			13	104-79	VRC01 40mg/kg IV mo(0) + 5mg/kg SC mo(0.5 to 5.5 by 0.5)	T3
8	s4_ery	Erythema Site 4	0	0	13	104-79	VRC01 40mg/kg IV mo(0) + 5mg/kg SC mo(0.5 to 5.5 by 0.5)	T3	None
8	s4_ery_area	Erythema area (x*y) site 4	0		13	104-79	VRC01 40mg/kg IV mo(0) + 5mg/kg SC mo(0.5 to 5.5 by 0.5)	T3	None
8	s4_ery_dim	Erythema maxdimension (x or y) site 4	0		13	104-79	VRC01 40mg/kg IV mo(0) + 5mg/kg SC mo(0.5 to 5.5 by 0.5)	T3	None
8	s4_eryx	Erythema X dimension site 4	0		13	104-79	VRC01 40mg/kg IV mo(0) + 5mg/kg SC mo(0.5 to 5.5 by 0.5)	T3	None
8	s4_eryy	Erythema Y dimension site 4	0		13	104-79	VRC01 40mg/kg IV mo(0) + 5mg/kg SC mo(0.5 to 5.5 by 0.5)	T3	None
8	s4_ind	Induration site 4	0	0	13	104-79	VRC01 40mg/kg IV mo(0) + 5mg/kg SC mo(0.5 to 5.5 by 0.5)	T3	None
8	s4_ind_area	Induration area (x*y) site 4	0		13	104-79	VRC01 40mg/kg IV mo(0) + 5mg/kg SC mo(0.5 to 5.5 by 0.5)	T3	None
8	s4_ind_dim	Induration max dimension (x or y) site 4	0		13	104-79	VRC01 40mg/kg IV mo(0) + 5mg/kg SC mo(0.5 to 5.5 by 0.5)	T3	None
8	s4_indx	Induration X dimension site 4	0		13	104-79	VRC01 40mg/kg IV mo(0) + 5mg/kg SC mo(0.5 to 5.5 by 0.5)	T3	None
8	s4_indy	Induration Y dimension site 4	0		13	104-79	VRC01 40mg/kg IV mo(0) + 5mg/kg SC mo(0.5 to 5.5 by 0.5)	T3	None
8	s4_lp	Local pain site 4			13	104-79	VRC01 40mg/kg IV mo(0) + 5mg/kg SC mo(0.5 to 5.5 by 0.5)	T3
8	s4_lt	Local tenderness site 4			13	104-79	VRC01 40mg/kg IV mo(0) + 5mg/kg SC mo(0.5 to 5.5 by 0.5)	T3
8	s4_paintend	Local pain/tenderness site 4			13	104-79	VRC01 40mg/kg IV mo(0) + 5mg/kg SC mo(0.5 to 5.5 by 0.5)	T3
8	systemic	Maximum systemic symptom (excl. temperature)	0	0	13	104-79	VRC01 40mg/kg IV mo(0) + 5mg/kg SC mo(0.5 to 5.5 by 0.5)	T3	None
8	tempc	Temperature Celsius	0	37.2	13	104-79	VRC01 40mg/kg IV mo(0) + 5mg/kg SC mo(0.5 to 5.5 by 0.5)	T3	None
8	vom	Vomiting	0	0	13	104-79	VRC01 40mg/kg IV mo(0) + 5mg/kg SC mo(0.5 to 5.5 by 0.5)	T3	None
8	arth	Arthralgia	0	0	13	104-79	VRC01 40mg/kg IV mo(0) + 5mg/kg SC mo(0.5 to 5.5 by 0.5)	T3	None
8	chill	Chills	0	0	13	104-79	VRC01 40mg/kg IV mo(0) + 5mg/kg SC mo(0.5 to 5.5 by 0.5)	T3	None
8	ery	Erythema	0	0	13	104-79	VRC01 40mg/kg IV mo(0) + 5mg/kg SC mo(0.5 to 5.5 by 0.5)	T3	None
8	eryind	Erythema and/or Induration	0	0	13	104-79	VRC01 40mg/kg IV mo(0) + 5mg/kg SC mo(0.5 to 5.5 by 0.5)	T3	None
8	head	Headache	0	0	13	104-79	VRC01 40mg/kg IV mo(0) + 5mg/kg SC mo(0.5 to 5.5 by 0.5)	T3	None
8	ind	Induration	0	0	13	104-79	VRC01 40mg/kg IV mo(0) + 5mg/kg SC mo(0.5 to 5.5 by 0.5)	T3	None
8	lp	Local pain any site	0	0	13	104-79	VRC01 40mg/kg IV mo(0) + 5mg/kg SC mo(0.5 to 5.5 by 0.5)	T3	None
8	lt	Local tenderness any site	0	0	13	104-79	VRC01 40mg/kg IV mo(0) + 5mg/kg SC mo(0.5 to 5.5 by 0.5)	T3	None
[truncated: 97,262 more rows]
