# Supplementary material for: Safety, pharmacokinetics, and immunological activities of multiple intravenous or subcutaneous doses of an anti-HIV monoclonal antibody, VRC01, administered to HIV-uninfected adults: Results of a phase 1 randomized trial
Source: PLoS Med. 2017 Nov 14;14(11):e1002435. doi: 10.1371/journal.pmed.1002435 (PMC5685476; doi:10.1371/journal.pmed.1002435)
Supplement: S1 Data — Participant characteristics and study/treatment adherence: participant_details.csv (masked participant details including demographics, treatment group, and reasons for treatment discontinuation and study termination); treatment.csv (received treatment details by SPA visit). Safety: reactogenicity_listing.csv (all local and systemic reactogenicity events); reactogenicity_summary.csv (reactogenicity events summarized at the maximum reportable severity grade by participant and visit number); ae_listing.csv (all nonreactogenicity AEs); ae_summary.csv (AEs summarized at the maximum severity and relatedness by participant, MedDRA Preferred Term, and System Organ Class); safety_laboratory_graded.csv (safety laboratory results and corresponding grades are listed by participant and visit collected [prior to study product administration]). Drug level and immune responses (functional activities): ada_assay.csv (processed ADA assay data, as described in the methods section, for ADA activity [end point variable name: result]); aly_assay.csv (processed ELISA assay data, as described in the methods section, for ELISA-based VRC01 serum-concentration [end point variable name: result]); nab_assay.csv (processed nAb assay data, as described in the methods section, for TZM-bl neutralization assay-based VRC01 serum concentration including both ID50 and ID80 values [end point variable names: concentration50 and concentration 80]); phagocytosis_assay.csv (processed ADCP assay data, as described in the methods section, for ADCP functional activity [end point variable names: avg_phagocytosis_score and response]); virus_capture_assay.csv (processed IVCA data, as described in the methods section, for infectious virion capture functional activity [end point variable names: avg_capture_percentage and response]); adcc_assay.csv (processed ADCC assay data, as described in the methods section, for ADCC functional activity [end point variable names: blsub_pct_specific_killing and response]). ADA, a [file pmed.1002435.s010.zip › data/reactogenicity_summary.csv]

Study Product Administration Number	Reactogenicity parameter	Reactogenicity parameter	Reactogenicity reportable maximum severity	Record type (V=visit/P=participant)	Visit Number (integer portion)	pub_id	rx	rx_code	Grade Description
	arth_repgrade	Maximum Reportable Severity Grade for Arthralgia	1	P		104-79	VRC01 40mg/kg IV mo(0) + 5mg/kg SC mo(0.5 to 5.5 by 0.5)	T3	Mild
	chill_repgrade	Maximum Reportable Severity Grade for Chills	0	P		104-79	VRC01 40mg/kg IV mo(0) + 5mg/kg SC mo(0.5 to 5.5 by 0.5)	T3	None
	ery_area_repgrade	Maximum Reportable Severity Grade for Erythema area (x*y)	0	P		104-79	VRC01 40mg/kg IV mo(0) + 5mg/kg SC mo(0.5 to 5.5 by 0.5)	T3	None
	ery_dim_repgrade	Maximum Reportable Severity Grade for Erythema maxdimension (x or y)	0	P		104-79	VRC01 40mg/kg IV mo(0) + 5mg/kg SC mo(0.5 to 5.5 by 0.5)	T3	None
	ery_repgrade	Maximum Reportable Severity Grade for Erythema	0.5	P		104-79	VRC01 40mg/kg IV mo(0) + 5mg/kg SC mo(0.5 to 5.5 by 0.5)	T3	> 0 to 25 cm2
	eryind_repgrade	Maximum Reportable Severity Grade for Erythema and/or Induration	0.5	P		104-79	VRC01 40mg/kg IV mo(0) + 5mg/kg SC mo(0.5 to 5.5 by 0.5)	T3	> 0 to 25 cm2
	eryx_repgrade	Maximum Reportable Severity Grade for Erythema X dimension	0	P		104-79	VRC01 40mg/kg IV mo(0) + 5mg/kg SC mo(0.5 to 5.5 by 0.5)	T3	None
	eryy_repgrade	Maximum Reportable Severity Grade for Erythema Y dimension	0	P		104-79	VRC01 40mg/kg IV mo(0) + 5mg/kg SC mo(0.5 to 5.5 by 0.5)	T3	None
	head_repgrade	Maximum Reportable Severity Grade for Headache	0	P		104-79	VRC01 40mg/kg IV mo(0) + 5mg/kg SC mo(0.5 to 5.5 by 0.5)	T3	None
	ind_area_repgrade	Maximum Reportable Severity Grade for Induration area (x*y)	0	P		104-79	VRC01 40mg/kg IV mo(0) + 5mg/kg SC mo(0.5 to 5.5 by 0.5)	T3	None
	ind_dim_repgrade	Maximum Reportable Severity Grade for Induration max dimension (x or y)	0	P		104-79	VRC01 40mg/kg IV mo(0) + 5mg/kg SC mo(0.5 to 5.5 by 0.5)	T3	None
	ind_repgrade	Maximum Reportable Severity Grade for Induration	0.5	P		104-79	VRC01 40mg/kg IV mo(0) + 5mg/kg SC mo(0.5 to 5.5 by 0.5)	T3	> 0 to 25 cm2
	indx_repgrade	Maximum Reportable Severity Grade for Induration X dimension	0	P		104-79	VRC01 40mg/kg IV mo(0) + 5mg/kg SC mo(0.5 to 5.5 by 0.5)	T3	None
	indy_repgrade	Maximum Reportable Severity Grade for Induration Y dimension	0	P		104-79	VRC01 40mg/kg IV mo(0) + 5mg/kg SC mo(0.5 to 5.5 by 0.5)	T3	None
	lp_repgrade	Maximum Reportable Severity Grade for Local pain	0	P		104-79	VRC01 40mg/kg IV mo(0) + 5mg/kg SC mo(0.5 to 5.5 by 0.5)	T3	None
	lt_repgrade	Maximum Reportable Severity Grade for Local tenderness	2	P		104-79	VRC01 40mg/kg IV mo(0) + 5mg/kg SC mo(0.5 to 5.5 by 0.5)	T3	Moderate
	mf_repgrade	Maximum Reportable Severity Grade for Malaise/fatigue	0	P		104-79	VRC01 40mg/kg IV mo(0) + 5mg/kg SC mo(0.5 to 5.5 by 0.5)	T3	None
	myal_repgrade	Maximum Reportable Severity Grade for Myalgia	1	P		104-79	VRC01 40mg/kg IV mo(0) + 5mg/kg SC mo(0.5 to 5.5 by 0.5)	T3	Mild
	naus_repgrade	Maximum Reportable Severity Grade for Nausea	0	P		104-79	VRC01 40mg/kg IV mo(0) + 5mg/kg SC mo(0.5 to 5.5 by 0.5)	T3	None
	paintend_repgrade	Maximum Reportable Severity Grade for Local pain/tenderness	2	P		104-79	VRC01 40mg/kg IV mo(0) + 5mg/kg SC mo(0.5 to 5.5 by 0.5)	T3	Moderate
	s1_ery_area_repgrade	Maximum Reportable Severity Grade for Erythema area (x*y) site 1	0.5	P		104-79	VRC01 40mg/kg IV mo(0) + 5mg/kg SC mo(0.5 to 5.5 by 0.5)	T3	> 0 to 25 cm2
	s1_ery_dim_repgrade	Maximum Reportable Severity Grade for Erythema maxdimension (x or y) site 1	0	P		104-79	VRC01 40mg/kg IV mo(0) + 5mg/kg SC mo(0.5 to 5.5 by 0.5)	T3	None
	s1_ery_repgrade	Maximum Reportable Severity Grade for Erythema Site 1	0.5	P		104-79	VRC01 40mg/kg IV mo(0) + 5mg/kg SC mo(0.5 to 5.5 by 0.5)	T3	> 0 to 25 cm2
	s1_eryx_repgrade	Maximum Reportable Severity Grade for Erythema X dimension site 1	0	P		104-79	VRC01 40mg/kg IV mo(0) + 5mg/kg SC mo(0.5 to 5.5 by 0.5)	T3	None
	s1_eryy_repgrade	Maximum Reportable Severity Grade for Erythema Y dimension site 1	0	P		104-79	VRC01 40mg/kg IV mo(0) + 5mg/kg SC mo(0.5 to 5.5 by 0.5)	T3	None
	s1_ind_area_repgrade	Maximum Reportable Severity Grade for Induration area (x*y) site 1	0.5	P		104-79	VRC01 40mg/kg IV mo(0) + 5mg/kg SC mo(0.5 to 5.5 by 0.5)	T3	> 0 to 25 cm2
	s1_ind_dim_repgrade	Maximum Reportable Severity Grade for Induration max dimension (x or y) site 1	0	P		104-79	VRC01 40mg/kg IV mo(0) + 5mg/kg SC mo(0.5 to 5.5 by 0.5)	T3	None
	s1_ind_repgrade	Maximum Reportable Severity Grade for Induration site 1	0.5	P		104-79	VRC01 40mg/kg IV mo(0) + 5mg/kg SC mo(0.5 to 5.5 by 0.5)	T3	> 0 to 25 cm2
	s1_indx_repgrade	Maximum Reportable Severity Grade for Induration X dimension site 1	0	P		104-79	VRC01 40mg/kg IV mo(0) + 5mg/kg SC mo(0.5 to 5.5 by 0.5)	T3	None
	s1_indy_repgrade	Maximum Reportable Severity Grade for Induration Y dimension site 1	0	P		104-79	VRC01 40mg/kg IV mo(0) + 5mg/kg SC mo(0.5 to 5.5 by 0.5)	T3	None
	s1_lp_repgrade	Maximum Reportable Severity Grade for Local pain site 1	0	P		104-79	VRC01 40mg/kg IV mo(0) + 5mg/kg SC mo(0.5 to 5.5 by 0.5)	T3	None
	s1_lt_repgrade	Maximum Reportable Severity Grade for Local tenderness site 1	1	P		104-79	VRC01 40mg/kg IV mo(0) + 5mg/kg SC mo(0.5 to 5.5 by 0.5)	T3	Mild
	s1_paintend_repgrade	Maximum Reportable Severity Grade for Local pain/tenderness site 1	1	P		104-79	VRC01 40mg/kg IV mo(0) + 5mg/kg SC mo(0.5 to 5.5 by 0.5)	T3	Mild
	s2_ery_area_repgrade	Maximum Reportable Severity Grade for Erythema area (x*y) site 2	0.5	P		104-79	VRC01 40mg/kg IV mo(0) + 5mg/kg SC mo(0.5 to 5.5 by 0.5)	T3	> 0 to 25 cm2
	s2_ery_dim_repgrade	Maximum Reportable Severity Grade for Erythema maxdimension (x or y) site 2	0	P		104-79	VRC01 40mg/kg IV mo(0) + 5mg/kg SC mo(0.5 to 5.5 by 0.5)	T3	None
	s2_ery_repgrade	Maximum Reportable Severity Grade for Erythema Site 2	0.5	P		104-79	VRC01 40mg/kg IV mo(0) + 5mg/kg SC mo(0.5 to 5.5 by 0.5)	T3	> 0 to 25 cm2
	s2_eryx_repgrade	Maximum Reportable Severity Grade for Erythema X dimension site 2	0	P		104-79	VRC01 40mg/kg IV mo(0) + 5mg/kg SC mo(0.5 to 5.5 by 0.5)	T3	None
	s2_eryy_repgrade	Maximum Reportable Severity Grade for Erythema Y dimension site 2	0	P		104-79	VRC01 40mg/kg IV mo(0) + 5mg/kg SC mo(0.5 to 5.5 by 0.5)	T3	None
	s2_ind_area_repgrade	Maximum Reportable Severity Grade for Induration area (x*y) site 2	0.5	P		104-79	VRC01 40mg/kg IV mo(0) + 5mg/kg SC mo(0.5 to 5.5 by 0.5)	T3	> 0 to 25 cm2
	s2_ind_dim_repgrade	Maximum Reportable Severity Grade for Induration max dimension (x or y) site 2	0	P		104-79	VRC01 40mg/kg IV mo(0) + 5mg/kg SC mo(0.5 to 5.5 by 0.5)	T3	None
	s2_ind_repgrade	Maximum Reportable Severity Grade for Induration site 2	0.5	P		104-79	VRC01 40mg/kg IV mo(0) + 5mg/kg SC mo(0.5 to 5.5 by 0.5)	T3	> 0 to 25 cm2
	s2_indx_repgrade	Maximum Reportable Severity Grade for Induration X dimension site 2	0	P		104-79	VRC01 40mg/kg IV mo(0) + 5mg/kg SC mo(0.5 to 5.5 by 0.5)	T3	None
	s2_indy_repgrade	Maximum Reportable Severity Grade for Induration Y dimension site 2	0	P		104-79	VRC01 40mg/kg IV mo(0) + 5mg/kg SC mo(0.5 to 5.5 by 0.5)	T3	None
	s2_lp_repgrade	Maximum Reportable Severity Grade for Local pain site 2	0	P		104-79	VRC01 40mg/kg IV mo(0) + 5mg/kg SC mo(0.5 to 5.5 by 0.5)	T3	None
	s2_lt_repgrade	Maximum Reportable Severity Grade for Local tenderness site 2	2	P		104-79	VRC01 40mg/kg IV mo(0) + 5mg/kg SC mo(0.5 to 5.5 by 0.5)	T3	Moderate
	s2_paintend_repgrade	Maximum Reportable Severity Grade for Local pain/tenderness site 2	2	P		104-79	VRC01 40mg/kg IV mo(0) + 5mg/kg SC mo(0.5 to 5.5 by 0.5)	T3	Moderate
	s3_ery_area_repgrade	Maximum Reportable Severity Grade for Erythema area (x*y) site 3	0	P		104-79	VRC01 40mg/kg IV mo(0) + 5mg/kg SC mo(0.5 to 5.5 by 0.5)	T3	None
	s3_ery_dim_repgrade	Maximum Reportable Severity Grade for Erythema maxdimension (x or y) site 3	0	P		104-79	VRC01 40mg/kg IV mo(0) + 5mg/kg SC mo(0.5 to 5.5 by 0.5)	T3	None
	s3_ery_repgrade	Maximum Reportable Severity Grade for Erythema Site 3	0	P		104-79	VRC01 40mg/kg IV mo(0) + 5mg/kg SC mo(0.5 to 5.5 by 0.5)	T3	None
	s3_eryx_repgrade	Maximum Reportable Severity Grade for Erythema X dimension site 3	0	P		104-79	VRC01 40mg/kg IV mo(0) + 5mg/kg SC mo(0.5 to 5.5 by 0.5)	T3	None
	s3_eryy_repgrade	Maximum Reportable Severity Grade for Erythema Y dimension site 3	0	P		104-79	VRC01 40mg/kg IV mo(0) + 5mg/kg SC mo(0.5 to 5.5 by 0.5)	T3	None
	s3_ind_area_repgrade	Maximum Reportable Severity Grade for Induration area (x*y) site 3	0	P		104-79	VRC01 40mg/kg IV mo(0) + 5mg/kg SC mo(0.5 to 5.5 by 0.5)	T3	None
	s3_ind_dim_repgrade	Maximum Reportable Severity Grade for Induration max dimension (x or y) site 3	0	P		104-79	VRC01 40mg/kg IV mo(0) + 5mg/kg SC mo(0.5 to 5.5 by 0.5)	T3	None
	s3_ind_repgrade	Maximum Reportable Severity Grade for Induration site 3	0	P		104-79	VRC01 40mg/kg IV mo(0) + 5mg/kg SC mo(0.5 to 5.5 by 0.5)	T3	None
	s3_indx_repgrade	Maximum Reportable Severity Grade for Induration X dimension site 3	0	P		104-79	VRC01 40mg/kg IV mo(0) + 5mg/kg SC mo(0.5 to 5.5 by 0.5)	T3	None
	s3_indy_repgrade	Maximum Reportable Severity Grade for Induration Y dimension site 3	0	P		104-79	VRC01 40mg/kg IV mo(0) + 5mg/kg SC mo(0.5 to 5.5 by 0.5)	T3	None
	s3_lp_repgrade	Maximum Reportable Severity Grade for Local pain site 3		P		104-79	VRC01 40mg/kg IV mo(0) + 5mg/kg SC mo(0.5 to 5.5 by 0.5)	T3
	s3_lt_repgrade	Maximum Reportable Severity Grade for Local tenderness site 3		P		104-79	VRC01 40mg/kg IV mo(0) + 5mg/kg SC mo(0.5 to 5.5 by 0.5)	T3
	s3_paintend_repgrade	Maximum Reportable Severity Grade for Local pain/tenderness site 3		P		104-79	VRC01 40mg/kg IV mo(0) + 5mg/kg SC mo(0.5 to 5.5 by 0.5)	T3
	s4_ery_area_repgrade	Maximum Reportable Severity Grade for Erythema area (x*y) site 4	0	P		104-79	VRC01 40mg/kg IV mo(0) + 5mg/kg SC mo(0.5 to 5.5 by 0.5)	T3	None
	s4_ery_dim_repgrade	Maximum Reportable Severity Grade for Erythema maxdimension (x or y) site 4	0	P		104-79	VRC01 40mg/kg IV mo(0) + 5mg/kg SC mo(0.5 to 5.5 by 0.5)	T3	None
	s4_ery_repgrade	Maximum Reportable Severity Grade for Erythema Site 4	0	P		104-79	VRC01 40mg/kg IV mo(0) + 5mg/kg SC mo(0.5 to 5.5 by 0.5)	T3	None
	s4_eryx_repgrade	Maximum Reportable Severity Grade for Erythema X dimension site 4	0	P		104-79	VRC01 40mg/kg IV mo(0) + 5mg/kg SC mo(0.5 to 5.5 by 0.5)	T3	None
	s4_eryy_repgrade	Maximum Reportable Severity Grade for Erythema Y dimension site 4	0	P		104-79	VRC01 40mg/kg IV mo(0) + 5mg/kg SC mo(0.5 to 5.5 by 0.5)	T3	None
	s4_ind_area_repgrade	Maximum Reportable Severity Grade for Induration area (x*y) site 4	0	P		104-79	VRC01 40mg/kg IV mo(0) + 5mg/kg SC mo(0.5 to 5.5 by 0.5)	T3	None
	s4_ind_dim_repgrade	Maximum Reportable Severity Grade for Induration max dimension (x or y) site 4	0	P		104-79	VRC01 40mg/kg IV mo(0) + 5mg/kg SC mo(0.5 to 5.5 by 0.5)	T3	None
	s4_ind_repgrade	Maximum Reportable Severity Grade for Induration site 4	0	P		104-79	VRC01 40mg/kg IV mo(0) + 5mg/kg SC mo(0.5 to 5.5 by 0.5)	T3	None
	s4_indx_repgrade	Maximum Reportable Severity Grade for Induration X dimension site 4	0	P		104-79	VRC01 40mg/kg IV mo(0) + 5mg/kg SC mo(0.5 to 5.5 by 0.5)	T3	None
	s4_indy_repgrade	Maximum Reportable Severity Grade for Induration Y dimension site 4	0	P		104-79	VRC01 40mg/kg IV mo(0) + 5mg/kg SC mo(0.5 to 5.5 by 0.5)	T3	None
	s4_lp_repgrade	Maximum Reportable Severity Grade for Local pain site 4		P		104-79	VRC01 40mg/kg IV mo(0) + 5mg/kg SC mo(0.5 to 5.5 by 0.5)	T3
	s4_lt_repgrade	Maximum Reportable Severity Grade for Local tenderness site 4		P		104-79	VRC01 40mg/kg IV mo(0) + 5mg/kg SC mo(0.5 to 5.5 by 0.5)	T3
	s4_paintend_repgrade	Maximum Reportable Severity Grade for Local pain/tenderness site 4		P		104-79	VRC01 40mg/kg IV mo(0) + 5mg/kg SC mo(0.5 to 5.5 by 0.5)	T3
	systemic_repgrade	Maximum Reportable Severity Grade for Maximum systemic symptom (excl. temperature)	1	P		104-79	VRC01 40mg/kg IV mo(0) + 5mg/kg SC mo(0.5 to 5.5 by 0.5)	T3	Mild
	tempc_repgrade	Maximum Reportable Severity Grade for Temperature Celsius	0	P		104-79	VRC01 40mg/kg IV mo(0) + 5mg/kg SC mo(0.5 to 5.5 by 0.5)	T3	None
	vom_repgrade	Maximum Reportable Severity Grade for Vomiting	0	P		104-79	VRC01 40mg/kg IV mo(0) + 5mg/kg SC mo(0.5 to 5.5 by 0.5)	T3	None
1	arth_repgrade	Maximum Reportable Severity Grade for Arthralgia	0	V	2	104-79	VRC01 40mg/kg IV mo(0) + 5mg/kg SC mo(0.5 to 5.5 by 0.5)	T3	None
1	chill_repgrade	Maximum Reportable Severity Grade for Chills	0	V	2	104-79	VRC01 40mg/kg IV mo(0) + 5mg/kg SC mo(0.5 to 5.5 by 0.5)	T3	None
1	ery_area_repgrade	Maximum Reportable Severity Grade for Erythema area (x*y)	0	V	2	104-79	VRC01 40mg/kg IV mo(0) + 5mg/kg SC mo(0.5 to 5.5 by 0.5)	T3	None
1	ery_dim_repgrade	Maximum Reportable Severity Grade for Erythema maxdimension (x or y)	0	V	2	104-79	VRC01 40mg/kg IV mo(0) + 5mg/kg SC mo(0.5 to 5.5 by 0.5)	T3	None
1	ery_repgrade	Maximum Reportable Severity Grade for Erythema	0	V	2	104-79	VRC01 40mg/kg IV mo(0) + 5mg/kg SC mo(0.5 to 5.5 by 0.5)	T3	None
1	eryind_repgrade	Maximum Reportable Severity Grade for Erythema and/or Induration	0	V	2	104-79	VRC01 40mg/kg IV mo(0) + 5mg/kg SC mo(0.5 to 5.5 by 0.5)	T3	None
1	eryx_repgrade	Maximum Reportable Severity Grade for Erythema X dimension	0	V	2	104-79	VRC01 40mg/kg IV mo(0) + 5mg/kg SC mo(0.5 to 5.5 by 0.5)	T3	None
1	eryy_repgrade	Maximum Reportable Severity Grade for Erythema Y dimension	0	V	2	104-79	VRC01 40mg/kg IV mo(0) + 5mg/kg SC mo(0.5 to 5.5 by 0.5)	T3	None
1	head_repgrade	Maximum Reportable Severity Grade for Headache	0	V	2	104-79	VRC01 40mg/kg IV mo(0) + 5mg/kg SC mo(0.5 to 5.5 by 0.5)	T3	None
1	ind_area_repgrade	Maximum Reportable Severity Grade for Induration area (x*y)	0	V	2	104-79	VRC01 40mg/kg IV mo(0) + 5mg/kg SC mo(0.5 to 5.5 by 0.5)	T3	None
1	ind_dim_repgrade	Maximum Reportable Severity Grade for Induration max dimension (x or y)	0	V	2	104-79	VRC01 40mg/kg IV mo(0) + 5mg/kg SC mo(0.5 to 5.5 by 0.5)	T3	None
1	ind_repgrade	Maximum Reportable Severity Grade for Induration	0	V	2	104-79	VRC01 40mg/kg IV mo(0) + 5mg/kg SC mo(0.5 to 5.5 by 0.5)	T3	None
1	indx_repgrade	Maximum Reportable Severity Grade for Induration X dimension	0	V	2	104-79	VRC01 40mg/kg IV mo(0) + 5mg/kg SC mo(0.5 to 5.5 by 0.5)	T3	None
1	indy_repgrade	Maximum Reportable Severity Grade for Induration Y dimension	0	V	2	104-79	VRC01 40mg/kg IV mo(0) + 5mg/kg SC mo(0.5 to 5.5 by 0.5)	T3	None
1	lp_repgrade	Maximum Reportable Severity Grade for Local pain	0	V	2	104-79	VRC01 40mg/kg IV mo(0) + 5mg/kg SC mo(0.5 to 5.5 by 0.5)	T3	None
1	lt_repgrade	Maximum Reportable Severity Grade for Local tenderness	1	V	2	104-79	VRC01 40mg/kg IV mo(0) + 5mg/kg SC mo(0.5 to 5.5 by 0.5)	T3	Mild
1	mf_repgrade	Maximum Reportable Severity Grade for Malaise/fatigue	0	V	2	104-79	VRC01 40mg/kg IV mo(0) + 5mg/kg SC mo(0.5 to 5.5 by 0.5)	T3	None
1	myal_repgrade	Maximum Reportable Severity Grade for Myalgia	0	V	2	104-79	VRC01 40mg/kg IV mo(0) + 5mg/kg SC mo(0.5 to 5.5 by 0.5)	T3	None
1	naus_repgrade	Maximum Reportable Severity Grade for Nausea	0	V	2	104-79	VRC01 40mg/kg IV mo(0) + 5mg/kg SC mo(0.5 to 5.5 by 0.5)	T3	None
1	paintend_repgrade	Maximum Reportable Severity Grade for Local pain/tenderness	1	V	2	104-79	VRC01 40mg/kg IV mo(0) + 5mg/kg SC mo(0.5 to 5.5 by 0.5)	T3	Mild
1	s1_ery_area_repgrade	Maximum Reportable Severity Grade for Erythema area (x*y) site 1		V	2	104-79	VRC01 40mg/kg IV mo(0) + 5mg/kg SC mo(0.5 to 5.5 by 0.5)	T3	.
1	s1_ery_dim_repgrade	Maximum Reportable Severity Grade for Erythema maxdimension (x or y) site 1		V	2	104-79	VRC01 40mg/kg IV mo(0) + 5mg/kg SC mo(0.5 to 5.5 by 0.5)	T3	.
1	s1_ery_repgrade	Maximum Reportable Severity Grade for Erythema Site 1		V	2	104-79	VRC01 40mg/kg IV mo(0) + 5mg/kg SC mo(0.5 to 5.5 by 0.5)	T3	.
1	s1_eryx_repgrade	Maximum Reportable Severity Grade for Erythema X dimension site 1		V	2	104-79	VRC01 40mg/kg IV mo(0) + 5mg/kg SC mo(0.5 to 5.5 by 0.5)	T3	.
1	s1_eryy_repgrade	Maximum Reportable Severity Grade for Erythema Y dimension site 1		V	2	104-79	VRC01 40mg/kg IV mo(0) + 5mg/kg SC mo(0.5 to 5.5 by 0.5)	T3	.
1	s1_ind_area_repgrade	Maximum Reportable Severity Grade for Induration area (x*y) site 1		V	2	104-79	VRC01 40mg/kg IV mo(0) + 5mg/kg SC mo(0.5 to 5.5 by 0.5)	T3	.
1	s1_ind_dim_repgrade	Maximum Reportable Severity Grade for Induration max dimension (x or y) site 1		V	2	104-79	VRC01 40mg/kg IV mo(0) + 5mg/kg SC mo(0.5 to 5.5 by 0.5)	T3	.
1	s1_ind_repgrade	Maximum Reportable Severity Grade for Induration site 1		V	2	104-79	VRC01 40mg/kg IV mo(0) + 5mg/kg SC mo(0.5 to 5.5 by 0.5)	T3	.
1	s1_indx_repgrade	Maximum Reportable Severity Grade for Induration X dimension site 1		V	2	104-79	VRC01 40mg/kg IV mo(0) + 5mg/kg SC mo(0.5 to 5.5 by 0.5)	T3	.
1	s1_indy_repgrade	Maximum Reportable Severity Grade for Induration Y dimension site 1		V	2	104-79	VRC01 40mg/kg IV mo(0) + 5mg/kg SC mo(0.5 to 5.5 by 0.5)	T3	.
1	s1_lp_repgrade	Maximum Reportable Severity Grade for Local pain site 1		V	2	104-79	VRC01 40mg/kg IV mo(0) + 5mg/kg SC mo(0.5 to 5.5 by 0.5)	T3
1	s1_lt_repgrade	Maximum Reportable Severity Grade for Local tenderness site 1		V	2	104-79	VRC01 40mg/kg IV mo(0) + 5mg/kg SC mo(0.5 to 5.5 by 0.5)	T3
1	s1_paintend_repgrade	Maximum Reportable Severity Grade for Local pain/tenderness site 1		V	2	104-79	VRC01 40mg/kg IV mo(0) + 5mg/kg SC mo(0.5 to 5.5 by 0.5)	T3
1	s2_ery_area_repgrade	Maximum Reportable Severity Grade for Erythema area (x*y) site 2		V	2	104-79	VRC01 40mg/kg IV mo(0) + 5mg/kg SC mo(0.5 to 5.5 by 0.5)	T3	.
1	s2_ery_dim_repgrade	Maximum Reportable Severity Grade for Erythema maxdimension (x or y) site 2		V	2	104-79	VRC01 40mg/kg IV mo(0) + 5mg/kg SC mo(0.5 to 5.5 by 0.5)	T3	.
1	s2_ery_repgrade	Maximum Reportable Severity Grade for Erythema Site 2		V	2	104-79	VRC01 40mg/kg IV mo(0) + 5mg/kg SC mo(0.5 to 5.5 by 0.5)	T3	.
1	s2_eryx_repgrade	Maximum Reportable Severity Grade for Erythema X dimension site 2		V	2	104-79	VRC01 40mg/kg IV mo(0) + 5mg/kg SC mo(0.5 to 5.5 by 0.5)	T3	.
1	s2_eryy_repgrade	Maximum Reportable Severity Grade for Erythema Y dimension site 2		V	2	104-79	VRC01 40mg/kg IV mo(0) + 5mg/kg SC mo(0.5 to 5.5 by 0.5)	T3	.
1	s2_ind_area_repgrade	Maximum Reportable Severity Grade for Induration area (x*y) site 2		V	2	104-79	VRC01 40mg/kg IV mo(0) + 5mg/kg SC mo(0.5 to 5.5 by 0.5)	T3	.
1	s2_ind_dim_repgrade	Maximum Reportable Severity Grade for Induration max dimension (x or y) site 2		V	2	104-79	VRC01 40mg/kg IV mo(0) + 5mg/kg SC mo(0.5 to 5.5 by 0.5)	T3	.
1	s2_ind_repgrade	Maximum Reportable Severity Grade for Induration site 2		V	2	104-79	VRC01 40mg/kg IV mo(0) + 5mg/kg SC mo(0.5 to 5.5 by 0.5)	T3	.
1	s2_indx_repgrade	Maximum Reportable Severity Grade for Induration X dimension site 2		V	2	104-79	VRC01 40mg/kg IV mo(0) + 5mg/kg SC mo(0.5 to 5.5 by 0.5)	T3	.
1	s2_indy_repgrade	Maximum Reportable Severity Grade for Induration Y dimension site 2		V	2	104-79	VRC01 40mg/kg IV mo(0) + 5mg/kg SC mo(0.5 to 5.5 by 0.5)	T3	.
1	s2_lp_repgrade	Maximum Reportable Severity Grade for Local pain site 2		V	2	104-79	VRC01 40mg/kg IV mo(0) + 5mg/kg SC mo(0.5 to 5.5 by 0.5)	T3
1	s2_lt_repgrade	Maximum Reportable Severity Grade for Local tenderness site 2		V	2	104-79	VRC01 40mg/kg IV mo(0) + 5mg/kg SC mo(0.5 to 5.5 by 0.5)	T3
1	s2_paintend_repgrade	Maximum Reportable Severity Grade for Local pain/tenderness site 2		V	2	104-79	VRC01 40mg/kg IV mo(0) + 5mg/kg SC mo(0.5 to 5.5 by 0.5)	T3
1	s3_ery_area_repgrade	Maximum Reportable Severity Grade for Erythema area (x*y) site 3		V	2	104-79	VRC01 40mg/kg IV mo(0) + 5mg/kg SC mo(0.5 to 5.5 by 0.5)	T3	.
1	s3_ery_dim_repgrade	Maximum Reportable Severity Grade for Erythema maxdimension (x or y) site 3		V	2	104-79	VRC01 40mg/kg IV mo(0) + 5mg/kg SC mo(0.5 to 5.5 by 0.5)	T3	.
1	s3_ery_repgrade	Maximum Reportable Severity Grade for Erythema Site 3		V	2	104-79	VRC01 40mg/kg IV mo(0) + 5mg/kg SC mo(0.5 to 5.5 by 0.5)	T3	.
1	s3_eryx_repgrade	Maximum Reportable Severity Grade for Erythema X dimension site 3		V	2	104-79	VRC01 40mg/kg IV mo(0) + 5mg/kg SC mo(0.5 to 5.5 by 0.5)	T3	.
1	s3_eryy_repgrade	Maximum Reportable Severity Grade for Erythema Y dimension site 3		V	2	104-79	VRC01 40mg/kg IV mo(0) + 5mg/kg SC mo(0.5 to 5.5 by 0.5)	T3	.
1	s3_ind_area_repgrade	Maximum Reportable Severity Grade for Induration area (x*y) site 3		V	2	104-79	VRC01 40mg/kg IV mo(0) + 5mg/kg SC mo(0.5 to 5.5 by 0.5)	T3	.
1	s3_ind_dim_repgrade	Maximum Reportable Severity Grade for Induration max dimension (x or y) site 3		V	2	104-79	VRC01 40mg/kg IV mo(0) + 5mg/kg SC mo(0.5 to 5.5 by 0.5)	T3	.
1	s3_ind_repgrade	Maximum Reportable Severity Grade for Induration site 3		V	2	104-79	VRC01 40mg/kg IV mo(0) + 5mg/kg SC mo(0.5 to 5.5 by 0.5)	T3	.
1	s3_indx_repgrade	Maximum Reportable Severity Grade for Induration X dimension site 3		V	2	104-79	VRC01 40mg/kg IV mo(0) + 5mg/kg SC mo(0.5 to 5.5 by 0.5)	T3	.
1	s3_indy_repgrade	Maximum Reportable Severity Grade for Induration Y dimension site 3		V	2	104-79	VRC01 40mg/kg IV mo(0) + 5mg/kg SC mo(0.5 to 5.5 by 0.5)	T3	.
1	s3_lp_repgrade	Maximum Reportable Severity Grade for Local pain site 3		V	2	104-79	VRC01 40mg/kg IV mo(0) + 5mg/kg SC mo(0.5 to 5.5 by 0.5)	T3
1	s3_lt_repgrade	Maximum Reportable Severity Grade for Local tenderness site 3		V	2	104-79	VRC01 40mg/kg IV mo(0) + 5mg/kg SC mo(0.5 to 5.5 by 0.5)	T3
1	s3_paintend_repgrade	Maximum Reportable Severity Grade for Local pain/tenderness site 3		V	2	104-79	VRC01 40mg/kg IV mo(0) + 5mg/kg SC mo(0.5 to 5.5 by 0.5)	T3
1	s4_ery_area_repgrade	Maximum Reportable Severity Grade for Erythema area (x*y) site 4		V	2	104-79	VRC01 40mg/kg IV mo(0) + 5mg/kg SC mo(0.5 to 5.5 by 0.5)	T3	.
1	s4_ery_dim_repgrade	Maximum Reportable Severity Grade for Erythema maxdimension (x or y) site 4		V	2	104-79	VRC01 40mg/kg IV mo(0) + 5mg/kg SC mo(0.5 to 5.5 by 0.5)	T3	.
1	s4_ery_repgrade	Maximum Reportable Severity Grade for Erythema Site 4		V	2	104-79	VRC01 40mg/kg IV mo(0) + 5mg/kg SC mo(0.5 to 5.5 by 0.5)	T3	.
1	s4_eryx_repgrade	Maximum Reportable Severity Grade for Erythema X dimension site 4		V	2	104-79	VRC01 40mg/kg IV mo(0) + 5mg/kg SC mo(0.5 to 5.5 by 0.5)	T3	.
1	s4_eryy_repgrade	Maximum Reportable Severity Grade for Erythema Y dimension site 4		V	2	104-79	VRC01 40mg/kg IV mo(0) + 5mg/kg SC mo(0.5 to 5.5 by 0.5)	T3	.
1	s4_ind_area_repgrade	Maximum Reportable Severity Grade for Induration area (x*y) site 4		V	2	104-79	VRC01 40mg/kg IV mo(0) + 5mg/kg SC mo(0.5 to 5.5 by 0.5)	T3	.
1	s4_ind_dim_repgrade	Maximum Reportable Severity Grade for Induration max dimension (x or y) site 4		V	2	104-79	VRC01 40mg/kg IV mo(0) + 5mg/kg SC mo(0.5 to 5.5 by 0.5)	T3	.
1	s4_ind_repgrade	Maximum Reportable Severity Grade for Induration site 4		V	2	104-79	VRC01 40mg/kg IV mo(0) + 5mg/kg SC mo(0.5 to 5.5 by 0.5)	T3	.
1	s4_indx_repgrade	Maximum Reportable Severity Grade for Induration X dimension site 4		V	2	104-79	VRC01 40mg/kg IV mo(0) + 5mg/kg SC mo(0.5 to 5.5 by 0.5)	T3	.
1	s4_indy_repgrade	Maximum Reportable Severity Grade for Induration Y dimension site 4		V	2	104-79	VRC01 40mg/kg IV mo(0) + 5mg/kg SC mo(0.5 to 5.5 by 0.5)	T3	.
1	s4_lp_repgrade	Maximum Reportable Severity Grade for Local pain site 4		V	2	104-79	VRC01 40mg/kg IV mo(0) + 5mg/kg SC mo(0.5 to 5.5 by 0.5)	T3
1	s4_lt_repgrade	Maximum Reportable Severity Grade for Local tenderness site 4		V	2	104-79	VRC01 40mg/kg IV mo(0) + 5mg/kg SC mo(0.5 to 5.5 by 0.5)	T3
1	s4_paintend_repgrade	Maximum Reportable Severity Grade for Local pain/tenderness site 4		V	2	104-79	VRC01 40mg/kg IV mo(0) + 5mg/kg SC mo(0.5 to 5.5 by 0.5)	T3
1	systemic_repgrade	Maximum Reportable Severity Grade for Maximum systemic symptom (excl. temperature)	0	V	2	104-79	VRC01 40mg/kg IV mo(0) + 5mg/kg SC mo(0.5 to 5.5 by 0.5)	T3	None
1	tempc_repgrade	Maximum Reportable Severity Grade for Temperature Celsius	0	V	2	104-79	VRC01 40mg/kg IV mo(0) + 5mg/kg SC mo(0.5 to 5.5 by 0.5)	T3	None
1	vom_repgrade	Maximum Reportable Severity Grade for Vomiting	0	V	2	104-79	VRC01 40mg/kg IV mo(0) + 5mg/kg SC mo(0.5 to 5.5 by 0.5)	T3	None
2	arth_repgrade	Maximum Reportable Severity Grade for Arthralgia	1	V	4	104-79	VRC01 40mg/kg IV mo(0) + 5mg/kg SC mo(0.5 to 5.5 by 0.5)	T3	Mild
2	chill_repgrade	Maximum Reportable Severity Grade for Chills	0	V	4	104-79	VRC01 40mg/kg IV mo(0) + 5mg/kg SC mo(0.5 to 5.5 by 0.5)	T3	None
2	ery_area_repgrade	Maximum Reportable Severity Grade for Erythema area (x*y)		V	4	104-79	VRC01 40mg/kg IV mo(0) + 5mg/kg SC mo(0.5 to 5.5 by 0.5)	T3	.
2	ery_dim_repgrade	Maximum Reportable Severity Grade for Erythema maxdimension (x or y)		V	4	104-79	VRC01 40mg/kg IV mo(0) + 5mg/kg SC mo(0.5 to 5.5 by 0.5)	T3	.
2	ery_repgrade	Maximum Reportable Severity Grade for Erythema	0	V	4	104-79	VRC01 40mg/kg IV mo(0) + 5mg/kg SC mo(0.5 to 5.5 by 0.5)	T3	None
2	eryind_repgrade	Maximum Reportable Severity Grade for Erythema and/or Induration	0	V	4	104-79	VRC01 40mg/kg IV mo(0) + 5mg/kg SC mo(0.5 to 5.5 by 0.5)	T3	None
2	eryx_repgrade	Maximum Reportable Severity Grade for Erythema X dimension		V	4	104-79	VRC01 40mg/kg IV mo(0) + 5mg/kg SC mo(0.5 to 5.5 by 0.5)	T3	.
2	eryy_repgrade	Maximum Reportable Severity Grade for Erythema Y dimension		V	4	104-79	VRC01 40mg/kg IV mo(0) + 5mg/kg SC mo(0.5 to 5.5 by 0.5)	T3	.
2	head_repgrade	Maximum Reportable Severity Grade for Headache	0	V	4	104-79	VRC01 40mg/kg IV mo(0) + 5mg/kg SC mo(0.5 to 5.5 by 0.5)	T3	None
2	ind_area_repgrade	Maximum Reportable Severity Grade for Induration area (x*y)		V	4	104-79	VRC01 40mg/kg IV mo(0) + 5mg/kg SC mo(0.5 to 5.5 by 0.5)	T3	.
2	ind_dim_repgrade	Maximum Reportable Severity Grade for Induration max dimension (x or y)		V	4	104-79	VRC01 40mg/kg IV mo(0) + 5mg/kg SC mo(0.5 to 5.5 by 0.5)	T3	.
2	ind_repgrade	Maximum Reportable Severity Grade for Induration	0	V	4	104-79	VRC01 40mg/kg IV mo(0) + 5mg/kg SC mo(0.5 to 5.5 by 0.5)	T3	None
2	indx_repgrade	Maximum Reportable Severity Grade for Induration X dimension		V	4	104-79	VRC01 40mg/kg IV mo(0) + 5mg/kg SC mo(0.5 to 5.5 by 0.5)	T3	.
2	indy_repgrade	Maximum Reportable Severity Grade for Induration Y dimension		V	4	104-79	VRC01 40mg/kg IV mo(0) + 5mg/kg SC mo(0.5 to 5.5 by 0.5)	T3	.
2	lp_repgrade	Maximum Reportable Severity Grade for Local pain	0	V	4	104-79	VRC01 40mg/kg IV mo(0) + 5mg/kg SC mo(0.5 to 5.5 by 0.5)	T3	None
2	lt_repgrade	Maximum Reportable Severity Grade for Local tenderness	1	V	4	104-79	VRC01 40mg/kg IV mo(0) + 5mg/kg SC mo(0.5 to 5.5 by 0.5)	T3	Mild
2	mf_repgrade	Maximum Reportable Severity Grade for Malaise/fatigue	0	V	4	104-79	VRC01 40mg/kg IV mo(0) + 5mg/kg SC mo(0.5 to 5.5 by 0.5)	T3	None
2	myal_repgrade	Maximum Reportable Severity Grade for Myalgia	1	V	4	104-79	VRC01 40mg/kg IV mo(0) + 5mg/kg SC mo(0.5 to 5.5 by 0.5)	T3	Mild
2	naus_repgrade	Maximum Reportable Severity Grade for Nausea	0	V	4	104-79	VRC01 40mg/kg IV mo(0) + 5mg/kg SC mo(0.5 to 5.5 by 0.5)	T3	None
2	paintend_repgrade	Maximum Reportable Severity Grade for Local pain/tenderness	1	V	4	104-79	VRC01 40mg/kg IV mo(0) + 5mg/kg SC mo(0.5 to 5.5 by 0.5)	T3	Mild
2	s1_ery_area_repgrade	Maximum Reportable Severity Grade for Erythema area (x*y) site 1	0	V	4	104-79	VRC01 40mg/kg IV mo(0) + 5mg/kg SC mo(0.5 to 5.5 by 0.5)	T3	None
2	s1_ery_dim_repgrade	Maximum Reportable Severity Grade for Erythema maxdimension (x or y) site 1	0	V	4	104-79	VRC01 40mg/kg IV mo(0) + 5mg/kg SC mo(0.5 to 5.5 by 0.5)	T3	None
2	s1_ery_repgrade	Maximum Reportable Severity Grade for Erythema Site 1	0	V	4	104-79	VRC01 40mg/kg IV mo(0) + 5mg/kg SC mo(0.5 to 5.5 by 0.5)	T3	None
2	s1_eryx_repgrade	Maximum Reportable Severity Grade for Erythema X dimension site 1	0	V	4	104-79	VRC01 40mg/kg IV mo(0) + 5mg/kg SC mo(0.5 to 5.5 by 0.5)	T3	None
2	s1_eryy_repgrade	Maximum Reportable Severity Grade for Erythema Y dimension site 1	0	V	4	104-79	VRC01 40mg/kg IV mo(0) + 5mg/kg SC mo(0.5 to 5.5 by 0.5)	T3	None
2	s1_ind_area_repgrade	Maximum Reportable Severity Grade for Induration area (x*y) site 1	0	V	4	104-79	VRC01 40mg/kg IV mo(0) + 5mg/kg SC mo(0.5 to 5.5 by 0.5)	T3	None
2	s1_ind_dim_repgrade	Maximum Reportable Severity Grade for Induration max dimension (x or y) site 1	0	V	4	104-79	VRC01 40mg/kg IV mo(0) + 5mg/kg SC mo(0.5 to 5.5 by 0.5)	T3	None
2	s1_ind_repgrade	Maximum Reportable Severity Grade for Induration site 1	0	V	4	104-79	VRC01 40mg/kg IV mo(0) + 5mg/kg SC mo(0.5 to 5.5 by 0.5)	T3	None
2	s1_indx_repgrade	Maximum Reportable Severity Grade for Induration X dimension site 1	0	V	4	104-79	VRC01 40mg/kg IV mo(0) + 5mg/kg SC mo(0.5 to 5.5 by 0.5)	T3	None
2	s1_indy_repgrade	Maximum Reportable Severity Grade for Induration Y dimension site 1	0	V	4	104-79	VRC01 40mg/kg IV mo(0) + 5mg/kg SC mo(0.5 to 5.5 by 0.5)	T3	None
2	s1_lp_repgrade	Maximum Reportable Severity Grade for Local pain site 1	0	V	4	104-79	VRC01 40mg/kg IV mo(0) + 5mg/kg SC mo(0.5 to 5.5 by 0.5)	T3	None
2	s1_lt_repgrade	Maximum Reportable Severity Grade for Local tenderness site 1	1	V	4	104-79	VRC01 40mg/kg IV mo(0) + 5mg/kg SC mo(0.5 to 5.5 by 0.5)	T3	Mild
2	s1_paintend_repgrade	Maximum Reportable Severity Grade for Local pain/tenderness site 1	1	V	4	104-79	VRC01 40mg/kg IV mo(0) + 5mg/kg SC mo(0.5 to 5.5 by 0.5)	T3	Mild
2	s2_ery_area_repgrade	Maximum Reportable Severity Grade for Erythema area (x*y) site 2	0	V	4	104-79	VRC01 40mg/kg IV mo(0) + 5mg/kg SC mo(0.5 to 5.5 by 0.5)	T3	None
2	s2_ery_dim_repgrade	Maximum Reportable Severity Grade for Erythema maxdimension (x or y) site 2	0	V	4	104-79	VRC01 40mg/kg IV mo(0) + 5mg/kg SC mo(0.5 to 5.5 by 0.5)	T3	None
2	s2_ery_repgrade	Maximum Reportable Severity Grade for Erythema Site 2	0	V	4	104-79	VRC01 40mg/kg IV mo(0) + 5mg/kg SC mo(0.5 to 5.5 by 0.5)	T3	None
2	s2_eryx_repgrade	Maximum Reportable Severity Grade for Erythema X dimension site 2	0	V	4	104-79	VRC01 40mg/kg IV mo(0) + 5mg/kg SC mo(0.5 to 5.5 by 0.5)	T3	None
2	s2_eryy_repgrade	Maximum Reportable Severity Grade for Erythema Y dimension site 2	0	V	4	104-79	VRC01 40mg/kg IV mo(0) + 5mg/kg SC mo(0.5 to 5.5 by 0.5)	T3	None
2	s2_ind_area_repgrade	Maximum Reportable Severity Grade for Induration area (x*y) site 2	0	V	4	104-79	VRC01 40mg/kg IV mo(0) + 5mg/kg SC mo(0.5 to 5.5 by 0.5)	T3	None
2	s2_ind_dim_repgrade	Maximum Reportable Severity Grade for Induration max dimension (x or y) site 2	0	V	4	104-79	VRC01 40mg/kg IV mo(0) + 5mg/kg SC mo(0.5 to 5.5 by 0.5)	T3	None
2	s2_ind_repgrade	Maximum Reportable Severity Grade for Induration site 2	0	V	4	104-79	VRC01 40mg/kg IV mo(0) + 5mg/kg SC mo(0.5 to 5.5 by 0.5)	T3	None
2	s2_indx_repgrade	Maximum Reportable Severity Grade for Induration X dimension site 2	0	V	4	104-79	VRC01 40mg/kg IV mo(0) + 5mg/kg SC mo(0.5 to 5.5 by 0.5)	T3	None
2	s2_indy_repgrade	Maximum Reportable Severity Grade for Induration Y dimension site 2	0	V	4	104-79	VRC01 40mg/kg IV mo(0) + 5mg/kg SC mo(0.5 to 5.5 by 0.5)	T3	None
2	s2_lp_repgrade	Maximum Reportable Severity Grade for Local pain site 2	0	V	4	104-79	VRC01 40mg/kg IV mo(0) + 5mg/kg SC mo(0.5 to 5.5 by 0.5)	T3	None
2	s2_lt_repgrade	Maximum Reportable Severity Grade for Local tenderness site 2	1	V	4	104-79	VRC01 40mg/kg IV mo(0) + 5mg/kg SC mo(0.5 to 5.5 by 0.5)	T3	Mild
2	s2_paintend_repgrade	Maximum Reportable Severity Grade for Local pain/tenderness site 2	1	V	4	104-79	VRC01 40mg/kg IV mo(0) + 5mg/kg SC mo(0.5 to 5.5 by 0.5)	T3	Mild
2	s3_ery_area_repgrade	Maximum Reportable Severity Grade for Erythema area (x*y) site 3	0	V	4	104-79	VRC01 40mg/kg IV mo(0) + 5mg/kg SC mo(0.5 to 5.5 by 0.5)	T3	None
2	s3_ery_dim_repgrade	Maximum Reportable Severity Grade for Erythema maxdimension (x or y) site 3	0	V	4	104-79	VRC01 40mg/kg IV mo(0) + 5mg/kg SC mo(0.5 to 5.5 by 0.5)	T3	None
2	s3_ery_repgrade	Maximum Reportable Severity Grade for Erythema Site 3	0	V	4	104-79	VRC01 40mg/kg IV mo(0) + 5mg/kg SC mo(0.5 to 5.5 by 0.5)	T3	None
2	s3_eryx_repgrade	Maximum Reportable Severity Grade for Erythema X dimension site 3	0	V	4	104-79	VRC01 40mg/kg IV mo(0) + 5mg/kg SC mo(0.5 to 5.5 by 0.5)	T3	None
2	s3_eryy_repgrade	Maximum Reportable Severity Grade for Erythema Y dimension site 3	0	V	4	104-79	VRC01 40mg/kg IV mo(0) + 5mg/kg SC mo(0.5 to 5.5 by 0.5)	T3	None
2	s3_ind_area_repgrade	Maximum Reportable Severity Grade for Induration area (x*y) site 3	0	V	4	104-79	VRC01 40mg/kg IV mo(0) + 5mg/kg SC mo(0.5 to 5.5 by 0.5)	T3	None
2	s3_ind_dim_repgrade	Maximum Reportable Severity Grade for Induration max dimension (x or y) site 3	0	V	4	104-79	VRC01 40mg/kg IV mo(0) + 5mg/kg SC mo(0.5 to 5.5 by 0.5)	T3	None
2	s3_ind_repgrade	Maximum Reportable Severity Grade for Induration site 3	0	V	4	104-79	VRC01 40mg/kg IV mo(0) + 5mg/kg SC mo(0.5 to 5.5 by 0.5)	T3	None
2	s3_indx_repgrade	Maximum Reportable Severity Grade for Induration X dimension site 3	0	V	4	104-79	VRC01 40mg/kg IV mo(0) + 5mg/kg SC mo(0.5 to 5.5 by 0.5)	T3	None
2	s3_indy_repgrade	Maximum Reportable Severity Grade for Induration Y dimension site 3	0	V	4	104-79	VRC01 40mg/kg IV mo(0) + 5mg/kg SC mo(0.5 to 5.5 by 0.5)	T3	None
2	s3_lp_repgrade	Maximum Reportable Severity Grade for Local pain site 3		V	4	104-79	VRC01 40mg/kg IV mo(0) + 5mg/kg SC mo(0.5 to 5.5 by 0.5)	T3
2	s3_lt_repgrade	Maximum Reportable Severity Grade for Local tenderness site 3		V	4	104-79	VRC01 40mg/kg IV mo(0) + 5mg/kg SC mo(0.5 to 5.5 by 0.5)	T3
2	s3_paintend_repgrade	Maximum Reportable Severity Grade for Local pain/tenderness site 3		V	4	104-79	VRC01 40mg/kg IV mo(0) + 5mg/kg SC mo(0.5 to 5.5 by 0.5)	T3
2	s4_ery_area_repgrade	Maximum Reportable Severity Grade for Erythema area (x*y) site 4	0	V	4	104-79	VRC01 40mg/kg IV mo(0) + 5mg/kg SC mo(0.5 to 5.5 by 0.5)	T3	None
2	s4_ery_dim_repgrade	Maximum Reportable Severity Grade for Erythema maxdimension (x or y) site 4	0	V	4	104-79	VRC01 40mg/kg IV mo(0) + 5mg/kg SC mo(0.5 to 5.5 by 0.5)	T3	None
2	s4_ery_repgrade	Maximum Reportable Severity Grade for Erythema Site 4	0	V	4	104-79	VRC01 40mg/kg IV mo(0) + 5mg/kg SC mo(0.5 to 5.5 by 0.5)	T3	None
2	s4_eryx_repgrade	Maximum Reportable Severity Grade for Erythema X dimension site 4	0	V	4	104-79	VRC01 40mg/kg IV mo(0) + 5mg/kg SC mo(0.5 to 5.5 by 0.5)	T3	None
2	s4_eryy_repgrade	Maximum Reportable Severity Grade for Erythema Y dimension site 4	0	V	4	104-79	VRC01 40mg/kg IV mo(0) + 5mg/kg SC mo(0.5 to 5.5 by 0.5)	T3	None
2	s4_ind_area_repgrade	Maximum Reportable Severity Grade for Induration area (x*y) site 4	0	V	4	104-79	VRC01 40mg/kg IV mo(0) + 5mg/kg SC mo(0.5 to 5.5 by 0.5)	T3	None
2	s4_ind_dim_repgrade	Maximum Reportable Severity Grade for Induration max dimension (x or y) site 4	0	V	4	104-79	VRC01 40mg/kg IV mo(0) + 5mg/kg SC mo(0.5 to 5.5 by 0.5)	T3	None
2	s4_ind_repgrade	Maximum Reportable Severity Grade for Induration site 4	0	V	4	104-79	VRC01 40mg/kg IV mo(0) + 5mg/kg SC mo(0.5 to 5.5 by 0.5)	T3	None
2	s4_indx_repgrade	Maximum Reportable Severity Grade for Induration X dimension site 4	0	V	4	104-79	VRC01 40mg/kg IV mo(0) + 5mg/kg SC mo(0.5 to 5.5 by 0.5)	T3	None
2	s4_indy_repgrade	Maximum Reportable Severity Grade for Induration Y dimension site 4	0	V	4	104-79	VRC01 40mg/kg IV mo(0) + 5mg/kg SC mo(0.5 to 5.5 by 0.5)	T3	None
2	s4_lp_repgrade	Maximum Reportable Severity Grade for Local pain site 4		V	4	104-79	VRC01 40mg/kg IV mo(0) + 5mg/kg SC mo(0.5 to 5.5 by 0.5)	T3
2	s4_lt_repgrade	Maximum Reportable Severity Grade for Local tenderness site 4		V	4	104-79	VRC01 40mg/kg IV mo(0) + 5mg/kg SC mo(0.5 to 5.5 by 0.5)	T3
2	s4_paintend_repgrade	Maximum Reportable Severity Grade for Local pain/tenderness site 4		V	4	104-79	VRC01 40mg/kg IV mo(0) + 5mg/kg SC mo(0.5 to 5.5 by 0.5)	T3
2	systemic_repgrade	Maximum Reportable Severity Grade for Maximum systemic symptom (excl. temperature)	1	V	4	104-79	VRC01 40mg/kg IV mo(0) + 5mg/kg SC mo(0.5 to 5.5 by 0.5)	T3	Mild
2	tempc_repgrade	Maximum Reportable Severity Grade for Temperature Celsius	0	V	4	104-79	VRC01 40mg/kg IV mo(0) + 5mg/kg SC mo(0.5 to 5.5 by 0.5)	T3	None
2	vom_repgrade	Maximum Reportable Severity Grade for Vomiting	0	V	4	104-79	VRC01 40mg/kg IV mo(0) + 5mg/kg SC mo(0.5 to 5.5 by 0.5)	T3	None
3	arth_repgrade	Maximum Reportable Severity Grade for Arthralgia	0	V	6	104-79	VRC01 40mg/kg IV mo(0) + 5mg/kg SC mo(0.5 to 5.5 by 0.5)	T3	None
3	chill_repgrade	Maximum Reportable Severity Grade for Chills	0	V	6	104-79	VRC01 40mg/kg IV mo(0) + 5mg/kg SC mo(0.5 to 5.5 by 0.5)	T3	None
3	ery_area_repgrade	Maximum Reportable Severity Grade for Erythema area (x*y)		V	6	104-79	VRC01 40mg/kg IV mo(0) + 5mg/kg SC mo(0.5 to 5.5 by 0.5)	T3	.
3	ery_dim_repgrade	Maximum Reportable Severity Grade for Erythema maxdimension (x or y)		V	6	104-79	VRC01 40mg/kg IV mo(0) + 5mg/kg SC mo(0.5 to 5.5 by 0.5)	T3	.
3	ery_repgrade	Maximum Reportable Severity Grade for Erythema	0.5	V	6	104-79	VRC01 40mg/kg IV mo(0) + 5mg/kg SC mo(0.5 to 5.5 by 0.5)	T3	> 0 to 25 cm2
3	eryind_repgrade	Maximum Reportable Severity Grade for Erythema and/or Induration	0.5	V	6	104-79	VRC01 40mg/kg IV mo(0) + 5mg/kg SC mo(0.5 to 5.5 by 0.5)	T3	> 0 to 25 cm2
3	eryx_repgrade	Maximum Reportable Severity Grade for Erythema X dimension		V	6	104-79	VRC01 40mg/kg IV mo(0) + 5mg/kg SC mo(0.5 to 5.5 by 0.5)	T3	.
3	eryy_repgrade	Maximum Reportable Severity Grade for Erythema Y dimension		V	6	104-79	VRC01 40mg/kg IV mo(0) + 5mg/kg SC mo(0.5 to 5.5 by 0.5)	T3	.
3	head_repgrade	Maximum Reportable Severity Grade for Headache	0	V	6	104-79	VRC01 40mg/kg IV mo(0) + 5mg/kg SC mo(0.5 to 5.5 by 0.5)	T3	None
3	ind_area_repgrade	Maximum Reportable Severity Grade for Induration area (x*y)		V	6	104-79	VRC01 40mg/kg IV mo(0) + 5mg/kg SC mo(0.5 to 5.5 by 0.5)	T3	.
3	ind_dim_repgrade	Maximum Reportable Severity Grade for Induration max dimension (x or y)		V	6	104-79	VRC01 40mg/kg IV mo(0) + 5mg/kg SC mo(0.5 to 5.5 by 0.5)	T3	.
3	ind_repgrade	Maximum Reportable Severity Grade for Induration	0.5	V	6	104-79	VRC01 40mg/kg IV mo(0) + 5mg/kg SC mo(0.5 to 5.5 by 0.5)	T3	> 0 to 25 cm2
3	indx_repgrade	Maximum Reportable Severity Grade for Induration X dimension		V	6	104-79	VRC01 40mg/kg IV mo(0) + 5mg/kg SC mo(0.5 to 5.5 by 0.5)	T3	.
3	indy_repgrade	Maximum Reportable Severity Grade for Induration Y dimension		V	6	104-79	VRC01 40mg/kg IV mo(0) + 5mg/kg SC mo(0.5 to 5.5 by 0.5)	T3	.
3	lp_repgrade	Maximum Reportable Severity Grade for Local pain	0	V	6	104-79	VRC01 40mg/kg IV mo(0) + 5mg/kg SC mo(0.5 to 5.5 by 0.5)	T3	None
3	lt_repgrade	Maximum Reportable Severity Grade for Local tenderness	1	V	6	104-79	VRC01 40mg/kg IV mo(0) + 5mg/kg SC mo(0.5 to 5.5 by 0.5)	T3	Mild
3	mf_repgrade	Maximum Reportable Severity Grade for Malaise/fatigue	0	V	6	104-79	VRC01 40mg/kg IV mo(0) + 5mg/kg SC mo(0.5 to 5.5 by 0.5)	T3	None
3	myal_repgrade	Maximum Reportable Severity Grade for Myalgia	0	V	6	104-79	VRC01 40mg/kg IV mo(0) + 5mg/kg SC mo(0.5 to 5.5 by 0.5)	T3	None
3	naus_repgrade	Maximum Reportable Severity Grade for Nausea	0	V	6	104-79	VRC01 40mg/kg IV mo(0) + 5mg/kg SC mo(0.5 to 5.5 by 0.5)	T3	None
3	paintend_repgrade	Maximum Reportable Severity Grade for Local pain/tenderness	1	V	6	104-79	VRC01 40mg/kg IV mo(0) + 5mg/kg SC mo(0.5 to 5.5 by 0.5)	T3	Mild
3	s1_ery_area_repgrade	Maximum Reportable Severity Grade for Erythema area (x*y) site 1	0.5	V	6	104-79	VRC01 40mg/kg IV mo(0) + 5mg/kg SC mo(0.5 to 5.5 by 0.5)	T3	> 0 to 25 cm2
3	s1_ery_dim_repgrade	Maximum Reportable Severity Grade for Erythema maxdimension (x or y) site 1	0	V	6	104-79	VRC01 40mg/kg IV mo(0) + 5mg/kg SC mo(0.5 to 5.5 by 0.5)	T3	None
3	s1_ery_repgrade	Maximum Reportable Severity Grade for Erythema Site 1	0.5	V	6	104-79	VRC01 40mg/kg IV mo(0) + 5mg/kg SC mo(0.5 to 5.5 by 0.5)	T3	> 0 to 25 cm2
3	s1_eryx_repgrade	Maximum Reportable Severity Grade for Erythema X dimension site 1	0	V	6	104-79	VRC01 40mg/kg IV mo(0) + 5mg/kg SC mo(0.5 to 5.5 by 0.5)	T3	None
3	s1_eryy_repgrade	Maximum Reportable Severity Grade for Erythema Y dimension site 1	0	V	6	104-79	VRC01 40mg/kg IV mo(0) + 5mg/kg SC mo(0.5 to 5.5 by 0.5)	T3	None
3	s1_ind_area_repgrade	Maximum Reportable Severity Grade for Induration area (x*y) site 1	0	V	6	104-79	VRC01 40mg/kg IV mo(0) + 5mg/kg SC mo(0.5 to 5.5 by 0.5)	T3	None
3	s1_ind_dim_repgrade	Maximum Reportable Severity Grade for Induration max dimension (x or y) site 1	0	V	6	104-79	VRC01 40mg/kg IV mo(0) + 5mg/kg SC mo(0.5 to 5.5 by 0.5)	T3	None
3	s1_ind_repgrade	Maximum Reportable Severity Grade for Induration site 1	0	V	6	104-79	VRC01 40mg/kg IV mo(0) + 5mg/kg SC mo(0.5 to 5.5 by 0.5)	T3	None
3	s1_indx_repgrade	Maximum Reportable Severity Grade for Induration X dimension site 1	0	V	6	104-79	VRC01 40mg/kg IV mo(0) + 5mg/kg SC mo(0.5 to 5.5 by 0.5)	T3	None
3	s1_indy_repgrade	Maximum Reportable Severity Grade for Induration Y dimension site 1	0	V	6	104-79	VRC01 40mg/kg IV mo(0) + 5mg/kg SC mo(0.5 to 5.5 by 0.5)	T3	None
3	s1_lp_repgrade	Maximum Reportable Severity Grade for Local pain site 1	0	V	6	104-79	VRC01 40mg/kg IV mo(0) + 5mg/kg SC mo(0.5 to 5.5 by 0.5)	T3	None
3	s1_lt_repgrade	Maximum Reportable Severity Grade for Local tenderness site 1	1	V	6	104-79	VRC01 40mg/kg IV mo(0) + 5mg/kg SC mo(0.5 to 5.5 by 0.5)	T3	Mild
3	s1_paintend_repgrade	Maximum Reportable Severity Grade for Local pain/tenderness site 1	1	V	6	104-79	VRC01 40mg/kg IV mo(0) + 5mg/kg SC mo(0.5 to 5.5 by 0.5)	T3	Mild
3	s2_ery_area_repgrade	Maximum Reportable Severity Grade for Erythema area (x*y) site 2	0.5	V	6	104-79	VRC01 40mg/kg IV mo(0) + 5mg/kg SC mo(0.5 to 5.5 by 0.5)	T3	> 0 to 25 cm2
3	s2_ery_dim_repgrade	Maximum Reportable Severity Grade for Erythema maxdimension (x or y) site 2	0	V	6	104-79	VRC01 40mg/kg IV mo(0) + 5mg/kg SC mo(0.5 to 5.5 by 0.5)	T3	None
3	s2_ery_repgrade	Maximum Reportable Severity Grade for Erythema Site 2	0.5	V	6	104-79	VRC01 40mg/kg IV mo(0) + 5mg/kg SC mo(0.5 to 5.5 by 0.5)	T3	> 0 to 25 cm2
3	s2_eryx_repgrade	Maximum Reportable Severity Grade for Erythema X dimension site 2	0	V	6	104-79	VRC01 40mg/kg IV mo(0) + 5mg/kg SC mo(0.5 to 5.5 by 0.5)	T3	None
3	s2_eryy_repgrade	Maximum Reportable Severity Grade for Erythema Y dimension site 2	0	V	6	104-79	VRC01 40mg/kg IV mo(0) + 5mg/kg SC mo(0.5 to 5.5 by 0.5)	T3	None
3	s2_ind_area_repgrade	Maximum Reportable Severity Grade for Induration area (x*y) site 2	0.5	V	6	104-79	VRC01 40mg/kg IV mo(0) + 5mg/kg SC mo(0.5 to 5.5 by 0.5)	T3	> 0 to 25 cm2
3	s2_ind_dim_repgrade	Maximum Reportable Severity Grade for Induration max dimension (x or y) site 2	0	V	6	104-79	VRC01 40mg/kg IV mo(0) + 5mg/kg SC mo(0.5 to 5.5 by 0.5)	T3	None
3	s2_ind_repgrade	Maximum Reportable Severity Grade for Induration site 2	0.5	V	6	104-79	VRC01 40mg/kg IV mo(0) + 5mg/kg SC mo(0.5 to 5.5 by 0.5)	T3	> 0 to 25 cm2
3	s2_indx_repgrade	Maximum Reportable Severity Grade for Induration X dimension site 2	0	V	6	104-79	VRC01 40mg/kg IV mo(0) + 5mg/kg SC mo(0.5 to 5.5 by 0.5)	T3	None
3	s2_indy_repgrade	Maximum Reportable Severity Grade for Induration Y dimension site 2	0	V	6	104-79	VRC01 40mg/kg IV mo(0) + 5mg/kg SC mo(0.5 to 5.5 by 0.5)	T3	None
3	s2_lp_repgrade	Maximum Reportable Severity Grade for Local pain site 2	0	V	6	104-79	VRC01 40mg/kg IV mo(0) + 5mg/kg SC mo(0.5 to 5.5 by 0.5)	T3	None
3	s2_lt_repgrade	Maximum Reportable Severity Grade for Local tenderness site 2	1	V	6	104-79	VRC01 40mg/kg IV mo(0) + 5mg/kg SC mo(0.5 to 5.5 by 0.5)	T3	Mild
3	s2_paintend_repgrade	Maximum Reportable Severity Grade for Local pain/tenderness site 2	1	V	6	104-79	VRC01 40mg/kg IV mo(0) + 5mg/kg SC mo(0.5 to 5.5 by 0.5)	T3	Mild
3	s3_ery_area_repgrade	Maximum Reportable Severity Grade for Erythema area (x*y) site 3	0	V	6	104-79	VRC01 40mg/kg IV mo(0) + 5mg/kg SC mo(0.5 to 5.5 by 0.5)	T3	None
3	s3_ery_dim_repgrade	Maximum Reportable Severity Grade for Erythema maxdimension (x or y) site 3	0	V	6	104-79	VRC01 40mg/kg IV mo(0) + 5mg/kg SC mo(0.5 to 5.5 by 0.5)	T3	None
3	s3_ery_repgrade	Maximum Reportable Severity Grade for Erythema Site 3	0	V	6	104-79	VRC01 40mg/kg IV mo(0) + 5mg/kg SC mo(0.5 to 5.5 by 0.5)	T3	None
3	s3_eryx_repgrade	Maximum Reportable Severity Grade for Erythema X dimension site 3	0	V	6	104-79	VRC01 40mg/kg IV mo(0) + 5mg/kg SC mo(0.5 to 5.5 by 0.5)	T3	None
3	s3_eryy_repgrade	Maximum Reportable Severity Grade for Erythema Y dimension site 3	0	V	6	104-79	VRC01 40mg/kg IV mo(0) + 5mg/kg SC mo(0.5 to 5.5 by 0.5)	T3	None
3	s3_ind_area_repgrade	Maximum Reportable Severity Grade for Induration area (x*y) site 3	0	V	6	104-79	VRC01 40mg/kg IV mo(0) + 5mg/kg SC mo(0.5 to 5.5 by 0.5)	T3	None
3	s3_ind_dim_repgrade	Maximum Reportable Severity Grade for Induration max dimension (x or y) site 3	0	V	6	104-79	VRC01 40mg/kg IV mo(0) + 5mg/kg SC mo(0.5 to 5.5 by 0.5)	T3	None
3	s3_ind_repgrade	Maximum Reportable Severity Grade for Induration site 3	0	V	6	104-79	VRC01 40mg/kg IV mo(0) + 5mg/kg SC mo(0.5 to 5.5 by 0.5)	T3	None
3	s3_indx_repgrade	Maximum Reportable Severity Grade for Induration X dimension site 3	0	V	6	104-79	VRC01 40mg/kg IV mo(0) + 5mg/kg SC mo(0.5 to 5.5 by 0.5)	T3	None
3	s3_indy_repgrade	Maximum Reportable Severity Grade for Induration Y dimension site 3	0	V	6	104-79	VRC01 40mg/kg IV mo(0) + 5mg/kg SC mo(0.5 to 5.5 by 0.5)	T3	None
3	s3_lp_repgrade	Maximum Reportable Severity Grade for Local pain site 3		V	6	104-79	VRC01 40mg/kg IV mo(0) + 5mg/kg SC mo(0.5 to 5.5 by 0.5)	T3
3	s3_lt_repgrade	Maximum Reportable Severity Grade for Local tenderness site 3		V	6	104-79	VRC01 40mg/kg IV mo(0) + 5mg/kg SC mo(0.5 to 5.5 by 0.5)	T3
3	s3_paintend_repgrade	Maximum Reportable Severity Grade for Local pain/tenderness site 3		V	6	104-79	VRC01 40mg/kg IV mo(0) + 5mg/kg SC mo(0.5 to 5.5 by 0.5)	T3
3	s4_ery_area_repgrade	Maximum Reportable Severity Grade for Erythema area (x*y) site 4	0	V	6	104-79	VRC01 40mg/kg IV mo(0) + 5mg/kg SC mo(0.5 to 5.5 by 0.5)	T3	None
3	s4_ery_dim_repgrade	Maximum Reportable Severity Grade for Erythema maxdimension (x or y) site 4	0	V	6	104-79	VRC01 40mg/kg IV mo(0) + 5mg/kg SC mo(0.5 to 5.5 by 0.5)	T3	None
3	s4_ery_repgrade	Maximum Reportable Severity Grade for Erythema Site 4	0	V	6	104-79	VRC01 40mg/kg IV mo(0) + 5mg/kg SC mo(0.5 to 5.5 by 0.5)	T3	None
3	s4_eryx_repgrade	Maximum Reportable Severity Grade for Erythema X dimension site 4	0	V	6	104-79	VRC01 40mg/kg IV mo(0) + 5mg/kg SC mo(0.5 to 5.5 by 0.5)	T3	None
3	s4_eryy_repgrade	Maximum Reportable Severity Grade for Erythema Y dimension site 4	0	V	6	104-79	VRC01 40mg/kg IV mo(0) + 5mg/kg SC mo(0.5 to 5.5 by 0.5)	T3	None
3	s4_ind_area_repgrade	Maximum Reportable Severity Grade for Induration area (x*y) site 4	0	V	6	104-79	VRC01 40mg/kg IV mo(0) + 5mg/kg SC mo(0.5 to 5.5 by 0.5)	T3	None
3	s4_ind_dim_repgrade	Maximum Reportable Severity Grade for Induration max dimension (x or y) site 4	0	V	6	104-79	VRC01 40mg/kg IV mo(0) + 5mg/kg SC mo(0.5 to 5.5 by 0.5)	T3	None
3	s4_ind_repgrade	Maximum Reportable Severity Grade for Induration site 4	0	V	6	104-79	VRC01 40mg/kg IV mo(0) + 5mg/kg SC mo(0.5 to 5.5 by 0.5)	T3	None
3	s4_indx_repgrade	Maximum Reportable Severity Grade for Induration X dimension site 4	0	V	6	104-79	VRC01 40mg/kg IV mo(0) + 5mg/kg SC mo(0.5 to 5.5 by 0.5)	T3	None
3	s4_indy_repgrade	Maximum Reportable Severity Grade for Induration Y dimension site 4	0	V	6	104-79	VRC01 40mg/kg IV mo(0) + 5mg/kg SC mo(0.5 to 5.5 by 0.5)	T3	None
3	s4_lp_repgrade	Maximum Reportable Severity Grade for Local pain site 4		V	6	104-79	VRC01 40mg/kg IV mo(0) + 5mg/kg SC mo(0.5 to 5.5 by 0.5)	T3
3	s4_lt_repgrade	Maximum Reportable Severity Grade for Local tenderness site 4		V	6	104-79	VRC01 40mg/kg IV mo(0) + 5mg/kg SC mo(0.5 to 5.5 by 0.5)	T3
3	s4_paintend_repgrade	Maximum Reportable Severity Grade for Local pain/tenderness site 4		V	6	104-79	VRC01 40mg/kg IV mo(0) + 5mg/kg SC mo(0.5 to 5.5 by 0.5)	T3
3	systemic_repgrade	Maximum Reportable Severity Grade for Maximum systemic symptom (excl. temperature)	0	V	6	104-79	VRC01 40mg/kg IV mo(0) + 5mg/kg SC mo(0.5 to 5.5 by 0.5)	T3	None
3	tempc_repgrade	Maximum Reportable Severity Grade for Temperature Celsius	0	V	6	104-79	VRC01 40mg/kg IV mo(0) + 5mg/kg SC mo(0.5 to 5.5 by 0.5)	T3	None
3	vom_repgrade	Maximum Reportable Severity Grade for Vomiting	0	V	6	104-79	VRC01 40mg/kg IV mo(0) + 5mg/kg SC mo(0.5 to 5.5 by 0.5)	T3	None
4	arth_repgrade	Maximum Reportable Severity Grade for Arthralgia	0	V	8	104-79	VRC01 40mg/kg IV mo(0) + 5mg/kg SC mo(0.5 to 5.5 by 0.5)	T3	None
4	chill_repgrade	Maximum Reportable Severity Grade for Chills	0	V	8	104-79	VRC01 40mg/kg IV mo(0) + 5mg/kg SC mo(0.5 to 5.5 by 0.5)	T3	None
4	ery_area_repgrade	Maximum Reportable Severity Grade for Erythema area (x*y)		V	8	104-79	VRC01 40mg/kg IV mo(0) + 5mg/kg SC mo(0.5 to 5.5 by 0.5)	T3	.
4	ery_dim_repgrade	Maximum Reportable Severity Grade for Erythema maxdimension (x or y)		V	8	104-79	VRC01 40mg/kg IV mo(0) + 5mg/kg SC mo(0.5 to 5.5 by 0.5)	T3	.
4	ery_repgrade	Maximum Reportable Severity Grade for Erythema	0	V	8	104-79	VRC01 40mg/kg IV mo(0) + 5mg/kg SC mo(0.5 to 5.5 by 0.5)	T3	None
4	eryind_repgrade	Maximum Reportable Severity Grade for Erythema and/or Induration	0	V	8	104-79	VRC01 40mg/kg IV mo(0) + 5mg/kg SC mo(0.5 to 5.5 by 0.5)	T3	None
4	eryx_repgrade	Maximum Reportable Severity Grade for Erythema X dimension		V	8	104-79	VRC01 40mg/kg IV mo(0) + 5mg/kg SC mo(0.5 to 5.5 by 0.5)	T3	.
4	eryy_repgrade	Maximum Reportable Severity Grade for Erythema Y dimension		V	8	104-79	VRC01 40mg/kg IV mo(0) + 5mg/kg SC mo(0.5 to 5.5 by 0.5)	T3	.
4	head_repgrade	Maximum Reportable Severity Grade for Headache	0	V	8	104-79	VRC01 40mg/kg IV mo(0) + 5mg/kg SC mo(0.5 to 5.5 by 0.5)	T3	None
4	ind_area_repgrade	Maximum Reportable Severity Grade for Induration area (x*y)		V	8	104-79	VRC01 40mg/kg IV mo(0) + 5mg/kg SC mo(0.5 to 5.5 by 0.5)	T3	.
4	ind_dim_repgrade	Maximum Reportable Severity Grade for Induration max dimension (x or y)		V	8	104-79	VRC01 40mg/kg IV mo(0) + 5mg/kg SC mo(0.5 to 5.5 by 0.5)	T3	.
4	ind_repgrade	Maximum Reportable Severity Grade for Induration	0	V	8	104-79	VRC01 40mg/kg IV mo(0) + 5mg/kg SC mo(0.5 to 5.5 by 0.5)	T3	None
4	indx_repgrade	Maximum Reportable Severity Grade for Induration X dimension		V	8	104-79	VRC01 40mg/kg IV mo(0) + 5mg/kg SC mo(0.5 to 5.5 by 0.5)	T3	.
4	indy_repgrade	Maximum Reportable Severity Grade for Induration Y dimension		V	8	104-79	VRC01 40mg/kg IV mo(0) + 5mg/kg SC mo(0.5 to 5.5 by 0.5)	T3	.
4	lp_repgrade	Maximum Reportable Severity Grade for Local pain	0	V	8	104-79	VRC01 40mg/kg IV mo(0) + 5mg/kg SC mo(0.5 to 5.5 by 0.5)	T3	None
4	lt_repgrade	Maximum Reportable Severity Grade for Local tenderness	1	V	8	104-79	VRC01 40mg/kg IV mo(0) + 5mg/kg SC mo(0.5 to 5.5 by 0.5)	T3	Mild
4	mf_repgrade	Maximum Reportable Severity Grade for Malaise/fatigue	0	V	8	104-79	VRC01 40mg/kg IV mo(0) + 5mg/kg SC mo(0.5 to 5.5 by 0.5)	T3	None
4	myal_repgrade	Maximum Reportable Severity Grade for Myalgia	0	V	8	104-79	VRC01 40mg/kg IV mo(0) + 5mg/kg SC mo(0.5 to 5.5 by 0.5)	T3	None
4	naus_repgrade	Maximum Reportable Severity Grade for Nausea	0	V	8	104-79	VRC01 40mg/kg IV mo(0) + 5mg/kg SC mo(0.5 to 5.5 by 0.5)	T3	None
4	paintend_repgrade	Maximum Reportable Severity Grade for Local pain/tenderness	1	V	8	104-79	VRC01 40mg/kg IV mo(0) + 5mg/kg SC mo(0.5 to 5.5 by 0.5)	T3	Mild
4	s1_ery_area_repgrade	Maximum Reportable Severity Grade for Erythema area (x*y) site 1	0	V	8	104-79	VRC01 40mg/kg IV mo(0) + 5mg/kg SC mo(0.5 to 5.5 by 0.5)	T3	None
4	s1_ery_dim_repgrade	Maximum Reportable Severity Grade for Erythema maxdimension (x or y) site 1	0	V	8	104-79	VRC01 40mg/kg IV mo(0) + 5mg/kg SC mo(0.5 to 5.5 by 0.5)	T3	None
4	s1_ery_repgrade	Maximum Reportable Severity Grade for Erythema Site 1	0	V	8	104-79	VRC01 40mg/kg IV mo(0) + 5mg/kg SC mo(0.5 to 5.5 by 0.5)	T3	None
4	s1_eryx_repgrade	Maximum Reportable Severity Grade for Erythema X dimension site 1	0	V	8	104-79	VRC01 40mg/kg IV mo(0) + 5mg/kg SC mo(0.5 to 5.5 by 0.5)	T3	None
4	s1_eryy_repgrade	Maximum Reportable Severity Grade for Erythema Y dimension site 1	0	V	8	104-79	VRC01 40mg/kg IV mo(0) + 5mg/kg SC mo(0.5 to 5.5 by 0.5)	T3	None
4	s1_ind_area_repgrade	Maximum Reportable Severity Grade for Induration area (x*y) site 1	0	V	8	104-79	VRC01 40mg/kg IV mo(0) + 5mg/kg SC mo(0.5 to 5.5 by 0.5)	T3	None
4	s1_ind_dim_repgrade	Maximum Reportable Severity Grade for Induration max dimension (x or y) site 1	0	V	8	104-79	VRC01 40mg/kg IV mo(0) + 5mg/kg SC mo(0.5 to 5.5 by 0.5)	T3	None
4	s1_ind_repgrade	Maximum Reportable Severity Grade for Induration site 1	0	V	8	104-79	VRC01 40mg/kg IV mo(0) + 5mg/kg SC mo(0.5 to 5.5 by 0.5)	T3	None
4	s1_indx_repgrade	Maximum Reportable Severity Grade for Induration X dimension site 1	0	V	8	104-79	VRC01 40mg/kg IV mo(0) + 5mg/kg SC mo(0.5 to 5.5 by 0.5)	T3	None
4	s1_indy_repgrade	Maximum Reportable Severity Grade for Induration Y dimension site 1	0	V	8	104-79	VRC01 40mg/kg IV mo(0) + 5mg/kg SC mo(0.5 to 5.5 by 0.5)	T3	None
4	s1_lp_repgrade	Maximum Reportable Severity Grade for Local pain site 1	0	V	8	104-79	VRC01 40mg/kg IV mo(0) + 5mg/kg SC mo(0.5 to 5.5 by 0.5)	T3	None
4	s1_lt_repgrade	Maximum Reportable Severity Grade for Local tenderness site 1	1	V	8	104-79	VRC01 40mg/kg IV mo(0) + 5mg/kg SC mo(0.5 to 5.5 by 0.5)	T3	Mild
4	s1_paintend_repgrade	Maximum Reportable Severity Grade for Local pain/tenderness site 1	1	V	8	104-79	VRC01 40mg/kg IV mo(0) + 5mg/kg SC mo(0.5 to 5.5 by 0.5)	T3	Mild
4	s2_ery_area_repgrade	Maximum Reportable Severity Grade for Erythema area (x*y) site 2	0	V	8	104-79	VRC01 40mg/kg IV mo(0) + 5mg/kg SC mo(0.5 to 5.5 by 0.5)	T3	None
4	s2_ery_dim_repgrade	Maximum Reportable Severity Grade for Erythema maxdimension (x or y) site 2	0	V	8	104-79	VRC01 40mg/kg IV mo(0) + 5mg/kg SC mo(0.5 to 5.5 by 0.5)	T3	None
4	s2_ery_repgrade	Maximum Reportable Severity Grade for Erythema Site 2	0	V	8	104-79	VRC01 40mg/kg IV mo(0) + 5mg/kg SC mo(0.5 to 5.5 by 0.5)	T3	None
4	s2_eryx_repgrade	Maximum Reportable Severity Grade for Erythema X dimension site 2	0	V	8	104-79	VRC01 40mg/kg IV mo(0) + 5mg/kg SC mo(0.5 to 5.5 by 0.5)	T3	None
4	s2_eryy_repgrade	Maximum Reportable Severity Grade for Erythema Y dimension site 2	0	V	8	104-79	VRC01 40mg/kg IV mo(0) + 5mg/kg SC mo(0.5 to 5.5 by 0.5)	T3	None
4	s2_ind_area_repgrade	Maximum Reportable Severity Grade for Induration area (x*y) site 2	0	V	8	104-79	VRC01 40mg/kg IV mo(0) + 5mg/kg SC mo(0.5 to 5.5 by 0.5)	T3	None
4	s2_ind_dim_repgrade	Maximum Reportable Severity Grade for Induration max dimension (x or y) site 2	0	V	8	104-79	VRC01 40mg/kg IV mo(0) + 5mg/kg SC mo(0.5 to 5.5 by 0.5)	T3	None
4	s2_ind_repgrade	Maximum Reportable Severity Grade for Induration site 2	0	V	8	104-79	VRC01 40mg/kg IV mo(0) + 5mg/kg SC mo(0.5 to 5.5 by 0.5)	T3	None
4	s2_indx_repgrade	Maximum Reportable Severity Grade for Induration X dimension site 2	0	V	8	104-79	VRC01 40mg/kg IV mo(0) + 5mg/kg SC mo(0.5 to 5.5 by 0.5)	T3	None
4	s2_indy_repgrade	Maximum Reportable Severity Grade for Induration Y dimension site 2	0	V	8	104-79	VRC01 40mg/kg IV mo(0) + 5mg/kg SC mo(0.5 to 5.5 by 0.5)	T3	None
4	s2_lp_repgrade	Maximum Reportable Severity Grade for Local pain site 2	0	V	8	104-79	VRC01 40mg/kg IV mo(0) + 5mg/kg SC mo(0.5 to 5.5 by 0.5)	T3	None
4	s2_lt_repgrade	Maximum Reportable Severity Grade for Local tenderness site 2	1	V	8	104-79	VRC01 40mg/kg IV mo(0) + 5mg/kg SC mo(0.5 to 5.5 by 0.5)	T3	Mild
4	s2_paintend_repgrade	Maximum Reportable Severity Grade for Local pain/tenderness site 2	1	V	8	104-79	VRC01 40mg/kg IV mo(0) + 5mg/kg SC mo(0.5 to 5.5 by 0.5)	T3	Mild
4	s3_ery_area_repgrade	Maximum Reportable Severity Grade for Erythema area (x*y) site 3	0	V	8	104-79	VRC01 40mg/kg IV mo(0) + 5mg/kg SC mo(0.5 to 5.5 by 0.5)	T3	None
4	s3_ery_dim_repgrade	Maximum Reportable Severity Grade for Erythema maxdimension (x or y) site 3	0	V	8	104-79	VRC01 40mg/kg IV mo(0) + 5mg/kg SC mo(0.5 to 5.5 by 0.5)	T3	None
4	s3_ery_repgrade	Maximum Reportable Severity Grade for Erythema Site 3	0	V	8	104-79	VRC01 40mg/kg IV mo(0) + 5mg/kg SC mo(0.5 to 5.5 by 0.5)	T3	None
4	s3_eryx_repgrade	Maximum Reportable Severity Grade for Erythema X dimension site 3	0	V	8	104-79	VRC01 40mg/kg IV mo(0) + 5mg/kg SC mo(0.5 to 5.5 by 0.5)	T3	None
4	s3_eryy_repgrade	Maximum Reportable Severity Grade for Erythema Y dimension site 3	0	V	8	104-79	VRC01 40mg/kg IV mo(0) + 5mg/kg SC mo(0.5 to 5.5 by 0.5)	T3	None
4	s3_ind_area_repgrade	Maximum Reportable Severity Grade for Induration area (x*y) site 3	0	V	8	104-79	VRC01 40mg/kg IV mo(0) + 5mg/kg SC mo(0.5 to 5.5 by 0.5)	T3	None
4	s3_ind_dim_repgrade	Maximum Reportable Severity Grade for Induration max dimension (x or y) site 3	0	V	8	104-79	VRC01 40mg/kg IV mo(0) + 5mg/kg SC mo(0.5 to 5.5 by 0.5)	T3	None
4	s3_ind_repgrade	Maximum Reportable Severity Grade for Induration site 3	0	V	8	104-79	VRC01 40mg/kg IV mo(0) + 5mg/kg SC mo(0.5 to 5.5 by 0.5)	T3	None
4	s3_indx_repgrade	Maximum Reportable Severity Grade for Induration X dimension site 3	0	V	8	104-79	VRC01 40mg/kg IV mo(0) + 5mg/kg SC mo(0.5 to 5.5 by 0.5)	T3	None
4	s3_indy_repgrade	Maximum Reportable Severity Grade for Induration Y dimension site 3	0	V	8	104-79	VRC01 40mg/kg IV mo(0) + 5mg/kg SC mo(0.5 to 5.5 by 0.5)	T3	None
4	s3_lp_repgrade	Maximum Reportable Severity Grade for Local pain site 3		V	8	104-79	VRC01 40mg/kg IV mo(0) + 5mg/kg SC mo(0.5 to 5.5 by 0.5)	T3
4	s3_lt_repgrade	Maximum Reportable Severity Grade for Local tenderness site 3		V	8	104-79	VRC01 40mg/kg IV mo(0) + 5mg/kg SC mo(0.5 to 5.5 by 0.5)	T3
4	s3_paintend_repgrade	Maximum Reportable Severity Grade for Local pain/tenderness site 3		V	8	104-79	VRC01 40mg/kg IV mo(0) + 5mg/kg SC mo(0.5 to 5.5 by 0.5)	T3
4	s4_ery_area_repgrade	Maximum Reportable Severity Grade for Erythema area (x*y) site 4	0	V	8	104-79	VRC01 40mg/kg IV mo(0) + 5mg/kg SC mo(0.5 to 5.5 by 0.5)	T3	None
4	s4_ery_dim_repgrade	Maximum Reportable Severity Grade for Erythema maxdimension (x or y) site 4	0	V	8	104-79	VRC01 40mg/kg IV mo(0) + 5mg/kg SC mo(0.5 to 5.5 by 0.5)	T3	None
4	s4_ery_repgrade	Maximum Reportable Severity Grade for Erythema Site 4	0	V	8	104-79	VRC01 40mg/kg IV mo(0) + 5mg/kg SC mo(0.5 to 5.5 by 0.5)	T3	None
4	s4_eryx_repgrade	Maximum Reportable Severity Grade for Erythema X dimension site 4	0	V	8	104-79	VRC01 40mg/kg IV mo(0) + 5mg/kg SC mo(0.5 to 5.5 by 0.5)	T3	None
4	s4_eryy_repgrade	Maximum Reportable Severity Grade for Erythema Y dimension site 4	0	V	8	104-79	VRC01 40mg/kg IV mo(0) + 5mg/kg SC mo(0.5 to 5.5 by 0.5)	T3	None
4	s4_ind_area_repgrade	Maximum Reportable Severity Grade for Induration area (x*y) site 4	0	V	8	104-79	VRC01 40mg/kg IV mo(0) + 5mg/kg SC mo(0.5 to 5.5 by 0.5)	T3	None
4	s4_ind_dim_repgrade	Maximum Reportable Severity Grade for Induration max dimension (x or y) site 4	0	V	8	104-79	VRC01 40mg/kg IV mo(0) + 5mg/kg SC mo(0.5 to 5.5 by 0.5)	T3	None
4	s4_ind_repgrade	Maximum Reportable Severity Grade for Induration site 4	0	V	8	104-79	VRC01 40mg/kg IV mo(0) + 5mg/kg SC mo(0.5 to 5.5 by 0.5)	T3	None
4	s4_indx_repgrade	Maximum Reportable Severity Grade for Induration X dimension site 4	0	V	8	104-79	VRC01 40mg/kg IV mo(0) + 5mg/kg SC mo(0.5 to 5.5 by 0.5)	T3	None
4	s4_indy_repgrade	Maximum Reportable Severity Grade for Induration Y dimension site 4	0	V	8	104-79	VRC01 40mg/kg IV mo(0) + 5mg/kg SC mo(0.5 to 5.5 by 0.5)	T3	None
4	s4_lp_repgrade	Maximum Reportable Severity Grade for Local pain site 4		V	8	104-79	VRC01 40mg/kg IV mo(0) + 5mg/kg SC mo(0.5 to 5.5 by 0.5)	T3
4	s4_lt_repgrade	Maximum Reportable Severity Grade for Local tenderness site 4		V	8	104-79	VRC01 40mg/kg IV mo(0) + 5mg/kg SC mo(0.5 to 5.5 by 0.5)	T3
4	s4_paintend_repgrade	Maximum Reportable Severity Grade for Local pain/tenderness site 4		V	8	104-79	VRC01 40mg/kg IV mo(0) + 5mg/kg SC mo(0.5 to 5.5 by 0.5)	T3
4	systemic_repgrade	Maximum Reportable Severity Grade for Maximum systemic symptom (excl. temperature)	0	V	8	104-79	VRC01 40mg/kg IV mo(0) + 5mg/kg SC mo(0.5 to 5.5 by 0.5)	T3	None
4	tempc_repgrade	Maximum Reportable Severity Grade for Temperature Celsius	0	V	8	104-79	VRC01 40mg/kg IV mo(0) + 5mg/kg SC mo(0.5 to 5.5 by 0.5)	T3	None
4	vom_repgrade	Maximum Reportable Severity Grade for Vomiting	0	V	8	104-79	VRC01 40mg/kg IV mo(0) + 5mg/kg SC mo(0.5 to 5.5 by 0.5)	T3	None
5	arth_repgrade	Maximum Reportable Severity Grade for Arthralgia	0	V	9	104-79	VRC01 40mg/kg IV mo(0) + 5mg/kg SC mo(0.5 to 5.5 by 0.5)	T3	None
5	chill_repgrade	Maximum Reportable Severity Grade for Chills	0	V	9	104-79	VRC01 40mg/kg IV mo(0) + 5mg/kg SC mo(0.5 to 5.5 by 0.5)	T3	None
5	ery_area_repgrade	Maximum Reportable Severity Grade for Erythema area (x*y)		V	9	104-79	VRC01 40mg/kg IV mo(0) + 5mg/kg SC mo(0.5 to 5.5 by 0.5)	T3	.
5	ery_dim_repgrade	Maximum Reportable Severity Grade for Erythema maxdimension (x or y)		V	9	104-79	VRC01 40mg/kg IV mo(0) + 5mg/kg SC mo(0.5 to 5.5 by 0.5)	T3	.
5	ery_repgrade	Maximum Reportable Severity Grade for Erythema	0	V	9	104-79	VRC01 40mg/kg IV mo(0) + 5mg/kg SC mo(0.5 to 5.5 by 0.5)	T3	None
5	eryind_repgrade	Maximum Reportable Severity Grade for Erythema and/or Induration	0.5	V	9	104-79	VRC01 40mg/kg IV mo(0) + 5mg/kg SC mo(0.5 to 5.5 by 0.5)	T3	> 0 to 25 cm2
5	eryx_repgrade	Maximum Reportable Severity Grade for Erythema X dimension		V	9	104-79	VRC01 40mg/kg IV mo(0) + 5mg/kg SC mo(0.5 to 5.5 by 0.5)	T3	.
5	eryy_repgrade	Maximum Reportable Severity Grade for Erythema Y dimension		V	9	104-79	VRC01 40mg/kg IV mo(0) + 5mg/kg SC mo(0.5 to 5.5 by 0.5)	T3	.
5	head_repgrade	Maximum Reportable Severity Grade for Headache	0	V	9	104-79	VRC01 40mg/kg IV mo(0) + 5mg/kg SC mo(0.5 to 5.5 by 0.5)	T3	None
5	ind_area_repgrade	Maximum Reportable Severity Grade for Induration area (x*y)		V	9	104-79	VRC01 40mg/kg IV mo(0) + 5mg/kg SC mo(0.5 to 5.5 by 0.5)	T3	.
5	ind_dim_repgrade	Maximum Reportable Severity Grade for Induration max dimension (x or y)		V	9	104-79	VRC01 40mg/kg IV mo(0) + 5mg/kg SC mo(0.5 to 5.5 by 0.5)	T3	.
5	ind_repgrade	Maximum Reportable Severity Grade for Induration	0.5	V	9	104-79	VRC01 40mg/kg IV mo(0) + 5mg/kg SC mo(0.5 to 5.5 by 0.5)	T3	> 0 to 25 cm2
5	indx_repgrade	Maximum Reportable Severity Grade for Induration X dimension		V	9	104-79	VRC01 40mg/kg IV mo(0) + 5mg/kg SC mo(0.5 to 5.5 by 0.5)	T3	.
5	indy_repgrade	Maximum Reportable Severity Grade for Induration Y dimension		V	9	104-79	VRC01 40mg/kg IV mo(0) + 5mg/kg SC mo(0.5 to 5.5 by 0.5)	T3	.
5	lp_repgrade	Maximum Reportable Severity Grade for Local pain	0	V	9	104-79	VRC01 40mg/kg IV mo(0) + 5mg/kg SC mo(0.5 to 5.5 by 0.5)	T3	None
5	lt_repgrade	Maximum Reportable Severity Grade for Local tenderness	1	V	9	104-79	VRC01 40mg/kg IV mo(0) + 5mg/kg SC mo(0.5 to 5.5 by 0.5)	T3	Mild
5	mf_repgrade	Maximum Reportable Severity Grade for Malaise/fatigue	0	V	9	104-79	VRC01 40mg/kg IV mo(0) + 5mg/kg SC mo(0.5 to 5.5 by 0.5)	T3	None
5	myal_repgrade	Maximum Reportable Severity Grade for Myalgia	0	V	9	104-79	VRC01 40mg/kg IV mo(0) + 5mg/kg SC mo(0.5 to 5.5 by 0.5)	T3	None
5	naus_repgrade	Maximum Reportable Severity Grade for Nausea	0	V	9	104-79	VRC01 40mg/kg IV mo(0) + 5mg/kg SC mo(0.5 to 5.5 by 0.5)	T3	None
5	paintend_repgrade	Maximum Reportable Severity Grade for Local pain/tenderness	1	V	9	104-79	VRC01 40mg/kg IV mo(0) + 5mg/kg SC mo(0.5 to 5.5 by 0.5)	T3	Mild
5	s1_ery_area_repgrade	Maximum Reportable Severity Grade for Erythema area (x*y) site 1	0	V	9	104-79	VRC01 40mg/kg IV mo(0) + 5mg/kg SC mo(0.5 to 5.5 by 0.5)	T3	None
5	s1_ery_dim_repgrade	Maximum Reportable Severity Grade for Erythema maxdimension (x or y) site 1	0	V	9	104-79	VRC01 40mg/kg IV mo(0) + 5mg/kg SC mo(0.5 to 5.5 by 0.5)	T3	None
5	s1_ery_repgrade	Maximum Reportable Severity Grade for Erythema Site 1	0	V	9	104-79	VRC01 40mg/kg IV mo(0) + 5mg/kg SC mo(0.5 to 5.5 by 0.5)	T3	None
5	s1_eryx_repgrade	Maximum Reportable Severity Grade for Erythema X dimension site 1	0	V	9	104-79	VRC01 40mg/kg IV mo(0) + 5mg/kg SC mo(0.5 to 5.5 by 0.5)	T3	None
5	s1_eryy_repgrade	Maximum Reportable Severity Grade for Erythema Y dimension site 1	0	V	9	104-79	VRC01 40mg/kg IV mo(0) + 5mg/kg SC mo(0.5 to 5.5 by 0.5)	T3	None
5	s1_ind_area_repgrade	Maximum Reportable Severity Grade for Induration area (x*y) site 1	0.5	V	9	104-79	VRC01 40mg/kg IV mo(0) + 5mg/kg SC mo(0.5 to 5.5 by 0.5)	T3	> 0 to 25 cm2
5	s1_ind_dim_repgrade	Maximum Reportable Severity Grade for Induration max dimension (x or y) site 1	0	V	9	104-79	VRC01 40mg/kg IV mo(0) + 5mg/kg SC mo(0.5 to 5.5 by 0.5)	T3	None
5	s1_ind_repgrade	Maximum Reportable Severity Grade for Induration site 1	0.5	V	9	104-79	VRC01 40mg/kg IV mo(0) + 5mg/kg SC mo(0.5 to 5.5 by 0.5)	T3	> 0 to 25 cm2
5	s1_indx_repgrade	Maximum Reportable Severity Grade for Induration X dimension site 1	0	V	9	104-79	VRC01 40mg/kg IV mo(0) + 5mg/kg SC mo(0.5 to 5.5 by 0.5)	T3	None
5	s1_indy_repgrade	Maximum Reportable Severity Grade for Induration Y dimension site 1	0	V	9	104-79	VRC01 40mg/kg IV mo(0) + 5mg/kg SC mo(0.5 to 5.5 by 0.5)	T3	None
5	s1_lp_repgrade	Maximum Reportable Severity Grade for Local pain site 1	0	V	9	104-79	VRC01 40mg/kg IV mo(0) + 5mg/kg SC mo(0.5 to 5.5 by 0.5)	T3	None
5	s1_lt_repgrade	Maximum Reportable Severity Grade for Local tenderness site 1	1	V	9	104-79	VRC01 40mg/kg IV mo(0) + 5mg/kg SC mo(0.5 to 5.5 by 0.5)	T3	Mild
5	s1_paintend_repgrade	Maximum Reportable Severity Grade for Local pain/tenderness site 1	1	V	9	104-79	VRC01 40mg/kg IV mo(0) + 5mg/kg SC mo(0.5 to 5.5 by 0.5)	T3	Mild
5	s2_ery_area_repgrade	Maximum Reportable Severity Grade for Erythema area (x*y) site 2	0	V	9	104-79	VRC01 40mg/kg IV mo(0) + 5mg/kg SC mo(0.5 to 5.5 by 0.5)	T3	None
5	s2_ery_dim_repgrade	Maximum Reportable Severity Grade for Erythema maxdimension (x or y) site 2	0	V	9	104-79	VRC01 40mg/kg IV mo(0) + 5mg/kg SC mo(0.5 to 5.5 by 0.5)	T3	None
5	s2_ery_repgrade	Maximum Reportable Severity Grade for Erythema Site 2	0	V	9	104-79	VRC01 40mg/kg IV mo(0) + 5mg/kg SC mo(0.5 to 5.5 by 0.5)	T3	None
5	s2_eryx_repgrade	Maximum Reportable Severity Grade for Erythema X dimension site 2	0	V	9	104-79	VRC01 40mg/kg IV mo(0) + 5mg/kg SC mo(0.5 to 5.5 by 0.5)	T3	None
5	s2_eryy_repgrade	Maximum Reportable Severity Grade for Erythema Y dimension site 2	0	V	9	104-79	VRC01 40mg/kg IV mo(0) + 5mg/kg SC mo(0.5 to 5.5 by 0.5)	T3	None
5	s2_ind_area_repgrade	Maximum Reportable Severity Grade for Induration area (x*y) site 2	0.5	V	9	104-79	VRC01 40mg/kg IV mo(0) + 5mg/kg SC mo(0.5 to 5.5 by 0.5)	T3	> 0 to 25 cm2
5	s2_ind_dim_repgrade	Maximum Reportable Severity Grade for Induration max dimension (x or y) site 2	0	V	9	104-79	VRC01 40mg/kg IV mo(0) + 5mg/kg SC mo(0.5 to 5.5 by 0.5)	T3	None
5	s2_ind_repgrade	Maximum Reportable Severity Grade for Induration site 2	0.5	V	9	104-79	VRC01 40mg/kg IV mo(0) + 5mg/kg SC mo(0.5 to 5.5 by 0.5)	T3	> 0 to 25 cm2
5	s2_indx_repgrade	Maximum Reportable Severity Grade for Induration X dimension site 2	0	V	9	104-79	VRC01 40mg/kg IV mo(0) + 5mg/kg SC mo(0.5 to 5.5 by 0.5)	T3	None
5	s2_indy_repgrade	Maximum Reportable Severity Grade for Induration Y dimension site 2	0	V	9	104-79	VRC01 40mg/kg IV mo(0) + 5mg/kg SC mo(0.5 to 5.5 by 0.5)	T3	None
5	s2_lp_repgrade	Maximum Reportable Severity Grade for Local pain site 2	0	V	9	104-79	VRC01 40mg/kg IV mo(0) + 5mg/kg SC mo(0.5 to 5.5 by 0.5)	T3	None
5	s2_lt_repgrade	Maximum Reportable Severity Grade for Local tenderness site 2	1	V	9	104-79	VRC01 40mg/kg IV mo(0) + 5mg/kg SC mo(0.5 to 5.5 by 0.5)	T3	Mild
5	s2_paintend_repgrade	Maximum Reportable Severity Grade for Local pain/tenderness site 2	1	V	9	104-79	VRC01 40mg/kg IV mo(0) + 5mg/kg SC mo(0.5 to 5.5 by 0.5)	T3	Mild
5	s3_ery_area_repgrade	Maximum Reportable Severity Grade for Erythema area (x*y) site 3	0	V	9	104-79	VRC01 40mg/kg IV mo(0) + 5mg/kg SC mo(0.5 to 5.5 by 0.5)	T3	None
5	s3_ery_dim_repgrade	Maximum Reportable Severity Grade for Erythema maxdimension (x or y) site 3	0	V	9	104-79	VRC01 40mg/kg IV mo(0) + 5mg/kg SC mo(0.5 to 5.5 by 0.5)	T3	None
5	s3_ery_repgrade	Maximum Reportable Severity Grade for Erythema Site 3	0	V	9	104-79	VRC01 40mg/kg IV mo(0) + 5mg/kg SC mo(0.5 to 5.5 by 0.5)	T3	None
5	s3_eryx_repgrade	Maximum Reportable Severity Grade for Erythema X dimension site 3	0	V	9	104-79	VRC01 40mg/kg IV mo(0) + 5mg/kg SC mo(0.5 to 5.5 by 0.5)	T3	None
5	s3_eryy_repgrade	Maximum Reportable Severity Grade for Erythema Y dimension site 3	0	V	9	104-79	VRC01 40mg/kg IV mo(0) + 5mg/kg SC mo(0.5 to 5.5 by 0.5)	T3	None
5	s3_ind_area_repgrade	Maximum Reportable Severity Grade for Induration area (x*y) site 3	0	V	9	104-79	VRC01 40mg/kg IV mo(0) + 5mg/kg SC mo(0.5 to 5.5 by 0.5)	T3	None
5	s3_ind_dim_repgrade	Maximum Reportable Severity Grade for Induration max dimension (x or y) site 3	0	V	9	104-79	VRC01 40mg/kg IV mo(0) + 5mg/kg SC mo(0.5 to 5.5 by 0.5)	T3	None
5	s3_ind_repgrade	Maximum Reportable Severity Grade for Induration site 3	0	V	9	104-79	VRC01 40mg/kg IV mo(0) + 5mg/kg SC mo(0.5 to 5.5 by 0.5)	T3	None
5	s3_indx_repgrade	Maximum Reportable Severity Grade for Induration X dimension site 3	0	V	9	104-79	VRC01 40mg/kg IV mo(0) + 5mg/kg SC mo(0.5 to 5.5 by 0.5)	T3	None
5	s3_indy_repgrade	Maximum Reportable Severity Grade for Induration Y dimension site 3	0	V	9	104-79	VRC01 40mg/kg IV mo(0) + 5mg/kg SC mo(0.5 to 5.5 by 0.5)	T3	None
5	s3_lp_repgrade	Maximum Reportable Severity Grade for Local pain site 3		V	9	104-79	VRC01 40mg/kg IV mo(0) + 5mg/kg SC mo(0.5 to 5.5 by 0.5)	T3
5	s3_lt_repgrade	Maximum Reportable Severity Grade for Local tenderness site 3		V	9	104-79	VRC01 40mg/kg IV mo(0) + 5mg/kg SC mo(0.5 to 5.5 by 0.5)	T3
5	s3_paintend_repgrade	Maximum Reportable Severity Grade for Local pain/tenderness site 3		V	9	104-79	VRC01 40mg/kg IV mo(0) + 5mg/kg SC mo(0.5 to 5.5 by 0.5)	T3
5	s4_ery_area_repgrade	Maximum Reportable Severity Grade for Erythema area (x*y) site 4	0	V	9	104-79	VRC01 40mg/kg IV mo(0) + 5mg/kg SC mo(0.5 to 5.5 by 0.5)	T3	None
5	s4_ery_dim_repgrade	Maximum Reportable Severity Grade for Erythema maxdimension (x or y) site 4	0	V	9	104-79	VRC01 40mg/kg IV mo(0) + 5mg/kg SC mo(0.5 to 5.5 by 0.5)	T3	None
5	s4_ery_repgrade	Maximum Reportable Severity Grade for Erythema Site 4	0	V	9	104-79	VRC01 40mg/kg IV mo(0) + 5mg/kg SC mo(0.5 to 5.5 by 0.5)	T3	None
5	s4_eryx_repgrade	Maximum Reportable Severity Grade for Erythema X dimension site 4	0	V	9	104-79	VRC01 40mg/kg IV mo(0) + 5mg/kg SC mo(0.5 to 5.5 by 0.5)	T3	None
5	s4_eryy_repgrade	Maximum Reportable Severity Grade for Erythema Y dimension site 4	0	V	9	104-79	VRC01 40mg/kg IV mo(0) + 5mg/kg SC mo(0.5 to 5.5 by 0.5)	T3	None
5	s4_ind_area_repgrade	Maximum Reportable Severity Grade for Induration area (x*y) site 4	0	V	9	104-79	VRC01 40mg/kg IV mo(0) + 5mg/kg SC mo(0.5 to 5.5 by 0.5)	T3	None
5	s4_ind_dim_repgrade	Maximum Reportable Severity Grade for Induration max dimension (x or y) site 4	0	V	9	104-79	VRC01 40mg/kg IV mo(0) + 5mg/kg SC mo(0.5 to 5.5 by 0.5)	T3	None
5	s4_ind_repgrade	Maximum Reportable Severity Grade for Induration site 4	0	V	9	104-79	VRC01 40mg/kg IV mo(0) + 5mg/kg SC mo(0.5 to 5.5 by 0.5)	T3	None
5	s4_indx_repgrade	Maximum Reportable Severity Grade for Induration X dimension site 4	0	V	9	104-79	VRC01 40mg/kg IV mo(0) + 5mg/kg SC mo(0.5 to 5.5 by 0.5)	T3	None
5	s4_indy_repgrade	Maximum Reportable Severity Grade for Induration Y dimension site 4	0	V	9	104-79	VRC01 40mg/kg IV mo(0) + 5mg/kg SC mo(0.5 to 5.5 by 0.5)	T3	None
5	s4_lp_repgrade	Maximum Reportable Severity Grade for Local pain site 4		V	9	104-79	VRC01 40mg/kg IV mo(0) + 5mg/kg SC mo(0.5 to 5.5 by 0.5)	T3
5	s4_lt_repgrade	Maximum Reportable Severity Grade for Local tenderness site 4		V	9	104-79	VRC01 40mg/kg IV mo(0) + 5mg/kg SC mo(0.5 to 5.5 by 0.5)	T3
5	s4_paintend_repgrade	Maximum Reportable Severity Grade for Local pain/tenderness site 4		V	9	104-79	VRC01 40mg/kg IV mo(0) + 5mg/kg SC mo(0.5 to 5.5 by 0.5)	T3
5	systemic_repgrade	Maximum Reportable Severity Grade for Maximum systemic symptom (excl. temperature)	0	V	9	104-79	VRC01 40mg/kg IV mo(0) + 5mg/kg SC mo(0.5 to 5.5 by 0.5)	T3	None
5	tempc_repgrade	Maximum Reportable Severity Grade for Temperature Celsius	0	V	9	104-79	VRC01 40mg/kg IV mo(0) + 5mg/kg SC mo(0.5 to 5.5 by 0.5)	T3	None
5	vom_repgrade	Maximum Reportable Severity Grade for Vomiting	0	V	9	104-79	VRC01 40mg/kg IV mo(0) + 5mg/kg SC mo(0.5 to 5.5 by 0.5)	T3	None
6	arth_repgrade	Maximum Reportable Severity Grade for Arthralgia	0	V	11	104-79	VRC01 40mg/kg IV mo(0) + 5mg/kg SC mo(0.5 to 5.5 by 0.5)	T3	None
6	chill_repgrade	Maximum Reportable Severity Grade for Chills	0	V	11	104-79	VRC01 40mg/kg IV mo(0) + 5mg/kg SC mo(0.5 to 5.5 by 0.5)	T3	None
6	ery_area_repgrade	Maximum Reportable Severity Grade for Erythema area (x*y)		V	11	104-79	VRC01 40mg/kg IV mo(0) + 5mg/kg SC mo(0.5 to 5.5 by 0.5)	T3	.
6	ery_dim_repgrade	Maximum Reportable Severity Grade for Erythema maxdimension (x or y)		V	11	104-79	VRC01 40mg/kg IV mo(0) + 5mg/kg SC mo(0.5 to 5.5 by 0.5)	T3	.
6	ery_repgrade	Maximum Reportable Severity Grade for Erythema	0	V	11	104-79	VRC01 40mg/kg IV mo(0) + 5mg/kg SC mo(0.5 to 5.5 by 0.5)	T3	None
6	eryind_repgrade	Maximum Reportable Severity Grade for Erythema and/or Induration	0	V	11	104-79	VRC01 40mg/kg IV mo(0) + 5mg/kg SC mo(0.5 to 5.5 by 0.5)	T3	None
6	eryx_repgrade	Maximum Reportable Severity Grade for Erythema X dimension		V	11	104-79	VRC01 40mg/kg IV mo(0) + 5mg/kg SC mo(0.5 to 5.5 by 0.5)	T3	.
6	eryy_repgrade	Maximum Reportable Severity Grade for Erythema Y dimension		V	11	104-79	VRC01 40mg/kg IV mo(0) + 5mg/kg SC mo(0.5 to 5.5 by 0.5)	T3	.
6	head_repgrade	Maximum Reportable Severity Grade for Headache	0	V	11	104-79	VRC01 40mg/kg IV mo(0) + 5mg/kg SC mo(0.5 to 5.5 by 0.5)	T3	None
6	ind_area_repgrade	Maximum Reportable Severity Grade for Induration area (x*y)		V	11	104-79	VRC01 40mg/kg IV mo(0) + 5mg/kg SC mo(0.5 to 5.5 by 0.5)	T3	.
6	ind_dim_repgrade	Maximum Reportable Severity Grade for Induration max dimension (x or y)		V	11	104-79	VRC01 40mg/kg IV mo(0) + 5mg/kg SC mo(0.5 to 5.5 by 0.5)	T3	.
6	ind_repgrade	Maximum Reportable Severity Grade for Induration	0	V	11	104-79	VRC01 40mg/kg IV mo(0) + 5mg/kg SC mo(0.5 to 5.5 by 0.5)	T3	None
6	indx_repgrade	Maximum Reportable Severity Grade for Induration X dimension		V	11	104-79	VRC01 40mg/kg IV mo(0) + 5mg/kg SC mo(0.5 to 5.5 by 0.5)	T3	.
6	indy_repgrade	Maximum Reportable Severity Grade for Induration Y dimension		V	11	104-79	VRC01 40mg/kg IV mo(0) + 5mg/kg SC mo(0.5 to 5.5 by 0.5)	T3	.
6	lp_repgrade	Maximum Reportable Severity Grade for Local pain	0	V	11	104-79	VRC01 40mg/kg IV mo(0) + 5mg/kg SC mo(0.5 to 5.5 by 0.5)	T3	None
6	lt_repgrade	Maximum Reportable Severity Grade for Local tenderness	1	V	11	104-79	VRC01 40mg/kg IV mo(0) + 5mg/kg SC mo(0.5 to 5.5 by 0.5)	T3	Mild
6	mf_repgrade	Maximum Reportable Severity Grade for Malaise/fatigue	0	V	11	104-79	VRC01 40mg/kg IV mo(0) + 5mg/kg SC mo(0.5 to 5.5 by 0.5)	T3	None
6	myal_repgrade	Maximum Reportable Severity Grade for Myalgia	0	V	11	104-79	VRC01 40mg/kg IV mo(0) + 5mg/kg SC mo(0.5 to 5.5 by 0.5)	T3	None
6	naus_repgrade	Maximum Reportable Severity Grade for Nausea	0	V	11	104-79	VRC01 40mg/kg IV mo(0) + 5mg/kg SC mo(0.5 to 5.5 by 0.5)	T3	None
6	paintend_repgrade	Maximum Reportable Severity Grade for Local pain/tenderness	1	V	11	104-79	VRC01 40mg/kg IV mo(0) + 5mg/kg SC mo(0.5 to 5.5 by 0.5)	T3	Mild
6	s1_ery_area_repgrade	Maximum Reportable Severity Grade for Erythema area (x*y) site 1	0	V	11	104-79	VRC01 40mg/kg IV mo(0) + 5mg/kg SC mo(0.5 to 5.5 by 0.5)	T3	None
6	s1_ery_dim_repgrade	Maximum Reportable Severity Grade for Erythema maxdimension (x or y) site 1	0	V	11	104-79	VRC01 40mg/kg IV mo(0) + 5mg/kg SC mo(0.5 to 5.5 by 0.5)	T3	None
6	s1_ery_repgrade	Maximum Reportable Severity Grade for Erythema Site 1	0	V	11	104-79	VRC01 40mg/kg IV mo(0) + 5mg/kg SC mo(0.5 to 5.5 by 0.5)	T3	None
6	s1_eryx_repgrade	Maximum Reportable Severity Grade for Erythema X dimension site 1	0	V	11	104-79	VRC01 40mg/kg IV mo(0) + 5mg/kg SC mo(0.5 to 5.5 by 0.5)	T3	None
6	s1_eryy_repgrade	Maximum Reportable Severity Grade for Erythema Y dimension site 1	0	V	11	104-79	VRC01 40mg/kg IV mo(0) + 5mg/kg SC mo(0.5 to 5.5 by 0.5)	T3	None
6	s1_ind_area_repgrade	Maximum Reportable Severity Grade for Induration area (x*y) site 1	0	V	11	104-79	VRC01 40mg/kg IV mo(0) + 5mg/kg SC mo(0.5 to 5.5 by 0.5)	T3	None
6	s1_ind_dim_repgrade	Maximum Reportable Severity Grade for Induration max dimension (x or y) site 1	0	V	11	104-79	VRC01 40mg/kg IV mo(0) + 5mg/kg SC mo(0.5 to 5.5 by 0.5)	T3	None
6	s1_ind_repgrade	Maximum Reportable Severity Grade for Induration site 1	0	V	11	104-79	VRC01 40mg/kg IV mo(0) + 5mg/kg SC mo(0.5 to 5.5 by 0.5)	T3	None
6	s1_indx_repgrade	Maximum Reportable Severity Grade for Induration X dimension site 1	0	V	11	104-79	VRC01 40mg/kg IV mo(0) + 5mg/kg SC mo(0.5 to 5.5 by 0.5)	T3	None
6	s1_indy_repgrade	Maximum Reportable Severity Grade for Induration Y dimension site 1	0	V	11	104-79	VRC01 40mg/kg IV mo(0) + 5mg/kg SC mo(0.5 to 5.5 by 0.5)	T3	None
6	s1_lp_repgrade	Maximum Reportable Severity Grade for Local pain site 1	0	V	11	104-79	VRC01 40mg/kg IV mo(0) + 5mg/kg SC mo(0.5 to 5.5 by 0.5)	T3	None
6	s1_lt_repgrade	Maximum Reportable Severity Grade for Local tenderness site 1	1	V	11	104-79	VRC01 40mg/kg IV mo(0) + 5mg/kg SC mo(0.5 to 5.5 by 0.5)	T3	Mild
6	s1_paintend_repgrade	Maximum Reportable Severity Grade for Local pain/tenderness site 1	1	V	11	104-79	VRC01 40mg/kg IV mo(0) + 5mg/kg SC mo(0.5 to 5.5 by 0.5)	T3	Mild
6	s2_ery_area_repgrade	Maximum Reportable Severity Grade for Erythema area (x*y) site 2	0	V	11	104-79	VRC01 40mg/kg IV mo(0) + 5mg/kg SC mo(0.5 to 5.5 by 0.5)	T3	None
6	s2_ery_dim_repgrade	Maximum Reportable Severity Grade for Erythema maxdimension (x or y) site 2	0	V	11	104-79	VRC01 40mg/kg IV mo(0) + 5mg/kg SC mo(0.5 to 5.5 by 0.5)	T3	None
6	s2_ery_repgrade	Maximum Reportable Severity Grade for Erythema Site 2	0	V	11	104-79	VRC01 40mg/kg IV mo(0) + 5mg/kg SC mo(0.5 to 5.5 by 0.5)	T3	None
6	s2_eryx_repgrade	Maximum Reportable Severity Grade for Erythema X dimension site 2	0	V	11	104-79	VRC01 40mg/kg IV mo(0) + 5mg/kg SC mo(0.5 to 5.5 by 0.5)	T3	None
6	s2_eryy_repgrade	Maximum Reportable Severity Grade for Erythema Y dimension site 2	0	V	11	104-79	VRC01 40mg/kg IV mo(0) + 5mg/kg SC mo(0.5 to 5.5 by 0.5)	T3	None
6	s2_ind_area_repgrade	Maximum Reportable Severity Grade for Induration area (x*y) site 2	0	V	11	104-79	VRC01 40mg/kg IV mo(0) + 5mg/kg SC mo(0.5 to 5.5 by 0.5)	T3	None
6	s2_ind_dim_repgrade	Maximum Reportable Severity Grade for Induration max dimension (x or y) site 2	0	V	11	104-79	VRC01 40mg/kg IV mo(0) + 5mg/kg SC mo(0.5 to 5.5 by 0.5)	T3	None
6	s2_ind_repgrade	Maximum Reportable Severity Grade for Induration site 2	0	V	11	104-79	VRC01 40mg/kg IV mo(0) + 5mg/kg SC mo(0.5 to 5.5 by 0.5)	T3	None
6	s2_indx_repgrade	Maximum Reportable Severity Grade for Induration X dimension site 2	0	V	11	104-79	VRC01 40mg/kg IV mo(0) + 5mg/kg SC mo(0.5 to 5.5 by 0.5)	T3	None
6	s2_indy_repgrade	Maximum Reportable Severity Grade for Induration Y dimension site 2	0	V	11	104-79	VRC01 40mg/kg IV mo(0) + 5mg/kg SC mo(0.5 to 5.5 by 0.5)	T3	None
6	s2_lp_repgrade	Maximum Reportable Severity Grade for Local pain site 2	0	V	11	104-79	VRC01 40mg/kg IV mo(0) + 5mg/kg SC mo(0.5 to 5.5 by 0.5)	T3	None
6	s2_lt_repgrade	Maximum Reportable Severity Grade for Local tenderness site 2	1	V	11	104-79	VRC01 40mg/kg IV mo(0) + 5mg/kg SC mo(0.5 to 5.5 by 0.5)	T3	Mild
6	s2_paintend_repgrade	Maximum Reportable Severity Grade for Local pain/tenderness site 2	1	V	11	104-79	VRC01 40mg/kg IV mo(0) + 5mg/kg SC mo(0.5 to 5.5 by 0.5)	T3	Mild
6	s3_ery_area_repgrade	Maximum Reportable Severity Grade for Erythema area (x*y) site 3	0	V	11	104-79	VRC01 40mg/kg IV mo(0) + 5mg/kg SC mo(0.5 to 5.5 by 0.5)	T3	None
6	s3_ery_dim_repgrade	Maximum Reportable Severity Grade for Erythema maxdimension (x or y) site 3	0	V	11	104-79	VRC01 40mg/kg IV mo(0) + 5mg/kg SC mo(0.5 to 5.5 by 0.5)	T3	None
6	s3_ery_repgrade	Maximum Reportable Severity Grade for Erythema Site 3	0	V	11	104-79	VRC01 40mg/kg IV mo(0) + 5mg/kg SC mo(0.5 to 5.5 by 0.5)	T3	None
6	s3_eryx_repgrade	Maximum Reportable Severity Grade for Erythema X dimension site 3	0	V	11	104-79	VRC01 40mg/kg IV mo(0) + 5mg/kg SC mo(0.5 to 5.5 by 0.5)	T3	None
6	s3_eryy_repgrade	Maximum Reportable Severity Grade for Erythema Y dimension site 3	0	V	11	104-79	VRC01 40mg/kg IV mo(0) + 5mg/kg SC mo(0.5 to 5.5 by 0.5)	T3	None
6	s3_ind_area_repgrade	Maximum Reportable Severity Grade for Induration area (x*y) site 3	0	V	11	104-79	VRC01 40mg/kg IV mo(0) + 5mg/kg SC mo(0.5 to 5.5 by 0.5)	T3	None
6	s3_ind_dim_repgrade	Maximum Reportable Severity Grade for Induration max dimension (x or y) site 3	0	V	11	104-79	VRC01 40mg/kg IV mo(0) + 5mg/kg SC mo(0.5 to 5.5 by 0.5)	T3	None
6	s3_ind_repgrade	Maximum Reportable Severity Grade for Induration site 3	0	V	11	104-79	VRC01 40mg/kg IV mo(0) + 5mg/kg SC mo(0.5 to 5.5 by 0.5)	T3	None
6	s3_indx_repgrade	Maximum Reportable Severity Grade for Induration X dimension site 3	0	V	11	104-79	VRC01 40mg/kg IV mo(0) + 5mg/kg SC mo(0.5 to 5.5 by 0.5)	T3	None
6	s3_indy_repgrade	Maximum Reportable Severity Grade for Induration Y dimension site 3	0	V	11	104-79	VRC01 40mg/kg IV mo(0) + 5mg/kg SC mo(0.5 to 5.5 by 0.5)	T3	None
6	s3_lp_repgrade	Maximum Reportable Severity Grade for Local pain site 3		V	11	104-79	VRC01 40mg/kg IV mo(0) + 5mg/kg SC mo(0.5 to 5.5 by 0.5)	T3
6	s3_lt_repgrade	Maximum Reportable Severity Grade for Local tenderness site 3		V	11	104-79	VRC01 40mg/kg IV mo(0) + 5mg/kg SC mo(0.5 to 5.5 by 0.5)	T3
6	s3_paintend_repgrade	Maximum Reportable Severity Grade for Local pain/tenderness site 3		V	11	104-79	VRC01 40mg/kg IV mo(0) + 5mg/kg SC mo(0.5 to 5.5 by 0.5)	T3
6	s4_ery_area_repgrade	Maximum Reportable Severity Grade for Erythema area (x*y) site 4	0	V	11	104-79	VRC01 40mg/kg IV mo(0) + 5mg/kg SC mo(0.5 to 5.5 by 0.5)	T3	None
6	s4_ery_dim_repgrade	Maximum Reportable Severity Grade for Erythema maxdimension (x or y) site 4	0	V	11	104-79	VRC01 40mg/kg IV mo(0) + 5mg/kg SC mo(0.5 to 5.5 by 0.5)	T3	None
6	s4_ery_repgrade	Maximum Reportable Severity Grade for Erythema Site 4	0	V	11	104-79	VRC01 40mg/kg IV mo(0) + 5mg/kg SC mo(0.5 to 5.5 by 0.5)	T3	None
6	s4_eryx_repgrade	Maximum Reportable Severity Grade for Erythema X dimension site 4	0	V	11	104-79	VRC01 40mg/kg IV mo(0) + 5mg/kg SC mo(0.5 to 5.5 by 0.5)	T3	None
6	s4_eryy_repgrade	Maximum Reportable Severity Grade for Erythema Y dimension site 4	0	V	11	104-79	VRC01 40mg/kg IV mo(0) + 5mg/kg SC mo(0.5 to 5.5 by 0.5)	T3	None
6	s4_ind_area_repgrade	Maximum Reportable Severity Grade for Induration area (x*y) site 4	0	V	11	104-79	VRC01 40mg/kg IV mo(0) + 5mg/kg SC mo(0.5 to 5.5 by 0.5)	T3	None
6	s4_ind_dim_repgrade	Maximum Reportable Severity Grade for Induration max dimension (x or y) site 4	0	V	11	104-79	VRC01 40mg/kg IV mo(0) + 5mg/kg SC mo(0.5 to 5.5 by 0.5)	T3	None
6	s4_ind_repgrade	Maximum Reportable Severity Grade for Induration site 4	0	V	11	104-79	VRC01 40mg/kg IV mo(0) + 5mg/kg SC mo(0.5 to 5.5 by 0.5)	T3	None
6	s4_indx_repgrade	Maximum Reportable Severity Grade for Induration X dimension site 4	0	V	11	104-79	VRC01 40mg/kg IV mo(0) + 5mg/kg SC mo(0.5 to 5.5 by 0.5)	T3	None
6	s4_indy_repgrade	Maximum Reportable Severity Grade for Induration Y dimension site 4	0	V	11	104-79	VRC01 40mg/kg IV mo(0) + 5mg/kg SC mo(0.5 to 5.5 by 0.5)	T3	None
6	s4_lp_repgrade	Maximum Reportable Severity Grade for Local pain site 4		V	11	104-79	VRC01 40mg/kg IV mo(0) + 5mg/kg SC mo(0.5 to 5.5 by 0.5)	T3
6	s4_lt_repgrade	Maximum Reportable Severity Grade for Local tenderness site 4		V	11	104-79	VRC01 40mg/kg IV mo(0) + 5mg/kg SC mo(0.5 to 5.5 by 0.5)	T3
6	s4_paintend_repgrade	Maximum Reportable Severity Grade for Local pain/tenderness site 4		V	11	104-79	VRC01 40mg/kg IV mo(0) + 5mg/kg SC mo(0.5 to 5.5 by 0.5)	T3
6	systemic_repgrade	Maximum Reportable Severity Grade for Maximum systemic symptom (excl. temperature)	0	V	11	104-79	VRC01 40mg/kg IV mo(0) + 5mg/kg SC mo(0.5 to 5.5 by 0.5)	T3	None
6	tempc_repgrade	Maximum Reportable Severity Grade for Temperature Celsius	0	V	11	104-79	VRC01 40mg/kg IV mo(0) + 5mg/kg SC mo(0.5 to 5.5 by 0.5)	T3	None
6	vom_repgrade	Maximum Reportable Severity Grade for Vomiting	0	V	11	104-79	VRC01 40mg/kg IV mo(0) + 5mg/kg SC mo(0.5 to 5.5 by 0.5)	T3	None
8	arth_repgrade	Maximum Reportable Severity Grade for Arthralgia	0	V	13	104-79	VRC01 40mg/kg IV mo(0) + 5mg/kg SC mo(0.5 to 5.5 by 0.5)	T3	None
8	chill_repgrade	Maximum Reportable Severity Grade for Chills	0	V	13	104-79	VRC01 40mg/kg IV mo(0) + 5mg/kg SC mo(0.5 to 5.5 by 0.5)	T3	None
8	ery_area_repgrade	Maximum Reportable Severity Grade for Erythema area (x*y)		V	13	104-79	VRC01 40mg/kg IV mo(0) + 5mg/kg SC mo(0.5 to 5.5 by 0.5)	T3	.
8	ery_dim_repgrade	Maximum Reportable Severity Grade for Erythema maxdimension (x or y)		V	13	104-79	VRC01 40mg/kg IV mo(0) + 5mg/kg SC mo(0.5 to 5.5 by 0.5)	T3	.
8	ery_repgrade	Maximum Reportable Severity Grade for Erythema	0	V	13	104-79	VRC01 40mg/kg IV mo(0) + 5mg/kg SC mo(0.5 to 5.5 by 0.5)	T3	None
8	eryind_repgrade	Maximum Reportable Severity Grade for Erythema and/or Induration	0	V	13	104-79	VRC01 40mg/kg IV mo(0) + 5mg/kg SC mo(0.5 to 5.5 by 0.5)	T3	None
8	eryx_repgrade	Maximum Reportable Severity Grade for Erythema X dimension		V	13	104-79	VRC01 40mg/kg IV mo(0) + 5mg/kg SC mo(0.5 to 5.5 by 0.5)	T3	.
8	eryy_repgrade	Maximum Reportable Severity Grade for Erythema Y dimension		V	13	104-79	VRC01 40mg/kg IV mo(0) + 5mg/kg SC mo(0.5 to 5.5 by 0.5)	T3	.
8	head_repgrade	Maximum Reportable Severity Grade for Headache	0	V	13	104-79	VRC01 40mg/kg IV mo(0) + 5mg/kg SC mo(0.5 to 5.5 by 0.5)	T3	None
8	ind_area_repgrade	Maximum Reportable Severity Grade for Induration area (x*y)		V	13	104-79	VRC01 40mg/kg IV mo(0) + 5mg/kg SC mo(0.5 to 5.5 by 0.5)	T3	.
8	ind_dim_repgrade	Maximum Reportable Severity Grade for Induration max dimension (x or y)		V	13	104-79	VRC01 40mg/kg IV mo(0) + 5mg/kg SC mo(0.5 to 5.5 by 0.5)	T3	.
8	ind_repgrade	Maximum Reportable Severity Grade for Induration	0	V	13	104-79	VRC01 40mg/kg IV mo(0) + 5mg/kg SC mo(0.5 to 5.5 by 0.5)	T3	None
8	indx_repgrade	Maximum Reportable Severity Grade for Induration X dimension		V	13	104-79	VRC01 40mg/kg IV mo(0) + 5mg/kg SC mo(0.5 to 5.5 by 0.5)	T3	.
8	indy_repgrade	Maximum Reportable Severity Grade for Induration Y dimension		V	13	104-79	VRC01 40mg/kg IV mo(0) + 5mg/kg SC mo(0.5 to 5.5 by 0.5)	T3	.
8	lp_repgrade	Maximum Reportable Severity Grade for Local pain	0	V	13	104-79	VRC01 40mg/kg IV mo(0) + 5mg/kg SC mo(0.5 to 5.5 by 0.5)	T3	None
8	lt_repgrade	Maximum Reportable Severity Grade for Local tenderness	2	V	13	104-79	VRC01 40mg/kg IV mo(0) + 5mg/kg SC mo(0.5 to 5.5 by 0.5)	T3	Moderate
8	mf_repgrade	Maximum Reportable Severity Grade for Malaise/fatigue	0	V	13	104-79	VRC01 40mg/kg IV mo(0) + 5mg/kg SC mo(0.5 to 5.5 by 0.5)	T3	None
8	myal_repgrade	Maximum Reportable Severity Grade for Myalgia	0	V	13	104-79	VRC01 40mg/kg IV mo(0) + 5mg/kg SC mo(0.5 to 5.5 by 0.5)	T3	None
8	naus_repgrade	Maximum Reportable Severity Grade for Nausea	0	V	13	104-79	VRC01 40mg/kg IV mo(0) + 5mg/kg SC mo(0.5 to 5.5 by 0.5)	T3	None
8	paintend_repgrade	Maximum Reportable Severity Grade for Local pain/tenderness	2	V	13	104-79	VRC01 40mg/kg IV mo(0) + 5mg/kg SC mo(0.5 to 5.5 by 0.5)	T3	Moderate
8	s1_ery_area_repgrade	Maximum Reportable Severity Grade for Erythema area (x*y) site 1	0	V	13	104-79	VRC01 40mg/kg IV mo(0) + 5mg/kg SC mo(0.5 to 5.5 by 0.5)	T3	None
8	s1_ery_dim_repgrade	Maximum Reportable Severity Grade for Erythema maxdimension (x or y) site 1	0	V	13	104-79	VRC01 40mg/kg IV mo(0) + 5mg/kg SC mo(0.5 to 5.5 by 0.5)	T3	None
8	s1_ery_repgrade	Maximum Reportable Severity Grade for Erythema Site 1	0	V	13	104-79	VRC01 40mg/kg IV mo(0) + 5mg/kg SC mo(0.5 to 5.5 by 0.5)	T3	None
8	s1_eryx_repgrade	Maximum Reportable Severity Grade for Erythema X dimension site 1	0	V	13	104-79	VRC01 40mg/kg IV mo(0) + 5mg/kg SC mo(0.5 to 5.5 by 0.5)	T3	None
8	s1_eryy_repgrade	Maximum Reportable Severity Grade for Erythema Y dimension site 1	0	V	13	104-79	VRC01 40mg/kg IV mo(0) + 5mg/kg SC mo(0.5 to 5.5 by 0.5)	T3	None
8	s1_ind_area_repgrade	Maximum Reportable Severity Grade for Induration area (x*y) site 1	0	V	13	104-79	VRC01 40mg/kg IV mo(0) + 5mg/kg SC mo(0.5 to 5.5 by 0.5)	T3	None
8	s1_ind_dim_repgrade	Maximum Reportable Severity Grade for Induration max dimension (x or y) site 1	0	V	13	104-79	VRC01 40mg/kg IV mo(0) + 5mg/kg SC mo(0.5 to 5.5 by 0.5)	T3	None
8	s1_ind_repgrade	Maximum Reportable Severity Grade for Induration site 1	0	V	13	104-79	VRC01 40mg/kg IV mo(0) + 5mg/kg SC mo(0.5 to 5.5 by 0.5)	T3	None
8	s1_indx_repgrade	Maximum Reportable Severity Grade for Induration X dimension site 1	0	V	13	104-79	VRC01 40mg/kg IV mo(0) + 5mg/kg SC mo(0.5 to 5.5 by 0.5)	T3	None
8	s1_indy_repgrade	Maximum Reportable Severity Grade for Induration Y dimension site 1	0	V	13	104-79	VRC01 40mg/kg IV mo(0) + 5mg/kg SC mo(0.5 to 5.5 by 0.5)	T3	None
8	s1_lp_repgrade	Maximum Reportable Severity Grade for Local pain site 1	0	V	13	104-79	VRC01 40mg/kg IV mo(0) + 5mg/kg SC mo(0.5 to 5.5 by 0.5)	T3	None
8	s1_lt_repgrade	Maximum Reportable Severity Grade for Local tenderness site 1	1	V	13	104-79	VRC01 40mg/kg IV mo(0) + 5mg/kg SC mo(0.5 to 5.5 by 0.5)	T3	Mild
8	s1_paintend_repgrade	Maximum Reportable Severity Grade for Local pain/tenderness site 1	1	V	13	104-79	VRC01 40mg/kg IV mo(0) + 5mg/kg SC mo(0.5 to 5.5 by 0.5)	T3	Mild
8	s2_ery_area_repgrade	Maximum Reportable Severity Grade for Erythema area (x*y) site 2	0	V	13	104-79	VRC01 40mg/kg IV mo(0) + 5mg/kg SC mo(0.5 to 5.5 by 0.5)	T3	None
8	s2_ery_dim_repgrade	Maximum Reportable Severity Grade for Erythema maxdimension (x or y) site 2	0	V	13	104-79	VRC01 40mg/kg IV mo(0) + 5mg/kg SC mo(0.5 to 5.5 by 0.5)	T3	None
8	s2_ery_repgrade	Maximum Reportable Severity Grade for Erythema Site 2	0	V	13	104-79	VRC01 40mg/kg IV mo(0) + 5mg/kg SC mo(0.5 to 5.5 by 0.5)	T3	None
8	s2_eryx_repgrade	Maximum Reportable Severity Grade for Erythema X dimension site 2	0	V	13	104-79	VRC01 40mg/kg IV mo(0) + 5mg/kg SC mo(0.5 to 5.5 by 0.5)	T3	None
8	s2_eryy_repgrade	Maximum Reportable Severity Grade for Erythema Y dimension site 2	0	V	13	104-79	VRC01 40mg/kg IV mo(0) + 5mg/kg SC mo(0.5 to 5.5 by 0.5)	T3	None
8	s2_ind_area_repgrade	Maximum Reportable Severity Grade for Induration area (x*y) site 2	0	V	13	104-79	VRC01 40mg/kg IV mo(0) + 5mg/kg SC mo(0.5 to 5.5 by 0.5)	T3	None
8	s2_ind_dim_repgrade	Maximum Reportable Severity Grade for Induration max dimension (x or y) site 2	0	V	13	104-79	VRC01 40mg/kg IV mo(0) + 5mg/kg SC mo(0.5 to 5.5 by 0.5)	T3	None
8	s2_ind_repgrade	Maximum Reportable Severity Grade for Induration site 2	0	V	13	104-79	VRC01 40mg/kg IV mo(0) + 5mg/kg SC mo(0.5 to 5.5 by 0.5)	T3	None
8	s2_indx_repgrade	Maximum Reportable Severity Grade for Induration X dimension site 2	0	V	13	104-79	VRC01 40mg/kg IV mo(0) + 5mg/kg SC mo(0.5 to 5.5 by 0.5)	T3	None
8	s2_indy_repgrade	Maximum Reportable Severity Grade for Induration Y dimension site 2	0	V	13	104-79	VRC01 40mg/kg IV mo(0) + 5mg/kg SC mo(0.5 to 5.5 by 0.5)	T3	None
8	s2_lp_repgrade	Maximum Reportable Severity Grade for Local pain site 2	0	V	13	104-79	VRC01 40mg/kg IV mo(0) + 5mg/kg SC mo(0.5 to 5.5 by 0.5)	T3	None
8	s2_lt_repgrade	Maximum Reportable Severity Grade for Local tenderness site 2	2	V	13	104-79	VRC01 40mg/kg IV mo(0) + 5mg/kg SC mo(0.5 to 5.5 by 0.5)	T3	Moderate
8	s2_paintend_repgrade	Maximum Reportable Severity Grade for Local pain/tenderness site 2	2	V	13	104-79	VRC01 40mg/kg IV mo(0) + 5mg/kg SC mo(0.5 to 5.5 by 0.5)	T3	Moderate
8	s3_ery_area_repgrade	Maximum Reportable Severity Grade for Erythema area (x*y) site 3	0	V	13	104-79	VRC01 40mg/kg IV mo(0) + 5mg/kg SC mo(0.5 to 5.5 by 0.5)	T3	None
8	s3_ery_dim_repgrade	Maximum Reportable Severity Grade for Erythema maxdimension (x or y) site 3	0	V	13	104-79	VRC01 40mg/kg IV mo(0) + 5mg/kg SC mo(0.5 to 5.5 by 0.5)	T3	None
8	s3_ery_repgrade	Maximum Reportable Severity Grade for Erythema Site 3	0	V	13	104-79	VRC01 40mg/kg IV mo(0) + 5mg/kg SC mo(0.5 to 5.5 by 0.5)	T3	None
8	s3_eryx_repgrade	Maximum Reportable Severity Grade for Erythema X dimension site 3	0	V	13	104-79	VRC01 40mg/kg IV mo(0) + 5mg/kg SC mo(0.5 to 5.5 by 0.5)	T3	None
8	s3_eryy_repgrade	Maximum Reportable Severity Grade for Erythema Y dimension site 3	0	V	13	104-79	VRC01 40mg/kg IV mo(0) + 5mg/kg SC mo(0.5 to 5.5 by 0.5)	T3	None
8	s3_ind_area_repgrade	Maximum Reportable Severity Grade for Induration area (x*y) site 3	0	V	13	104-79	VRC01 40mg/kg IV mo(0) + 5mg/kg SC mo(0.5 to 5.5 by 0.5)	T3	None
8	s3_ind_dim_repgrade	Maximum Reportable Severity Grade for Induration max dimension (x or y) site 3	0	V	13	104-79	VRC01 40mg/kg IV mo(0) + 5mg/kg SC mo(0.5 to 5.5 by 0.5)	T3	None
8	s3_ind_repgrade	Maximum Reportable Severity Grade for Induration site 3	0	V	13	104-79	VRC01 40mg/kg IV mo(0) + 5mg/kg SC mo(0.5 to 5.5 by 0.5)	T3	None
8	s3_indx_repgrade	Maximum Reportable Severity Grade for Induration X dimension site 3	0	V	13	104-79	VRC01 40mg/kg IV mo(0) + 5mg/kg SC mo(0.5 to 5.5 by 0.5)	T3	None
8	s3_indy_repgrade	Maximum Reportable Severity Grade for Induration Y dimension site 3	0	V	13	104-79	VRC01 40mg/kg IV mo(0) + 5mg/kg SC mo(0.5 to 5.5 by 0.5)	T3	None
8	s3_lp_repgrade	Maximum Reportable Severity Grade for Local pain site 3		V	13	104-79	VRC01 40mg/kg IV mo(0) + 5mg/kg SC mo(0.5 to 5.5 by 0.5)	T3
8	s3_lt_repgrade	Maximum Reportable Severity Grade for Local tenderness site 3		V	13	104-79	VRC01 40mg/kg IV mo(0) + 5mg/kg SC mo(0.5 to 5.5 by 0.5)	T3
8	s3_paintend_repgrade	Maximum Reportable Severity Grade for Local pain/tenderness site 3		V	13	104-79	VRC01 40mg/kg IV mo(0) + 5mg/kg SC mo(0.5 to 5.5 by 0.5)	T3
8	s4_ery_area_repgrade	Maximum Reportable Severity Grade for Erythema area (x*y) site 4	0	V	13	104-79	VRC01 40mg/kg IV mo(0) + 5mg/kg SC mo(0.5 to 5.5 by 0.5)	T3	None
8	s4_ery_dim_repgrade	Maximum Reportable Severity Grade for Erythema maxdimension (x or y) site 4	0	V	13	104-79	VRC01 40mg/kg IV mo(0) + 5mg/kg SC mo(0.5 to 5.5 by 0.5)	T3	None
8	s4_ery_repgrade	Maximum Reportable Severity Grade for Erythema Site 4	0	V	13	104-79	VRC01 40mg/kg IV mo(0) + 5mg/kg SC mo(0.5 to 5.5 by 0.5)	T3	None
8	s4_eryx_repgrade	Maximum Reportable Severity Grade for Erythema X dimension site 4	0	V	13	104-79	VRC01 40mg/kg IV mo(0) + 5mg/kg SC mo(0.5 to 5.5 by 0.5)	T3	None
8	s4_eryy_repgrade	Maximum Reportable Severity Grade for Erythema Y dimension site 4	0	V	13	104-79	VRC01 40mg/kg IV mo(0) + 5mg/kg SC mo(0.5 to 5.5 by 0.5)	T3	None
8	s4_ind_area_repgrade	Maximum Reportable Severity Grade for Induration area (x*y) site 4	0	V	13	104-79	VRC01 40mg/kg IV mo(0) + 5mg/kg SC mo(0.5 to 5.5 by 0.5)	T3	None
8	s4_ind_dim_repgrade	Maximum Reportable Severity Grade for Induration max dimension (x or y) site 4	0	V	13	104-79	VRC01 40mg/kg IV mo(0) + 5mg/kg SC mo(0.5 to 5.5 by 0.5)	T3	None
8	s4_ind_repgrade	Maximum Reportable Severity Grade for Induration site 4	0	V	13	104-79	VRC01 40mg/kg IV mo(0) + 5mg/kg SC mo(0.5 to 5.5 by 0.5)	T3	None
8	s4_indx_repgrade	Maximum Reportable Severity Grade for Induration X dimension site 4	0	V	13	104-79	VRC01 40mg/kg IV mo(0) + 5mg/kg SC mo(0.5 to 5.5 by 0.5)	T3	None
8	s4_indy_repgrade	Maximum Reportable Severity Grade for Induration Y dimension site 4	0	V	13	104-79	VRC01 40mg/kg IV mo(0) + 5mg/kg SC mo(0.5 to 5.5 by 0.5)	T3	None
8	s4_lp_repgrade	Maximum Reportable Severity Grade for Local pain site 4		V	13	104-79	VRC01 40mg/kg IV mo(0) + 5mg/kg SC mo(0.5 to 5.5 by 0.5)	T3
8	s4_lt_repgrade	Maximum Reportable Severity Grade for Local tenderness site 4		V	13	104-79	VRC01 40mg/kg IV mo(0) + 5mg/kg SC mo(0.5 to 5.5 by 0.5)	T3
8	s4_paintend_repgrade	Maximum Reportable Severity Grade for Local pain/tenderness site 4		V	13	104-79	VRC01 40mg/kg IV mo(0) + 5mg/kg SC mo(0.5 to 5.5 by 0.5)	T3
8	systemic_repgrade	Maximum Reportable Severity Grade for Maximum systemic symptom (excl. temperature)	0	V	13	104-79	VRC01 40mg/kg IV mo(0) + 5mg/kg SC mo(0.5 to 5.5 by 0.5)	T3	None
8	tempc_repgrade	Maximum Reportable Severity Grade for Temperature Celsius	0	V	13	104-79	VRC01 40mg/kg IV mo(0) + 5mg/kg SC mo(0.5 to 5.5 by 0.5)	T3	None
8	vom_repgrade	Maximum Reportable Severity Grade for Vomiting	0	V	13	104-79	VRC01 40mg/kg IV mo(0) + 5mg/kg SC mo(0.5 to 5.5 by 0.5)	T3	None
9	arth_repgrade	Maximum Reportable Severity Grade for Arthralgia	0	V	14	104-79	VRC01 40mg/kg IV mo(0) + 5mg/kg SC mo(0.5 to 5.5 by 0.5)	T3	None
9	chill_repgrade	Maximum Reportable Severity Grade for Chills	0	V	14	104-79	VRC01 40mg/kg IV mo(0) + 5mg/kg SC mo(0.5 to 5.5 by 0.5)	T3	None
9	ery_area_repgrade	Maximum Reportable Severity Grade for Erythema area (x*y)		V	14	104-79	VRC01 40mg/kg IV mo(0) + 5mg/kg SC mo(0.5 to 5.5 by 0.5)	T3	.
9	ery_dim_repgrade	Maximum Reportable Severity Grade for Erythema maxdimension (x or y)		V	14	104-79	VRC01 40mg/kg IV mo(0) + 5mg/kg SC mo(0.5 to 5.5 by 0.5)	T3	.
9	ery_repgrade	Maximum Reportable Severity Grade for Erythema	0.5	V	14	104-79	VRC01 40mg/kg IV mo(0) + 5mg/kg SC mo(0.5 to 5.5 by 0.5)	T3	> 0 to 25 cm2
9	eryind_repgrade	Maximum Reportable Severity Grade for Erythema and/or Induration	0.5	V	14	104-79	VRC01 40mg/kg IV mo(0) + 5mg/kg SC mo(0.5 to 5.5 by 0.5)	T3	> 0 to 25 cm2
9	eryx_repgrade	Maximum Reportable Severity Grade for Erythema X dimension		V	14	104-79	VRC01 40mg/kg IV mo(0) + 5mg/kg SC mo(0.5 to 5.5 by 0.5)	T3	.
9	eryy_repgrade	Maximum Reportable Severity Grade for Erythema Y dimension		V	14	104-79	VRC01 40mg/kg IV mo(0) + 5mg/kg SC mo(0.5 to 5.5 by 0.5)	T3	.
9	head_repgrade	Maximum Reportable Severity Grade for Headache	0	V	14	104-79	VRC01 40mg/kg IV mo(0) + 5mg/kg SC mo(0.5 to 5.5 by 0.5)	T3	None
9	ind_area_repgrade	Maximum Reportable Severity Grade for Induration area (x*y)		V	14	104-79	VRC01 40mg/kg IV mo(0) + 5mg/kg SC mo(0.5 to 5.5 by 0.5)	T3	.
9	ind_dim_repgrade	Maximum Reportable Severity Grade for Induration max dimension (x or y)		V	14	104-79	VRC01 40mg/kg IV mo(0) + 5mg/kg SC mo(0.5 to 5.5 by 0.5)	T3	.
9	ind_repgrade	Maximum Reportable Severity Grade for Induration	0.5	V	14	104-79	VRC01 40mg/kg IV mo(0) + 5mg/kg SC mo(0.5 to 5.5 by 0.5)	T3	> 0 to 25 cm2
9	indx_repgrade	Maximum Reportable Severity Grade for Induration X dimension		V	14	104-79	VRC01 40mg/kg IV mo(0) + 5mg/kg SC mo(0.5 to 5.5 by 0.5)	T3	.
9	indy_repgrade	Maximum Reportable Severity Grade for Induration Y dimension		V	14	104-79	VRC01 40mg/kg IV mo(0) + 5mg/kg SC mo(0.5 to 5.5 by 0.5)	T3	.
9	lp_repgrade	Maximum Reportable Severity Grade for Local pain	0	V	14	104-79	VRC01 40mg/kg IV mo(0) + 5mg/kg SC mo(0.5 to 5.5 by 0.5)	T3	None
9	lt_repgrade	Maximum Reportable Severity Grade for Local tenderness	1	V	14	104-79	VRC01 40mg/kg IV mo(0) + 5mg/kg SC mo(0.5 to 5.5 by 0.5)	T3	Mild
9	mf_repgrade	Maximum Reportable Severity Grade for Malaise/fatigue	0	V	14	104-79	VRC01 40mg/kg IV mo(0) + 5mg/kg SC mo(0.5 to 5.5 by 0.5)	T3	None
9	myal_repgrade	Maximum Reportable Severity Grade for Myalgia	0	V	14	104-79	VRC01 40mg/kg IV mo(0) + 5mg/kg SC mo(0.5 to 5.5 by 0.5)	T3	None
9	naus_repgrade	Maximum Reportable Severity Grade for Nausea	0	V	14	104-79	VRC01 40mg/kg IV mo(0) + 5mg/kg SC mo(0.5 to 5.5 by 0.5)	T3	None
9	paintend_repgrade	Maximum Reportable Severity Grade for Local pain/tenderness	1	V	14	104-79	VRC01 40mg/kg IV mo(0) + 5mg/kg SC mo(0.5 to 5.5 by 0.5)	T3	Mild
9	s1_ery_area_repgrade	Maximum Reportable Severity Grade for Erythema area (x*y) site 1	0.5	V	14	104-79	VRC01 40mg/kg IV mo(0) + 5mg/kg SC mo(0.5 to 5.5 by 0.5)	T3	> 0 to 25 cm2
9	s1_ery_dim_repgrade	Maximum Reportable Severity Grade for Erythema maxdimension (x or y) site 1	0	V	14	104-79	VRC01 40mg/kg IV mo(0) + 5mg/kg SC mo(0.5 to 5.5 by 0.5)	T3	None
9	s1_ery_repgrade	Maximum Reportable Severity Grade for Erythema Site 1	0.5	V	14	104-79	VRC01 40mg/kg IV mo(0) + 5mg/kg SC mo(0.5 to 5.5 by 0.5)	T3	> 0 to 25 cm2
9	s1_eryx_repgrade	Maximum Reportable Severity Grade for Erythema X dimension site 1	0	V	14	104-79	VRC01 40mg/kg IV mo(0) + 5mg/kg SC mo(0.5 to 5.5 by 0.5)	T3	None
9	s1_eryy_repgrade	Maximum Reportable Severity Grade for Erythema Y dimension site 1	0	V	14	104-79	VRC01 40mg/kg IV mo(0) + 5mg/kg SC mo(0.5 to 5.5 by 0.5)	T3	None
9	s1_ind_area_repgrade	Maximum Reportable Severity Grade for Induration area (x*y) site 1	0.5	V	14	104-79	VRC01 40mg/kg IV mo(0) + 5mg/kg SC mo(0.5 to 5.5 by 0.5)	T3	> 0 to 25 cm2
9	s1_ind_dim_repgrade	Maximum Reportable Severity Grade for Induration max dimension (x or y) site 1	0	V	14	104-79	VRC01 40mg/kg IV mo(0) + 5mg/kg SC mo(0.5 to 5.5 by 0.5)	T3	None
9	s1_ind_repgrade	Maximum Reportable Severity Grade for Induration site 1	0.5	V	14	104-79	VRC01 40mg/kg IV mo(0) + 5mg/kg SC mo(0.5 to 5.5 by 0.5)	T3	> 0 to 25 cm2
9	s1_indx_repgrade	Maximum Reportable Severity Grade for Induration X dimension site 1	0	V	14	104-79	VRC01 40mg/kg IV mo(0) + 5mg/kg SC mo(0.5 to 5.5 by 0.5)	T3	None
9	s1_indy_repgrade	Maximum Reportable Severity Grade for Induration Y dimension site 1	0	V	14	104-79	VRC01 40mg/kg IV mo(0) + 5mg/kg SC mo(0.5 to 5.5 by 0.5)	T3	None
9	s1_lp_repgrade	Maximum Reportable Severity Grade for Local pain site 1	0	V	14	104-79	VRC01 40mg/kg IV mo(0) + 5mg/kg SC mo(0.5 to 5.5 by 0.5)	T3	None
9	s1_lt_repgrade	Maximum Reportable Severity Grade for Local tenderness site 1	1	V	14	104-79	VRC01 40mg/kg IV mo(0) + 5mg/kg SC mo(0.5 to 5.5 by 0.5)	T3	Mild
9	s1_paintend_repgrade	Maximum Reportable Severity Grade for Local pain/tenderness site 1	1	V	14	104-79	VRC01 40mg/kg IV mo(0) + 5mg/kg SC mo(0.5 to 5.5 by 0.5)	T3	Mild
9	s2_ery_area_repgrade	Maximum Reportable Severity Grade for Erythema area (x*y) site 2	0.5	V	14	104-79	VRC01 40mg/kg IV mo(0) + 5mg/kg SC mo(0.5 to 5.5 by 0.5)	T3	> 0 to 25 cm2
9	s2_ery_dim_repgrade	Maximum Reportable Severity Grade for Erythema maxdimension (x or y) site 2	0	V	14	104-79	VRC01 40mg/kg IV mo(0) + 5mg/kg SC mo(0.5 to 5.5 by 0.5)	T3	None
9	s2_ery_repgrade	Maximum Reportable Severity Grade for Erythema Site 2	0.5	V	14	104-79	VRC01 40mg/kg IV mo(0) + 5mg/kg SC mo(0.5 to 5.5 by 0.5)	T3	> 0 to 25 cm2
9	s2_eryx_repgrade	Maximum Reportable Severity Grade for Erythema X dimension site 2	0	V	14	104-79	VRC01 40mg/kg IV mo(0) + 5mg/kg SC mo(0.5 to 5.5 by 0.5)	T3	None
9	s2_eryy_repgrade	Maximum Reportable Severity Grade for Erythema Y dimension site 2	0	V	14	104-79	VRC01 40mg/kg IV mo(0) + 5mg/kg SC mo(0.5 to 5.5 by 0.5)	T3	None
9	s2_ind_area_repgrade	Maximum Reportable Severity Grade for Induration area (x*y) site 2	0.5	V	14	104-79	VRC01 40mg/kg IV mo(0) + 5mg/kg SC mo(0.5 to 5.5 by 0.5)	T3	> 0 to 25 cm2
9	s2_ind_dim_repgrade	Maximum Reportable Severity Grade for Induration max dimension (x or y) site 2	0	V	14	104-79	VRC01 40mg/kg IV mo(0) + 5mg/kg SC mo(0.5 to 5.5 by 0.5)	T3	None
9	s2_ind_repgrade	Maximum Reportable Severity Grade for Induration site 2	0.5	V	14	104-79	VRC01 40mg/kg IV mo(0) + 5mg/kg SC mo(0.5 to 5.5 by 0.5)	T3	> 0 to 25 cm2
9	s2_indx_repgrade	Maximum Reportable Severity Grade for Induration X dimension site 2	0	V	14	104-79	VRC01 40mg/kg IV mo(0) + 5mg/kg SC mo(0.5 to 5.5 by 0.5)	T3	None
9	s2_indy_repgrade	Maximum Reportable Severity Grade for Induration Y dimension site 2	0	V	14	104-79	VRC01 40mg/kg IV mo(0) + 5mg/kg SC mo(0.5 to 5.5 by 0.5)	T3	None
9	s2_lp_repgrade	Maximum Reportable Severity Grade for Local pain site 2	0	V	14	104-79	VRC01 40mg/kg IV mo(0) + 5mg/kg SC mo(0.5 to 5.5 by 0.5)	T3	None
9	s2_lt_repgrade	Maximum Reportable Severity Grade for Local tenderness site 2	1	V	14	104-79	VRC01 40mg/kg IV mo(0) + 5mg/kg SC mo(0.5 to 5.5 by 0.5)	T3	Mild
9	s2_paintend_repgrade	Maximum Reportable Severity Grade for Local pain/tenderness site 2	1	V	14	104-79	VRC01 40mg/kg IV mo(0) + 5mg/kg SC mo(0.5 to 5.5 by 0.5)	T3	Mild
9	s3_ery_area_repgrade	Maximum Reportable Severity Grade for Erythema area (x*y) site 3	0	V	14	104-79	VRC01 40mg/kg IV mo(0) + 5mg/kg SC mo(0.5 to 5.5 by 0.5)	T3	None
9	s3_ery_dim_repgrade	Maximum Reportable Severity Grade for Erythema maxdimension (x or y) site 3	0	V	14	104-79	VRC01 40mg/kg IV mo(0) + 5mg/kg SC mo(0.5 to 5.5 by 0.5)	T3	None
9	s3_ery_repgrade	Maximum Reportable Severity Grade for Erythema Site 3	0	V	14	104-79	VRC01 40mg/kg IV mo(0) + 5mg/kg SC mo(0.5 to 5.5 by 0.5)	T3	None
9	s3_eryx_repgrade	Maximum Reportable Severity Grade for Erythema X dimension site 3	0	V	14	104-79	VRC01 40mg/kg IV mo(0) + 5mg/kg SC mo(0.5 to 5.5 by 0.5)	T3	None
9	s3_eryy_repgrade	Maximum Reportable Severity Grade for Erythema Y dimension site 3	0	V	14	104-79	VRC01 40mg/kg IV mo(0) + 5mg/kg SC mo(0.5 to 5.5 by 0.5)	T3	None
9	s3_ind_area_repgrade	Maximum Reportable Severity Grade for Induration area (x*y) site 3	0	V	14	104-79	VRC01 40mg/kg IV mo(0) + 5mg/kg SC mo(0.5 to 5.5 by 0.5)	T3	None
9	s3_ind_dim_repgrade	Maximum Reportable Severity Grade for Induration max dimension (x or y) site 3	0	V	14	104-79	VRC01 40mg/kg IV mo(0) + 5mg/kg SC mo(0.5 to 5.5 by 0.5)	T3	None
9	s3_ind_repgrade	Maximum Reportable Severity Grade for Induration site 3	0	V	14	104-79	VRC01 40mg/kg IV mo(0) + 5mg/kg SC mo(0.5 to 5.5 by 0.5)	T3	None
9	s3_indx_repgrade	Maximum Reportable Severity Grade for Induration X dimension site 3	0	V	14	104-79	VRC01 40mg/kg IV mo(0) + 5mg/kg SC mo(0.5 to 5.5 by 0.5)	T3	None
9	s3_indy_repgrade	Maximum Reportable Severity Grade for Induration Y dimension site 3	0	V	14	104-79	VRC01 40mg/kg IV mo(0) + 5mg/kg SC mo(0.5 to 5.5 by 0.5)	T3	None
9	s3_lp_repgrade	Maximum Reportable Severity Grade for Local pain site 3		V	14	104-79	VRC01 40mg/kg IV mo(0) + 5mg/kg SC mo(0.5 to 5.5 by 0.5)	T3
9	s3_lt_repgrade	Maximum Reportable Severity Grade for Local tenderness site 3		V	14	104-79	VRC01 40mg/kg IV mo(0) + 5mg/kg SC mo(0.5 to 5.5 by 0.5)	T3
9	s3_paintend_repgrade	Maximum Reportable Severity Grade for Local pain/tenderness site 3		V	14	104-79	VRC01 40mg/kg IV mo(0) + 5mg/kg SC mo(0.5 to 5.5 by 0.5)	T3
9	s4_ery_area_repgrade	Maximum Reportable Severity Grade for Erythema area (x*y) site 4	0	V	14	104-79	VRC01 40mg/kg IV mo(0) + 5mg/kg SC mo(0.5 to 5.5 by 0.5)	T3	None
9	s4_ery_dim_repgrade	Maximum Reportable Severity Grade for Erythema maxdimension (x or y) site 4	0	V	14	104-79	VRC01 40mg/kg IV mo(0) + 5mg/kg SC mo(0.5 to 5.5 by 0.5)	T3	None
9	s4_ery_repgrade	Maximum Reportable Severity Grade for Erythema Site 4	0	V	14	104-79	VRC01 40mg/kg IV mo(0) + 5mg/kg SC mo(0.5 to 5.5 by 0.5)	T3	None
9	s4_eryx_repgrade	Maximum Reportable Severity Grade for Erythema X dimension site 4	0	V	14	104-79	VRC01 40mg/kg IV mo(0) + 5mg/kg SC mo(0.5 to 5.5 by 0.5)	T3	None
9	s4_eryy_repgrade	Maximum Reportable Severity Grade for Erythema Y dimension site 4	0	V	14	104-79	VRC01 40mg/kg IV mo(0) + 5mg/kg SC mo(0.5 to 5.5 by 0.5)	T3	None
9	s4_ind_area_repgrade	Maximum Reportable Severity Grade for Induration area (x*y) site 4	0	V	14	104-79	VRC01 40mg/kg IV mo(0) + 5mg/kg SC mo(0.5 to 5.5 by 0.5)	T3	None
9	s4_ind_dim_repgrade	Maximum Reportable Severity Grade for Induration max dimension (x or y) site 4	0	V	14	104-79	VRC01 40mg/kg IV mo(0) + 5mg/kg SC mo(0.5 to 5.5 by 0.5)	T3	None
9	s4_ind_repgrade	Maximum Reportable Severity Grade for Induration site 4	0	V	14	104-79	VRC01 40mg/kg IV mo(0) + 5mg/kg SC mo(0.5 to 5.5 by 0.5)	T3	None
9	s4_indx_repgrade	Maximum Reportable Severity Grade for Induration X dimension site 4	0	V	14	104-79	VRC01 40mg/kg IV mo(0) + 5mg/kg SC mo(0.5 to 5.5 by 0.5)	T3	None
9	s4_indy_repgrade	Maximum Reportable Severity Grade for Induration Y dimension site 4	0	V	14	104-79	VRC01 40mg/kg IV mo(0) + 5mg/kg SC mo(0.5 to 5.5 by 0.5)	T3	None
9	s4_lp_repgrade	Maximum Reportable Severity Grade for Local pain site 4		V	14	104-79	VRC01 40mg/kg IV mo(0) + 5mg/kg SC mo(0.5 to 5.5 by 0.5)	T3
9	s4_lt_repgrade	Maximum Reportable Severity Grade for Local tenderness site 4		V	14	104-79	VRC01 40mg/kg IV mo(0) + 5mg/kg SC mo(0.5 to 5.5 by 0.5)	T3
9	s4_paintend_repgrade	Maximum Reportable Severity Grade for Local pain/tenderness site 4		V	14	104-79	VRC01 40mg/kg IV mo(0) + 5mg/kg SC mo(0.5 to 5.5 by 0.5)	T3
9	systemic_repgrade	Maximum Reportable Severity Grade for Maximum systemic symptom (excl. temperature)	0	V	14	104-79	VRC01 40mg/kg IV mo(0) + 5mg/kg SC mo(0.5 to 5.5 by 0.5)	T3	None
9	tempc_repgrade	Maximum Reportable Severity Grade for Temperature Celsius	0	V	14	104-79	VRC01 40mg/kg IV mo(0) + 5mg/kg SC mo(0.5 to 5.5 by 0.5)	T3	None
9	vom_repgrade	Maximum Reportable Severity Grade for Vomiting	0	V	14	104-79	VRC01 40mg/kg IV mo(0) + 5mg/kg SC mo(0.5 to 5.5 by 0.5)	T3	None
10	arth_repgrade	Maximum Reportable Severity Grade for Arthralgia	0	V	15	104-79	VRC01 40mg/kg IV mo(0) + 5mg/kg SC mo(0.5 to 5.5 by 0.5)	T3	None
10	chill_repgrade	Maximum Reportable Severity Grade for Chills	0	V	15	104-79	VRC01 40mg/kg IV mo(0) + 5mg/kg SC mo(0.5 to 5.5 by 0.5)	T3	None
10	ery_area_repgrade	Maximum Reportable Severity Grade for Erythema area (x*y)		V	15	104-79	VRC01 40mg/kg IV mo(0) + 5mg/kg SC mo(0.5 to 5.5 by 0.5)	T3	.
10	ery_dim_repgrade	Maximum Reportable Severity Grade for Erythema maxdimension (x or y)		V	15	104-79	VRC01 40mg/kg IV mo(0) + 5mg/kg SC mo(0.5 to 5.5 by 0.5)	T3	.
10	ery_repgrade	Maximum Reportable Severity Grade for Erythema	0	V	15	104-79	VRC01 40mg/kg IV mo(0) + 5mg/kg SC mo(0.5 to 5.5 by 0.5)	T3	None
10	eryind_repgrade	Maximum Reportable Severity Grade for Erythema and/or Induration	0.5	V	15	104-79	VRC01 40mg/kg IV mo(0) + 5mg/kg SC mo(0.5 to 5.5 by 0.5)	T3	> 0 to 25 cm2
10	eryx_repgrade	Maximum Reportable Severity Grade for Erythema X dimension		V	15	104-79	VRC01 40mg/kg IV mo(0) + 5mg/kg SC mo(0.5 to 5.5 by 0.5)	T3	.
10	eryy_repgrade	Maximum Reportable Severity Grade for Erythema Y dimension		V	15	104-79	VRC01 40mg/kg IV mo(0) + 5mg/kg SC mo(0.5 to 5.5 by 0.5)	T3	.
10	head_repgrade	Maximum Reportable Severity Grade for Headache	0	V	15	104-79	VRC01 40mg/kg IV mo(0) + 5mg/kg SC mo(0.5 to 5.5 by 0.5)	T3	None
10	ind_area_repgrade	Maximum Reportable Severity Grade for Induration area (x*y)		V	15	104-79	VRC01 40mg/kg IV mo(0) + 5mg/kg SC mo(0.5 to 5.5 by 0.5)	T3	.
10	ind_dim_repgrade	Maximum Reportable Severity Grade for Induration max dimension (x or y)		V	15	104-79	VRC01 40mg/kg IV mo(0) + 5mg/kg SC mo(0.5 to 5.5 by 0.5)	T3	.
10	ind_repgrade	Maximum Reportable Severity Grade for Induration	0.5	V	15	104-79	VRC01 40mg/kg IV mo(0) + 5mg/kg SC mo(0.5 to 5.5 by 0.5)	T3	> 0 to 25 cm2
10	indx_repgrade	Maximum Reportable Severity Grade for Induration X dimension		V	15	104-79	VRC01 40mg/kg IV mo(0) + 5mg/kg SC mo(0.5 to 5.5 by 0.5)	T3	.
10	indy_repgrade	Maximum Reportable Severity Grade for Induration Y dimension		V	15	104-79	VRC01 40mg/kg IV mo(0) + 5mg/kg SC mo(0.5 to 5.5 by 0.5)	T3	.
10	lp_repgrade	Maximum Reportable Severity Grade for Local pain	0	V	15	104-79	VRC01 40mg/kg IV mo(0) + 5mg/kg SC mo(0.5 to 5.5 by 0.5)	T3	None
10	lt_repgrade	Maximum Reportable Severity Grade for Local tenderness	1	V	15	104-79	VRC01 40mg/kg IV mo(0) + 5mg/kg SC mo(0.5 to 5.5 by 0.5)	T3	Mild
10	mf_repgrade	Maximum Reportable Severity Grade for Malaise/fatigue	0	V	15	104-79	VRC01 40mg/kg IV mo(0) + 5mg/kg SC mo(0.5 to 5.5 by 0.5)	T3	None
10	myal_repgrade	Maximum Reportable Severity Grade for Myalgia	0	V	15	104-79	VRC01 40mg/kg IV mo(0) + 5mg/kg SC mo(0.5 to 5.5 by 0.5)	T3	None
10	naus_repgrade	Maximum Reportable Severity Grade for Nausea	0	V	15	104-79	VRC01 40mg/kg IV mo(0) + 5mg/kg SC mo(0.5 to 5.5 by 0.5)	T3	None
10	paintend_repgrade	Maximum Reportable Severity Grade for Local pain/tenderness	1	V	15	104-79	VRC01 40mg/kg IV mo(0) + 5mg/kg SC mo(0.5 to 5.5 by 0.5)	T3	Mild
10	s1_ery_area_repgrade	Maximum Reportable Severity Grade for Erythema area (x*y) site 1	0	V	15	104-79	VRC01 40mg/kg IV mo(0) + 5mg/kg SC mo(0.5 to 5.5 by 0.5)	T3	None
10	s1_ery_dim_repgrade	Maximum Reportable Severity Grade for Erythema maxdimension (x or y) site 1	0	V	15	104-79	VRC01 40mg/kg IV mo(0) + 5mg/kg SC mo(0.5 to 5.5 by 0.5)	T3	None
10	s1_ery_repgrade	Maximum Reportable Severity Grade for Erythema Site 1	0	V	15	104-79	VRC01 40mg/kg IV mo(0) + 5mg/kg SC mo(0.5 to 5.5 by 0.5)	T3	None
10	s1_eryx_repgrade	Maximum Reportable Severity Grade for Erythema X dimension site 1	0	V	15	104-79	VRC01 40mg/kg IV mo(0) + 5mg/kg SC mo(0.5 to 5.5 by 0.5)	T3	None
10	s1_eryy_repgrade	Maximum Reportable Severity Grade for Erythema Y dimension site 1	0	V	15	104-79	VRC01 40mg/kg IV mo(0) + 5mg/kg SC mo(0.5 to 5.5 by 0.5)	T3	None
10	s1_ind_area_repgrade	Maximum Reportable Severity Grade for Induration area (x*y) site 1	0	V	15	104-79	VRC01 40mg/kg IV mo(0) + 5mg/kg SC mo(0.5 to 5.5 by 0.5)	T3	None
10	s1_ind_dim_repgrade	Maximum Reportable Severity Grade for Induration max dimension (x or y) site 1	0	V	15	104-79	VRC01 40mg/kg IV mo(0) + 5mg/kg SC mo(0.5 to 5.5 by 0.5)	T3	None
10	s1_ind_repgrade	Maximum Reportable Severity Grade for Induration site 1	0	V	15	104-79	VRC01 40mg/kg IV mo(0) + 5mg/kg SC mo(0.5 to 5.5 by 0.5)	T3	None
10	s1_indx_repgrade	Maximum Reportable Severity Grade for Induration X dimension site 1	0	V	15	104-79	VRC01 40mg/kg IV mo(0) + 5mg/kg SC mo(0.5 to 5.5 by 0.5)	T3	None
10	s1_indy_repgrade	Maximum Reportable Severity Grade for Induration Y dimension site 1	0	V	15	104-79	VRC01 40mg/kg IV mo(0) + 5mg/kg SC mo(0.5 to 5.5 by 0.5)	T3	None
10	s1_lp_repgrade	Maximum Reportable Severity Grade for Local pain site 1	0	V	15	104-79	VRC01 40mg/kg IV mo(0) + 5mg/kg SC mo(0.5 to 5.5 by 0.5)	T3	None
10	s1_lt_repgrade	Maximum Reportable Severity Grade for Local tenderness site 1	0	V	15	104-79	VRC01 40mg/kg IV mo(0) + 5mg/kg SC mo(0.5 to 5.5 by 0.5)	T3	None
10	s1_paintend_repgrade	Maximum Reportable Severity Grade for Local pain/tenderness site 1	0	V	15	104-79	VRC01 40mg/kg IV mo(0) + 5mg/kg SC mo(0.5 to 5.5 by 0.5)	T3	None
10	s2_ery_area_repgrade	Maximum Reportable Severity Grade for Erythema area (x*y) site 2	0	V	15	104-79	VRC01 40mg/kg IV mo(0) + 5mg/kg SC mo(0.5 to 5.5 by 0.5)	T3	None
10	s2_ery_dim_repgrade	Maximum Reportable Severity Grade for Erythema maxdimension (x or y) site 2	0	V	15	104-79	VRC01 40mg/kg IV mo(0) + 5mg/kg SC mo(0.5 to 5.5 by 0.5)	T3	None
10	s2_ery_repgrade	Maximum Reportable Severity Grade for Erythema Site 2	0	V	15	104-79	VRC01 40mg/kg IV mo(0) + 5mg/kg SC mo(0.5 to 5.5 by 0.5)	T3	None
10	s2_eryx_repgrade	Maximum Reportable Severity Grade for Erythema X dimension site 2	0	V	15	104-79	VRC01 40mg/kg IV mo(0) + 5mg/kg SC mo(0.5 to 5.5 by 0.5)	T3	None
10	s2_eryy_repgrade	Maximum Reportable Severity Grade for Erythema Y dimension site 2	0	V	15	104-79	VRC01 40mg/kg IV mo(0) + 5mg/kg SC mo(0.5 to 5.5 by 0.5)	T3	None
10	s2_ind_area_repgrade	Maximum Reportable Severity Grade for Induration area (x*y) site 2	0.5	V	15	104-79	VRC01 40mg/kg IV mo(0) + 5mg/kg SC mo(0.5 to 5.5 by 0.5)	T3	> 0 to 25 cm2
10	s2_ind_dim_repgrade	Maximum Reportable Severity Grade for Induration max dimension (x or y) site 2	0	V	15	104-79	VRC01 40mg/kg IV mo(0) + 5mg/kg SC mo(0.5 to 5.5 by 0.5)	T3	None
10	s2_ind_repgrade	Maximum Reportable Severity Grade for Induration site 2	0.5	V	15	104-79	VRC01 40mg/kg IV mo(0) + 5mg/kg SC mo(0.5 to 5.5 by 0.5)	T3	> 0 to 25 cm2
10	s2_indx_repgrade	Maximum Reportable Severity Grade for Induration X dimension site 2	0	V	15	104-79	VRC01 40mg/kg IV mo(0) + 5mg/kg SC mo(0.5 to 5.5 by 0.5)	T3	None
10	s2_indy_repgrade	Maximum Reportable Severity Grade for Induration Y dimension site 2	0	V	15	104-79	VRC01 40mg/kg IV mo(0) + 5mg/kg SC mo(0.5 to 5.5 by 0.5)	T3	None
10	s2_lp_repgrade	Maximum Reportable Severity Grade for Local pain site 2	0	V	15	104-79	VRC01 40mg/kg IV mo(0) + 5mg/kg SC mo(0.5 to 5.5 by 0.5)	T3	None
10	s2_lt_repgrade	Maximum Reportable Severity Grade for Local tenderness site 2	1	V	15	104-79	VRC01 40mg/kg IV mo(0) + 5mg/kg SC mo(0.5 to 5.5 by 0.5)	T3	Mild
10	s2_paintend_repgrade	Maximum Reportable Severity Grade for Local pain/tenderness site 2	1	V	15	104-79	VRC01 40mg/kg IV mo(0) + 5mg/kg SC mo(0.5 to 5.5 by 0.5)	T3	Mild
10	s3_ery_area_repgrade	Maximum Reportable Severity Grade for Erythema area (x*y) site 3	0	V	15	104-79	VRC01 40mg/kg IV mo(0) + 5mg/kg SC mo(0.5 to 5.5 by 0.5)	T3	None
10	s3_ery_dim_repgrade	Maximum Reportable Severity Grade for Erythema maxdimension (x or y) site 3	0	V	15	104-79	VRC01 40mg/kg IV mo(0) + 5mg/kg SC mo(0.5 to 5.5 by 0.5)	T3	None
10	s3_ery_repgrade	Maximum Reportable Severity Grade for Erythema Site 3	0	V	15	104-79	VRC01 40mg/kg IV mo(0) + 5mg/kg SC mo(0.5 to 5.5 by 0.5)	T3	None
10	s3_eryx_repgrade	Maximum Reportable Severity Grade for Erythema X dimension site 3	0	V	15	104-79	VRC01 40mg/kg IV mo(0) + 5mg/kg SC mo(0.5 to 5.5 by 0.5)	T3	None
10	s3_eryy_repgrade	Maximum Reportable Severity Grade for Erythema Y dimension site 3	0	V	15	104-79	VRC01 40mg/kg IV mo(0) + 5mg/kg SC mo(0.5 to 5.5 by 0.5)	T3	None
10	s3_ind_area_repgrade	Maximum Reportable Severity Grade for Induration area (x*y) site 3	0	V	15	104-79	VRC01 40mg/kg IV mo(0) + 5mg/kg SC mo(0.5 to 5.5 by 0.5)	T3	None
10	s3_ind_dim_repgrade	Maximum Reportable Severity Grade for Induration max dimension (x or y) site 3	0	V	15	104-79	VRC01 40mg/kg IV mo(0) + 5mg/kg SC mo(0.5 to 5.5 by 0.5)	T3	None
10	s3_ind_repgrade	Maximum Reportable Severity Grade for Induration site 3	0	V	15	104-79	VRC01 40mg/kg IV mo(0) + 5mg/kg SC mo(0.5 to 5.5 by 0.5)	T3	None
10	s3_indx_repgrade	Maximum Reportable Severity Grade for Induration X dimension site 3	0	V	15	104-79	VRC01 40mg/kg IV mo(0) + 5mg/kg SC mo(0.5 to 5.5 by 0.5)	T3	None
10	s3_indy_repgrade	Maximum Reportable Severity Grade for Induration Y dimension site 3	0	V	15	104-79	VRC01 40mg/kg IV mo(0) + 5mg/kg SC mo(0.5 to 5.5 by 0.5)	T3	None
10	s3_lp_repgrade	Maximum Reportable Severity Grade for Local pain site 3		V	15	104-79	VRC01 40mg/kg IV mo(0) + 5mg/kg SC mo(0.5 to 5.5 by 0.5)	T3
10	s3_lt_repgrade	Maximum Reportable Severity Grade for Local tenderness site 3		V	15	104-79	VRC01 40mg/kg IV mo(0) + 5mg/kg SC mo(0.5 to 5.5 by 0.5)	T3
10	s3_paintend_repgrade	Maximum Reportable Severity Grade for Local pain/tenderness site 3		V	15	104-79	VRC01 40mg/kg IV mo(0) + 5mg/kg SC mo(0.5 to 5.5 by 0.5)	T3
10	s4_ery_area_repgrade	Maximum Reportable Severity Grade for Erythema area (x*y) site 4	0	V	15	104-79	VRC01 40mg/kg IV mo(0) + 5mg/kg SC mo(0.5 to 5.5 by 0.5)	T3	None
10	s4_ery_dim_repgrade	Maximum Reportable Severity Grade for Erythema maxdimension (x or y) site 4	0	V	15	104-79	VRC01 40mg/kg IV mo(0) + 5mg/kg SC mo(0.5 to 5.5 by 0.5)	T3	None
10	s4_ery_repgrade	Maximum Reportable Severity Grade for Erythema Site 4	0	V	15	104-79	VRC01 40mg/kg IV mo(0) + 5mg/kg SC mo(0.5 to 5.5 by 0.5)	T3	None
10	s4_eryx_repgrade	Maximum Reportable Severity Grade for Erythema X dimension site 4	0	V	15	104-79	VRC01 40mg/kg IV mo(0) + 5mg/kg SC mo(0.5 to 5.5 by 0.5)	T3	None
10	s4_eryy_repgrade	Maximum Reportable Severity Grade for Erythema Y dimension site 4	0	V	15	104-79	VRC01 40mg/kg IV mo(0) + 5mg/kg SC mo(0.5 to 5.5 by 0.5)	T3	None
10	s4_ind_area_repgrade	Maximum Reportable Severity Grade for Induration area (x*y) site 4	0	V	15	104-79	VRC01 40mg/kg IV mo(0) + 5mg/kg SC mo(0.5 to 5.5 by 0.5)	T3	None
10	s4_ind_dim_repgrade	Maximum Reportable Severity Grade for Induration max dimension (x or y) site 4	0	V	15	104-79	VRC01 40mg/kg IV mo(0) + 5mg/kg SC mo(0.5 to 5.5 by 0.5)	T3	None
10	s4_ind_repgrade	Maximum Reportable Severity Grade for Induration site 4	0	V	15	104-79	VRC01 40mg/kg IV mo(0) + 5mg/kg SC mo(0.5 to 5.5 by 0.5)	T3	None
10	s4_indx_repgrade	Maximum Reportable Severity Grade for Induration X dimension site 4	0	V	15	104-79	VRC01 40mg/kg IV mo(0) + 5mg/kg SC mo(0.5 to 5.5 by 0.5)	T3	None
10	s4_indy_repgrade	Maximum Reportable Severity Grade for Induration Y dimension site 4	0	V	15	104-79	VRC01 40mg/kg IV mo(0) + 5mg/kg SC mo(0.5 to 5.5 by 0.5)	T3	None
10	s4_lp_repgrade	Maximum Reportable Severity Grade for Local pain site 4		V	15	104-79	VRC01 40mg/kg IV mo(0) + 5mg/kg SC mo(0.5 to 5.5 by 0.5)	T3
10	s4_lt_repgrade	Maximum Reportable Severity Grade for Local tenderness site 4		V	15	104-79	VRC01 40mg/kg IV mo(0) + 5mg/kg SC mo(0.5 to 5.5 by 0.5)	T3
10	s4_paintend_repgrade	Maximum Reportable Severity Grade for Local pain/tenderness site 4		V	15	104-79	VRC01 40mg/kg IV mo(0) + 5mg/kg SC mo(0.5 to 5.5 by 0.5)	T3
10	systemic_repgrade	Maximum Reportable Severity Grade for Maximum systemic symptom (excl. temperature)	0	V	15	104-79	VRC01 40mg/kg IV mo(0) + 5mg/kg SC mo(0.5 to 5.5 by 0.5)	T3	None
10	tempc_repgrade	Maximum Reportable Severity Grade for Temperature Celsius	0	V	15	104-79	VRC01 40mg/kg IV mo(0) + 5mg/kg SC mo(0.5 to 5.5 by 0.5)	T3	None
10	vom_repgrade	Maximum Reportable Severity Grade for Vomiting	0	V	15	104-79	VRC01 40mg/kg IV mo(0) + 5mg/kg SC mo(0.5 to 5.5 by 0.5)	T3	None
11	arth_repgrade	Maximum Reportable Severity Grade for Arthralgia	0	V	16	104-79	VRC01 40mg/kg IV mo(0) + 5mg/kg SC mo(0.5 to 5.5 by 0.5)	T3	None
11	chill_repgrade	Maximum Reportable Severity Grade for Chills	0	V	16	104-79	VRC01 40mg/kg IV mo(0) + 5mg/kg SC mo(0.5 to 5.5 by 0.5)	T3	None
11	ery_area_repgrade	Maximum Reportable Severity Grade for Erythema area (x*y)		V	16	104-79	VRC01 40mg/kg IV mo(0) + 5mg/kg SC mo(0.5 to 5.5 by 0.5)	T3	.
11	ery_dim_repgrade	Maximum Reportable Severity Grade for Erythema maxdimension (x or y)		V	16	104-79	VRC01 40mg/kg IV mo(0) + 5mg/kg SC mo(0.5 to 5.5 by 0.5)	T3	.
11	ery_repgrade	Maximum Reportable Severity Grade for Erythema	0.5	V	16	104-79	VRC01 40mg/kg IV mo(0) + 5mg/kg SC mo(0.5 to 5.5 by 0.5)	T3	> 0 to 25 cm2
11	eryind_repgrade	Maximum Reportable Severity Grade for Erythema and/or Induration	0.5	V	16	104-79	VRC01 40mg/kg IV mo(0) + 5mg/kg SC mo(0.5 to 5.5 by 0.5)	T3	> 0 to 25 cm2
11	eryx_repgrade	Maximum Reportable Severity Grade for Erythema X dimension		V	16	104-79	VRC01 40mg/kg IV mo(0) + 5mg/kg SC mo(0.5 to 5.5 by 0.5)	T3	.
11	eryy_repgrade	Maximum Reportable Severity Grade for Erythema Y dimension		V	16	104-79	VRC01 40mg/kg IV mo(0) + 5mg/kg SC mo(0.5 to 5.5 by 0.5)	T3	.
11	head_repgrade	Maximum Reportable Severity Grade for Headache	0	V	16	104-79	VRC01 40mg/kg IV mo(0) + 5mg/kg SC mo(0.5 to 5.5 by 0.5)	T3	None
11	ind_area_repgrade	Maximum Reportable Severity Grade for Induration area (x*y)		V	16	104-79	VRC01 40mg/kg IV mo(0) + 5mg/kg SC mo(0.5 to 5.5 by 0.5)	T3	.
11	ind_dim_repgrade	Maximum Reportable Severity Grade for Induration max dimension (x or y)		V	16	104-79	VRC01 40mg/kg IV mo(0) + 5mg/kg SC mo(0.5 to 5.5 by 0.5)	T3	.
11	ind_repgrade	Maximum Reportable Severity Grade for Induration	0.5	V	16	104-79	VRC01 40mg/kg IV mo(0) + 5mg/kg SC mo(0.5 to 5.5 by 0.5)	T3	> 0 to 25 cm2
11	indx_repgrade	Maximum Reportable Severity Grade for Induration X dimension		V	16	104-79	VRC01 40mg/kg IV mo(0) + 5mg/kg SC mo(0.5 to 5.5 by 0.5)	T3	.
11	indy_repgrade	Maximum Reportable Severity Grade for Induration Y dimension		V	16	104-79	VRC01 40mg/kg IV mo(0) + 5mg/kg SC mo(0.5 to 5.5 by 0.5)	T3	.
11	lp_repgrade	Maximum Reportable Severity Grade for Local pain	0	V	16	104-79	VRC01 40mg/kg IV mo(0) + 5mg/kg SC mo(0.5 to 5.5 by 0.5)	T3	None
11	lt_repgrade	Maximum Reportable Severity Grade for Local tenderness	0	V	16	104-79	VRC01 40mg/kg IV mo(0) + 5mg/kg SC mo(0.5 to 5.5 by 0.5)	T3	None
11	mf_repgrade	Maximum Reportable Severity Grade for Malaise/fatigue	0	V	16	104-79	VRC01 40mg/kg IV mo(0) + 5mg/kg SC mo(0.5 to 5.5 by 0.5)	T3	None
11	myal_repgrade	Maximum Reportable Severity Grade for Myalgia	0	V	16	104-79	VRC01 40mg/kg IV mo(0) + 5mg/kg SC mo(0.5 to 5.5 by 0.5)	T3	None
11	naus_repgrade	Maximum Reportable Severity Grade for Nausea	0	V	16	104-79	VRC01 40mg/kg IV mo(0) + 5mg/kg SC mo(0.5 to 5.5 by 0.5)	T3	None
11	paintend_repgrade	Maximum Reportable Severity Grade for Local pain/tenderness	0	V	16	104-79	VRC01 40mg/kg IV mo(0) + 5mg/kg SC mo(0.5 to 5.5 by 0.5)	T3	None
11	s1_ery_area_repgrade	Maximum Reportable Severity Grade for Erythema area (x*y) site 1	0.5	V	16	104-79	VRC01 40mg/kg IV mo(0) + 5mg/kg SC mo(0.5 to 5.5 by 0.5)	T3	> 0 to 25 cm2
11	s1_ery_dim_repgrade	Maximum Reportable Severity Grade for Erythema maxdimension (x or y) site 1	0	V	16	104-79	VRC01 40mg/kg IV mo(0) + 5mg/kg SC mo(0.5 to 5.5 by 0.5)	T3	None
11	s1_ery_repgrade	Maximum Reportable Severity Grade for Erythema Site 1	0.5	V	16	104-79	VRC01 40mg/kg IV mo(0) + 5mg/kg SC mo(0.5 to 5.5 by 0.5)	T3	> 0 to 25 cm2
11	s1_eryx_repgrade	Maximum Reportable Severity Grade for Erythema X dimension site 1	0	V	16	104-79	VRC01 40mg/kg IV mo(0) + 5mg/kg SC mo(0.5 to 5.5 by 0.5)	T3	None
11	s1_eryy_repgrade	Maximum Reportable Severity Grade for Erythema Y dimension site 1	0	V	16	104-79	VRC01 40mg/kg IV mo(0) + 5mg/kg SC mo(0.5 to 5.5 by 0.5)	T3	None
11	s1_ind_area_repgrade	Maximum Reportable Severity Grade for Induration area (x*y) site 1	0	V	16	104-79	VRC01 40mg/kg IV mo(0) + 5mg/kg SC mo(0.5 to 5.5 by 0.5)	T3	None
11	s1_ind_dim_repgrade	Maximum Reportable Severity Grade for Induration max dimension (x or y) site 1	0	V	16	104-79	VRC01 40mg/kg IV mo(0) + 5mg/kg SC mo(0.5 to 5.5 by 0.5)	T3	None
11	s1_ind_repgrade	Maximum Reportable Severity Grade for Induration site 1	0	V	16	104-79	VRC01 40mg/kg IV mo(0) + 5mg/kg SC mo(0.5 to 5.5 by 0.5)	T3	None
11	s1_indx_repgrade	Maximum Reportable Severity Grade for Induration X dimension site 1	0	V	16	104-79	VRC01 40mg/kg IV mo(0) + 5mg/kg SC mo(0.5 to 5.5 by 0.5)	T3	None
11	s1_indy_repgrade	Maximum Reportable Severity Grade for Induration Y dimension site 1	0	V	16	104-79	VRC01 40mg/kg IV mo(0) + 5mg/kg SC mo(0.5 to 5.5 by 0.5)	T3	None
11	s1_lp_repgrade	Maximum Reportable Severity Grade for Local pain site 1	0	V	16	104-79	VRC01 40mg/kg IV mo(0) + 5mg/kg SC mo(0.5 to 5.5 by 0.5)	T3	None
11	s1_lt_repgrade	Maximum Reportable Severity Grade for Local tenderness site 1	0	V	16	104-79	VRC01 40mg/kg IV mo(0) + 5mg/kg SC mo(0.5 to 5.5 by 0.5)	T3	None
11	s1_paintend_repgrade	Maximum Reportable Severity Grade for Local pain/tenderness site 1	0	V	16	104-79	VRC01 40mg/kg IV mo(0) + 5mg/kg SC mo(0.5 to 5.5 by 0.5)	T3	None
11	s2_ery_area_repgrade	Maximum Reportable Severity Grade for Erythema area (x*y) site 2	0.5	V	16	104-79	VRC01 40mg/kg IV mo(0) + 5mg/kg SC mo(0.5 to 5.5 by 0.5)	T3	> 0 to 25 cm2
11	s2_ery_dim_repgrade	Maximum Reportable Severity Grade for Erythema maxdimension (x or y) site 2	0	V	16	104-79	VRC01 40mg/kg IV mo(0) + 5mg/kg SC mo(0.5 to 5.5 by 0.5)	T3	None
11	s2_ery_repgrade	Maximum Reportable Severity Grade for Erythema Site 2	0.5	V	16	104-79	VRC01 40mg/kg IV mo(0) + 5mg/kg SC mo(0.5 to 5.5 by 0.5)	T3	> 0 to 25 cm2
11	s2_eryx_repgrade	Maximum Reportable Severity Grade for Erythema X dimension site 2	0	V	16	104-79	VRC01 40mg/kg IV mo(0) + 5mg/kg SC mo(0.5 to 5.5 by 0.5)	T3	None
11	s2_eryy_repgrade	Maximum Reportable Severity Grade for Erythema Y dimension site 2	0	V	16	104-79	VRC01 40mg/kg IV mo(0) + 5mg/kg SC mo(0.5 to 5.5 by 0.5)	T3	None
11	s2_ind_area_repgrade	Maximum Reportable Severity Grade for Induration area (x*y) site 2	0.5	V	16	104-79	VRC01 40mg/kg IV mo(0) + 5mg/kg SC mo(0.5 to 5.5 by 0.5)	T3	> 0 to 25 cm2
11	s2_ind_dim_repgrade	Maximum Reportable Severity Grade for Induration max dimension (x or y) site 2	0	V	16	104-79	VRC01 40mg/kg IV mo(0) + 5mg/kg SC mo(0.5 to 5.5 by 0.5)	T3	None
11	s2_ind_repgrade	Maximum Reportable Severity Grade for Induration site 2	0.5	V	16	104-79	VRC01 40mg/kg IV mo(0) + 5mg/kg SC mo(0.5 to 5.5 by 0.5)	T3	> 0 to 25 cm2
11	s2_indx_repgrade	Maximum Reportable Severity Grade for Induration X dimension site 2	0	V	16	104-79	VRC01 40mg/kg IV mo(0) + 5mg/kg SC mo(0.5 to 5.5 by 0.5)	T3	None
11	s2_indy_repgrade	Maximum Reportable Severity Grade for Induration Y dimension site 2	0	V	16	104-79	VRC01 40mg/kg IV mo(0) + 5mg/kg SC mo(0.5 to 5.5 by 0.5)	T3	None
11	s2_lp_repgrade	Maximum Reportable Severity Grade for Local pain site 2	0	V	16	104-79	VRC01 40mg/kg IV mo(0) + 5mg/kg SC mo(0.5 to 5.5 by 0.5)	T3	None
11	s2_lt_repgrade	Maximum Reportable Severity Grade for Local tenderness site 2	0	V	16	104-79	VRC01 40mg/kg IV mo(0) + 5mg/kg SC mo(0.5 to 5.5 by 0.5)	T3	None
11	s2_paintend_repgrade	Maximum Reportable Severity Grade for Local pain/tenderness site 2	0	V	16	104-79	VRC01 40mg/kg IV mo(0) + 5mg/kg SC mo(0.5 to 5.5 by 0.5)	T3	None
11	s3_ery_area_repgrade	Maximum Reportable Severity Grade for Erythema area (x*y) site 3	0	V	16	104-79	VRC01 40mg/kg IV mo(0) + 5mg/kg SC mo(0.5 to 5.5 by 0.5)	T3	None
11	s3_ery_dim_repgrade	Maximum Reportable Severity Grade for Erythema maxdimension (x or y) site 3	0	V	16	104-79	VRC01 40mg/kg IV mo(0) + 5mg/kg SC mo(0.5 to 5.5 by 0.5)	T3	None
11	s3_ery_repgrade	Maximum Reportable Severity Grade for Erythema Site 3	0	V	16	104-79	VRC01 40mg/kg IV mo(0) + 5mg/kg SC mo(0.5 to 5.5 by 0.5)	T3	None
11	s3_eryx_repgrade	Maximum Reportable Severity Grade for Erythema X dimension site 3	0	V	16	104-79	VRC01 40mg/kg IV mo(0) + 5mg/kg SC mo(0.5 to 5.5 by 0.5)	T3	None
11	s3_eryy_repgrade	Maximum Reportable Severity Grade for Erythema Y dimension site 3	0	V	16	104-79	VRC01 40mg/kg IV mo(0) + 5mg/kg SC mo(0.5 to 5.5 by 0.5)	T3	None
11	s3_ind_area_repgrade	Maximum Reportable Severity Grade for Induration area (x*y) site 3	0	V	16	104-79	VRC01 40mg/kg IV mo(0) + 5mg/kg SC mo(0.5 to 5.5 by 0.5)	T3	None
11	s3_ind_dim_repgrade	Maximum Reportable Severity Grade for Induration max dimension (x or y) site 3	0	V	16	104-79	VRC01 40mg/kg IV mo(0) + 5mg/kg SC mo(0.5 to 5.5 by 0.5)	T3	None
11	s3_ind_repgrade	Maximum Reportable Severity Grade for Induration site 3	0	V	16	104-79	VRC01 40mg/kg IV mo(0) + 5mg/kg SC mo(0.5 to 5.5 by 0.5)	T3	None
11	s3_indx_repgrade	Maximum Reportable Severity Grade for Induration X dimension site 3	0	V	16	104-79	VRC01 40mg/kg IV mo(0) + 5mg/kg SC mo(0.5 to 5.5 by 0.5)	T3	None
11	s3_indy_repgrade	Maximum Reportable Severity Grade for Induration Y dimension site 3	0	V	16	104-79	VRC01 40mg/kg IV mo(0) + 5mg/kg SC mo(0.5 to 5.5 by 0.5)	T3	None
11	s3_lp_repgrade	Maximum Reportable Severity Grade for Local pain site 3		V	16	104-79	VRC01 40mg/kg IV mo(0) + 5mg/kg SC mo(0.5 to 5.5 by 0.5)	T3
11	s3_lt_repgrade	Maximum Reportable Severity Grade for Local tenderness site 3		V	16	104-79	VRC01 40mg/kg IV mo(0) + 5mg/kg SC mo(0.5 to 5.5 by 0.5)	T3
11	s3_paintend_repgrade	Maximum Reportable Severity Grade for Local pain/tenderness site 3		V	16	104-79	VRC01 40mg/kg IV mo(0) + 5mg/kg SC mo(0.5 to 5.5 by 0.5)	T3
11	s4_ery_area_repgrade	Maximum Reportable Severity Grade for Erythema area (x*y) site 4	0	V	16	104-79	VRC01 40mg/kg IV mo(0) + 5mg/kg SC mo(0.5 to 5.5 by 0.5)	T3	None
11	s4_ery_dim_repgrade	Maximum Reportable Severity Grade for Erythema maxdimension (x or y) site 4	0	V	16	104-79	VRC01 40mg/kg IV mo(0) + 5mg/kg SC mo(0.5 to 5.5 by 0.5)	T3	None
11	s4_ery_repgrade	Maximum Reportable Severity Grade for Erythema Site 4	0	V	16	104-79	VRC01 40mg/kg IV mo(0) + 5mg/kg SC mo(0.5 to 5.5 by 0.5)	T3	None
11	s4_eryx_repgrade	Maximum Reportable Severity Grade for Erythema X dimension site 4	0	V	16	104-79	VRC01 40mg/kg IV mo(0) + 5mg/kg SC mo(0.5 to 5.5 by 0.5)	T3	None
11	s4_eryy_repgrade	Maximum Reportable Severity Grade for Erythema Y dimension site 4	0	V	16	104-79	VRC01 40mg/kg IV mo(0) + 5mg/kg SC mo(0.5 to 5.5 by 0.5)	T3	None
11	s4_ind_area_repgrade	Maximum Reportable Severity Grade for Induration area (x*y) site 4	0	V	16	104-79	VRC01 40mg/kg IV mo(0) + 5mg/kg SC mo(0.5 to 5.5 by 0.5)	T3	None
11	s4_ind_dim_repgrade	Maximum Reportable Severity Grade for Induration max dimension (x or y) site 4	0	V	16	104-79	VRC01 40mg/kg IV mo(0) + 5mg/kg SC mo(0.5 to 5.5 by 0.5)	T3	None
11	s4_ind_repgrade	Maximum Reportable Severity Grade for Induration site 4	0	V	16	104-79	VRC01 40mg/kg IV mo(0) + 5mg/kg SC mo(0.5 to 5.5 by 0.5)	T3	None
11	s4_indx_repgrade	Maximum Reportable Severity Grade for Induration X dimension site 4	0	V	16	104-79	VRC01 40mg/kg IV mo(0) + 5mg/kg SC mo(0.5 to 5.5 by 0.5)	T3	None
11	s4_indy_repgrade	Maximum Reportable Severity Grade for Induration Y dimension site 4	0	V	16	104-79	VRC01 40mg/kg IV mo(0) + 5mg/kg SC mo(0.5 to 5.5 by 0.5)	T3	None
11	s4_lp_repgrade	Maximum Reportable Severity Grade for Local pain site 4		V	16	104-79	VRC01 40mg/kg IV mo(0) + 5mg/kg SC mo(0.5 to 5.5 by 0.5)	T3
11	s4_lt_repgrade	Maximum Reportable Severity Grade for Local tenderness site 4		V	16	104-79	VRC01 40mg/kg IV mo(0) + 5mg/kg SC mo(0.5 to 5.5 by 0.5)	T3
11	s4_paintend_repgrade	Maximum Reportable Severity Grade for Local pain/tenderness site 4		V	16	104-79	VRC01 40mg/kg IV mo(0) + 5mg/kg SC mo(0.5 to 5.5 by 0.5)	T3
11	systemic_repgrade	Maximum Reportable Severity Grade for Maximum systemic symptom (excl. temperature)	0	V	16	104-79	VRC01 40mg/kg IV mo(0) + 5mg/kg SC mo(0.5 to 5.5 by 0.5)	T3	None
11	tempc_repgrade	Maximum Reportable Severity Grade for Temperature Celsius	0	V	16	104-79	VRC01 40mg/kg IV mo(0) + 5mg/kg SC mo(0.5 to 5.5 by 0.5)	T3	None
11	vom_repgrade	Maximum Reportable Severity Grade for Vomiting	0	V	16	104-79	VRC01 40mg/kg IV mo(0) + 5mg/kg SC mo(0.5 to 5.5 by 0.5)	T3	None
	arth_repgrade	Maximum Reportable Severity Grade for Arthralgia	0	P		104-53	VRC01 40mg/kg mo(0) + 20mg/kg mo(1,2,3,4,5)	T1	None
	chill_repgrade	Maximum Reportable Severity Grade for Chills	0	P		104-53	VRC01 40mg/kg mo(0) + 20mg/kg mo(1,2,3,4,5)	T1	None
	ery_area_repgrade	Maximum Reportable Severity Grade for Erythema area (x*y)	0	P		104-53	VRC01 40mg/kg mo(0) + 20mg/kg mo(1,2,3,4,5)	T1	None
	ery_dim_repgrade	Maximum Reportable Severity Grade for Erythema maxdimension (x or y)	0	P		104-53	VRC01 40mg/kg mo(0) + 20mg/kg mo(1,2,3,4,5)	T1	None
	ery_repgrade	Maximum Reportable Severity Grade for Erythema	0	P		104-53	VRC01 40mg/kg mo(0) + 20mg/kg mo(1,2,3,4,5)	T1	None
	eryind_repgrade	Maximum Reportable Severity Grade for Erythema and/or Induration	0	P		104-53	VRC01 40mg/kg mo(0) + 20mg/kg mo(1,2,3,4,5)	T1	None
	eryx_repgrade	Maximum Reportable Severity Grade for Erythema X dimension	0	P		104-53	VRC01 40mg/kg mo(0) + 20mg/kg mo(1,2,3,4,5)	T1	None
	eryy_repgrade	Maximum Reportable Severity Grade for Erythema Y dimension	0	P		104-53	VRC01 40mg/kg mo(0) + 20mg/kg mo(1,2,3,4,5)	T1	None
	head_repgrade	Maximum Reportable Severity Grade for Headache	0	P		104-53	VRC01 40mg/kg mo(0) + 20mg/kg mo(1,2,3,4,5)	T1	None
	ind_area_repgrade	Maximum Reportable Severity Grade for Induration area (x*y)	0	P		104-53	VRC01 40mg/kg mo(0) + 20mg/kg mo(1,2,3,4,5)	T1	None
	ind_dim_repgrade	Maximum Reportable Severity Grade for Induration max dimension (x or y)	0	P		104-53	VRC01 40mg/kg mo(0) + 20mg/kg mo(1,2,3,4,5)	T1	None
	ind_repgrade	Maximum Reportable Severity Grade for Induration	0	P		104-53	VRC01 40mg/kg mo(0) + 20mg/kg mo(1,2,3,4,5)	T1	None
	indx_repgrade	Maximum Reportable Severity Grade for Induration X dimension	0	P		104-53	VRC01 40mg/kg mo(0) + 20mg/kg mo(1,2,3,4,5)	T1	None
	indy_repgrade	Maximum Reportable Severity Grade for Induration Y dimension	0	P		104-53	VRC01 40mg/kg mo(0) + 20mg/kg mo(1,2,3,4,5)	T1	None
	lp_repgrade	Maximum Reportable Severity Grade for Local pain	1	P		104-53	VRC01 40mg/kg mo(0) + 20mg/kg mo(1,2,3,4,5)	T1	Mild
	lt_repgrade	Maximum Reportable Severity Grade for Local tenderness	0	P		104-53	VRC01 40mg/kg mo(0) + 20mg/kg mo(1,2,3,4,5)	T1	None
	mf_repgrade	Maximum Reportable Severity Grade for Malaise/fatigue	0	P		104-53	VRC01 40mg/kg mo(0) + 20mg/kg mo(1,2,3,4,5)	T1	None
	myal_repgrade	Maximum Reportable Severity Grade for Myalgia	0	P		104-53	VRC01 40mg/kg mo(0) + 20mg/kg mo(1,2,3,4,5)	T1	None
	naus_repgrade	Maximum Reportable Severity Grade for Nausea	0	P		104-53	VRC01 40mg/kg mo(0) + 20mg/kg mo(1,2,3,4,5)	T1	None
	paintend_repgrade	Maximum Reportable Severity Grade for Local pain/tenderness	1	P		104-53	VRC01 40mg/kg mo(0) + 20mg/kg mo(1,2,3,4,5)	T1	Mild
	s1_ery_area_repgrade	Maximum Reportable Severity Grade for Erythema area (x*y) site 1		P		104-53	VRC01 40mg/kg mo(0) + 20mg/kg mo(1,2,3,4,5)	T1	.
	s1_ery_dim_repgrade	Maximum Reportable Severity Grade for Erythema maxdimension (x or y) site 1		P		104-53	VRC01 40mg/kg mo(0) + 20mg/kg mo(1,2,3,4,5)	T1	.
	s1_ery_repgrade	Maximum Reportable Severity Grade for Erythema Site 1		P		104-53	VRC01 40mg/kg mo(0) + 20mg/kg mo(1,2,3,4,5)	T1	.
	s1_eryx_repgrade	Maximum Reportable Severity Grade for Erythema X dimension site 1		P		104-53	VRC01 40mg/kg mo(0) + 20mg/kg mo(1,2,3,4,5)	T1	.
	s1_eryy_repgrade	Maximum Reportable Severity Grade for Erythema Y dimension site 1		P		104-53	VRC01 40mg/kg mo(0) + 20mg/kg mo(1,2,3,4,5)	T1	.
	s1_ind_area_repgrade	Maximum Reportable Severity Grade for Induration area (x*y) site 1		P		104-53	VRC01 40mg/kg mo(0) + 20mg/kg mo(1,2,3,4,5)	T1	.
	s1_ind_dim_repgrade	Maximum Reportable Severity Grade for Induration max dimension (x or y) site 1		P		104-53	VRC01 40mg/kg mo(0) + 20mg/kg mo(1,2,3,4,5)	T1	.
	s1_ind_repgrade	Maximum Reportable Severity Grade for Induration site 1		P		104-53	VRC01 40mg/kg mo(0) + 20mg/kg mo(1,2,3,4,5)	T1	.
	s1_indx_repgrade	Maximum Reportable Severity Grade for Induration X dimension site 1		P		104-53	VRC01 40mg/kg mo(0) + 20mg/kg mo(1,2,3,4,5)	T1	.
	s1_indy_repgrade	Maximum Reportable Severity Grade for Induration Y dimension site 1		P		104-53	VRC01 40mg/kg mo(0) + 20mg/kg mo(1,2,3,4,5)	T1	.
	s1_lp_repgrade	Maximum Reportable Severity Grade for Local pain site 1		P		104-53	VRC01 40mg/kg mo(0) + 20mg/kg mo(1,2,3,4,5)	T1
	s1_lt_repgrade	Maximum Reportable Severity Grade for Local tenderness site 1		P		104-53	VRC01 40mg/kg mo(0) + 20mg/kg mo(1,2,3,4,5)	T1
	s1_paintend_repgrade	Maximum Reportable Severity Grade for Local pain/tenderness site 1		P		104-53	VRC01 40mg/kg mo(0) + 20mg/kg mo(1,2,3,4,5)	T1
	s2_ery_area_repgrade	Maximum Reportable Severity Grade for Erythema area (x*y) site 2		P		104-53	VRC01 40mg/kg mo(0) + 20mg/kg mo(1,2,3,4,5)	T1	.
	s2_ery_dim_repgrade	Maximum Reportable Severity Grade for Erythema maxdimension (x or y) site 2		P		104-53	VRC01 40mg/kg mo(0) + 20mg/kg mo(1,2,3,4,5)	T1	.
	s2_ery_repgrade	Maximum Reportable Severity Grade for Erythema Site 2		P		104-53	VRC01 40mg/kg mo(0) + 20mg/kg mo(1,2,3,4,5)	T1	.
	s2_eryx_repgrade	Maximum Reportable Severity Grade for Erythema X dimension site 2		P		104-53	VRC01 40mg/kg mo(0) + 20mg/kg mo(1,2,3,4,5)	T1	.
	s2_eryy_repgrade	Maximum Reportable Severity Grade for Erythema Y dimension site 2		P		104-53	VRC01 40mg/kg mo(0) + 20mg/kg mo(1,2,3,4,5)	T1	.
	s2_ind_area_repgrade	Maximum Reportable Severity Grade for Induration area (x*y) site 2		P		104-53	VRC01 40mg/kg mo(0) + 20mg/kg mo(1,2,3,4,5)	T1	.
	s2_ind_dim_repgrade	Maximum Reportable Severity Grade for Induration max dimension (x or y) site 2		P		104-53	VRC01 40mg/kg mo(0) + 20mg/kg mo(1,2,3,4,5)	T1	.
	s2_ind_repgrade	Maximum Reportable Severity Grade for Induration site 2		P		104-53	VRC01 40mg/kg mo(0) + 20mg/kg mo(1,2,3,4,5)	T1	.
	s2_indx_repgrade	Maximum Reportable Severity Grade for Induration X dimension site 2		P		104-53	VRC01 40mg/kg mo(0) + 20mg/kg mo(1,2,3,4,5)	T1	.
	s2_indy_repgrade	Maximum Reportable Severity Grade for Induration Y dimension site 2		P		104-53	VRC01 40mg/kg mo(0) + 20mg/kg mo(1,2,3,4,5)	T1	.
	s2_lp_repgrade	Maximum Reportable Severity Grade for Local pain site 2		P		104-53	VRC01 40mg/kg mo(0) + 20mg/kg mo(1,2,3,4,5)	T1
	s2_lt_repgrade	Maximum Reportable Severity Grade for Local tenderness site 2		P		104-53	VRC01 40mg/kg mo(0) + 20mg/kg mo(1,2,3,4,5)	T1
	s2_paintend_repgrade	Maximum Reportable Severity Grade for Local pain/tenderness site 2		P		104-53	VRC01 40mg/kg mo(0) + 20mg/kg mo(1,2,3,4,5)	T1
	s3_ery_area_repgrade	Maximum Reportable Severity Grade for Erythema area (x*y) site 3		P		104-53	VRC01 40mg/kg mo(0) + 20mg/kg mo(1,2,3,4,5)	T1	.
	s3_ery_dim_repgrade	Maximum Reportable Severity Grade for Erythema maxdimension (x or y) site 3		P		104-53	VRC01 40mg/kg mo(0) + 20mg/kg mo(1,2,3,4,5)	T1	.
	s3_ery_repgrade	Maximum Reportable Severity Grade for Erythema Site 3		P		104-53	VRC01 40mg/kg mo(0) + 20mg/kg mo(1,2,3,4,5)	T1	.
	s3_eryx_repgrade	Maximum Reportable Severity Grade for Erythema X dimension site 3		P		104-53	VRC01 40mg/kg mo(0) + 20mg/kg mo(1,2,3,4,5)	T1	.
	s3_eryy_repgrade	Maximum Reportable Severity Grade for Erythema Y dimension site 3		P		104-53	VRC01 40mg/kg mo(0) + 20mg/kg mo(1,2,3,4,5)	T1	.
	s3_ind_area_repgrade	Maximum Reportable Severity Grade for Induration area (x*y) site 3		P		104-53	VRC01 40mg/kg mo(0) + 20mg/kg mo(1,2,3,4,5)	T1	.
	s3_ind_dim_repgrade	Maximum Reportable Severity Grade for Induration max dimension (x or y) site 3		P		104-53	VRC01 40mg/kg mo(0) + 20mg/kg mo(1,2,3,4,5)	T1	.
	s3_ind_repgrade	Maximum Reportable Severity Grade for Induration site 3		P		104-53	VRC01 40mg/kg mo(0) + 20mg/kg mo(1,2,3,4,5)	T1	.
	s3_indx_repgrade	Maximum Reportable Severity Grade for Induration X dimension site 3		P		104-53	VRC01 40mg/kg mo(0) + 20mg/kg mo(1,2,3,4,5)	T1	.
	s3_indy_repgrade	Maximum Reportable Severity Grade for Induration Y dimension site 3		P		104-53	VRC01 40mg/kg mo(0) + 20mg/kg mo(1,2,3,4,5)	T1	.
	s3_lp_repgrade	Maximum Reportable Severity Grade for Local pain site 3		P		104-53	VRC01 40mg/kg mo(0) + 20mg/kg mo(1,2,3,4,5)	T1
	s3_lt_repgrade	Maximum Reportable Severity Grade for Local tenderness site 3		P		104-53	VRC01 40mg/kg mo(0) + 20mg/kg mo(1,2,3,4,5)	T1
	s3_paintend_repgrade	Maximum Reportable Severity Grade for Local pain/tenderness site 3		P		104-53	VRC01 40mg/kg mo(0) + 20mg/kg mo(1,2,3,4,5)	T1
	s4_ery_area_repgrade	Maximum Reportable Severity Grade for Erythema area (x*y) site 4		P		104-53	VRC01 40mg/kg mo(0) + 20mg/kg mo(1,2,3,4,5)	T1	.
	s4_ery_dim_repgrade	Maximum Reportable Severity Grade for Erythema maxdimension (x or y) site 4		P		104-53	VRC01 40mg/kg mo(0) + 20mg/kg mo(1,2,3,4,5)	T1	.
	s4_ery_repgrade	Maximum Reportable Severity Grade for Erythema Site 4		P		104-53	VRC01 40mg/kg mo(0) + 20mg/kg mo(1,2,3,4,5)	T1	.
	s4_eryx_repgrade	Maximum Reportable Severity Grade for Erythema X dimension site 4		P		104-53	VRC01 40mg/kg mo(0) + 20mg/kg mo(1,2,3,4,5)	T1	.
	s4_eryy_repgrade	Maximum Reportable Severity Grade for Erythema Y dimension site 4		P		104-53	VRC01 40mg/kg mo(0) + 20mg/kg mo(1,2,3,4,5)	T1	.
	s4_ind_area_repgrade	Maximum Reportable Severity Grade for Induration area (x*y) site 4		P		104-53	VRC01 40mg/kg mo(0) + 20mg/kg mo(1,2,3,4,5)	T1	.
	s4_ind_dim_repgrade	Maximum Reportable Severity Grade for Induration max dimension (x or y) site 4		P		104-53	VRC01 40mg/kg mo(0) + 20mg/kg mo(1,2,3,4,5)	T1	.
	s4_ind_repgrade	Maximum Reportable Severity Grade for Induration site 4		P		104-53	VRC01 40mg/kg mo(0) + 20mg/kg mo(1,2,3,4,5)	T1	.
	s4_indx_repgrade	Maximum Reportable Severity Grade for Induration X dimension site 4		P		104-53	VRC01 40mg/kg mo(0) + 20mg/kg mo(1,2,3,4,5)	T1	.
	s4_indy_repgrade	Maximum Reportable Severity Grade for Induration Y dimension site 4		P		104-53	VRC01 40mg/kg mo(0) + 20mg/kg mo(1,2,3,4,5)	T1	.
	s4_lp_repgrade	Maximum Reportable Severity Grade for Local pain site 4		P		104-53	VRC01 40mg/kg mo(0) + 20mg/kg mo(1,2,3,4,5)	T1
	s4_lt_repgrade	Maximum Reportable Severity Grade for Local tenderness site 4		P		104-53	VRC01 40mg/kg mo(0) + 20mg/kg mo(1,2,3,4,5)	T1
	s4_paintend_repgrade	Maximum Reportable Severity Grade for Local pain/tenderness site 4		P		104-53	VRC01 40mg/kg mo(0) + 20mg/kg mo(1,2,3,4,5)	T1
	systemic_repgrade	Maximum Reportable Severity Grade for Maximum systemic symptom (excl. temperature)	0	P		104-53	VRC01 40mg/kg mo(0) + 20mg/kg mo(1,2,3,4,5)	T1	None
	tempc_repgrade	Maximum Reportable Severity Grade for Temperature Celsius	0	P		104-53	VRC01 40mg/kg mo(0) + 20mg/kg mo(1,2,3,4,5)	T1	None
	vom_repgrade	Maximum Reportable Severity Grade for Vomiting	0	P		104-53	VRC01 40mg/kg mo(0) + 20mg/kg mo(1,2,3,4,5)	T1	None
1	arth_repgrade	Maximum Reportable Severity Grade for Arthralgia	0	V	2	104-53	VRC01 40mg/kg mo(0) + 20mg/kg mo(1,2,3,4,5)	T1	None
1	chill_repgrade	Maximum Reportable Severity Grade for Chills	0	V	2	104-53	VRC01 40mg/kg mo(0) + 20mg/kg mo(1,2,3,4,5)	T1	None
1	ery_area_repgrade	Maximum Reportable Severity Grade for Erythema area (x*y)	0	V	2	104-53	VRC01 40mg/kg mo(0) + 20mg/kg mo(1,2,3,4,5)	T1	None
1	ery_dim_repgrade	Maximum Reportable Severity Grade for Erythema maxdimension (x or y)	0	V	2	104-53	VRC01 40mg/kg mo(0) + 20mg/kg mo(1,2,3,4,5)	T1	None
1	ery_repgrade	Maximum Reportable Severity Grade for Erythema	0	V	2	104-53	VRC01 40mg/kg mo(0) + 20mg/kg mo(1,2,3,4,5)	T1	None
1	eryind_repgrade	Maximum Reportable Severity Grade for Erythema and/or Induration	0	V	2	104-53	VRC01 40mg/kg mo(0) + 20mg/kg mo(1,2,3,4,5)	T1	None
1	eryx_repgrade	Maximum Reportable Severity Grade for Erythema X dimension	0	V	2	104-53	VRC01 40mg/kg mo(0) + 20mg/kg mo(1,2,3,4,5)	T1	None
1	eryy_repgrade	Maximum Reportable Severity Grade for Erythema Y dimension	0	V	2	104-53	VRC01 40mg/kg mo(0) + 20mg/kg mo(1,2,3,4,5)	T1	None
1	head_repgrade	Maximum Reportable Severity Grade for Headache	0	V	2	104-53	VRC01 40mg/kg mo(0) + 20mg/kg mo(1,2,3,4,5)	T1	None
1	ind_area_repgrade	Maximum Reportable Severity Grade for Induration area (x*y)	0	V	2	104-53	VRC01 40mg/kg mo(0) + 20mg/kg mo(1,2,3,4,5)	T1	None
1	ind_dim_repgrade	Maximum Reportable Severity Grade for Induration max dimension (x or y)	0	V	2	104-53	VRC01 40mg/kg mo(0) + 20mg/kg mo(1,2,3,4,5)	T1	None
1	ind_repgrade	Maximum Reportable Severity Grade for Induration	0	V	2	104-53	VRC01 40mg/kg mo(0) + 20mg/kg mo(1,2,3,4,5)	T1	None
1	indx_repgrade	Maximum Reportable Severity Grade for Induration X dimension	0	V	2	104-53	VRC01 40mg/kg mo(0) + 20mg/kg mo(1,2,3,4,5)	T1	None
1	indy_repgrade	Maximum Reportable Severity Grade for Induration Y dimension	0	V	2	104-53	VRC01 40mg/kg mo(0) + 20mg/kg mo(1,2,3,4,5)	T1	None
1	lp_repgrade	Maximum Reportable Severity Grade for Local pain	1	V	2	104-53	VRC01 40mg/kg mo(0) + 20mg/kg mo(1,2,3,4,5)	T1	Mild
1	lt_repgrade	Maximum Reportable Severity Grade for Local tenderness	0	V	2	104-53	VRC01 40mg/kg mo(0) + 20mg/kg mo(1,2,3,4,5)	T1	None
1	mf_repgrade	Maximum Reportable Severity Grade for Malaise/fatigue	0	V	2	104-53	VRC01 40mg/kg mo(0) + 20mg/kg mo(1,2,3,4,5)	T1	None
1	myal_repgrade	Maximum Reportable Severity Grade for Myalgia	0	V	2	104-53	VRC01 40mg/kg mo(0) + 20mg/kg mo(1,2,3,4,5)	T1	None
1	naus_repgrade	Maximum Reportable Severity Grade for Nausea	0	V	2	104-53	VRC01 40mg/kg mo(0) + 20mg/kg mo(1,2,3,4,5)	T1	None
1	paintend_repgrade	Maximum Reportable Severity Grade for Local pain/tenderness	1	V	2	104-53	VRC01 40mg/kg mo(0) + 20mg/kg mo(1,2,3,4,5)	T1	Mild
1	s1_ery_area_repgrade	Maximum Reportable Severity Grade for Erythema area (x*y) site 1		V	2	104-53	VRC01 40mg/kg mo(0) + 20mg/kg mo(1,2,3,4,5)	T1	.
1	s1_ery_dim_repgrade	Maximum Reportable Severity Grade for Erythema maxdimension (x or y) site 1		V	2	104-53	VRC01 40mg/kg mo(0) + 20mg/kg mo(1,2,3,4,5)	T1	.
1	s1_ery_repgrade	Maximum Reportable Severity Grade for Erythema Site 1		V	2	104-53	VRC01 40mg/kg mo(0) + 20mg/kg mo(1,2,3,4,5)	T1	.
1	s1_eryx_repgrade	Maximum Reportable Severity Grade for Erythema X dimension site 1		V	2	104-53	VRC01 40mg/kg mo(0) + 20mg/kg mo(1,2,3,4,5)	T1	.
1	s1_eryy_repgrade	Maximum Reportable Severity Grade for Erythema Y dimension site 1		V	2	104-53	VRC01 40mg/kg mo(0) + 20mg/kg mo(1,2,3,4,5)	T1	.
1	s1_ind_area_repgrade	Maximum Reportable Severity Grade for Induration area (x*y) site 1		V	2	104-53	VRC01 40mg/kg mo(0) + 20mg/kg mo(1,2,3,4,5)	T1	.
1	s1_ind_dim_repgrade	Maximum Reportable Severity Grade for Induration max dimension (x or y) site 1		V	2	104-53	VRC01 40mg/kg mo(0) + 20mg/kg mo(1,2,3,4,5)	T1	.
1	s1_ind_repgrade	Maximum Reportable Severity Grade for Induration site 1		V	2	104-53	VRC01 40mg/kg mo(0) + 20mg/kg mo(1,2,3,4,5)	T1	.
1	s1_indx_repgrade	Maximum Reportable Severity Grade for Induration X dimension site 1		V	2	104-53	VRC01 40mg/kg mo(0) + 20mg/kg mo(1,2,3,4,5)	T1	.
1	s1_indy_repgrade	Maximum Reportable Severity Grade for Induration Y dimension site 1		V	2	104-53	VRC01 40mg/kg mo(0) + 20mg/kg mo(1,2,3,4,5)	T1	.
1	s1_lp_repgrade	Maximum Reportable Severity Grade for Local pain site 1		V	2	104-53	VRC01 40mg/kg mo(0) + 20mg/kg mo(1,2,3,4,5)	T1
1	s1_lt_repgrade	Maximum Reportable Severity Grade for Local tenderness site 1		V	2	104-53	VRC01 40mg/kg mo(0) + 20mg/kg mo(1,2,3,4,5)	T1
1	s1_paintend_repgrade	Maximum Reportable Severity Grade for Local pain/tenderness site 1		V	2	104-53	VRC01 40mg/kg mo(0) + 20mg/kg mo(1,2,3,4,5)	T1
1	s2_ery_area_repgrade	Maximum Reportable Severity Grade for Erythema area (x*y) site 2		V	2	104-53	VRC01 40mg/kg mo(0) + 20mg/kg mo(1,2,3,4,5)	T1	.
1	s2_ery_dim_repgrade	Maximum Reportable Severity Grade for Erythema maxdimension (x or y) site 2		V	2	104-53	VRC01 40mg/kg mo(0) + 20mg/kg mo(1,2,3,4,5)	T1	.
1	s2_ery_repgrade	Maximum Reportable Severity Grade for Erythema Site 2		V	2	104-53	VRC01 40mg/kg mo(0) + 20mg/kg mo(1,2,3,4,5)	T1	.
1	s2_eryx_repgrade	Maximum Reportable Severity Grade for Erythema X dimension site 2		V	2	104-53	VRC01 40mg/kg mo(0) + 20mg/kg mo(1,2,3,4,5)	T1	.
1	s2_eryy_repgrade	Maximum Reportable Severity Grade for Erythema Y dimension site 2		V	2	104-53	VRC01 40mg/kg mo(0) + 20mg/kg mo(1,2,3,4,5)	T1	.
1	s2_ind_area_repgrade	Maximum Reportable Severity Grade for Induration area (x*y) site 2		V	2	104-53	VRC01 40mg/kg mo(0) + 20mg/kg mo(1,2,3,4,5)	T1	.
1	s2_ind_dim_repgrade	Maximum Reportable Severity Grade for Induration max dimension (x or y) site 2		V	2	104-53	VRC01 40mg/kg mo(0) + 20mg/kg mo(1,2,3,4,5)	T1	.
1	s2_ind_repgrade	Maximum Reportable Severity Grade for Induration site 2		V	2	104-53	VRC01 40mg/kg mo(0) + 20mg/kg mo(1,2,3,4,5)	T1	.
1	s2_indx_repgrade	Maximum Reportable Severity Grade for Induration X dimension site 2		V	2	104-53	VRC01 40mg/kg mo(0) + 20mg/kg mo(1,2,3,4,5)	T1	.
1	s2_indy_repgrade	Maximum Reportable Severity Grade for Induration Y dimension site 2		V	2	104-53	VRC01 40mg/kg mo(0) + 20mg/kg mo(1,2,3,4,5)	T1	.
1	s2_lp_repgrade	Maximum Reportable Severity Grade for Local pain site 2		V	2	104-53	VRC01 40mg/kg mo(0) + 20mg/kg mo(1,2,3,4,5)	T1
1	s2_lt_repgrade	Maximum Reportable Severity Grade for Local tenderness site 2		V	2	104-53	VRC01 40mg/kg mo(0) + 20mg/kg mo(1,2,3,4,5)	T1
1	s2_paintend_repgrade	Maximum Reportable Severity Grade for Local pain/tenderness site 2		V	2	104-53	VRC01 40mg/kg mo(0) + 20mg/kg mo(1,2,3,4,5)	T1
1	s3_ery_area_repgrade	Maximum Reportable Severity Grade for Erythema area (x*y) site 3		V	2	104-53	VRC01 40mg/kg mo(0) + 20mg/kg mo(1,2,3,4,5)	T1	.
1	s3_ery_dim_repgrade	Maximum Reportable Severity Grade for Erythema maxdimension (x or y) site 3		V	2	104-53	VRC01 40mg/kg mo(0) + 20mg/kg mo(1,2,3,4,5)	T1	.
1	s3_ery_repgrade	Maximum Reportable Severity Grade for Erythema Site 3		V	2	104-53	VRC01 40mg/kg mo(0) + 20mg/kg mo(1,2,3,4,5)	T1	.
1	s3_eryx_repgrade	Maximum Reportable Severity Grade for Erythema X dimension site 3		V	2	104-53	VRC01 40mg/kg mo(0) + 20mg/kg mo(1,2,3,4,5)	T1	.
1	s3_eryy_repgrade	Maximum Reportable Severity Grade for Erythema Y dimension site 3		V	2	104-53	VRC01 40mg/kg mo(0) + 20mg/kg mo(1,2,3,4,5)	T1	.
1	s3_ind_area_repgrade	Maximum Reportable Severity Grade for Induration area (x*y) site 3		V	2	104-53	VRC01 40mg/kg mo(0) + 20mg/kg mo(1,2,3,4,5)	T1	.
1	s3_ind_dim_repgrade	Maximum Reportable Severity Grade for Induration max dimension (x or y) site 3		V	2	104-53	VRC01 40mg/kg mo(0) + 20mg/kg mo(1,2,3,4,5)	T1	.
1	s3_ind_repgrade	Maximum Reportable Severity Grade for Induration site 3		V	2	104-53	VRC01 40mg/kg mo(0) + 20mg/kg mo(1,2,3,4,5)	T1	.
1	s3_indx_repgrade	Maximum Reportable Severity Grade for Induration X dimension site 3		V	2	104-53	VRC01 40mg/kg mo(0) + 20mg/kg mo(1,2,3,4,5)	T1	.
1	s3_indy_repgrade	Maximum Reportable Severity Grade for Induration Y dimension site 3		V	2	104-53	VRC01 40mg/kg mo(0) + 20mg/kg mo(1,2,3,4,5)	T1	.
1	s3_lp_repgrade	Maximum Reportable Severity Grade for Local pain site 3		V	2	104-53	VRC01 40mg/kg mo(0) + 20mg/kg mo(1,2,3,4,5)	T1
1	s3_lt_repgrade	Maximum Reportable Severity Grade for Local tenderness site 3		V	2	104-53	VRC01 40mg/kg mo(0) + 20mg/kg mo(1,2,3,4,5)	T1
1	s3_paintend_repgrade	Maximum Reportable Severity Grade for Local pain/tenderness site 3		V	2	104-53	VRC01 40mg/kg mo(0) + 20mg/kg mo(1,2,3,4,5)	T1
1	s4_ery_area_repgrade	Maximum Reportable Severity Grade for Erythema area (x*y) site 4		V	2	104-53	VRC01 40mg/kg mo(0) + 20mg/kg mo(1,2,3,4,5)	T1	.
1	s4_ery_dim_repgrade	Maximum Reportable Severity Grade for Erythema maxdimension (x or y) site 4		V	2	104-53	VRC01 40mg/kg mo(0) + 20mg/kg mo(1,2,3,4,5)	T1	.
1	s4_ery_repgrade	Maximum Reportable Severity Grade for Erythema Site 4		V	2	104-53	VRC01 40mg/kg mo(0) + 20mg/kg mo(1,2,3,4,5)	T1	.
1	s4_eryx_repgrade	Maximum Reportable Severity Grade for Erythema X dimension site 4		V	2	104-53	VRC01 40mg/kg mo(0) + 20mg/kg mo(1,2,3,4,5)	T1	.
1	s4_eryy_repgrade	Maximum Reportable Severity Grade for Erythema Y dimension site 4		V	2	104-53	VRC01 40mg/kg mo(0) + 20mg/kg mo(1,2,3,4,5)	T1	.
1	s4_ind_area_repgrade	Maximum Reportable Severity Grade for Induration area (x*y) site 4		V	2	104-53	VRC01 40mg/kg mo(0) + 20mg/kg mo(1,2,3,4,5)	T1	.
1	s4_ind_dim_repgrade	Maximum Reportable Severity Grade for Induration max dimension (x or y) site 4		V	2	104-53	VRC01 40mg/kg mo(0) + 20mg/kg mo(1,2,3,4,5)	T1	.
1	s4_ind_repgrade	Maximum Reportable Severity Grade for Induration site 4		V	2	104-53	VRC01 40mg/kg mo(0) + 20mg/kg mo(1,2,3,4,5)	T1	.
1	s4_indx_repgrade	Maximum Reportable Severity Grade for Induration X dimension site 4		V	2	104-53	VRC01 40mg/kg mo(0) + 20mg/kg mo(1,2,3,4,5)	T1	.
1	s4_indy_repgrade	Maximum Reportable Severity Grade for Induration Y dimension site 4		V	2	104-53	VRC01 40mg/kg mo(0) + 20mg/kg mo(1,2,3,4,5)	T1	.
1	s4_lp_repgrade	Maximum Reportable Severity Grade for Local pain site 4		V	2	104-53	VRC01 40mg/kg mo(0) + 20mg/kg mo(1,2,3,4,5)	T1
1	s4_lt_repgrade	Maximum Reportable Severity Grade for Local tenderness site 4		V	2	104-53	VRC01 40mg/kg mo(0) + 20mg/kg mo(1,2,3,4,5)	T1
1	s4_paintend_repgrade	Maximum Reportable Severity Grade for Local pain/tenderness site 4		V	2	104-53	VRC01 40mg/kg mo(0) + 20mg/kg mo(1,2,3,4,5)	T1
1	systemic_repgrade	Maximum Reportable Severity Grade for Maximum systemic symptom (excl. temperature)	0	V	2	104-53	VRC01 40mg/kg mo(0) + 20mg/kg mo(1,2,3,4,5)	T1	None
1	tempc_repgrade	Maximum Reportable Severity Grade for Temperature Celsius	0	V	2	104-53	VRC01 40mg/kg mo(0) + 20mg/kg mo(1,2,3,4,5)	T1	None
1	vom_repgrade	Maximum Reportable Severity Grade for Vomiting	0	V	2	104-53	VRC01 40mg/kg mo(0) + 20mg/kg mo(1,2,3,4,5)	T1	None
2	arth_repgrade	Maximum Reportable Severity Grade for Arthralgia	0	V	6	104-53	VRC01 40mg/kg mo(0) + 20mg/kg mo(1,2,3,4,5)	T1	None
2	chill_repgrade	Maximum Reportable Severity Grade for Chills	0	V	6	104-53	VRC01 40mg/kg mo(0) + 20mg/kg mo(1,2,3,4,5)	T1	None
2	ery_area_repgrade	Maximum Reportable Severity Grade for Erythema area (x*y)	0	V	6	104-53	VRC01 40mg/kg mo(0) + 20mg/kg mo(1,2,3,4,5)	T1	None
2	ery_dim_repgrade	Maximum Reportable Severity Grade for Erythema maxdimension (x or y)	0	V	6	104-53	VRC01 40mg/kg mo(0) + 20mg/kg mo(1,2,3,4,5)	T1	None
2	ery_repgrade	Maximum Reportable Severity Grade for Erythema	0	V	6	104-53	VRC01 40mg/kg mo(0) + 20mg/kg mo(1,2,3,4,5)	T1	None
2	eryind_repgrade	Maximum Reportable Severity Grade for Erythema and/or Induration	0	V	6	104-53	VRC01 40mg/kg mo(0) + 20mg/kg mo(1,2,3,4,5)	T1	None
2	eryx_repgrade	Maximum Reportable Severity Grade for Erythema X dimension	0	V	6	104-53	VRC01 40mg/kg mo(0) + 20mg/kg mo(1,2,3,4,5)	T1	None
2	eryy_repgrade	Maximum Reportable Severity Grade for Erythema Y dimension	0	V	6	104-53	VRC01 40mg/kg mo(0) + 20mg/kg mo(1,2,3,4,5)	T1	None
2	head_repgrade	Maximum Reportable Severity Grade for Headache	0	V	6	104-53	VRC01 40mg/kg mo(0) + 20mg/kg mo(1,2,3,4,5)	T1	None
2	ind_area_repgrade	Maximum Reportable Severity Grade for Induration area (x*y)	0	V	6	104-53	VRC01 40mg/kg mo(0) + 20mg/kg mo(1,2,3,4,5)	T1	None
2	ind_dim_repgrade	Maximum Reportable Severity Grade for Induration max dimension (x or y)	0	V	6	104-53	VRC01 40mg/kg mo(0) + 20mg/kg mo(1,2,3,4,5)	T1	None
2	ind_repgrade	Maximum Reportable Severity Grade for Induration	0	V	6	104-53	VRC01 40mg/kg mo(0) + 20mg/kg mo(1,2,3,4,5)	T1	None
2	indx_repgrade	Maximum Reportable Severity Grade for Induration X dimension	0	V	6	104-53	VRC01 40mg/kg mo(0) + 20mg/kg mo(1,2,3,4,5)	T1	None
2	indy_repgrade	Maximum Reportable Severity Grade for Induration Y dimension	0	V	6	104-53	VRC01 40mg/kg mo(0) + 20mg/kg mo(1,2,3,4,5)	T1	None
2	lp_repgrade	Maximum Reportable Severity Grade for Local pain	0	V	6	104-53	VRC01 40mg/kg mo(0) + 20mg/kg mo(1,2,3,4,5)	T1	None
2	lt_repgrade	Maximum Reportable Severity Grade for Local tenderness	0	V	6	104-53	VRC01 40mg/kg mo(0) + 20mg/kg mo(1,2,3,4,5)	T1	None
2	mf_repgrade	Maximum Reportable Severity Grade for Malaise/fatigue	0	V	6	104-53	VRC01 40mg/kg mo(0) + 20mg/kg mo(1,2,3,4,5)	T1	None
2	myal_repgrade	Maximum Reportable Severity Grade for Myalgia	0	V	6	104-53	VRC01 40mg/kg mo(0) + 20mg/kg mo(1,2,3,4,5)	T1	None
2	naus_repgrade	Maximum Reportable Severity Grade for Nausea	0	V	6	104-53	VRC01 40mg/kg mo(0) + 20mg/kg mo(1,2,3,4,5)	T1	None
2	paintend_repgrade	Maximum Reportable Severity Grade for Local pain/tenderness	0	V	6	104-53	VRC01 40mg/kg mo(0) + 20mg/kg mo(1,2,3,4,5)	T1	None
2	s1_ery_area_repgrade	Maximum Reportable Severity Grade for Erythema area (x*y) site 1		V	6	104-53	VRC01 40mg/kg mo(0) + 20mg/kg mo(1,2,3,4,5)	T1	.
2	s1_ery_dim_repgrade	Maximum Reportable Severity Grade for Erythema maxdimension (x or y) site 1		V	6	104-53	VRC01 40mg/kg mo(0) + 20mg/kg mo(1,2,3,4,5)	T1	.
2	s1_ery_repgrade	Maximum Reportable Severity Grade for Erythema Site 1		V	6	104-53	VRC01 40mg/kg mo(0) + 20mg/kg mo(1,2,3,4,5)	T1	.
2	s1_eryx_repgrade	Maximum Reportable Severity Grade for Erythema X dimension site 1		V	6	104-53	VRC01 40mg/kg mo(0) + 20mg/kg mo(1,2,3,4,5)	T1	.
2	s1_eryy_repgrade	Maximum Reportable Severity Grade for Erythema Y dimension site 1		V	6	104-53	VRC01 40mg/kg mo(0) + 20mg/kg mo(1,2,3,4,5)	T1	.
2	s1_ind_area_repgrade	Maximum Reportable Severity Grade for Induration area (x*y) site 1		V	6	104-53	VRC01 40mg/kg mo(0) + 20mg/kg mo(1,2,3,4,5)	T1	.
2	s1_ind_dim_repgrade	Maximum Reportable Severity Grade for Induration max dimension (x or y) site 1		V	6	104-53	VRC01 40mg/kg mo(0) + 20mg/kg mo(1,2,3,4,5)	T1	.
2	s1_ind_repgrade	Maximum Reportable Severity Grade for Induration site 1		V	6	104-53	VRC01 40mg/kg mo(0) + 20mg/kg mo(1,2,3,4,5)	T1	.
2	s1_indx_repgrade	Maximum Reportable Severity Grade for Induration X dimension site 1		V	6	104-53	VRC01 40mg/kg mo(0) + 20mg/kg mo(1,2,3,4,5)	T1	.
2	s1_indy_repgrade	Maximum Reportable Severity Grade for Induration Y dimension site 1		V	6	104-53	VRC01 40mg/kg mo(0) + 20mg/kg mo(1,2,3,4,5)	T1	.
2	s1_lp_repgrade	Maximum Reportable Severity Grade for Local pain site 1		V	6	104-53	VRC01 40mg/kg mo(0) + 20mg/kg mo(1,2,3,4,5)	T1
2	s1_lt_repgrade	Maximum Reportable Severity Grade for Local tenderness site 1		V	6	104-53	VRC01 40mg/kg mo(0) + 20mg/kg mo(1,2,3,4,5)	T1
2	s1_paintend_repgrade	Maximum Reportable Severity Grade for Local pain/tenderness site 1		V	6	104-53	VRC01 40mg/kg mo(0) + 20mg/kg mo(1,2,3,4,5)	T1
2	s2_ery_area_repgrade	Maximum Reportable Severity Grade for Erythema area (x*y) site 2		V	6	104-53	VRC01 40mg/kg mo(0) + 20mg/kg mo(1,2,3,4,5)	T1	.
2	s2_ery_dim_repgrade	Maximum Reportable Severity Grade for Erythema maxdimension (x or y) site 2		V	6	104-53	VRC01 40mg/kg mo(0) + 20mg/kg mo(1,2,3,4,5)	T1	.
2	s2_ery_repgrade	Maximum Reportable Severity Grade for Erythema Site 2		V	6	104-53	VRC01 40mg/kg mo(0) + 20mg/kg mo(1,2,3,4,5)	T1	.
2	s2_eryx_repgrade	Maximum Reportable Severity Grade for Erythema X dimension site 2		V	6	104-53	VRC01 40mg/kg mo(0) + 20mg/kg mo(1,2,3,4,5)	T1	.
2	s2_eryy_repgrade	Maximum Reportable Severity Grade for Erythema Y dimension site 2		V	6	104-53	VRC01 40mg/kg mo(0) + 20mg/kg mo(1,2,3,4,5)	T1	.
2	s2_ind_area_repgrade	Maximum Reportable Severity Grade for Induration area (x*y) site 2		V	6	104-53	VRC01 40mg/kg mo(0) + 20mg/kg mo(1,2,3,4,5)	T1	.
2	s2_ind_dim_repgrade	Maximum Reportable Severity Grade for Induration max dimension (x or y) site 2		V	6	104-53	VRC01 40mg/kg mo(0) + 20mg/kg mo(1,2,3,4,5)	T1	.
2	s2_ind_repgrade	Maximum Reportable Severity Grade for Induration site 2		V	6	104-53	VRC01 40mg/kg mo(0) + 20mg/kg mo(1,2,3,4,5)	T1	.
2	s2_indx_repgrade	Maximum Reportable Severity Grade for Induration X dimension site 2		V	6	104-53	VRC01 40mg/kg mo(0) + 20mg/kg mo(1,2,3,4,5)	T1	.
2	s2_indy_repgrade	Maximum Reportable Severity Grade for Induration Y dimension site 2		V	6	104-53	VRC01 40mg/kg mo(0) + 20mg/kg mo(1,2,3,4,5)	T1	.
2	s2_lp_repgrade	Maximum Reportable Severity Grade for Local pain site 2		V	6	104-53	VRC01 40mg/kg mo(0) + 20mg/kg mo(1,2,3,4,5)	T1
2	s2_lt_repgrade	Maximum Reportable Severity Grade for Local tenderness site 2		V	6	104-53	VRC01 40mg/kg mo(0) + 20mg/kg mo(1,2,3,4,5)	T1
2	s2_paintend_repgrade	Maximum Reportable Severity Grade for Local pain/tenderness site 2		V	6	104-53	VRC01 40mg/kg mo(0) + 20mg/kg mo(1,2,3,4,5)	T1
2	s3_ery_area_repgrade	Maximum Reportable Severity Grade for Erythema area (x*y) site 3		V	6	104-53	VRC01 40mg/kg mo(0) + 20mg/kg mo(1,2,3,4,5)	T1	.
2	s3_ery_dim_repgrade	Maximum Reportable Severity Grade for Erythema maxdimension (x or y) site 3		V	6	104-53	VRC01 40mg/kg mo(0) + 20mg/kg mo(1,2,3,4,5)	T1	.
2	s3_ery_repgrade	Maximum Reportable Severity Grade for Erythema Site 3		V	6	104-53	VRC01 40mg/kg mo(0) + 20mg/kg mo(1,2,3,4,5)	T1	.
2	s3_eryx_repgrade	Maximum Reportable Severity Grade for Erythema X dimension site 3		V	6	104-53	VRC01 40mg/kg mo(0) + 20mg/kg mo(1,2,3,4,5)	T1	.
2	s3_eryy_repgrade	Maximum Reportable Severity Grade for Erythema Y dimension site 3		V	6	104-53	VRC01 40mg/kg mo(0) + 20mg/kg mo(1,2,3,4,5)	T1	.
2	s3_ind_area_repgrade	Maximum Reportable Severity Grade for Induration area (x*y) site 3		V	6	104-53	VRC01 40mg/kg mo(0) + 20mg/kg mo(1,2,3,4,5)	T1	.
2	s3_ind_dim_repgrade	Maximum Reportable Severity Grade for Induration max dimension (x or y) site 3		V	6	104-53	VRC01 40mg/kg mo(0) + 20mg/kg mo(1,2,3,4,5)	T1	.
2	s3_ind_repgrade	Maximum Reportable Severity Grade for Induration site 3		V	6	104-53	VRC01 40mg/kg mo(0) + 20mg/kg mo(1,2,3,4,5)	T1	.
2	s3_indx_repgrade	Maximum Reportable Severity Grade for Induration X dimension site 3		V	6	104-53	VRC01 40mg/kg mo(0) + 20mg/kg mo(1,2,3,4,5)	T1	.
2	s3_indy_repgrade	Maximum Reportable Severity Grade for Induration Y dimension site 3		V	6	104-53	VRC01 40mg/kg mo(0) + 20mg/kg mo(1,2,3,4,5)	T1	.
2	s3_lp_repgrade	Maximum Reportable Severity Grade for Local pain site 3		V	6	104-53	VRC01 40mg/kg mo(0) + 20mg/kg mo(1,2,3,4,5)	T1
2	s3_lt_repgrade	Maximum Reportable Severity Grade for Local tenderness site 3		V	6	104-53	VRC01 40mg/kg mo(0) + 20mg/kg mo(1,2,3,4,5)	T1
2	s3_paintend_repgrade	Maximum Reportable Severity Grade for Local pain/tenderness site 3		V	6	104-53	VRC01 40mg/kg mo(0) + 20mg/kg mo(1,2,3,4,5)	T1
2	s4_ery_area_repgrade	Maximum Reportable Severity Grade for Erythema area (x*y) site 4		V	6	104-53	VRC01 40mg/kg mo(0) + 20mg/kg mo(1,2,3,4,5)	T1	.
2	s4_ery_dim_repgrade	Maximum Reportable Severity Grade for Erythema maxdimension (x or y) site 4		V	6	104-53	VRC01 40mg/kg mo(0) + 20mg/kg mo(1,2,3,4,5)	T1	.
2	s4_ery_repgrade	Maximum Reportable Severity Grade for Erythema Site 4		V	6	104-53	VRC01 40mg/kg mo(0) + 20mg/kg mo(1,2,3,4,5)	T1	.
2	s4_eryx_repgrade	Maximum Reportable Severity Grade for Erythema X dimension site 4		V	6	104-53	VRC01 40mg/kg mo(0) + 20mg/kg mo(1,2,3,4,5)	T1	.
2	s4_eryy_repgrade	Maximum Reportable Severity Grade for Erythema Y dimension site 4		V	6	104-53	VRC01 40mg/kg mo(0) + 20mg/kg mo(1,2,3,4,5)	T1	.
2	s4_ind_area_repgrade	Maximum Reportable Severity Grade for Induration area (x*y) site 4		V	6	104-53	VRC01 40mg/kg mo(0) + 20mg/kg mo(1,2,3,4,5)	T1	.
2	s4_ind_dim_repgrade	Maximum Reportable Severity Grade for Induration max dimension (x or y) site 4		V	6	104-53	VRC01 40mg/kg mo(0) + 20mg/kg mo(1,2,3,4,5)	T1	.
2	s4_ind_repgrade	Maximum Reportable Severity Grade for Induration site 4		V	6	104-53	VRC01 40mg/kg mo(0) + 20mg/kg mo(1,2,3,4,5)	T1	.
2	s4_indx_repgrade	Maximum Reportable Severity Grade for Induration X dimension site 4		V	6	104-53	VRC01 40mg/kg mo(0) + 20mg/kg mo(1,2,3,4,5)	T1	.
2	s4_indy_repgrade	Maximum Reportable Severity Grade for Induration Y dimension site 4		V	6	104-53	VRC01 40mg/kg mo(0) + 20mg/kg mo(1,2,3,4,5)	T1	.
2	s4_lp_repgrade	Maximum Reportable Severity Grade for Local pain site 4		V	6	104-53	VRC01 40mg/kg mo(0) + 20mg/kg mo(1,2,3,4,5)	T1
2	s4_lt_repgrade	Maximum Reportable Severity Grade for Local tenderness site 4		V	6	104-53	VRC01 40mg/kg mo(0) + 20mg/kg mo(1,2,3,4,5)	T1
2	s4_paintend_repgrade	Maximum Reportable Severity Grade for Local pain/tenderness site 4		V	6	104-53	VRC01 40mg/kg mo(0) + 20mg/kg mo(1,2,3,4,5)	T1
2	systemic_repgrade	Maximum Reportable Severity Grade for Maximum systemic symptom (excl. temperature)	0	V	6	104-53	VRC01 40mg/kg mo(0) + 20mg/kg mo(1,2,3,4,5)	T1	None
2	tempc_repgrade	Maximum Reportable Severity Grade for Temperature Celsius	0	V	6	104-53	VRC01 40mg/kg mo(0) + 20mg/kg mo(1,2,3,4,5)	T1	None
2	vom_repgrade	Maximum Reportable Severity Grade for Vomiting	0	V	6	104-53	VRC01 40mg/kg mo(0) + 20mg/kg mo(1,2,3,4,5)	T1	None
3	arth_repgrade	Maximum Reportable Severity Grade for Arthralgia	0	V	9	104-53	VRC01 40mg/kg mo(0) + 20mg/kg mo(1,2,3,4,5)	T1	None
3	chill_repgrade	Maximum Reportable Severity Grade for Chills	0	V	9	104-53	VRC01 40mg/kg mo(0) + 20mg/kg mo(1,2,3,4,5)	T1	None
3	ery_area_repgrade	Maximum Reportable Severity Grade for Erythema area (x*y)	0	V	9	104-53	VRC01 40mg/kg mo(0) + 20mg/kg mo(1,2,3,4,5)	T1	None
3	ery_dim_repgrade	Maximum Reportable Severity Grade for Erythema maxdimension (x or y)	0	V	9	104-53	VRC01 40mg/kg mo(0) + 20mg/kg mo(1,2,3,4,5)	T1	None
3	ery_repgrade	Maximum Reportable Severity Grade for Erythema	0	V	9	104-53	VRC01 40mg/kg mo(0) + 20mg/kg mo(1,2,3,4,5)	T1	None
3	eryind_repgrade	Maximum Reportable Severity Grade for Erythema and/or Induration	0	V	9	104-53	VRC01 40mg/kg mo(0) + 20mg/kg mo(1,2,3,4,5)	T1	None
3	eryx_repgrade	Maximum Reportable Severity Grade for Erythema X dimension	0	V	9	104-53	VRC01 40mg/kg mo(0) + 20mg/kg mo(1,2,3,4,5)	T1	None
3	eryy_repgrade	Maximum Reportable Severity Grade for Erythema Y dimension	0	V	9	104-53	VRC01 40mg/kg mo(0) + 20mg/kg mo(1,2,3,4,5)	T1	None
3	head_repgrade	Maximum Reportable Severity Grade for Headache	0	V	9	104-53	VRC01 40mg/kg mo(0) + 20mg/kg mo(1,2,3,4,5)	T1	None
3	ind_area_repgrade	Maximum Reportable Severity Grade for Induration area (x*y)	0	V	9	104-53	VRC01 40mg/kg mo(0) + 20mg/kg mo(1,2,3,4,5)	T1	None
3	ind_dim_repgrade	Maximum Reportable Severity Grade for Induration max dimension (x or y)	0	V	9	104-53	VRC01 40mg/kg mo(0) + 20mg/kg mo(1,2,3,4,5)	T1	None
3	ind_repgrade	Maximum Reportable Severity Grade for Induration	0	V	9	104-53	VRC01 40mg/kg mo(0) + 20mg/kg mo(1,2,3,4,5)	T1	None
3	indx_repgrade	Maximum Reportable Severity Grade for Induration X dimension	0	V	9	104-53	VRC01 40mg/kg mo(0) + 20mg/kg mo(1,2,3,4,5)	T1	None
3	indy_repgrade	Maximum Reportable Severity Grade for Induration Y dimension	0	V	9	104-53	VRC01 40mg/kg mo(0) + 20mg/kg mo(1,2,3,4,5)	T1	None
3	lp_repgrade	Maximum Reportable Severity Grade for Local pain	0	V	9	104-53	VRC01 40mg/kg mo(0) + 20mg/kg mo(1,2,3,4,5)	T1	None
3	lt_repgrade	Maximum Reportable Severity Grade for Local tenderness	0	V	9	104-53	VRC01 40mg/kg mo(0) + 20mg/kg mo(1,2,3,4,5)	T1	None
3	mf_repgrade	Maximum Reportable Severity Grade for Malaise/fatigue	0	V	9	104-53	VRC01 40mg/kg mo(0) + 20mg/kg mo(1,2,3,4,5)	T1	None
3	myal_repgrade	Maximum Reportable Severity Grade for Myalgia	0	V	9	104-53	VRC01 40mg/kg mo(0) + 20mg/kg mo(1,2,3,4,5)	T1	None
3	naus_repgrade	Maximum Reportable Severity Grade for Nausea	0	V	9	104-53	VRC01 40mg/kg mo(0) + 20mg/kg mo(1,2,3,4,5)	T1	None
3	paintend_repgrade	Maximum Reportable Severity Grade for Local pain/tenderness	0	V	9	104-53	VRC01 40mg/kg mo(0) + 20mg/kg mo(1,2,3,4,5)	T1	None
3	s1_ery_area_repgrade	Maximum Reportable Severity Grade for Erythema area (x*y) site 1		V	9	104-53	VRC01 40mg/kg mo(0) + 20mg/kg mo(1,2,3,4,5)	T1	.
3	s1_ery_dim_repgrade	Maximum Reportable Severity Grade for Erythema maxdimension (x or y) site 1		V	9	104-53	VRC01 40mg/kg mo(0) + 20mg/kg mo(1,2,3,4,5)	T1	.
3	s1_ery_repgrade	Maximum Reportable Severity Grade for Erythema Site 1		V	9	104-53	VRC01 40mg/kg mo(0) + 20mg/kg mo(1,2,3,4,5)	T1	.
3	s1_eryx_repgrade	Maximum Reportable Severity Grade for Erythema X dimension site 1		V	9	104-53	VRC01 40mg/kg mo(0) + 20mg/kg mo(1,2,3,4,5)	T1	.
3	s1_eryy_repgrade	Maximum Reportable Severity Grade for Erythema Y dimension site 1		V	9	104-53	VRC01 40mg/kg mo(0) + 20mg/kg mo(1,2,3,4,5)	T1	.
3	s1_ind_area_repgrade	Maximum Reportable Severity Grade for Induration area (x*y) site 1		V	9	104-53	VRC01 40mg/kg mo(0) + 20mg/kg mo(1,2,3,4,5)	T1	.
3	s1_ind_dim_repgrade	Maximum Reportable Severity Grade for Induration max dimension (x or y) site 1		V	9	104-53	VRC01 40mg/kg mo(0) + 20mg/kg mo(1,2,3,4,5)	T1	.
3	s1_ind_repgrade	Maximum Reportable Severity Grade for Induration site 1		V	9	104-53	VRC01 40mg/kg mo(0) + 20mg/kg mo(1,2,3,4,5)	T1	.
3	s1_indx_repgrade	Maximum Reportable Severity Grade for Induration X dimension site 1		V	9	104-53	VRC01 40mg/kg mo(0) + 20mg/kg mo(1,2,3,4,5)	T1	.
3	s1_indy_repgrade	Maximum Reportable Severity Grade for Induration Y dimension site 1		V	9	104-53	VRC01 40mg/kg mo(0) + 20mg/kg mo(1,2,3,4,5)	T1	.
3	s1_lp_repgrade	Maximum Reportable Severity Grade for Local pain site 1		V	9	104-53	VRC01 40mg/kg mo(0) + 20mg/kg mo(1,2,3,4,5)	T1
3	s1_lt_repgrade	Maximum Reportable Severity Grade for Local tenderness site 1		V	9	104-53	VRC01 40mg/kg mo(0) + 20mg/kg mo(1,2,3,4,5)	T1
3	s1_paintend_repgrade	Maximum Reportable Severity Grade for Local pain/tenderness site 1		V	9	104-53	VRC01 40mg/kg mo(0) + 20mg/kg mo(1,2,3,4,5)	T1
3	s2_ery_area_repgrade	Maximum Reportable Severity Grade for Erythema area (x*y) site 2		V	9	104-53	VRC01 40mg/kg mo(0) + 20mg/kg mo(1,2,3,4,5)	T1	.
3	s2_ery_dim_repgrade	Maximum Reportable Severity Grade for Erythema maxdimension (x or y) site 2		V	9	104-53	VRC01 40mg/kg mo(0) + 20mg/kg mo(1,2,3,4,5)	T1	.
3	s2_ery_repgrade	Maximum Reportable Severity Grade for Erythema Site 2		V	9	104-53	VRC01 40mg/kg mo(0) + 20mg/kg mo(1,2,3,4,5)	T1	.
3	s2_eryx_repgrade	Maximum Reportable Severity Grade for Erythema X dimension site 2		V	9	104-53	VRC01 40mg/kg mo(0) + 20mg/kg mo(1,2,3,4,5)	T1	.
3	s2_eryy_repgrade	Maximum Reportable Severity Grade for Erythema Y dimension site 2		V	9	104-53	VRC01 40mg/kg mo(0) + 20mg/kg mo(1,2,3,4,5)	T1	.
3	s2_ind_area_repgrade	Maximum Reportable Severity Grade for Induration area (x*y) site 2		V	9	104-53	VRC01 40mg/kg mo(0) + 20mg/kg mo(1,2,3,4,5)	T1	.
3	s2_ind_dim_repgrade	Maximum Reportable Severity Grade for Induration max dimension (x or y) site 2		V	9	104-53	VRC01 40mg/kg mo(0) + 20mg/kg mo(1,2,3,4,5)	T1	.
3	s2_ind_repgrade	Maximum Reportable Severity Grade for Induration site 2		V	9	104-53	VRC01 40mg/kg mo(0) + 20mg/kg mo(1,2,3,4,5)	T1	.
3	s2_indx_repgrade	Maximum Reportable Severity Grade for Induration X dimension site 2		V	9	104-53	VRC01 40mg/kg mo(0) + 20mg/kg mo(1,2,3,4,5)	T1	.
3	s2_indy_repgrade	Maximum Reportable Severity Grade for Induration Y dimension site 2		V	9	104-53	VRC01 40mg/kg mo(0) + 20mg/kg mo(1,2,3,4,5)	T1	.
3	s2_lp_repgrade	Maximum Reportable Severity Grade for Local pain site 2		V	9	104-53	VRC01 40mg/kg mo(0) + 20mg/kg mo(1,2,3,4,5)	T1
3	s2_lt_repgrade	Maximum Reportable Severity Grade for Local tenderness site 2		V	9	104-53	VRC01 40mg/kg mo(0) + 20mg/kg mo(1,2,3,4,5)	T1
3	s2_paintend_repgrade	Maximum Reportable Severity Grade for Local pain/tenderness site 2		V	9	104-53	VRC01 40mg/kg mo(0) + 20mg/kg mo(1,2,3,4,5)	T1
3	s3_ery_area_repgrade	Maximum Reportable Severity Grade for Erythema area (x*y) site 3		V	9	104-53	VRC01 40mg/kg mo(0) + 20mg/kg mo(1,2,3,4,5)	T1	.
3	s3_ery_dim_repgrade	Maximum Reportable Severity Grade for Erythema maxdimension (x or y) site 3		V	9	104-53	VRC01 40mg/kg mo(0) + 20mg/kg mo(1,2,3,4,5)	T1	.
3	s3_ery_repgrade	Maximum Reportable Severity Grade for Erythema Site 3		V	9	104-53	VRC01 40mg/kg mo(0) + 20mg/kg mo(1,2,3,4,5)	T1	.
3	s3_eryx_repgrade	Maximum Reportable Severity Grade for Erythema X dimension site 3		V	9	104-53	VRC01 40mg/kg mo(0) + 20mg/kg mo(1,2,3,4,5)	T1	.
3	s3_eryy_repgrade	Maximum Reportable Severity Grade for Erythema Y dimension site 3		V	9	104-53	VRC01 40mg/kg mo(0) + 20mg/kg mo(1,2,3,4,5)	T1	.
3	s3_ind_area_repgrade	Maximum Reportable Severity Grade for Induration area (x*y) site 3		V	9	104-53	VRC01 40mg/kg mo(0) + 20mg/kg mo(1,2,3,4,5)	T1	.
3	s3_ind_dim_repgrade	Maximum Reportable Severity Grade for Induration max dimension (x or y) site 3		V	9	104-53	VRC01 40mg/kg mo(0) + 20mg/kg mo(1,2,3,4,5)	T1	.
3	s3_ind_repgrade	Maximum Reportable Severity Grade for Induration site 3		V	9	104-53	VRC01 40mg/kg mo(0) + 20mg/kg mo(1,2,3,4,5)	T1	.
3	s3_indx_repgrade	Maximum Reportable Severity Grade for Induration X dimension site 3		V	9	104-53	VRC01 40mg/kg mo(0) + 20mg/kg mo(1,2,3,4,5)	T1	.
3	s3_indy_repgrade	Maximum Reportable Severity Grade for Induration Y dimension site 3		V	9	104-53	VRC01 40mg/kg mo(0) + 20mg/kg mo(1,2,3,4,5)	T1	.
3	s3_lp_repgrade	Maximum Reportable Severity Grade for Local pain site 3		V	9	104-53	VRC01 40mg/kg mo(0) + 20mg/kg mo(1,2,3,4,5)	T1
3	s3_lt_repgrade	Maximum Reportable Severity Grade for Local tenderness site 3		V	9	104-53	VRC01 40mg/kg mo(0) + 20mg/kg mo(1,2,3,4,5)	T1
3	s3_paintend_repgrade	Maximum Reportable Severity Grade for Local pain/tenderness site 3		V	9	104-53	VRC01 40mg/kg mo(0) + 20mg/kg mo(1,2,3,4,5)	T1
3	s4_ery_area_repgrade	Maximum Reportable Severity Grade for Erythema area (x*y) site 4		V	9	104-53	VRC01 40mg/kg mo(0) + 20mg/kg mo(1,2,3,4,5)	T1	.
3	s4_ery_dim_repgrade	Maximum Reportable Severity Grade for Erythema maxdimension (x or y) site 4		V	9	104-53	VRC01 40mg/kg mo(0) + 20mg/kg mo(1,2,3,4,5)	T1	.
3	s4_ery_repgrade	Maximum Reportable Severity Grade for Erythema Site 4		V	9	104-53	VRC01 40mg/kg mo(0) + 20mg/kg mo(1,2,3,4,5)	T1	.
3	s4_eryx_repgrade	Maximum Reportable Severity Grade for Erythema X dimension site 4		V	9	104-53	VRC01 40mg/kg mo(0) + 20mg/kg mo(1,2,3,4,5)	T1	.
3	s4_eryy_repgrade	Maximum Reportable Severity Grade for Erythema Y dimension site 4		V	9	104-53	VRC01 40mg/kg mo(0) + 20mg/kg mo(1,2,3,4,5)	T1	.
3	s4_ind_area_repgrade	Maximum Reportable Severity Grade for Induration area (x*y) site 4		V	9	104-53	VRC01 40mg/kg mo(0) + 20mg/kg mo(1,2,3,4,5)	T1	.
3	s4_ind_dim_repgrade	Maximum Reportable Severity Grade for Induration max dimension (x or y) site 4		V	9	104-53	VRC01 40mg/kg mo(0) + 20mg/kg mo(1,2,3,4,5)	T1	.
3	s4_ind_repgrade	Maximum Reportable Severity Grade for Induration site 4		V	9	104-53	VRC01 40mg/kg mo(0) + 20mg/kg mo(1,2,3,4,5)	T1	.
3	s4_indx_repgrade	Maximum Reportable Severity Grade for Induration X dimension site 4		V	9	104-53	VRC01 40mg/kg mo(0) + 20mg/kg mo(1,2,3,4,5)	T1	.
3	s4_indy_repgrade	Maximum Reportable Severity Grade for Induration Y dimension site 4		V	9	104-53	VRC01 40mg/kg mo(0) + 20mg/kg mo(1,2,3,4,5)	T1	.
3	s4_lp_repgrade	Maximum Reportable Severity Grade for Local pain site 4		V	9	104-53	VRC01 40mg/kg mo(0) + 20mg/kg mo(1,2,3,4,5)	T1
3	s4_lt_repgrade	Maximum Reportable Severity Grade for Local tenderness site 4		V	9	104-53	VRC01 40mg/kg mo(0) + 20mg/kg mo(1,2,3,4,5)	T1
3	s4_paintend_repgrade	Maximum Reportable Severity Grade for Local pain/tenderness site 4		V	9	104-53	VRC01 40mg/kg mo(0) + 20mg/kg mo(1,2,3,4,5)	T1
3	systemic_repgrade	Maximum Reportable Severity Grade for Maximum systemic symptom (excl. temperature)	0	V	9	104-53	VRC01 40mg/kg mo(0) + 20mg/kg mo(1,2,3,4,5)	T1	None
3	tempc_repgrade	Maximum Reportable Severity Grade for Temperature Celsius	0	V	9	104-53	VRC01 40mg/kg mo(0) + 20mg/kg mo(1,2,3,4,5)	T1	None
3	vom_repgrade	Maximum Reportable Severity Grade for Vomiting	0	V	9	104-53	VRC01 40mg/kg mo(0) + 20mg/kg mo(1,2,3,4,5)	T1	None
4	arth_repgrade	Maximum Reportable Severity Grade for Arthralgia	0	V	12	104-53	VRC01 40mg/kg mo(0) + 20mg/kg mo(1,2,3,4,5)	T1	None
4	chill_repgrade	Maximum Reportable Severity Grade for Chills	0	V	12	104-53	VRC01 40mg/kg mo(0) + 20mg/kg mo(1,2,3,4,5)	T1	None
4	ery_area_repgrade	Maximum Reportable Severity Grade for Erythema area (x*y)	0	V	12	104-53	VRC01 40mg/kg mo(0) + 20mg/kg mo(1,2,3,4,5)	T1	None
4	ery_dim_repgrade	Maximum Reportable Severity Grade for Erythema maxdimension (x or y)	0	V	12	104-53	VRC01 40mg/kg mo(0) + 20mg/kg mo(1,2,3,4,5)	T1	None
4	ery_repgrade	Maximum Reportable Severity Grade for Erythema	0	V	12	104-53	VRC01 40mg/kg mo(0) + 20mg/kg mo(1,2,3,4,5)	T1	None
4	eryind_repgrade	Maximum Reportable Severity Grade for Erythema and/or Induration	0	V	12	104-53	VRC01 40mg/kg mo(0) + 20mg/kg mo(1,2,3,4,5)	T1	None
4	eryx_repgrade	Maximum Reportable Severity Grade for Erythema X dimension	0	V	12	104-53	VRC01 40mg/kg mo(0) + 20mg/kg mo(1,2,3,4,5)	T1	None
4	eryy_repgrade	Maximum Reportable Severity Grade for Erythema Y dimension	0	V	12	104-53	VRC01 40mg/kg mo(0) + 20mg/kg mo(1,2,3,4,5)	T1	None
4	head_repgrade	Maximum Reportable Severity Grade for Headache	0	V	12	104-53	VRC01 40mg/kg mo(0) + 20mg/kg mo(1,2,3,4,5)	T1	None
4	ind_area_repgrade	Maximum Reportable Severity Grade for Induration area (x*y)	0	V	12	104-53	VRC01 40mg/kg mo(0) + 20mg/kg mo(1,2,3,4,5)	T1	None
4	ind_dim_repgrade	Maximum Reportable Severity Grade for Induration max dimension (x or y)	0	V	12	104-53	VRC01 40mg/kg mo(0) + 20mg/kg mo(1,2,3,4,5)	T1	None
4	ind_repgrade	Maximum Reportable Severity Grade for Induration	0	V	12	104-53	VRC01 40mg/kg mo(0) + 20mg/kg mo(1,2,3,4,5)	T1	None
4	indx_repgrade	Maximum Reportable Severity Grade for Induration X dimension	0	V	12	104-53	VRC01 40mg/kg mo(0) + 20mg/kg mo(1,2,3,4,5)	T1	None
4	indy_repgrade	Maximum Reportable Severity Grade for Induration Y dimension	0	V	12	104-53	VRC01 40mg/kg mo(0) + 20mg/kg mo(1,2,3,4,5)	T1	None
4	lp_repgrade	Maximum Reportable Severity Grade for Local pain	0	V	12	104-53	VRC01 40mg/kg mo(0) + 20mg/kg mo(1,2,3,4,5)	T1	None
4	lt_repgrade	Maximum Reportable Severity Grade for Local tenderness	0	V	12	104-53	VRC01 40mg/kg mo(0) + 20mg/kg mo(1,2,3,4,5)	T1	None
4	mf_repgrade	Maximum Reportable Severity Grade for Malaise/fatigue	0	V	12	104-53	VRC01 40mg/kg mo(0) + 20mg/kg mo(1,2,3,4,5)	T1	None
4	myal_repgrade	Maximum Reportable Severity Grade for Myalgia	0	V	12	104-53	VRC01 40mg/kg mo(0) + 20mg/kg mo(1,2,3,4,5)	T1	None
4	naus_repgrade	Maximum Reportable Severity Grade for Nausea	0	V	12	104-53	VRC01 40mg/kg mo(0) + 20mg/kg mo(1,2,3,4,5)	T1	None
4	paintend_repgrade	Maximum Reportable Severity Grade for Local pain/tenderness	0	V	12	104-53	VRC01 40mg/kg mo(0) + 20mg/kg mo(1,2,3,4,5)	T1	None
4	s1_ery_area_repgrade	Maximum Reportable Severity Grade for Erythema area (x*y) site 1		V	12	104-53	VRC01 40mg/kg mo(0) + 20mg/kg mo(1,2,3,4,5)	T1	.
4	s1_ery_dim_repgrade	Maximum Reportable Severity Grade for Erythema maxdimension (x or y) site 1		V	12	104-53	VRC01 40mg/kg mo(0) + 20mg/kg mo(1,2,3,4,5)	T1	.
4	s1_ery_repgrade	Maximum Reportable Severity Grade for Erythema Site 1		V	12	104-53	VRC01 40mg/kg mo(0) + 20mg/kg mo(1,2,3,4,5)	T1	.
4	s1_eryx_repgrade	Maximum Reportable Severity Grade for Erythema X dimension site 1		V	12	104-53	VRC01 40mg/kg mo(0) + 20mg/kg mo(1,2,3,4,5)	T1	.
4	s1_eryy_repgrade	Maximum Reportable Severity Grade for Erythema Y dimension site 1		V	12	104-53	VRC01 40mg/kg mo(0) + 20mg/kg mo(1,2,3,4,5)	T1	.
4	s1_ind_area_repgrade	Maximum Reportable Severity Grade for Induration area (x*y) site 1		V	12	104-53	VRC01 40mg/kg mo(0) + 20mg/kg mo(1,2,3,4,5)	T1	.
4	s1_ind_dim_repgrade	Maximum Reportable Severity Grade for Induration max dimension (x or y) site 1		V	12	104-53	VRC01 40mg/kg mo(0) + 20mg/kg mo(1,2,3,4,5)	T1	.
4	s1_ind_repgrade	Maximum Reportable Severity Grade for Induration site 1		V	12	104-53	VRC01 40mg/kg mo(0) + 20mg/kg mo(1,2,3,4,5)	T1	.
4	s1_indx_repgrade	Maximum Reportable Severity Grade for Induration X dimension site 1		V	12	104-53	VRC01 40mg/kg mo(0) + 20mg/kg mo(1,2,3,4,5)	T1	.
4	s1_indy_repgrade	Maximum Reportable Severity Grade for Induration Y dimension site 1		V	12	104-53	VRC01 40mg/kg mo(0) + 20mg/kg mo(1,2,3,4,5)	T1	.
4	s1_lp_repgrade	Maximum Reportable Severity Grade for Local pain site 1		V	12	104-53	VRC01 40mg/kg mo(0) + 20mg/kg mo(1,2,3,4,5)	T1
4	s1_lt_repgrade	Maximum Reportable Severity Grade for Local tenderness site 1		V	12	104-53	VRC01 40mg/kg mo(0) + 20mg/kg mo(1,2,3,4,5)	T1
4	s1_paintend_repgrade	Maximum Reportable Severity Grade for Local pain/tenderness site 1		V	12	104-53	VRC01 40mg/kg mo(0) + 20mg/kg mo(1,2,3,4,5)	T1
4	s2_ery_area_repgrade	Maximum Reportable Severity Grade for Erythema area (x*y) site 2		V	12	104-53	VRC01 40mg/kg mo(0) + 20mg/kg mo(1,2,3,4,5)	T1	.
4	s2_ery_dim_repgrade	Maximum Reportable Severity Grade for Erythema maxdimension (x or y) site 2		V	12	104-53	VRC01 40mg/kg mo(0) + 20mg/kg mo(1,2,3,4,5)	T1	.
4	s2_ery_repgrade	Maximum Reportable Severity Grade for Erythema Site 2		V	12	104-53	VRC01 40mg/kg mo(0) + 20mg/kg mo(1,2,3,4,5)	T1	.
4	s2_eryx_repgrade	Maximum Reportable Severity Grade for Erythema X dimension site 2		V	12	104-53	VRC01 40mg/kg mo(0) + 20mg/kg mo(1,2,3,4,5)	T1	.
4	s2_eryy_repgrade	Maximum Reportable Severity Grade for Erythema Y dimension site 2		V	12	104-53	VRC01 40mg/kg mo(0) + 20mg/kg mo(1,2,3,4,5)	T1	.
4	s2_ind_area_repgrade	Maximum Reportable Severity Grade for Induration area (x*y) site 2		V	12	104-53	VRC01 40mg/kg mo(0) + 20mg/kg mo(1,2,3,4,5)	T1	.
4	s2_ind_dim_repgrade	Maximum Reportable Severity Grade for Induration max dimension (x or y) site 2		V	12	104-53	VRC01 40mg/kg mo(0) + 20mg/kg mo(1,2,3,4,5)	T1	.
4	s2_ind_repgrade	Maximum Reportable Severity Grade for Induration site 2		V	12	104-53	VRC01 40mg/kg mo(0) + 20mg/kg mo(1,2,3,4,5)	T1	.
4	s2_indx_repgrade	Maximum Reportable Severity Grade for Induration X dimension site 2		V	12	104-53	VRC01 40mg/kg mo(0) + 20mg/kg mo(1,2,3,4,5)	T1	.
4	s2_indy_repgrade	Maximum Reportable Severity Grade for Induration Y dimension site 2		V	12	104-53	VRC01 40mg/kg mo(0) + 20mg/kg mo(1,2,3,4,5)	T1	.
4	s2_lp_repgrade	Maximum Reportable Severity Grade for Local pain site 2		V	12	104-53	VRC01 40mg/kg mo(0) + 20mg/kg mo(1,2,3,4,5)	T1
4	s2_lt_repgrade	Maximum Reportable Severity Grade for Local tenderness site 2		V	12	104-53	VRC01 40mg/kg mo(0) + 20mg/kg mo(1,2,3,4,5)	T1
4	s2_paintend_repgrade	Maximum Reportable Severity Grade for Local pain/tenderness site 2		V	12	104-53	VRC01 40mg/kg mo(0) + 20mg/kg mo(1,2,3,4,5)	T1
4	s3_ery_area_repgrade	Maximum Reportable Severity Grade for Erythema area (x*y) site 3		V	12	104-53	VRC01 40mg/kg mo(0) + 20mg/kg mo(1,2,3,4,5)	T1	.
4	s3_ery_dim_repgrade	Maximum Reportable Severity Grade for Erythema maxdimension (x or y) site 3		V	12	104-53	VRC01 40mg/kg mo(0) + 20mg/kg mo(1,2,3,4,5)	T1	.
4	s3_ery_repgrade	Maximum Reportable Severity Grade for Erythema Site 3		V	12	104-53	VRC01 40mg/kg mo(0) + 20mg/kg mo(1,2,3,4,5)	T1	.
4	s3_eryx_repgrade	Maximum Reportable Severity Grade for Erythema X dimension site 3		V	12	104-53	VRC01 40mg/kg mo(0) + 20mg/kg mo(1,2,3,4,5)	T1	.
4	s3_eryy_repgrade	Maximum Reportable Severity Grade for Erythema Y dimension site 3		V	12	104-53	VRC01 40mg/kg mo(0) + 20mg/kg mo(1,2,3,4,5)	T1	.
4	s3_ind_area_repgrade	Maximum Reportable Severity Grade for Induration area (x*y) site 3		V	12	104-53	VRC01 40mg/kg mo(0) + 20mg/kg mo(1,2,3,4,5)	T1	.
4	s3_ind_dim_repgrade	Maximum Reportable Severity Grade for Induration max dimension (x or y) site 3		V	12	104-53	VRC01 40mg/kg mo(0) + 20mg/kg mo(1,2,3,4,5)	T1	.
4	s3_ind_repgrade	Maximum Reportable Severity Grade for Induration site 3		V	12	104-53	VRC01 40mg/kg mo(0) + 20mg/kg mo(1,2,3,4,5)	T1	.
4	s3_indx_repgrade	Maximum Reportable Severity Grade for Induration X dimension site 3		V	12	104-53	VRC01 40mg/kg mo(0) + 20mg/kg mo(1,2,3,4,5)	T1	.
4	s3_indy_repgrade	Maximum Reportable Severity Grade for Induration Y dimension site 3		V	12	104-53	VRC01 40mg/kg mo(0) + 20mg/kg mo(1,2,3,4,5)	T1	.
4	s3_lp_repgrade	Maximum Reportable Severity Grade for Local pain site 3		V	12	104-53	VRC01 40mg/kg mo(0) + 20mg/kg mo(1,2,3,4,5)	T1
4	s3_lt_repgrade	Maximum Reportable Severity Grade for Local tenderness site 3		V	12	104-53	VRC01 40mg/kg mo(0) + 20mg/kg mo(1,2,3,4,5)	T1
4	s3_paintend_repgrade	Maximum Reportable Severity Grade for Local pain/tenderness site 3		V	12	104-53	VRC01 40mg/kg mo(0) + 20mg/kg mo(1,2,3,4,5)	T1
4	s4_ery_area_repgrade	Maximum Reportable Severity Grade for Erythema area (x*y) site 4		V	12	104-53	VRC01 40mg/kg mo(0) + 20mg/kg mo(1,2,3,4,5)	T1	.
4	s4_ery_dim_repgrade	Maximum Reportable Severity Grade for Erythema maxdimension (x or y) site 4		V	12	104-53	VRC01 40mg/kg mo(0) + 20mg/kg mo(1,2,3,4,5)	T1	.
4	s4_ery_repgrade	Maximum Reportable Severity Grade for Erythema Site 4		V	12	104-53	VRC01 40mg/kg mo(0) + 20mg/kg mo(1,2,3,4,5)	T1	.
4	s4_eryx_repgrade	Maximum Reportable Severity Grade for Erythema X dimension site 4		V	12	104-53	VRC01 40mg/kg mo(0) + 20mg/kg mo(1,2,3,4,5)	T1	.
4	s4_eryy_repgrade	Maximum Reportable Severity Grade for Erythema Y dimension site 4		V	12	104-53	VRC01 40mg/kg mo(0) + 20mg/kg mo(1,2,3,4,5)	T1	.
4	s4_ind_area_repgrade	Maximum Reportable Severity Grade for Induration area (x*y) site 4		V	12	104-53	VRC01 40mg/kg mo(0) + 20mg/kg mo(1,2,3,4,5)	T1	.
4	s4_ind_dim_repgrade	Maximum Reportable Severity Grade for Induration max dimension (x or y) site 4		V	12	104-53	VRC01 40mg/kg mo(0) + 20mg/kg mo(1,2,3,4,5)	T1	.
4	s4_ind_repgrade	Maximum Reportable Severity Grade for Induration site 4		V	12	104-53	VRC01 40mg/kg mo(0) + 20mg/kg mo(1,2,3,4,5)	T1	.
4	s4_indx_repgrade	Maximum Reportable Severity Grade for Induration X dimension site 4		V	12	104-53	VRC01 40mg/kg mo(0) + 20mg/kg mo(1,2,3,4,5)	T1	.
4	s4_indy_repgrade	Maximum Reportable Severity Grade for Induration Y dimension site 4		V	12	104-53	VRC01 40mg/kg mo(0) + 20mg/kg mo(1,2,3,4,5)	T1	.
4	s4_lp_repgrade	Maximum Reportable Severity Grade for Local pain site 4		V	12	104-53	VRC01 40mg/kg mo(0) + 20mg/kg mo(1,2,3,4,5)	T1
4	s4_lt_repgrade	Maximum Reportable Severity Grade for Local tenderness site 4		V	12	104-53	VRC01 40mg/kg mo(0) + 20mg/kg mo(1,2,3,4,5)	T1
4	s4_paintend_repgrade	Maximum Reportable Severity Grade for Local pain/tenderness site 4		V	12	104-53	VRC01 40mg/kg mo(0) + 20mg/kg mo(1,2,3,4,5)	T1
4	systemic_repgrade	Maximum Reportable Severity Grade for Maximum systemic symptom (excl. temperature)	0	V	12	104-53	VRC01 40mg/kg mo(0) + 20mg/kg mo(1,2,3,4,5)	T1	None
4	tempc_repgrade	Maximum Reportable Severity Grade for Temperature Celsius	0	V	12	104-53	VRC01 40mg/kg mo(0) + 20mg/kg mo(1,2,3,4,5)	T1	None
4	vom_repgrade	Maximum Reportable Severity Grade for Vomiting	0	V	12	104-53	VRC01 40mg/kg mo(0) + 20mg/kg mo(1,2,3,4,5)	T1	None
6	arth_repgrade	Maximum Reportable Severity Grade for Arthralgia	0	V	16	104-53	VRC01 40mg/kg mo(0) + 20mg/kg mo(1,2,3,4,5)	T1	None
6	chill_repgrade	Maximum Reportable Severity Grade for Chills	0	V	16	104-53	VRC01 40mg/kg mo(0) + 20mg/kg mo(1,2,3,4,5)	T1	None
6	ery_area_repgrade	Maximum Reportable Severity Grade for Erythema area (x*y)	0	V	16	104-53	VRC01 40mg/kg mo(0) + 20mg/kg mo(1,2,3,4,5)	T1	None
6	ery_dim_repgrade	Maximum Reportable Severity Grade for Erythema maxdimension (x or y)	0	V	16	104-53	VRC01 40mg/kg mo(0) + 20mg/kg mo(1,2,3,4,5)	T1	None
6	ery_repgrade	Maximum Reportable Severity Grade for Erythema	0	V	16	104-53	VRC01 40mg/kg mo(0) + 20mg/kg mo(1,2,3,4,5)	T1	None
6	eryind_repgrade	Maximum Reportable Severity Grade for Erythema and/or Induration	0	V	16	104-53	VRC01 40mg/kg mo(0) + 20mg/kg mo(1,2,3,4,5)	T1	None
6	eryx_repgrade	Maximum Reportable Severity Grade for Erythema X dimension	0	V	16	104-53	VRC01 40mg/kg mo(0) + 20mg/kg mo(1,2,3,4,5)	T1	None
6	eryy_repgrade	Maximum Reportable Severity Grade for Erythema Y dimension	0	V	16	104-53	VRC01 40mg/kg mo(0) + 20mg/kg mo(1,2,3,4,5)	T1	None
6	head_repgrade	Maximum Reportable Severity Grade for Headache	0	V	16	104-53	VRC01 40mg/kg mo(0) + 20mg/kg mo(1,2,3,4,5)	T1	None
6	ind_area_repgrade	Maximum Reportable Severity Grade for Induration area (x*y)	0	V	16	104-53	VRC01 40mg/kg mo(0) + 20mg/kg mo(1,2,3,4,5)	T1	None
6	ind_dim_repgrade	Maximum Reportable Severity Grade for Induration max dimension (x or y)	0	V	16	104-53	VRC01 40mg/kg mo(0) + 20mg/kg mo(1,2,3,4,5)	T1	None
6	ind_repgrade	Maximum Reportable Severity Grade for Induration	0	V	16	104-53	VRC01 40mg/kg mo(0) + 20mg/kg mo(1,2,3,4,5)	T1	None
6	indx_repgrade	Maximum Reportable Severity Grade for Induration X dimension	0	V	16	104-53	VRC01 40mg/kg mo(0) + 20mg/kg mo(1,2,3,4,5)	T1	None
6	indy_repgrade	Maximum Reportable Severity Grade for Induration Y dimension	0	V	16	104-53	VRC01 40mg/kg mo(0) + 20mg/kg mo(1,2,3,4,5)	T1	None
6	lp_repgrade	Maximum Reportable Severity Grade for Local pain	0	V	16	104-53	VRC01 40mg/kg mo(0) + 20mg/kg mo(1,2,3,4,5)	T1	None
6	lt_repgrade	Maximum Reportable Severity Grade for Local tenderness	0	V	16	104-53	VRC01 40mg/kg mo(0) + 20mg/kg mo(1,2,3,4,5)	T1	None
6	mf_repgrade	Maximum Reportable Severity Grade for Malaise/fatigue	0	V	16	104-53	VRC01 40mg/kg mo(0) + 20mg/kg mo(1,2,3,4,5)	T1	None
6	myal_repgrade	Maximum Reportable Severity Grade for Myalgia	0	V	16	104-53	VRC01 40mg/kg mo(0) + 20mg/kg mo(1,2,3,4,5)	T1	None
6	naus_repgrade	Maximum Reportable Severity Grade for Nausea	0	V	16	104-53	VRC01 40mg/kg mo(0) + 20mg/kg mo(1,2,3,4,5)	T1	None
6	paintend_repgrade	Maximum Reportable Severity Grade for Local pain/tenderness	0	V	16	104-53	VRC01 40mg/kg mo(0) + 20mg/kg mo(1,2,3,4,5)	T1	None
6	s1_ery_area_repgrade	Maximum Reportable Severity Grade for Erythema area (x*y) site 1		V	16	104-53	VRC01 40mg/kg mo(0) + 20mg/kg mo(1,2,3,4,5)	T1	.
6	s1_ery_dim_repgrade	Maximum Reportable Severity Grade for Erythema maxdimension (x or y) site 1		V	16	104-53	VRC01 40mg/kg mo(0) + 20mg/kg mo(1,2,3,4,5)	T1	.
6	s1_ery_repgrade	Maximum Reportable Severity Grade for Erythema Site 1		V	16	104-53	VRC01 40mg/kg mo(0) + 20mg/kg mo(1,2,3,4,5)	T1	.
6	s1_eryx_repgrade	Maximum Reportable Severity Grade for Erythema X dimension site 1		V	16	104-53	VRC01 40mg/kg mo(0) + 20mg/kg mo(1,2,3,4,5)	T1	.
6	s1_eryy_repgrade	Maximum Reportable Severity Grade for Erythema Y dimension site 1		V	16	104-53	VRC01 40mg/kg mo(0) + 20mg/kg mo(1,2,3,4,5)	T1	.
6	s1_ind_area_repgrade	Maximum Reportable Severity Grade for Induration area (x*y) site 1		V	16	104-53	VRC01 40mg/kg mo(0) + 20mg/kg mo(1,2,3,4,5)	T1	.
6	s1_ind_dim_repgrade	Maximum Reportable Severity Grade for Induration max dimension (x or y) site 1		V	16	104-53	VRC01 40mg/kg mo(0) + 20mg/kg mo(1,2,3,4,5)	T1	.
6	s1_ind_repgrade	Maximum Reportable Severity Grade for Induration site 1		V	16	104-53	VRC01 40mg/kg mo(0) + 20mg/kg mo(1,2,3,4,5)	T1	.
6	s1_indx_repgrade	Maximum Reportable Severity Grade for Induration X dimension site 1		V	16	104-53	VRC01 40mg/kg mo(0) + 20mg/kg mo(1,2,3,4,5)	T1	.
6	s1_indy_repgrade	Maximum Reportable Severity Grade for Induration Y dimension site 1		V	16	104-53	VRC01 40mg/kg mo(0) + 20mg/kg mo(1,2,3,4,5)	T1	.
6	s1_lp_repgrade	Maximum Reportable Severity Grade for Local pain site 1		V	16	104-53	VRC01 40mg/kg mo(0) + 20mg/kg mo(1,2,3,4,5)	T1
6	s1_lt_repgrade	Maximum Reportable Severity Grade for Local tenderness site 1		V	16	104-53	VRC01 40mg/kg mo(0) + 20mg/kg mo(1,2,3,4,5)	T1
6	s1_paintend_repgrade	Maximum Reportable Severity Grade for Local pain/tenderness site 1		V	16	104-53	VRC01 40mg/kg mo(0) + 20mg/kg mo(1,2,3,4,5)	T1
6	s2_ery_area_repgrade	Maximum Reportable Severity Grade for Erythema area (x*y) site 2		V	16	104-53	VRC01 40mg/kg mo(0) + 20mg/kg mo(1,2,3,4,5)	T1	.
6	s2_ery_dim_repgrade	Maximum Reportable Severity Grade for Erythema maxdimension (x or y) site 2		V	16	104-53	VRC01 40mg/kg mo(0) + 20mg/kg mo(1,2,3,4,5)	T1	.
6	s2_ery_repgrade	Maximum Reportable Severity Grade for Erythema Site 2		V	16	104-53	VRC01 40mg/kg mo(0) + 20mg/kg mo(1,2,3,4,5)	T1	.
6	s2_eryx_repgrade	Maximum Reportable Severity Grade for Erythema X dimension site 2		V	16	104-53	VRC01 40mg/kg mo(0) + 20mg/kg mo(1,2,3,4,5)	T1	.
6	s2_eryy_repgrade	Maximum Reportable Severity Grade for Erythema Y dimension site 2		V	16	104-53	VRC01 40mg/kg mo(0) + 20mg/kg mo(1,2,3,4,5)	T1	.
6	s2_ind_area_repgrade	Maximum Reportable Severity Grade for Induration area (x*y) site 2		V	16	104-53	VRC01 40mg/kg mo(0) + 20mg/kg mo(1,2,3,4,5)	T1	.
6	s2_ind_dim_repgrade	Maximum Reportable Severity Grade for Induration max dimension (x or y) site 2		V	16	104-53	VRC01 40mg/kg mo(0) + 20mg/kg mo(1,2,3,4,5)	T1	.
6	s2_ind_repgrade	Maximum Reportable Severity Grade for Induration site 2		V	16	104-53	VRC01 40mg/kg mo(0) + 20mg/kg mo(1,2,3,4,5)	T1	.
6	s2_indx_repgrade	Maximum Reportable Severity Grade for Induration X dimension site 2		V	16	104-53	VRC01 40mg/kg mo(0) + 20mg/kg mo(1,2,3,4,5)	T1	.
6	s2_indy_repgrade	Maximum Reportable Severity Grade for Induration Y dimension site 2		V	16	104-53	VRC01 40mg/kg mo(0) + 20mg/kg mo(1,2,3,4,5)	T1	.
6	s2_lp_repgrade	Maximum Reportable Severity Grade for Local pain site 2		V	16	104-53	VRC01 40mg/kg mo(0) + 20mg/kg mo(1,2,3,4,5)	T1
6	s2_lt_repgrade	Maximum Reportable Severity Grade for Local tenderness site 2		V	16	104-53	VRC01 40mg/kg mo(0) + 20mg/kg mo(1,2,3,4,5)	T1
6	s2_paintend_repgrade	Maximum Reportable Severity Grade for Local pain/tenderness site 2		V	16	104-53	VRC01 40mg/kg mo(0) + 20mg/kg mo(1,2,3,4,5)	T1
6	s3_ery_area_repgrade	Maximum Reportable Severity Grade for Erythema area (x*y) site 3		V	16	104-53	VRC01 40mg/kg mo(0) + 20mg/kg mo(1,2,3,4,5)	T1	.
6	s3_ery_dim_repgrade	Maximum Reportable Severity Grade for Erythema maxdimension (x or y) site 3		V	16	104-53	VRC01 40mg/kg mo(0) + 20mg/kg mo(1,2,3,4,5)	T1	.
6	s3_ery_repgrade	Maximum Reportable Severity Grade for Erythema Site 3		V	16	104-53	VRC01 40mg/kg mo(0) + 20mg/kg mo(1,2,3,4,5)	T1	.
6	s3_eryx_repgrade	Maximum Reportable Severity Grade for Erythema X dimension site 3		V	16	104-53	VRC01 40mg/kg mo(0) + 20mg/kg mo(1,2,3,4,5)	T1	.
6	s3_eryy_repgrade	Maximum Reportable Severity Grade for Erythema Y dimension site 3		V	16	104-53	VRC01 40mg/kg mo(0) + 20mg/kg mo(1,2,3,4,5)	T1	.
6	s3_ind_area_repgrade	Maximum Reportable Severity Grade for Induration area (x*y) site 3		V	16	104-53	VRC01 40mg/kg mo(0) + 20mg/kg mo(1,2,3,4,5)	T1	.
6	s3_ind_dim_repgrade	Maximum Reportable Severity Grade for Induration max dimension (x or y) site 3		V	16	104-53	VRC01 40mg/kg mo(0) + 20mg/kg mo(1,2,3,4,5)	T1	.
6	s3_ind_repgrade	Maximum Reportable Severity Grade for Induration site 3		V	16	104-53	VRC01 40mg/kg mo(0) + 20mg/kg mo(1,2,3,4,5)	T1	.
6	s3_indx_repgrade	Maximum Reportable Severity Grade for Induration X dimension site 3		V	16	104-53	VRC01 40mg/kg mo(0) + 20mg/kg mo(1,2,3,4,5)	T1	.
6	s3_indy_repgrade	Maximum Reportable Severity Grade for Induration Y dimension site 3		V	16	104-53	VRC01 40mg/kg mo(0) + 20mg/kg mo(1,2,3,4,5)	T1	.
6	s3_lp_repgrade	Maximum Reportable Severity Grade for Local pain site 3		V	16	104-53	VRC01 40mg/kg mo(0) + 20mg/kg mo(1,2,3,4,5)	T1
6	s3_lt_repgrade	Maximum Reportable Severity Grade for Local tenderness site 3		V	16	104-53	VRC01 40mg/kg mo(0) + 20mg/kg mo(1,2,3,4,5)	T1
6	s3_paintend_repgrade	Maximum Reportable Severity Grade for Local pain/tenderness site 3		V	16	104-53	VRC01 40mg/kg mo(0) + 20mg/kg mo(1,2,3,4,5)	T1
6	s4_ery_area_repgrade	Maximum Reportable Severity Grade for Erythema area (x*y) site 4		V	16	104-53	VRC01 40mg/kg mo(0) + 20mg/kg mo(1,2,3,4,5)	T1	.
6	s4_ery_dim_repgrade	Maximum Reportable Severity Grade for Erythema maxdimension (x or y) site 4		V	16	104-53	VRC01 40mg/kg mo(0) + 20mg/kg mo(1,2,3,4,5)	T1	.
6	s4_ery_repgrade	Maximum Reportable Severity Grade for Erythema Site 4		V	16	104-53	VRC01 40mg/kg mo(0) + 20mg/kg mo(1,2,3,4,5)	T1	.
6	s4_eryx_repgrade	Maximum Reportable Severity Grade for Erythema X dimension site 4		V	16	104-53	VRC01 40mg/kg mo(0) + 20mg/kg mo(1,2,3,4,5)	T1	.
6	s4_eryy_repgrade	Maximum Reportable Severity Grade for Erythema Y dimension site 4		V	16	104-53	VRC01 40mg/kg mo(0) + 20mg/kg mo(1,2,3,4,5)	T1	.
6	s4_ind_area_repgrade	Maximum Reportable Severity Grade for Induration area (x*y) site 4		V	16	104-53	VRC01 40mg/kg mo(0) + 20mg/kg mo(1,2,3,4,5)	T1	.
6	s4_ind_dim_repgrade	Maximum Reportable Severity Grade for Induration max dimension (x or y) site 4		V	16	104-53	VRC01 40mg/kg mo(0) + 20mg/kg mo(1,2,3,4,5)	T1	.
6	s4_ind_repgrade	Maximum Reportable Severity Grade for Induration site 4		V	16	104-53	VRC01 40mg/kg mo(0) + 20mg/kg mo(1,2,3,4,5)	T1	.
6	s4_indx_repgrade	Maximum Reportable Severity Grade for Induration X dimension site 4		V	16	104-53	VRC01 40mg/kg mo(0) + 20mg/kg mo(1,2,3,4,5)	T1	.
6	s4_indy_repgrade	Maximum Reportable Severity Grade for Induration Y dimension site 4		V	16	104-53	VRC01 40mg/kg mo(0) + 20mg/kg mo(1,2,3,4,5)	T1	.
6	s4_lp_repgrade	Maximum Reportable Severity Grade for Local pain site 4		V	16	104-53	VRC01 40mg/kg mo(0) + 20mg/kg mo(1,2,3,4,5)	T1
6	s4_lt_repgrade	Maximum Reportable Severity Grade for Local tenderness site 4		V	16	104-53	VRC01 40mg/kg mo(0) + 20mg/kg mo(1,2,3,4,5)	T1
6	s4_paintend_repgrade	Maximum Reportable Severity Grade for Local pain/tenderness site 4		V	16	104-53	VRC01 40mg/kg mo(0) + 20mg/kg mo(1,2,3,4,5)	T1
6	systemic_repgrade	Maximum Reportable Severity Grade for Maximum systemic symptom (excl. temperature)	0	V	16	104-53	VRC01 40mg/kg mo(0) + 20mg/kg mo(1,2,3,4,5)	T1	None
6	tempc_repgrade	Maximum Reportable Severity Grade for Temperature Celsius	0	V	16	104-53	VRC01 40mg/kg mo(0) + 20mg/kg mo(1,2,3,4,5)	T1	None
6	vom_repgrade	Maximum Reportable Severity Grade for Vomiting	0	V	16	104-53	VRC01 40mg/kg mo(0) + 20mg/kg mo(1,2,3,4,5)	T1	None
	arth_repgrade	Maximum Reportable Severity Grade for Arthralgia	0	P		104-31	VRC01 40mg/kg mo(0,2,4)	T2	None
	chill_repgrade	Maximum Reportable Severity Grade for Chills	0	P		104-31	VRC01 40mg/kg mo(0,2,4)	T2	None
	ery_area_repgrade	Maximum Reportable Severity Grade for Erythema area (x*y)	0	P		104-31	VRC01 40mg/kg mo(0,2,4)	T2	None
	ery_dim_repgrade	Maximum Reportable Severity Grade for Erythema maxdimension (x or y)	0	P		104-31	VRC01 40mg/kg mo(0,2,4)	T2	None
	ery_repgrade	Maximum Reportable Severity Grade for Erythema	0	P		104-31	VRC01 40mg/kg mo(0,2,4)	T2	None
	eryind_repgrade	Maximum Reportable Severity Grade for Erythema and/or Induration	0	P		104-31	VRC01 40mg/kg mo(0,2,4)	T2	None
	eryx_repgrade	Maximum Reportable Severity Grade for Erythema X dimension	0	P		104-31	VRC01 40mg/kg mo(0,2,4)	T2	None
	eryy_repgrade	Maximum Reportable Severity Grade for Erythema Y dimension	0	P		104-31	VRC01 40mg/kg mo(0,2,4)	T2	None
	head_repgrade	Maximum Reportable Severity Grade for Headache	0	P		104-31	VRC01 40mg/kg mo(0,2,4)	T2	None
	ind_area_repgrade	Maximum Reportable Severity Grade for Induration area (x*y)	0	P		104-31	VRC01 40mg/kg mo(0,2,4)	T2	None
	ind_dim_repgrade	Maximum Reportable Severity Grade for Induration max dimension (x or y)	0	P		104-31	VRC01 40mg/kg mo(0,2,4)	T2	None
	ind_repgrade	Maximum Reportable Severity Grade for Induration	0	P		104-31	VRC01 40mg/kg mo(0,2,4)	T2	None
	indx_repgrade	Maximum Reportable Severity Grade for Induration X dimension	0	P		104-31	VRC01 40mg/kg mo(0,2,4)	T2	None
	indy_repgrade	Maximum Reportable Severity Grade for Induration Y dimension	0	P		104-31	VRC01 40mg/kg mo(0,2,4)	T2	None
	lp_repgrade	Maximum Reportable Severity Grade for Local pain	0	P		104-31	VRC01 40mg/kg mo(0,2,4)	T2	None
	lt_repgrade	Maximum Reportable Severity Grade for Local tenderness	0	P		104-31	VRC01 40mg/kg mo(0,2,4)	T2	None
	mf_repgrade	Maximum Reportable Severity Grade for Malaise/fatigue	0	P		104-31	VRC01 40mg/kg mo(0,2,4)	T2	None
	myal_repgrade	Maximum Reportable Severity Grade for Myalgia	0	P		104-31	VRC01 40mg/kg mo(0,2,4)	T2	None
	naus_repgrade	Maximum Reportable Severity Grade for Nausea	0	P		104-31	VRC01 40mg/kg mo(0,2,4)	T2	None
	paintend_repgrade	Maximum Reportable Severity Grade for Local pain/tenderness	0	P		104-31	VRC01 40mg/kg mo(0,2,4)	T2	None
	s1_ery_area_repgrade	Maximum Reportable Severity Grade for Erythema area (x*y) site 1		P		104-31	VRC01 40mg/kg mo(0,2,4)	T2	.
	s1_ery_dim_repgrade	Maximum Reportable Severity Grade for Erythema maxdimension (x or y) site 1		P		104-31	VRC01 40mg/kg mo(0,2,4)	T2	.
	s1_ery_repgrade	Maximum Reportable Severity Grade for Erythema Site 1		P		104-31	VRC01 40mg/kg mo(0,2,4)	T2	.
	s1_eryx_repgrade	Maximum Reportable Severity Grade for Erythema X dimension site 1		P		104-31	VRC01 40mg/kg mo(0,2,4)	T2	.
	s1_eryy_repgrade	Maximum Reportable Severity Grade for Erythema Y dimension site 1		P		104-31	VRC01 40mg/kg mo(0,2,4)	T2	.
	s1_ind_area_repgrade	Maximum Reportable Severity Grade for Induration area (x*y) site 1		P		104-31	VRC01 40mg/kg mo(0,2,4)	T2	.
	s1_ind_dim_repgrade	Maximum Reportable Severity Grade for Induration max dimension (x or y) site 1		P		104-31	VRC01 40mg/kg mo(0,2,4)	T2	.
	s1_ind_repgrade	Maximum Reportable Severity Grade for Induration site 1		P		104-31	VRC01 40mg/kg mo(0,2,4)	T2	.
	s1_indx_repgrade	Maximum Reportable Severity Grade for Induration X dimension site 1		P		104-31	VRC01 40mg/kg mo(0,2,4)	T2	.
	s1_indy_repgrade	Maximum Reportable Severity Grade for Induration Y dimension site 1		P		104-31	VRC01 40mg/kg mo(0,2,4)	T2	.
	s1_lp_repgrade	Maximum Reportable Severity Grade for Local pain site 1		P		104-31	VRC01 40mg/kg mo(0,2,4)	T2
	s1_lt_repgrade	Maximum Reportable Severity Grade for Local tenderness site 1		P		104-31	VRC01 40mg/kg mo(0,2,4)	T2
	s1_paintend_repgrade	Maximum Reportable Severity Grade for Local pain/tenderness site 1		P		104-31	VRC01 40mg/kg mo(0,2,4)	T2
	s2_ery_area_repgrade	Maximum Reportable Severity Grade for Erythema area (x*y) site 2		P		104-31	VRC01 40mg/kg mo(0,2,4)	T2	.
	s2_ery_dim_repgrade	Maximum Reportable Severity Grade for Erythema maxdimension (x or y) site 2		P		104-31	VRC01 40mg/kg mo(0,2,4)	T2	.
	s2_ery_repgrade	Maximum Reportable Severity Grade for Erythema Site 2		P		104-31	VRC01 40mg/kg mo(0,2,4)	T2	.
	s2_eryx_repgrade	Maximum Reportable Severity Grade for Erythema X dimension site 2		P		104-31	VRC01 40mg/kg mo(0,2,4)	T2	.
	s2_eryy_repgrade	Maximum Reportable Severity Grade for Erythema Y dimension site 2		P		104-31	VRC01 40mg/kg mo(0,2,4)	T2	.
	s2_ind_area_repgrade	Maximum Reportable Severity Grade for Induration area (x*y) site 2		P		104-31	VRC01 40mg/kg mo(0,2,4)	T2	.
	s2_ind_dim_repgrade	Maximum Reportable Severity Grade for Induration max dimension (x or y) site 2		P		104-31	VRC01 40mg/kg mo(0,2,4)	T2	.
	s2_ind_repgrade	Maximum Reportable Severity Grade for Induration site 2		P		104-31	VRC01 40mg/kg mo(0,2,4)	T2	.
	s2_indx_repgrade	Maximum Reportable Severity Grade for Induration X dimension site 2		P		104-31	VRC01 40mg/kg mo(0,2,4)	T2	.
	s2_indy_repgrade	Maximum Reportable Severity Grade for Induration Y dimension site 2		P		104-31	VRC01 40mg/kg mo(0,2,4)	T2	.
	s2_lp_repgrade	Maximum Reportable Severity Grade for Local pain site 2		P		104-31	VRC01 40mg/kg mo(0,2,4)	T2
	s2_lt_repgrade	Maximum Reportable Severity Grade for Local tenderness site 2		P		104-31	VRC01 40mg/kg mo(0,2,4)	T2
	s2_paintend_repgrade	Maximum Reportable Severity Grade for Local pain/tenderness site 2		P		104-31	VRC01 40mg/kg mo(0,2,4)	T2
	s3_ery_area_repgrade	Maximum Reportable Severity Grade for Erythema area (x*y) site 3		P		104-31	VRC01 40mg/kg mo(0,2,4)	T2	.
	s3_ery_dim_repgrade	Maximum Reportable Severity Grade for Erythema maxdimension (x or y) site 3		P		104-31	VRC01 40mg/kg mo(0,2,4)	T2	.
	s3_ery_repgrade	Maximum Reportable Severity Grade for Erythema Site 3		P		104-31	VRC01 40mg/kg mo(0,2,4)	T2	.
	s3_eryx_repgrade	Maximum Reportable Severity Grade for Erythema X dimension site 3		P		104-31	VRC01 40mg/kg mo(0,2,4)	T2	.
	s3_eryy_repgrade	Maximum Reportable Severity Grade for Erythema Y dimension site 3		P		104-31	VRC01 40mg/kg mo(0,2,4)	T2	.
	s3_ind_area_repgrade	Maximum Reportable Severity Grade for Induration area (x*y) site 3		P		104-31	VRC01 40mg/kg mo(0,2,4)	T2	.
	s3_ind_dim_repgrade	Maximum Reportable Severity Grade for Induration max dimension (x or y) site 3		P		104-31	VRC01 40mg/kg mo(0,2,4)	T2	.
	s3_ind_repgrade	Maximum Reportable Severity Grade for Induration site 3		P		104-31	VRC01 40mg/kg mo(0,2,4)	T2	.
	s3_indx_repgrade	Maximum Reportable Severity Grade for Induration X dimension site 3		P		104-31	VRC01 40mg/kg mo(0,2,4)	T2	.
	s3_indy_repgrade	Maximum Reportable Severity Grade for Induration Y dimension site 3		P		104-31	VRC01 40mg/kg mo(0,2,4)	T2	.
	s3_lp_repgrade	Maximum Reportable Severity Grade for Local pain site 3		P		104-31	VRC01 40mg/kg mo(0,2,4)	T2
	s3_lt_repgrade	Maximum Reportable Severity Grade for Local tenderness site 3		P		104-31	VRC01 40mg/kg mo(0,2,4)	T2
	s3_paintend_repgrade	Maximum Reportable Severity Grade for Local pain/tenderness site 3		P		104-31	VRC01 40mg/kg mo(0,2,4)	T2
	s4_ery_area_repgrade	Maximum Reportable Severity Grade for Erythema area (x*y) site 4		P		104-31	VRC01 40mg/kg mo(0,2,4)	T2	.
	s4_ery_dim_repgrade	Maximum Reportable Severity Grade for Erythema maxdimension (x or y) site 4		P		104-31	VRC01 40mg/kg mo(0,2,4)	T2	.
	s4_ery_repgrade	Maximum Reportable Severity Grade for Erythema Site 4		P		104-31	VRC01 40mg/kg mo(0,2,4)	T2	.
	s4_eryx_repgrade	Maximum Reportable Severity Grade for Erythema X dimension site 4		P		104-31	VRC01 40mg/kg mo(0,2,4)	T2	.
	s4_eryy_repgrade	Maximum Reportable Severity Grade for Erythema Y dimension site 4		P		104-31	VRC01 40mg/kg mo(0,2,4)	T2	.
	s4_ind_area_repgrade	Maximum Reportable Severity Grade for Induration area (x*y) site 4		P		104-31	VRC01 40mg/kg mo(0,2,4)	T2	.
	s4_ind_dim_repgrade	Maximum Reportable Severity Grade for Induration max dimension (x or y) site 4		P		104-31	VRC01 40mg/kg mo(0,2,4)	T2	.
	s4_ind_repgrade	Maximum Reportable Severity Grade for Induration site 4		P		104-31	VRC01 40mg/kg mo(0,2,4)	T2	.
	s4_indx_repgrade	Maximum Reportable Severity Grade for Induration X dimension site 4		P		104-31	VRC01 40mg/kg mo(0,2,4)	T2	.
	s4_indy_repgrade	Maximum Reportable Severity Grade for Induration Y dimension site 4		P		104-31	VRC01 40mg/kg mo(0,2,4)	T2	.
	s4_lp_repgrade	Maximum Reportable Severity Grade for Local pain site 4		P		104-31	VRC01 40mg/kg mo(0,2,4)	T2
	s4_lt_repgrade	Maximum Reportable Severity Grade for Local tenderness site 4		P		104-31	VRC01 40mg/kg mo(0,2,4)	T2
	s4_paintend_repgrade	Maximum Reportable Severity Grade for Local pain/tenderness site 4		P		104-31	VRC01 40mg/kg mo(0,2,4)	T2
	systemic_repgrade	Maximum Reportable Severity Grade for Maximum systemic symptom (excl. temperature)	0	P		104-31	VRC01 40mg/kg mo(0,2,4)	T2	None
	tempc_repgrade	Maximum Reportable Severity Grade for Temperature Celsius	0	P		104-31	VRC01 40mg/kg mo(0,2,4)	T2	None
	vom_repgrade	Maximum Reportable Severity Grade for Vomiting	0	P		104-31	VRC01 40mg/kg mo(0,2,4)	T2	None
1	arth_repgrade	Maximum Reportable Severity Grade for Arthralgia	0	V	2	104-31	VRC01 40mg/kg mo(0,2,4)	T2	None
1	chill_repgrade	Maximum Reportable Severity Grade for Chills	0	V	2	104-31	VRC01 40mg/kg mo(0,2,4)	T2	None
1	ery_area_repgrade	Maximum Reportable Severity Grade for Erythema area (x*y)	0	V	2	104-31	VRC01 40mg/kg mo(0,2,4)	T2	None
1	ery_dim_repgrade	Maximum Reportable Severity Grade for Erythema maxdimension (x or y)	0	V	2	104-31	VRC01 40mg/kg mo(0,2,4)	T2	None
1	ery_repgrade	Maximum Reportable Severity Grade for Erythema	0	V	2	104-31	VRC01 40mg/kg mo(0,2,4)	T2	None
1	eryind_repgrade	Maximum Reportable Severity Grade for Erythema and/or Induration	0	V	2	104-31	VRC01 40mg/kg mo(0,2,4)	T2	None
1	eryx_repgrade	Maximum Reportable Severity Grade for Erythema X dimension	0	V	2	104-31	VRC01 40mg/kg mo(0,2,4)	T2	None
1	eryy_repgrade	Maximum Reportable Severity Grade for Erythema Y dimension	0	V	2	104-31	VRC01 40mg/kg mo(0,2,4)	T2	None
1	head_repgrade	Maximum Reportable Severity Grade for Headache	0	V	2	104-31	VRC01 40mg/kg mo(0,2,4)	T2	None
1	ind_area_repgrade	Maximum Reportable Severity Grade for Induration area (x*y)	0	V	2	104-31	VRC01 40mg/kg mo(0,2,4)	T2	None
1	ind_dim_repgrade	Maximum Reportable Severity Grade for Induration max dimension (x or y)	0	V	2	104-31	VRC01 40mg/kg mo(0,2,4)	T2	None
1	ind_repgrade	Maximum Reportable Severity Grade for Induration	0	V	2	104-31	VRC01 40mg/kg mo(0,2,4)	T2	None
1	indx_repgrade	Maximum Reportable Severity Grade for Induration X dimension	0	V	2	104-31	VRC01 40mg/kg mo(0,2,4)	T2	None
1	indy_repgrade	Maximum Reportable Severity Grade for Induration Y dimension	0	V	2	104-31	VRC01 40mg/kg mo(0,2,4)	T2	None
1	lp_repgrade	Maximum Reportable Severity Grade for Local pain	0	V	2	104-31	VRC01 40mg/kg mo(0,2,4)	T2	None
1	lt_repgrade	Maximum Reportable Severity Grade for Local tenderness	0	V	2	104-31	VRC01 40mg/kg mo(0,2,4)	T2	None
1	mf_repgrade	Maximum Reportable Severity Grade for Malaise/fatigue	0	V	2	104-31	VRC01 40mg/kg mo(0,2,4)	T2	None
1	myal_repgrade	Maximum Reportable Severity Grade for Myalgia	0	V	2	104-31	VRC01 40mg/kg mo(0,2,4)	T2	None
1	naus_repgrade	Maximum Reportable Severity Grade for Nausea	0	V	2	104-31	VRC01 40mg/kg mo(0,2,4)	T2	None
1	paintend_repgrade	Maximum Reportable Severity Grade for Local pain/tenderness	0	V	2	104-31	VRC01 40mg/kg mo(0,2,4)	T2	None
1	s1_ery_area_repgrade	Maximum Reportable Severity Grade for Erythema area (x*y) site 1		V	2	104-31	VRC01 40mg/kg mo(0,2,4)	T2	.
1	s1_ery_dim_repgrade	Maximum Reportable Severity Grade for Erythema maxdimension (x or y) site 1		V	2	104-31	VRC01 40mg/kg mo(0,2,4)	T2	.
1	s1_ery_repgrade	Maximum Reportable Severity Grade for Erythema Site 1		V	2	104-31	VRC01 40mg/kg mo(0,2,4)	T2	.
1	s1_eryx_repgrade	Maximum Reportable Severity Grade for Erythema X dimension site 1		V	2	104-31	VRC01 40mg/kg mo(0,2,4)	T2	.
1	s1_eryy_repgrade	Maximum Reportable Severity Grade for Erythema Y dimension site 1		V	2	104-31	VRC01 40mg/kg mo(0,2,4)	T2	.
1	s1_ind_area_repgrade	Maximum Reportable Severity Grade for Induration area (x*y) site 1		V	2	104-31	VRC01 40mg/kg mo(0,2,4)	T2	.
1	s1_ind_dim_repgrade	Maximum Reportable Severity Grade for Induration max dimension (x or y) site 1		V	2	104-31	VRC01 40mg/kg mo(0,2,4)	T2	.
1	s1_ind_repgrade	Maximum Reportable Severity Grade for Induration site 1		V	2	104-31	VRC01 40mg/kg mo(0,2,4)	T2	.
1	s1_indx_repgrade	Maximum Reportable Severity Grade for Induration X dimension site 1		V	2	104-31	VRC01 40mg/kg mo(0,2,4)	T2	.
1	s1_indy_repgrade	Maximum Reportable Severity Grade for Induration Y dimension site 1		V	2	104-31	VRC01 40mg/kg mo(0,2,4)	T2	.
1	s1_lp_repgrade	Maximum Reportable Severity Grade for Local pain site 1		V	2	104-31	VRC01 40mg/kg mo(0,2,4)	T2
1	s1_lt_repgrade	Maximum Reportable Severity Grade for Local tenderness site 1		V	2	104-31	VRC01 40mg/kg mo(0,2,4)	T2
1	s1_paintend_repgrade	Maximum Reportable Severity Grade for Local pain/tenderness site 1		V	2	104-31	VRC01 40mg/kg mo(0,2,4)	T2
1	s2_ery_area_repgrade	Maximum Reportable Severity Grade for Erythema area (x*y) site 2		V	2	104-31	VRC01 40mg/kg mo(0,2,4)	T2	.
1	s2_ery_dim_repgrade	Maximum Reportable Severity Grade for Erythema maxdimension (x or y) site 2		V	2	104-31	VRC01 40mg/kg mo(0,2,4)	T2	.
1	s2_ery_repgrade	Maximum Reportable Severity Grade for Erythema Site 2		V	2	104-31	VRC01 40mg/kg mo(0,2,4)	T2	.
1	s2_eryx_repgrade	Maximum Reportable Severity Grade for Erythema X dimension site 2		V	2	104-31	VRC01 40mg/kg mo(0,2,4)	T2	.
1	s2_eryy_repgrade	Maximum Reportable Severity Grade for Erythema Y dimension site 2		V	2	104-31	VRC01 40mg/kg mo(0,2,4)	T2	.
1	s2_ind_area_repgrade	Maximum Reportable Severity Grade for Induration area (x*y) site 2		V	2	104-31	VRC01 40mg/kg mo(0,2,4)	T2	.
1	s2_ind_dim_repgrade	Maximum Reportable Severity Grade for Induration max dimension (x or y) site 2		V	2	104-31	VRC01 40mg/kg mo(0,2,4)	T2	.
1	s2_ind_repgrade	Maximum Reportable Severity Grade for Induration site 2		V	2	104-31	VRC01 40mg/kg mo(0,2,4)	T2	.
1	s2_indx_repgrade	Maximum Reportable Severity Grade for Induration X dimension site 2		V	2	104-31	VRC01 40mg/kg mo(0,2,4)	T2	.
1	s2_indy_repgrade	Maximum Reportable Severity Grade for Induration Y dimension site 2		V	2	104-31	VRC01 40mg/kg mo(0,2,4)	T2	.
1	s2_lp_repgrade	Maximum Reportable Severity Grade for Local pain site 2		V	2	104-31	VRC01 40mg/kg mo(0,2,4)	T2
1	s2_lt_repgrade	Maximum Reportable Severity Grade for Local tenderness site 2		V	2	104-31	VRC01 40mg/kg mo(0,2,4)	T2
1	s2_paintend_repgrade	Maximum Reportable Severity Grade for Local pain/tenderness site 2		V	2	104-31	VRC01 40mg/kg mo(0,2,4)	T2
1	s3_ery_area_repgrade	Maximum Reportable Severity Grade for Erythema area (x*y) site 3		V	2	104-31	VRC01 40mg/kg mo(0,2,4)	T2	.
1	s3_ery_dim_repgrade	Maximum Reportable Severity Grade for Erythema maxdimension (x or y) site 3		V	2	104-31	VRC01 40mg/kg mo(0,2,4)	T2	.
1	s3_ery_repgrade	Maximum Reportable Severity Grade for Erythema Site 3		V	2	104-31	VRC01 40mg/kg mo(0,2,4)	T2	.
1	s3_eryx_repgrade	Maximum Reportable Severity Grade for Erythema X dimension site 3		V	2	104-31	VRC01 40mg/kg mo(0,2,4)	T2	.
1	s3_eryy_repgrade	Maximum Reportable Severity Grade for Erythema Y dimension site 3		V	2	104-31	VRC01 40mg/kg mo(0,2,4)	T2	.
1	s3_ind_area_repgrade	Maximum Reportable Severity Grade for Induration area (x*y) site 3		V	2	104-31	VRC01 40mg/kg mo(0,2,4)	T2	.
1	s3_ind_dim_repgrade	Maximum Reportable Severity Grade for Induration max dimension (x or y) site 3		V	2	104-31	VRC01 40mg/kg mo(0,2,4)	T2	.
1	s3_ind_repgrade	Maximum Reportable Severity Grade for Induration site 3		V	2	104-31	VRC01 40mg/kg mo(0,2,4)	T2	.
1	s3_indx_repgrade	Maximum Reportable Severity Grade for Induration X dimension site 3		V	2	104-31	VRC01 40mg/kg mo(0,2,4)	T2	.
1	s3_indy_repgrade	Maximum Reportable Severity Grade for Induration Y dimension site 3		V	2	104-31	VRC01 40mg/kg mo(0,2,4)	T2	.
1	s3_lp_repgrade	Maximum Reportable Severity Grade for Local pain site 3		V	2	104-31	VRC01 40mg/kg mo(0,2,4)	T2
1	s3_lt_repgrade	Maximum Reportable Severity Grade for Local tenderness site 3		V	2	104-31	VRC01 40mg/kg mo(0,2,4)	T2
1	s3_paintend_repgrade	Maximum Reportable Severity Grade for Local pain/tenderness site 3		V	2	104-31	VRC01 40mg/kg mo(0,2,4)	T2
1	s4_ery_area_repgrade	Maximum Reportable Severity Grade for Erythema area (x*y) site 4		V	2	104-31	VRC01 40mg/kg mo(0,2,4)	T2	.
1	s4_ery_dim_repgrade	Maximum Reportable Severity Grade for Erythema maxdimension (x or y) site 4		V	2	104-31	VRC01 40mg/kg mo(0,2,4)	T2	.
1	s4_ery_repgrade	Maximum Reportable Severity Grade for Erythema Site 4		V	2	104-31	VRC01 40mg/kg mo(0,2,4)	T2	.
1	s4_eryx_repgrade	Maximum Reportable Severity Grade for Erythema X dimension site 4		V	2	104-31	VRC01 40mg/kg mo(0,2,4)	T2	.
1	s4_eryy_repgrade	Maximum Reportable Severity Grade for Erythema Y dimension site 4		V	2	104-31	VRC01 40mg/kg mo(0,2,4)	T2	.
1	s4_ind_area_repgrade	Maximum Reportable Severity Grade for Induration area (x*y) site 4		V	2	104-31	VRC01 40mg/kg mo(0,2,4)	T2	.
1	s4_ind_dim_repgrade	Maximum Reportable Severity Grade for Induration max dimension (x or y) site 4		V	2	104-31	VRC01 40mg/kg mo(0,2,4)	T2	.
1	s4_ind_repgrade	Maximum Reportable Severity Grade for Induration site 4		V	2	104-31	VRC01 40mg/kg mo(0,2,4)	T2	.
1	s4_indx_repgrade	Maximum Reportable Severity Grade for Induration X dimension site 4		V	2	104-31	VRC01 40mg/kg mo(0,2,4)	T2	.
1	s4_indy_repgrade	Maximum Reportable Severity Grade for Induration Y dimension site 4		V	2	104-31	VRC01 40mg/kg mo(0,2,4)	T2	.
1	s4_lp_repgrade	Maximum Reportable Severity Grade for Local pain site 4		V	2	104-31	VRC01 40mg/kg mo(0,2,4)	T2
1	s4_lt_repgrade	Maximum Reportable Severity Grade for Local tenderness site 4		V	2	104-31	VRC01 40mg/kg mo(0,2,4)	T2
1	s4_paintend_repgrade	Maximum Reportable Severity Grade for Local pain/tenderness site 4		V	2	104-31	VRC01 40mg/kg mo(0,2,4)	T2
1	systemic_repgrade	Maximum Reportable Severity Grade for Maximum systemic symptom (excl. temperature)	0	V	2	104-31	VRC01 40mg/kg mo(0,2,4)	T2	None
1	tempc_repgrade	Maximum Reportable Severity Grade for Temperature Celsius	0	V	2	104-31	VRC01 40mg/kg mo(0,2,4)	T2	None
1	vom_repgrade	Maximum Reportable Severity Grade for Vomiting	0	V	2	104-31	VRC01 40mg/kg mo(0,2,4)	T2	None
2	arth_repgrade	Maximum Reportable Severity Grade for Arthralgia	0	V	9	104-31	VRC01 40mg/kg mo(0,2,4)	T2	None
2	chill_repgrade	Maximum Reportable Severity Grade for Chills	0	V	9	104-31	VRC01 40mg/kg mo(0,2,4)	T2	None
2	ery_area_repgrade	Maximum Reportable Severity Grade for Erythema area (x*y)	0	V	9	104-31	VRC01 40mg/kg mo(0,2,4)	T2	None
2	ery_dim_repgrade	Maximum Reportable Severity Grade for Erythema maxdimension (x or y)	0	V	9	104-31	VRC01 40mg/kg mo(0,2,4)	T2	None
2	ery_repgrade	Maximum Reportable Severity Grade for Erythema	0	V	9	104-31	VRC01 40mg/kg mo(0,2,4)	T2	None
2	eryind_repgrade	Maximum Reportable Severity Grade for Erythema and/or Induration	0	V	9	104-31	VRC01 40mg/kg mo(0,2,4)	T2	None
2	eryx_repgrade	Maximum Reportable Severity Grade for Erythema X dimension	0	V	9	104-31	VRC01 40mg/kg mo(0,2,4)	T2	None
2	eryy_repgrade	Maximum Reportable Severity Grade for Erythema Y dimension	0	V	9	104-31	VRC01 40mg/kg mo(0,2,4)	T2	None
2	head_repgrade	Maximum Reportable Severity Grade for Headache	0	V	9	104-31	VRC01 40mg/kg mo(0,2,4)	T2	None
2	ind_area_repgrade	Maximum Reportable Severity Grade for Induration area (x*y)	0	V	9	104-31	VRC01 40mg/kg mo(0,2,4)	T2	None
2	ind_dim_repgrade	Maximum Reportable Severity Grade for Induration max dimension (x or y)	0	V	9	104-31	VRC01 40mg/kg mo(0,2,4)	T2	None
2	ind_repgrade	Maximum Reportable Severity Grade for Induration	0	V	9	104-31	VRC01 40mg/kg mo(0,2,4)	T2	None
2	indx_repgrade	Maximum Reportable Severity Grade for Induration X dimension	0	V	9	104-31	VRC01 40mg/kg mo(0,2,4)	T2	None
2	indy_repgrade	Maximum Reportable Severity Grade for Induration Y dimension	0	V	9	104-31	VRC01 40mg/kg mo(0,2,4)	T2	None
2	lp_repgrade	Maximum Reportable Severity Grade for Local pain	0	V	9	104-31	VRC01 40mg/kg mo(0,2,4)	T2	None
2	lt_repgrade	Maximum Reportable Severity Grade for Local tenderness	0	V	9	104-31	VRC01 40mg/kg mo(0,2,4)	T2	None
2	mf_repgrade	Maximum Reportable Severity Grade for Malaise/fatigue	0	V	9	104-31	VRC01 40mg/kg mo(0,2,4)	T2	None
2	myal_repgrade	Maximum Reportable Severity Grade for Myalgia	0	V	9	104-31	VRC01 40mg/kg mo(0,2,4)	T2	None
2	naus_repgrade	Maximum Reportable Severity Grade for Nausea	0	V	9	104-31	VRC01 40mg/kg mo(0,2,4)	T2	None
2	paintend_repgrade	Maximum Reportable Severity Grade for Local pain/tenderness	0	V	9	104-31	VRC01 40mg/kg mo(0,2,4)	T2	None
2	s1_ery_area_repgrade	Maximum Reportable Severity Grade for Erythema area (x*y) site 1		V	9	104-31	VRC01 40mg/kg mo(0,2,4)	T2	.
2	s1_ery_dim_repgrade	Maximum Reportable Severity Grade for Erythema maxdimension (x or y) site 1		V	9	104-31	VRC01 40mg/kg mo(0,2,4)	T2	.
2	s1_ery_repgrade	Maximum Reportable Severity Grade for Erythema Site 1		V	9	104-31	VRC01 40mg/kg mo(0,2,4)	T2	.
2	s1_eryx_repgrade	Maximum Reportable Severity Grade for Erythema X dimension site 1		V	9	104-31	VRC01 40mg/kg mo(0,2,4)	T2	.
2	s1_eryy_repgrade	Maximum Reportable Severity Grade for Erythema Y dimension site 1		V	9	104-31	VRC01 40mg/kg mo(0,2,4)	T2	.
2	s1_ind_area_repgrade	Maximum Reportable Severity Grade for Induration area (x*y) site 1		V	9	104-31	VRC01 40mg/kg mo(0,2,4)	T2	.
2	s1_ind_dim_repgrade	Maximum Reportable Severity Grade for Induration max dimension (x or y) site 1		V	9	104-31	VRC01 40mg/kg mo(0,2,4)	T2	.
2	s1_ind_repgrade	Maximum Reportable Severity Grade for Induration site 1		V	9	104-31	VRC01 40mg/kg mo(0,2,4)	T2	.
2	s1_indx_repgrade	Maximum Reportable Severity Grade for Induration X dimension site 1		V	9	104-31	VRC01 40mg/kg mo(0,2,4)	T2	.
2	s1_indy_repgrade	Maximum Reportable Severity Grade for Induration Y dimension site 1		V	9	104-31	VRC01 40mg/kg mo(0,2,4)	T2	.
2	s1_lp_repgrade	Maximum Reportable Severity Grade for Local pain site 1		V	9	104-31	VRC01 40mg/kg mo(0,2,4)	T2
2	s1_lt_repgrade	Maximum Reportable Severity Grade for Local tenderness site 1		V	9	104-31	VRC01 40mg/kg mo(0,2,4)	T2
2	s1_paintend_repgrade	Maximum Reportable Severity Grade for Local pain/tenderness site 1		V	9	104-31	VRC01 40mg/kg mo(0,2,4)	T2
2	s2_ery_area_repgrade	Maximum Reportable Severity Grade for Erythema area (x*y) site 2		V	9	104-31	VRC01 40mg/kg mo(0,2,4)	T2	.
2	s2_ery_dim_repgrade	Maximum Reportable Severity Grade for Erythema maxdimension (x or y) site 2		V	9	104-31	VRC01 40mg/kg mo(0,2,4)	T2	.
2	s2_ery_repgrade	Maximum Reportable Severity Grade for Erythema Site 2		V	9	104-31	VRC01 40mg/kg mo(0,2,4)	T2	.
2	s2_eryx_repgrade	Maximum Reportable Severity Grade for Erythema X dimension site 2		V	9	104-31	VRC01 40mg/kg mo(0,2,4)	T2	.
2	s2_eryy_repgrade	Maximum Reportable Severity Grade for Erythema Y dimension site 2		V	9	104-31	VRC01 40mg/kg mo(0,2,4)	T2	.
2	s2_ind_area_repgrade	Maximum Reportable Severity Grade for Induration area (x*y) site 2		V	9	104-31	VRC01 40mg/kg mo(0,2,4)	T2	.
2	s2_ind_dim_repgrade	Maximum Reportable Severity Grade for Induration max dimension (x or y) site 2		V	9	104-31	VRC01 40mg/kg mo(0,2,4)	T2	.
2	s2_ind_repgrade	Maximum Reportable Severity Grade for Induration site 2		V	9	104-31	VRC01 40mg/kg mo(0,2,4)	T2	.
2	s2_indx_repgrade	Maximum Reportable Severity Grade for Induration X dimension site 2		V	9	104-31	VRC01 40mg/kg mo(0,2,4)	T2	.
2	s2_indy_repgrade	Maximum Reportable Severity Grade for Induration Y dimension site 2		V	9	104-31	VRC01 40mg/kg mo(0,2,4)	T2	.
2	s2_lp_repgrade	Maximum Reportable Severity Grade for Local pain site 2		V	9	104-31	VRC01 40mg/kg mo(0,2,4)	T2
2	s2_lt_repgrade	Maximum Reportable Severity Grade for Local tenderness site 2		V	9	104-31	VRC01 40mg/kg mo(0,2,4)	T2
2	s2_paintend_repgrade	Maximum Reportable Severity Grade for Local pain/tenderness site 2		V	9	104-31	VRC01 40mg/kg mo(0,2,4)	T2
2	s3_ery_area_repgrade	Maximum Reportable Severity Grade for Erythema area (x*y) site 3		V	9	104-31	VRC01 40mg/kg mo(0,2,4)	T2	.
2	s3_ery_dim_repgrade	Maximum Reportable Severity Grade for Erythema maxdimension (x or y) site 3		V	9	104-31	VRC01 40mg/kg mo(0,2,4)	T2	.
2	s3_ery_repgrade	Maximum Reportable Severity Grade for Erythema Site 3		V	9	104-31	VRC01 40mg/kg mo(0,2,4)	T2	.
2	s3_eryx_repgrade	Maximum Reportable Severity Grade for Erythema X dimension site 3		V	9	104-31	VRC01 40mg/kg mo(0,2,4)	T2	.
2	s3_eryy_repgrade	Maximum Reportable Severity Grade for Erythema Y dimension site 3		V	9	104-31	VRC01 40mg/kg mo(0,2,4)	T2	.
2	s3_ind_area_repgrade	Maximum Reportable Severity Grade for Induration area (x*y) site 3		V	9	104-31	VRC01 40mg/kg mo(0,2,4)	T2	.
2	s3_ind_dim_repgrade	Maximum Reportable Severity Grade for Induration max dimension (x or y) site 3		V	9	104-31	VRC01 40mg/kg mo(0,2,4)	T2	.
2	s3_ind_repgrade	Maximum Reportable Severity Grade for Induration site 3		V	9	104-31	VRC01 40mg/kg mo(0,2,4)	T2	.
2	s3_indx_repgrade	Maximum Reportable Severity Grade for Induration X dimension site 3		V	9	104-31	VRC01 40mg/kg mo(0,2,4)	T2	.
2	s3_indy_repgrade	Maximum Reportable Severity Grade for Induration Y dimension site 3		V	9	104-31	VRC01 40mg/kg mo(0,2,4)	T2	.
2	s3_lp_repgrade	Maximum Reportable Severity Grade for Local pain site 3		V	9	104-31	VRC01 40mg/kg mo(0,2,4)	T2
2	s3_lt_repgrade	Maximum Reportable Severity Grade for Local tenderness site 3		V	9	104-31	VRC01 40mg/kg mo(0,2,4)	T2
2	s3_paintend_repgrade	Maximum Reportable Severity Grade for Local pain/tenderness site 3		V	9	104-31	VRC01 40mg/kg mo(0,2,4)	T2
2	s4_ery_area_repgrade	Maximum Reportable Severity Grade for Erythema area (x*y) site 4		V	9	104-31	VRC01 40mg/kg mo(0,2,4)	T2	.
2	s4_ery_dim_repgrade	Maximum Reportable Severity Grade for Erythema maxdimension (x or y) site 4		V	9	104-31	VRC01 40mg/kg mo(0,2,4)	T2	.
2	s4_ery_repgrade	Maximum Reportable Severity Grade for Erythema Site 4		V	9	104-31	VRC01 40mg/kg mo(0,2,4)	T2	.
2	s4_eryx_repgrade	Maximum Reportable Severity Grade for Erythema X dimension site 4		V	9	104-31	VRC01 40mg/kg mo(0,2,4)	T2	.
2	s4_eryy_repgrade	Maximum Reportable Severity Grade for Erythema Y dimension site 4		V	9	104-31	VRC01 40mg/kg mo(0,2,4)	T2	.
2	s4_ind_area_repgrade	Maximum Reportable Severity Grade for Induration area (x*y) site 4		V	9	104-31	VRC01 40mg/kg mo(0,2,4)	T2	.
2	s4_ind_dim_repgrade	Maximum Reportable Severity Grade for Induration max dimension (x or y) site 4		V	9	104-31	VRC01 40mg/kg mo(0,2,4)	T2	.
2	s4_ind_repgrade	Maximum Reportable Severity Grade for Induration site 4		V	9	104-31	VRC01 40mg/kg mo(0,2,4)	T2	.
2	s4_indx_repgrade	Maximum Reportable Severity Grade for Induration X dimension site 4		V	9	104-31	VRC01 40mg/kg mo(0,2,4)	T2	.
2	s4_indy_repgrade	Maximum Reportable Severity Grade for Induration Y dimension site 4		V	9	104-31	VRC01 40mg/kg mo(0,2,4)	T2	.
2	s4_lp_repgrade	Maximum Reportable Severity Grade for Local pain site 4		V	9	104-31	VRC01 40mg/kg mo(0,2,4)	T2
2	s4_lt_repgrade	Maximum Reportable Severity Grade for Local tenderness site 4		V	9	104-31	VRC01 40mg/kg mo(0,2,4)	T2
2	s4_paintend_repgrade	Maximum Reportable Severity Grade for Local pain/tenderness site 4		V	9	104-31	VRC01 40mg/kg mo(0,2,4)	T2
2	systemic_repgrade	Maximum Reportable Severity Grade for Maximum systemic symptom (excl. temperature)	0	V	9	104-31	VRC01 40mg/kg mo(0,2,4)	T2	None
2	tempc_repgrade	Maximum Reportable Severity Grade for Temperature Celsius	0	V	9	104-31	VRC01 40mg/kg mo(0,2,4)	T2	None
2	vom_repgrade	Maximum Reportable Severity Grade for Vomiting	0	V	9	104-31	VRC01 40mg/kg mo(0,2,4)	T2	None
	arth_repgrade	Maximum Reportable Severity Grade for Arthralgia	0	P		104-72	VRC01 40mg/kg IV mo(0) + 5mg/kg SC mo(0.5 to 5.5 by 0.5)	T3	None
	chill_repgrade	Maximum Reportable Severity Grade for Chills	0	P		104-72	VRC01 40mg/kg IV mo(0) + 5mg/kg SC mo(0.5 to 5.5 by 0.5)	T3	None
	ery_area_repgrade	Maximum Reportable Severity Grade for Erythema area (x*y)	0	P		104-72	VRC01 40mg/kg IV mo(0) + 5mg/kg SC mo(0.5 to 5.5 by 0.5)	T3	None
	ery_dim_repgrade	Maximum Reportable Severity Grade for Erythema maxdimension (x or y)	0	P		104-72	VRC01 40mg/kg IV mo(0) + 5mg/kg SC mo(0.5 to 5.5 by 0.5)	T3	None
	ery_repgrade	Maximum Reportable Severity Grade for Erythema	0.5	P		104-72	VRC01 40mg/kg IV mo(0) + 5mg/kg SC mo(0.5 to 5.5 by 0.5)	T3	> 0 to 25 cm2
	eryind_repgrade	Maximum Reportable Severity Grade for Erythema and/or Induration	0.5	P		104-72	VRC01 40mg/kg IV mo(0) + 5mg/kg SC mo(0.5 to 5.5 by 0.5)	T3	> 0 to 25 cm2
	eryx_repgrade	Maximum Reportable Severity Grade for Erythema X dimension	0	P		104-72	VRC01 40mg/kg IV mo(0) + 5mg/kg SC mo(0.5 to 5.5 by 0.5)	T3	None
	eryy_repgrade	Maximum Reportable Severity Grade for Erythema Y dimension	0	P		104-72	VRC01 40mg/kg IV mo(0) + 5mg/kg SC mo(0.5 to 5.5 by 0.5)	T3	None
	head_repgrade	Maximum Reportable Severity Grade for Headache	0	P		104-72	VRC01 40mg/kg IV mo(0) + 5mg/kg SC mo(0.5 to 5.5 by 0.5)	T3	None
	ind_area_repgrade	Maximum Reportable Severity Grade for Induration area (x*y)	0	P		104-72	VRC01 40mg/kg IV mo(0) + 5mg/kg SC mo(0.5 to 5.5 by 0.5)	T3	None
	ind_dim_repgrade	Maximum Reportable Severity Grade for Induration max dimension (x or y)	0	P		104-72	VRC01 40mg/kg IV mo(0) + 5mg/kg SC mo(0.5 to 5.5 by 0.5)	T3	None
	ind_repgrade	Maximum Reportable Severity Grade for Induration	0.5	P		104-72	VRC01 40mg/kg IV mo(0) + 5mg/kg SC mo(0.5 to 5.5 by 0.5)	T3	> 0 to 25 cm2
	indx_repgrade	Maximum Reportable Severity Grade for Induration X dimension	0	P		104-72	VRC01 40mg/kg IV mo(0) + 5mg/kg SC mo(0.5 to 5.5 by 0.5)	T3	None
	indy_repgrade	Maximum Reportable Severity Grade for Induration Y dimension	0	P		104-72	VRC01 40mg/kg IV mo(0) + 5mg/kg SC mo(0.5 to 5.5 by 0.5)	T3	None
	lp_repgrade	Maximum Reportable Severity Grade for Local pain	1	P		104-72	VRC01 40mg/kg IV mo(0) + 5mg/kg SC mo(0.5 to 5.5 by 0.5)	T3	Mild
	lt_repgrade	Maximum Reportable Severity Grade for Local tenderness	0	P		104-72	VRC01 40mg/kg IV mo(0) + 5mg/kg SC mo(0.5 to 5.5 by 0.5)	T3	None
	mf_repgrade	Maximum Reportable Severity Grade for Malaise/fatigue	1	P		104-72	VRC01 40mg/kg IV mo(0) + 5mg/kg SC mo(0.5 to 5.5 by 0.5)	T3	Mild
	myal_repgrade	Maximum Reportable Severity Grade for Myalgia	0	P		104-72	VRC01 40mg/kg IV mo(0) + 5mg/kg SC mo(0.5 to 5.5 by 0.5)	T3	None
	naus_repgrade	Maximum Reportable Severity Grade for Nausea	0	P		104-72	VRC01 40mg/kg IV mo(0) + 5mg/kg SC mo(0.5 to 5.5 by 0.5)	T3	None
	paintend_repgrade	Maximum Reportable Severity Grade for Local pain/tenderness	1	P		104-72	VRC01 40mg/kg IV mo(0) + 5mg/kg SC mo(0.5 to 5.5 by 0.5)	T3	Mild
	s1_ery_area_repgrade	Maximum Reportable Severity Grade for Erythema area (x*y) site 1	0.5	P		104-72	VRC01 40mg/kg IV mo(0) + 5mg/kg SC mo(0.5 to 5.5 by 0.5)	T3	> 0 to 25 cm2
	s1_ery_dim_repgrade	Maximum Reportable Severity Grade for Erythema maxdimension (x or y) site 1	0	P		104-72	VRC01 40mg/kg IV mo(0) + 5mg/kg SC mo(0.5 to 5.5 by 0.5)	T3	None
	s1_ery_repgrade	Maximum Reportable Severity Grade for Erythema Site 1	0.5	P		104-72	VRC01 40mg/kg IV mo(0) + 5mg/kg SC mo(0.5 to 5.5 by 0.5)	T3	> 0 to 25 cm2
	s1_eryx_repgrade	Maximum Reportable Severity Grade for Erythema X dimension site 1	0	P		104-72	VRC01 40mg/kg IV mo(0) + 5mg/kg SC mo(0.5 to 5.5 by 0.5)	T3	None
	s1_eryy_repgrade	Maximum Reportable Severity Grade for Erythema Y dimension site 1	0	P		104-72	VRC01 40mg/kg IV mo(0) + 5mg/kg SC mo(0.5 to 5.5 by 0.5)	T3	None
	s1_ind_area_repgrade	Maximum Reportable Severity Grade for Induration area (x*y) site 1	0.5	P		104-72	VRC01 40mg/kg IV mo(0) + 5mg/kg SC mo(0.5 to 5.5 by 0.5)	T3	> 0 to 25 cm2
	s1_ind_dim_repgrade	Maximum Reportable Severity Grade for Induration max dimension (x or y) site 1	0	P		104-72	VRC01 40mg/kg IV mo(0) + 5mg/kg SC mo(0.5 to 5.5 by 0.5)	T3	None
	s1_ind_repgrade	Maximum Reportable Severity Grade for Induration site 1	0.5	P		104-72	VRC01 40mg/kg IV mo(0) + 5mg/kg SC mo(0.5 to 5.5 by 0.5)	T3	> 0 to 25 cm2
	s1_indx_repgrade	Maximum Reportable Severity Grade for Induration X dimension site 1	0	P		104-72	VRC01 40mg/kg IV mo(0) + 5mg/kg SC mo(0.5 to 5.5 by 0.5)	T3	None
	s1_indy_repgrade	Maximum Reportable Severity Grade for Induration Y dimension site 1	0	P		104-72	VRC01 40mg/kg IV mo(0) + 5mg/kg SC mo(0.5 to 5.5 by 0.5)	T3	None
	s1_lp_repgrade	Maximum Reportable Severity Grade for Local pain site 1	0	P		104-72	VRC01 40mg/kg IV mo(0) + 5mg/kg SC mo(0.5 to 5.5 by 0.5)	T3	None
	s1_lt_repgrade	Maximum Reportable Severity Grade for Local tenderness site 1	0	P		104-72	VRC01 40mg/kg IV mo(0) + 5mg/kg SC mo(0.5 to 5.5 by 0.5)	T3	None
	s1_paintend_repgrade	Maximum Reportable Severity Grade for Local pain/tenderness site 1	0	P		104-72	VRC01 40mg/kg IV mo(0) + 5mg/kg SC mo(0.5 to 5.5 by 0.5)	T3	None
	s2_ery_area_repgrade	Maximum Reportable Severity Grade for Erythema area (x*y) site 2	0.5	P		104-72	VRC01 40mg/kg IV mo(0) + 5mg/kg SC mo(0.5 to 5.5 by 0.5)	T3	> 0 to 25 cm2
	s2_ery_dim_repgrade	Maximum Reportable Severity Grade for Erythema maxdimension (x or y) site 2	0	P		104-72	VRC01 40mg/kg IV mo(0) + 5mg/kg SC mo(0.5 to 5.5 by 0.5)	T3	None
	s2_ery_repgrade	Maximum Reportable Severity Grade for Erythema Site 2	0.5	P		104-72	VRC01 40mg/kg IV mo(0) + 5mg/kg SC mo(0.5 to 5.5 by 0.5)	T3	> 0 to 25 cm2
	s2_eryx_repgrade	Maximum Reportable Severity Grade for Erythema X dimension site 2	0	P		104-72	VRC01 40mg/kg IV mo(0) + 5mg/kg SC mo(0.5 to 5.5 by 0.5)	T3	None
	s2_eryy_repgrade	Maximum Reportable Severity Grade for Erythema Y dimension site 2	0	P		104-72	VRC01 40mg/kg IV mo(0) + 5mg/kg SC mo(0.5 to 5.5 by 0.5)	T3	None
	s2_ind_area_repgrade	Maximum Reportable Severity Grade for Induration area (x*y) site 2	0.5	P		104-72	VRC01 40mg/kg IV mo(0) + 5mg/kg SC mo(0.5 to 5.5 by 0.5)	T3	> 0 to 25 cm2
	s2_ind_dim_repgrade	Maximum Reportable Severity Grade for Induration max dimension (x or y) site 2	0	P		104-72	VRC01 40mg/kg IV mo(0) + 5mg/kg SC mo(0.5 to 5.5 by 0.5)	T3	None
	s2_ind_repgrade	Maximum Reportable Severity Grade for Induration site 2	0.5	P		104-72	VRC01 40mg/kg IV mo(0) + 5mg/kg SC mo(0.5 to 5.5 by 0.5)	T3	> 0 to 25 cm2
	s2_indx_repgrade	Maximum Reportable Severity Grade for Induration X dimension site 2	0	P		104-72	VRC01 40mg/kg IV mo(0) + 5mg/kg SC mo(0.5 to 5.5 by 0.5)	T3	None
	s2_indy_repgrade	Maximum Reportable Severity Grade for Induration Y dimension site 2	0	P		104-72	VRC01 40mg/kg IV mo(0) + 5mg/kg SC mo(0.5 to 5.5 by 0.5)	T3	None
	s2_lp_repgrade	Maximum Reportable Severity Grade for Local pain site 2	1	P		104-72	VRC01 40mg/kg IV mo(0) + 5mg/kg SC mo(0.5 to 5.5 by 0.5)	T3	Mild
	s2_lt_repgrade	Maximum Reportable Severity Grade for Local tenderness site 2	0	P		104-72	VRC01 40mg/kg IV mo(0) + 5mg/kg SC mo(0.5 to 5.5 by 0.5)	T3	None
	s2_paintend_repgrade	Maximum Reportable Severity Grade for Local pain/tenderness site 2	1	P		104-72	VRC01 40mg/kg IV mo(0) + 5mg/kg SC mo(0.5 to 5.5 by 0.5)	T3	Mild
	s3_ery_area_repgrade	Maximum Reportable Severity Grade for Erythema area (x*y) site 3	0	P		104-72	VRC01 40mg/kg IV mo(0) + 5mg/kg SC mo(0.5 to 5.5 by 0.5)	T3	None
	s3_ery_dim_repgrade	Maximum Reportable Severity Grade for Erythema maxdimension (x or y) site 3	0	P		104-72	VRC01 40mg/kg IV mo(0) + 5mg/kg SC mo(0.5 to 5.5 by 0.5)	T3	None
	s3_ery_repgrade	Maximum Reportable Severity Grade for Erythema Site 3	0	P		104-72	VRC01 40mg/kg IV mo(0) + 5mg/kg SC mo(0.5 to 5.5 by 0.5)	T3	None
	s3_eryx_repgrade	Maximum Reportable Severity Grade for Erythema X dimension site 3	0	P		104-72	VRC01 40mg/kg IV mo(0) + 5mg/kg SC mo(0.5 to 5.5 by 0.5)	T3	None
	s3_eryy_repgrade	Maximum Reportable Severity Grade for Erythema Y dimension site 3	0	P		104-72	VRC01 40mg/kg IV mo(0) + 5mg/kg SC mo(0.5 to 5.5 by 0.5)	T3	None
	s3_ind_area_repgrade	Maximum Reportable Severity Grade for Induration area (x*y) site 3	0	P		104-72	VRC01 40mg/kg IV mo(0) + 5mg/kg SC mo(0.5 to 5.5 by 0.5)	T3	None
	s3_ind_dim_repgrade	Maximum Reportable Severity Grade for Induration max dimension (x or y) site 3	0	P		104-72	VRC01 40mg/kg IV mo(0) + 5mg/kg SC mo(0.5 to 5.5 by 0.5)	T3	None
	s3_ind_repgrade	Maximum Reportable Severity Grade for Induration site 3	0	P		104-72	VRC01 40mg/kg IV mo(0) + 5mg/kg SC mo(0.5 to 5.5 by 0.5)	T3	None
	s3_indx_repgrade	Maximum Reportable Severity Grade for Induration X dimension site 3	0	P		104-72	VRC01 40mg/kg IV mo(0) + 5mg/kg SC mo(0.5 to 5.5 by 0.5)	T3	None
	s3_indy_repgrade	Maximum Reportable Severity Grade for Induration Y dimension site 3	0	P		104-72	VRC01 40mg/kg IV mo(0) + 5mg/kg SC mo(0.5 to 5.5 by 0.5)	T3	None
	s3_lp_repgrade	Maximum Reportable Severity Grade for Local pain site 3		P		104-72	VRC01 40mg/kg IV mo(0) + 5mg/kg SC mo(0.5 to 5.5 by 0.5)	T3
	s3_lt_repgrade	Maximum Reportable Severity Grade for Local tenderness site 3		P		104-72	VRC01 40mg/kg IV mo(0) + 5mg/kg SC mo(0.5 to 5.5 by 0.5)	T3
	s3_paintend_repgrade	Maximum Reportable Severity Grade for Local pain/tenderness site 3		P		104-72	VRC01 40mg/kg IV mo(0) + 5mg/kg SC mo(0.5 to 5.5 by 0.5)	T3
	s4_ery_area_repgrade	Maximum Reportable Severity Grade for Erythema area (x*y) site 4	0	P		104-72	VRC01 40mg/kg IV mo(0) + 5mg/kg SC mo(0.5 to 5.5 by 0.5)	T3	None
	s4_ery_dim_repgrade	Maximum Reportable Severity Grade for Erythema maxdimension (x or y) site 4	0	P		104-72	VRC01 40mg/kg IV mo(0) + 5mg/kg SC mo(0.5 to 5.5 by 0.5)	T3	None
	s4_ery_repgrade	Maximum Reportable Severity Grade for Erythema Site 4	0	P		104-72	VRC01 40mg/kg IV mo(0) + 5mg/kg SC mo(0.5 to 5.5 by 0.5)	T3	None
	s4_eryx_repgrade	Maximum Reportable Severity Grade for Erythema X dimension site 4	0	P		104-72	VRC01 40mg/kg IV mo(0) + 5mg/kg SC mo(0.5 to 5.5 by 0.5)	T3	None
	s4_eryy_repgrade	Maximum Reportable Severity Grade for Erythema Y dimension site 4	0	P		104-72	VRC01 40mg/kg IV mo(0) + 5mg/kg SC mo(0.5 to 5.5 by 0.5)	T3	None
	s4_ind_area_repgrade	Maximum Reportable Severity Grade for Induration area (x*y) site 4	0	P		104-72	VRC01 40mg/kg IV mo(0) + 5mg/kg SC mo(0.5 to 5.5 by 0.5)	T3	None
	s4_ind_dim_repgrade	Maximum Reportable Severity Grade for Induration max dimension (x or y) site 4	0	P		104-72	VRC01 40mg/kg IV mo(0) + 5mg/kg SC mo(0.5 to 5.5 by 0.5)	T3	None
	s4_ind_repgrade	Maximum Reportable Severity Grade for Induration site 4	0	P		104-72	VRC01 40mg/kg IV mo(0) + 5mg/kg SC mo(0.5 to 5.5 by 0.5)	T3	None
	s4_indx_repgrade	Maximum Reportable Severity Grade for Induration X dimension site 4	0	P		104-72	VRC01 40mg/kg IV mo(0) + 5mg/kg SC mo(0.5 to 5.5 by 0.5)	T3	None
	s4_indy_repgrade	Maximum Reportable Severity Grade for Induration Y dimension site 4	0	P		104-72	VRC01 40mg/kg IV mo(0) + 5mg/kg SC mo(0.5 to 5.5 by 0.5)	T3	None
	s4_lp_repgrade	Maximum Reportable Severity Grade for Local pain site 4		P		104-72	VRC01 40mg/kg IV mo(0) + 5mg/kg SC mo(0.5 to 5.5 by 0.5)	T3
	s4_lt_repgrade	Maximum Reportable Severity Grade for Local tenderness site 4		P		104-72	VRC01 40mg/kg IV mo(0) + 5mg/kg SC mo(0.5 to 5.5 by 0.5)	T3
	s4_paintend_repgrade	Maximum Reportable Severity Grade for Local pain/tenderness site 4		P		104-72	VRC01 40mg/kg IV mo(0) + 5mg/kg SC mo(0.5 to 5.5 by 0.5)	T3
	systemic_repgrade	Maximum Reportable Severity Grade for Maximum systemic symptom (excl. temperature)	1	P		104-72	VRC01 40mg/kg IV mo(0) + 5mg/kg SC mo(0.5 to 5.5 by 0.5)	T3	Mild
	tempc_repgrade	Maximum Reportable Severity Grade for Temperature Celsius	0	P		104-72	VRC01 40mg/kg IV mo(0) + 5mg/kg SC mo(0.5 to 5.5 by 0.5)	T3	None
	vom_repgrade	Maximum Reportable Severity Grade for Vomiting	0	P		104-72	VRC01 40mg/kg IV mo(0) + 5mg/kg SC mo(0.5 to 5.5 by 0.5)	T3	None
1	arth_repgrade	Maximum Reportable Severity Grade for Arthralgia	0	V	2	104-72	VRC01 40mg/kg IV mo(0) + 5mg/kg SC mo(0.5 to 5.5 by 0.5)	T3	None
1	chill_repgrade	Maximum Reportable Severity Grade for Chills	0	V	2	104-72	VRC01 40mg/kg IV mo(0) + 5mg/kg SC mo(0.5 to 5.5 by 0.5)	T3	None
1	ery_area_repgrade	Maximum Reportable Severity Grade for Erythema area (x*y)	0	V	2	104-72	VRC01 40mg/kg IV mo(0) + 5mg/kg SC mo(0.5 to 5.5 by 0.5)	T3	None
1	ery_dim_repgrade	Maximum Reportable Severity Grade for Erythema maxdimension (x or y)	0	V	2	104-72	VRC01 40mg/kg IV mo(0) + 5mg/kg SC mo(0.5 to 5.5 by 0.5)	T3	None
1	ery_repgrade	Maximum Reportable Severity Grade for Erythema	0	V	2	104-72	VRC01 40mg/kg IV mo(0) + 5mg/kg SC mo(0.5 to 5.5 by 0.5)	T3	None
1	eryind_repgrade	Maximum Reportable Severity Grade for Erythema and/or Induration	0	V	2	104-72	VRC01 40mg/kg IV mo(0) + 5mg/kg SC mo(0.5 to 5.5 by 0.5)	T3	None
1	eryx_repgrade	Maximum Reportable Severity Grade for Erythema X dimension	0	V	2	104-72	VRC01 40mg/kg IV mo(0) + 5mg/kg SC mo(0.5 to 5.5 by 0.5)	T3	None
1	eryy_repgrade	Maximum Reportable Severity Grade for Erythema Y dimension	0	V	2	104-72	VRC01 40mg/kg IV mo(0) + 5mg/kg SC mo(0.5 to 5.5 by 0.5)	T3	None
1	head_repgrade	Maximum Reportable Severity Grade for Headache	0	V	2	104-72	VRC01 40mg/kg IV mo(0) + 5mg/kg SC mo(0.5 to 5.5 by 0.5)	T3	None
1	ind_area_repgrade	Maximum Reportable Severity Grade for Induration area (x*y)	0	V	2	104-72	VRC01 40mg/kg IV mo(0) + 5mg/kg SC mo(0.5 to 5.5 by 0.5)	T3	None
1	ind_dim_repgrade	Maximum Reportable Severity Grade for Induration max dimension (x or y)	0	V	2	104-72	VRC01 40mg/kg IV mo(0) + 5mg/kg SC mo(0.5 to 5.5 by 0.5)	T3	None
1	ind_repgrade	Maximum Reportable Severity Grade for Induration	0	V	2	104-72	VRC01 40mg/kg IV mo(0) + 5mg/kg SC mo(0.5 to 5.5 by 0.5)	T3	None
1	indx_repgrade	Maximum Reportable Severity Grade for Induration X dimension	0	V	2	104-72	VRC01 40mg/kg IV mo(0) + 5mg/kg SC mo(0.5 to 5.5 by 0.5)	T3	None
1	indy_repgrade	Maximum Reportable Severity Grade for Induration Y dimension	0	V	2	104-72	VRC01 40mg/kg IV mo(0) + 5mg/kg SC mo(0.5 to 5.5 by 0.5)	T3	None
1	lp_repgrade	Maximum Reportable Severity Grade for Local pain	0	V	2	104-72	VRC01 40mg/kg IV mo(0) + 5mg/kg SC mo(0.5 to 5.5 by 0.5)	T3	None
1	lt_repgrade	Maximum Reportable Severity Grade for Local tenderness	0	V	2	104-72	VRC01 40mg/kg IV mo(0) + 5mg/kg SC mo(0.5 to 5.5 by 0.5)	T3	None
1	mf_repgrade	Maximum Reportable Severity Grade for Malaise/fatigue	0	V	2	104-72	VRC01 40mg/kg IV mo(0) + 5mg/kg SC mo(0.5 to 5.5 by 0.5)	T3	None
1	myal_repgrade	Maximum Reportable Severity Grade for Myalgia	0	V	2	104-72	VRC01 40mg/kg IV mo(0) + 5mg/kg SC mo(0.5 to 5.5 by 0.5)	T3	None
1	naus_repgrade	Maximum Reportable Severity Grade for Nausea	0	V	2	104-72	VRC01 40mg/kg IV mo(0) + 5mg/kg SC mo(0.5 to 5.5 by 0.5)	T3	None
1	paintend_repgrade	Maximum Reportable Severity Grade for Local pain/tenderness	0	V	2	104-72	VRC01 40mg/kg IV mo(0) + 5mg/kg SC mo(0.5 to 5.5 by 0.5)	T3	None
1	s1_ery_area_repgrade	Maximum Reportable Severity Grade for Erythema area (x*y) site 1		V	2	104-72	VRC01 40mg/kg IV mo(0) + 5mg/kg SC mo(0.5 to 5.5 by 0.5)	T3	.
1	s1_ery_dim_repgrade	Maximum Reportable Severity Grade for Erythema maxdimension (x or y) site 1		V	2	104-72	VRC01 40mg/kg IV mo(0) + 5mg/kg SC mo(0.5 to 5.5 by 0.5)	T3	.
1	s1_ery_repgrade	Maximum Reportable Severity Grade for Erythema Site 1		V	2	104-72	VRC01 40mg/kg IV mo(0) + 5mg/kg SC mo(0.5 to 5.5 by 0.5)	T3	.
1	s1_eryx_repgrade	Maximum Reportable Severity Grade for Erythema X dimension site 1		V	2	104-72	VRC01 40mg/kg IV mo(0) + 5mg/kg SC mo(0.5 to 5.5 by 0.5)	T3	.
1	s1_eryy_repgrade	Maximum Reportable Severity Grade for Erythema Y dimension site 1		V	2	104-72	VRC01 40mg/kg IV mo(0) + 5mg/kg SC mo(0.5 to 5.5 by 0.5)	T3	.
1	s1_ind_area_repgrade	Maximum Reportable Severity Grade for Induration area (x*y) site 1		V	2	104-72	VRC01 40mg/kg IV mo(0) + 5mg/kg SC mo(0.5 to 5.5 by 0.5)	T3	.
1	s1_ind_dim_repgrade	Maximum Reportable Severity Grade for Induration max dimension (x or y) site 1		V	2	104-72	VRC01 40mg/kg IV mo(0) + 5mg/kg SC mo(0.5 to 5.5 by 0.5)	T3	.
1	s1_ind_repgrade	Maximum Reportable Severity Grade for Induration site 1		V	2	104-72	VRC01 40mg/kg IV mo(0) + 5mg/kg SC mo(0.5 to 5.5 by 0.5)	T3	.
1	s1_indx_repgrade	Maximum Reportable Severity Grade for Induration X dimension site 1		V	2	104-72	VRC01 40mg/kg IV mo(0) + 5mg/kg SC mo(0.5 to 5.5 by 0.5)	T3	.
1	s1_indy_repgrade	Maximum Reportable Severity Grade for Induration Y dimension site 1		V	2	104-72	VRC01 40mg/kg IV mo(0) + 5mg/kg SC mo(0.5 to 5.5 by 0.5)	T3	.
1	s1_lp_repgrade	Maximum Reportable Severity Grade for Local pain site 1		V	2	104-72	VRC01 40mg/kg IV mo(0) + 5mg/kg SC mo(0.5 to 5.5 by 0.5)	T3
1	s1_lt_repgrade	Maximum Reportable Severity Grade for Local tenderness site 1		V	2	104-72	VRC01 40mg/kg IV mo(0) + 5mg/kg SC mo(0.5 to 5.5 by 0.5)	T3
1	s1_paintend_repgrade	Maximum Reportable Severity Grade for Local pain/tenderness site 1		V	2	104-72	VRC01 40mg/kg IV mo(0) + 5mg/kg SC mo(0.5 to 5.5 by 0.5)	T3
1	s2_ery_area_repgrade	Maximum Reportable Severity Grade for Erythema area (x*y) site 2		V	2	104-72	VRC01 40mg/kg IV mo(0) + 5mg/kg SC mo(0.5 to 5.5 by 0.5)	T3	.
1	s2_ery_dim_repgrade	Maximum Reportable Severity Grade for Erythema maxdimension (x or y) site 2		V	2	104-72	VRC01 40mg/kg IV mo(0) + 5mg/kg SC mo(0.5 to 5.5 by 0.5)	T3	.
1	s2_ery_repgrade	Maximum Reportable Severity Grade for Erythema Site 2		V	2	104-72	VRC01 40mg/kg IV mo(0) + 5mg/kg SC mo(0.5 to 5.5 by 0.5)	T3	.
1	s2_eryx_repgrade	Maximum Reportable Severity Grade for Erythema X dimension site 2		V	2	104-72	VRC01 40mg/kg IV mo(0) + 5mg/kg SC mo(0.5 to 5.5 by 0.5)	T3	.
1	s2_eryy_repgrade	Maximum Reportable Severity Grade for Erythema Y dimension site 2		V	2	104-72	VRC01 40mg/kg IV mo(0) + 5mg/kg SC mo(0.5 to 5.5 by 0.5)	T3	.
1	s2_ind_area_repgrade	Maximum Reportable Severity Grade for Induration area (x*y) site 2		V	2	104-72	VRC01 40mg/kg IV mo(0) + 5mg/kg SC mo(0.5 to 5.5 by 0.5)	T3	.
1	s2_ind_dim_repgrade	Maximum Reportable Severity Grade for Induration max dimension (x or y) site 2		V	2	104-72	VRC01 40mg/kg IV mo(0) + 5mg/kg SC mo(0.5 to 5.5 by 0.5)	T3	.
1	s2_ind_repgrade	Maximum Reportable Severity Grade for Induration site 2		V	2	104-72	VRC01 40mg/kg IV mo(0) + 5mg/kg SC mo(0.5 to 5.5 by 0.5)	T3	.
1	s2_indx_repgrade	Maximum Reportable Severity Grade for Induration X dimension site 2		V	2	104-72	VRC01 40mg/kg IV mo(0) + 5mg/kg SC mo(0.5 to 5.5 by 0.5)	T3	.
1	s2_indy_repgrade	Maximum Reportable Severity Grade for Induration Y dimension site 2		V	2	104-72	VRC01 40mg/kg IV mo(0) + 5mg/kg SC mo(0.5 to 5.5 by 0.5)	T3	.
1	s2_lp_repgrade	Maximum Reportable Severity Grade for Local pain site 2		V	2	104-72	VRC01 40mg/kg IV mo(0) + 5mg/kg SC mo(0.5 to 5.5 by 0.5)	T3
1	s2_lt_repgrade	Maximum Reportable Severity Grade for Local tenderness site 2		V	2	104-72	VRC01 40mg/kg IV mo(0) + 5mg/kg SC mo(0.5 to 5.5 by 0.5)	T3
1	s2_paintend_repgrade	Maximum Reportable Severity Grade for Local pain/tenderness site 2		V	2	104-72	VRC01 40mg/kg IV mo(0) + 5mg/kg SC mo(0.5 to 5.5 by 0.5)	T3
1	s3_ery_area_repgrade	Maximum Reportable Severity Grade for Erythema area (x*y) site 3		V	2	104-72	VRC01 40mg/kg IV mo(0) + 5mg/kg SC mo(0.5 to 5.5 by 0.5)	T3	.
1	s3_ery_dim_repgrade	Maximum Reportable Severity Grade for Erythema maxdimension (x or y) site 3		V	2	104-72	VRC01 40mg/kg IV mo(0) + 5mg/kg SC mo(0.5 to 5.5 by 0.5)	T3	.
1	s3_ery_repgrade	Maximum Reportable Severity Grade for Erythema Site 3		V	2	104-72	VRC01 40mg/kg IV mo(0) + 5mg/kg SC mo(0.5 to 5.5 by 0.5)	T3	.
1	s3_eryx_repgrade	Maximum Reportable Severity Grade for Erythema X dimension site 3		V	2	104-72	VRC01 40mg/kg IV mo(0) + 5mg/kg SC mo(0.5 to 5.5 by 0.5)	T3	.
1	s3_eryy_repgrade	Maximum Reportable Severity Grade for Erythema Y dimension site 3		V	2	104-72	VRC01 40mg/kg IV mo(0) + 5mg/kg SC mo(0.5 to 5.5 by 0.5)	T3	.
1	s3_ind_area_repgrade	Maximum Reportable Severity Grade for Induration area (x*y) site 3		V	2	104-72	VRC01 40mg/kg IV mo(0) + 5mg/kg SC mo(0.5 to 5.5 by 0.5)	T3	.
1	s3_ind_dim_repgrade	Maximum Reportable Severity Grade for Induration max dimension (x or y) site 3		V	2	104-72	VRC01 40mg/kg IV mo(0) + 5mg/kg SC mo(0.5 to 5.5 by 0.5)	T3	.
1	s3_ind_repgrade	Maximum Reportable Severity Grade for Induration site 3		V	2	104-72	VRC01 40mg/kg IV mo(0) + 5mg/kg SC mo(0.5 to 5.5 by 0.5)	T3	.
1	s3_indx_repgrade	Maximum Reportable Severity Grade for Induration X dimension site 3		V	2	104-72	VRC01 40mg/kg IV mo(0) + 5mg/kg SC mo(0.5 to 5.5 by 0.5)	T3	.
1	s3_indy_repgrade	Maximum Reportable Severity Grade for Induration Y dimension site 3		V	2	104-72	VRC01 40mg/kg IV mo(0) + 5mg/kg SC mo(0.5 to 5.5 by 0.5)	T3	.
1	s3_lp_repgrade	Maximum Reportable Severity Grade for Local pain site 3		V	2	104-72	VRC01 40mg/kg IV mo(0) + 5mg/kg SC mo(0.5 to 5.5 by 0.5)	T3
1	s3_lt_repgrade	Maximum Reportable Severity Grade for Local tenderness site 3		V	2	104-72	VRC01 40mg/kg IV mo(0) + 5mg/kg SC mo(0.5 to 5.5 by 0.5)	T3
1	s3_paintend_repgrade	Maximum Reportable Severity Grade for Local pain/tenderness site 3		V	2	104-72	VRC01 40mg/kg IV mo(0) + 5mg/kg SC mo(0.5 to 5.5 by 0.5)	T3
1	s4_ery_area_repgrade	Maximum Reportable Severity Grade for Erythema area (x*y) site 4		V	2	104-72	VRC01 40mg/kg IV mo(0) + 5mg/kg SC mo(0.5 to 5.5 by 0.5)	T3	.
1	s4_ery_dim_repgrade	Maximum Reportable Severity Grade for Erythema maxdimension (x or y) site 4		V	2	104-72	VRC01 40mg/kg IV mo(0) + 5mg/kg SC mo(0.5 to 5.5 by 0.5)	T3	.
1	s4_ery_repgrade	Maximum Reportable Severity Grade for Erythema Site 4		V	2	104-72	VRC01 40mg/kg IV mo(0) + 5mg/kg SC mo(0.5 to 5.5 by 0.5)	T3	.
1	s4_eryx_repgrade	Maximum Reportable Severity Grade for Erythema X dimension site 4		V	2	104-72	VRC01 40mg/kg IV mo(0) + 5mg/kg SC mo(0.5 to 5.5 by 0.5)	T3	.
1	s4_eryy_repgrade	Maximum Reportable Severity Grade for Erythema Y dimension site 4		V	2	104-72	VRC01 40mg/kg IV mo(0) + 5mg/kg SC mo(0.5 to 5.5 by 0.5)	T3	.
1	s4_ind_area_repgrade	Maximum Reportable Severity Grade for Induration area (x*y) site 4		V	2	104-72	VRC01 40mg/kg IV mo(0) + 5mg/kg SC mo(0.5 to 5.5 by 0.5)	T3	.
1	s4_ind_dim_repgrade	Maximum Reportable Severity Grade for Induration max dimension (x or y) site 4		V	2	104-72	VRC01 40mg/kg IV mo(0) + 5mg/kg SC mo(0.5 to 5.5 by 0.5)	T3	.
1	s4_ind_repgrade	Maximum Reportable Severity Grade for Induration site 4		V	2	104-72	VRC01 40mg/kg IV mo(0) + 5mg/kg SC mo(0.5 to 5.5 by 0.5)	T3	.
1	s4_indx_repgrade	Maximum Reportable Severity Grade for Induration X dimension site 4		V	2	104-72	VRC01 40mg/kg IV mo(0) + 5mg/kg SC mo(0.5 to 5.5 by 0.5)	T3	.
1	s4_indy_repgrade	Maximum Reportable Severity Grade for Induration Y dimension site 4		V	2	104-72	VRC01 40mg/kg IV mo(0) + 5mg/kg SC mo(0.5 to 5.5 by 0.5)	T3	.
1	s4_lp_repgrade	Maximum Reportable Severity Grade for Local pain site 4		V	2	104-72	VRC01 40mg/kg IV mo(0) + 5mg/kg SC mo(0.5 to 5.5 by 0.5)	T3
1	s4_lt_repgrade	Maximum Reportable Severity Grade for Local tenderness site 4		V	2	104-72	VRC01 40mg/kg IV mo(0) + 5mg/kg SC mo(0.5 to 5.5 by 0.5)	T3
1	s4_paintend_repgrade	Maximum Reportable Severity Grade for Local pain/tenderness site 4		V	2	104-72	VRC01 40mg/kg IV mo(0) + 5mg/kg SC mo(0.5 to 5.5 by 0.5)	T3
1	systemic_repgrade	Maximum Reportable Severity Grade for Maximum systemic symptom (excl. temperature)	0	V	2	104-72	VRC01 40mg/kg IV mo(0) + 5mg/kg SC mo(0.5 to 5.5 by 0.5)	T3	None
1	tempc_repgrade	Maximum Reportable Severity Grade for Temperature Celsius	0	V	2	104-72	VRC01 40mg/kg IV mo(0) + 5mg/kg SC mo(0.5 to 5.5 by 0.5)	T3	None
1	vom_repgrade	Maximum Reportable Severity Grade for Vomiting	0	V	2	104-72	VRC01 40mg/kg IV mo(0) + 5mg/kg SC mo(0.5 to 5.5 by 0.5)	T3	None
2	arth_repgrade	Maximum Reportable Severity Grade for Arthralgia	0	V	4	104-72	VRC01 40mg/kg IV mo(0) + 5mg/kg SC mo(0.5 to 5.5 by 0.5)	T3	None
2	chill_repgrade	Maximum Reportable Severity Grade for Chills	0	V	4	104-72	VRC01 40mg/kg IV mo(0) + 5mg/kg SC mo(0.5 to 5.5 by 0.5)	T3	None
2	ery_area_repgrade	Maximum Reportable Severity Grade for Erythema area (x*y)		V	4	104-72	VRC01 40mg/kg IV mo(0) + 5mg/kg SC mo(0.5 to 5.5 by 0.5)	T3	.
2	ery_dim_repgrade	Maximum Reportable Severity Grade for Erythema maxdimension (x or y)		V	4	104-72	VRC01 40mg/kg IV mo(0) + 5mg/kg SC mo(0.5 to 5.5 by 0.5)	T3	.
2	ery_repgrade	Maximum Reportable Severity Grade for Erythema	0	V	4	104-72	VRC01 40mg/kg IV mo(0) + 5mg/kg SC mo(0.5 to 5.5 by 0.5)	T3	None
2	eryind_repgrade	Maximum Reportable Severity Grade for Erythema and/or Induration	0	V	4	104-72	VRC01 40mg/kg IV mo(0) + 5mg/kg SC mo(0.5 to 5.5 by 0.5)	T3	None
2	eryx_repgrade	Maximum Reportable Severity Grade for Erythema X dimension		V	4	104-72	VRC01 40mg/kg IV mo(0) + 5mg/kg SC mo(0.5 to 5.5 by 0.5)	T3	.
2	eryy_repgrade	Maximum Reportable Severity Grade for Erythema Y dimension		V	4	104-72	VRC01 40mg/kg IV mo(0) + 5mg/kg SC mo(0.5 to 5.5 by 0.5)	T3	.
2	head_repgrade	Maximum Reportable Severity Grade for Headache	0	V	4	104-72	VRC01 40mg/kg IV mo(0) + 5mg/kg SC mo(0.5 to 5.5 by 0.5)	T3	None
2	ind_area_repgrade	Maximum Reportable Severity Grade for Induration area (x*y)		V	4	104-72	VRC01 40mg/kg IV mo(0) + 5mg/kg SC mo(0.5 to 5.5 by 0.5)	T3	.
2	ind_dim_repgrade	Maximum Reportable Severity Grade for Induration max dimension (x or y)		V	4	104-72	VRC01 40mg/kg IV mo(0) + 5mg/kg SC mo(0.5 to 5.5 by 0.5)	T3	.
2	ind_repgrade	Maximum Reportable Severity Grade for Induration	0	V	4	104-72	VRC01 40mg/kg IV mo(0) + 5mg/kg SC mo(0.5 to 5.5 by 0.5)	T3	None
2	indx_repgrade	Maximum Reportable Severity Grade for Induration X dimension		V	4	104-72	VRC01 40mg/kg IV mo(0) + 5mg/kg SC mo(0.5 to 5.5 by 0.5)	T3	.
2	indy_repgrade	Maximum Reportable Severity Grade for Induration Y dimension		V	4	104-72	VRC01 40mg/kg IV mo(0) + 5mg/kg SC mo(0.5 to 5.5 by 0.5)	T3	.
2	lp_repgrade	Maximum Reportable Severity Grade for Local pain	0	V	4	104-72	VRC01 40mg/kg IV mo(0) + 5mg/kg SC mo(0.5 to 5.5 by 0.5)	T3	None
2	lt_repgrade	Maximum Reportable Severity Grade for Local tenderness	0	V	4	104-72	VRC01 40mg/kg IV mo(0) + 5mg/kg SC mo(0.5 to 5.5 by 0.5)	T3	None
2	mf_repgrade	Maximum Reportable Severity Grade for Malaise/fatigue	0	V	4	104-72	VRC01 40mg/kg IV mo(0) + 5mg/kg SC mo(0.5 to 5.5 by 0.5)	T3	None
2	myal_repgrade	Maximum Reportable Severity Grade for Myalgia	0	V	4	104-72	VRC01 40mg/kg IV mo(0) + 5mg/kg SC mo(0.5 to 5.5 by 0.5)	T3	None
2	naus_repgrade	Maximum Reportable Severity Grade for Nausea	0	V	4	104-72	VRC01 40mg/kg IV mo(0) + 5mg/kg SC mo(0.5 to 5.5 by 0.5)	T3	None
2	paintend_repgrade	Maximum Reportable Severity Grade for Local pain/tenderness	0	V	4	104-72	VRC01 40mg/kg IV mo(0) + 5mg/kg SC mo(0.5 to 5.5 by 0.5)	T3	None
2	s1_ery_area_repgrade	Maximum Reportable Severity Grade for Erythema area (x*y) site 1	0	V	4	104-72	VRC01 40mg/kg IV mo(0) + 5mg/kg SC mo(0.5 to 5.5 by 0.5)	T3	None
2	s1_ery_dim_repgrade	Maximum Reportable Severity Grade for Erythema maxdimension (x or y) site 1	0	V	4	104-72	VRC01 40mg/kg IV mo(0) + 5mg/kg SC mo(0.5 to 5.5 by 0.5)	T3	None
2	s1_ery_repgrade	Maximum Reportable Severity Grade for Erythema Site 1	0	V	4	104-72	VRC01 40mg/kg IV mo(0) + 5mg/kg SC mo(0.5 to 5.5 by 0.5)	T3	None
2	s1_eryx_repgrade	Maximum Reportable Severity Grade for Erythema X dimension site 1	0	V	4	104-72	VRC01 40mg/kg IV mo(0) + 5mg/kg SC mo(0.5 to 5.5 by 0.5)	T3	None
2	s1_eryy_repgrade	Maximum Reportable Severity Grade for Erythema Y dimension site 1	0	V	4	104-72	VRC01 40mg/kg IV mo(0) + 5mg/kg SC mo(0.5 to 5.5 by 0.5)	T3	None
2	s1_ind_area_repgrade	Maximum Reportable Severity Grade for Induration area (x*y) site 1	0	V	4	104-72	VRC01 40mg/kg IV mo(0) + 5mg/kg SC mo(0.5 to 5.5 by 0.5)	T3	None
2	s1_ind_dim_repgrade	Maximum Reportable Severity Grade for Induration max dimension (x or y) site 1	0	V	4	104-72	VRC01 40mg/kg IV mo(0) + 5mg/kg SC mo(0.5 to 5.5 by 0.5)	T3	None
2	s1_ind_repgrade	Maximum Reportable Severity Grade for Induration site 1	0	V	4	104-72	VRC01 40mg/kg IV mo(0) + 5mg/kg SC mo(0.5 to 5.5 by 0.5)	T3	None
2	s1_indx_repgrade	Maximum Reportable Severity Grade for Induration X dimension site 1	0	V	4	104-72	VRC01 40mg/kg IV mo(0) + 5mg/kg SC mo(0.5 to 5.5 by 0.5)	T3	None
2	s1_indy_repgrade	Maximum Reportable Severity Grade for Induration Y dimension site 1	0	V	4	104-72	VRC01 40mg/kg IV mo(0) + 5mg/kg SC mo(0.5 to 5.5 by 0.5)	T3	None
2	s1_lp_repgrade	Maximum Reportable Severity Grade for Local pain site 1	0	V	4	104-72	VRC01 40mg/kg IV mo(0) + 5mg/kg SC mo(0.5 to 5.5 by 0.5)	T3	None
2	s1_lt_repgrade	Maximum Reportable Severity Grade for Local tenderness site 1	0	V	4	104-72	VRC01 40mg/kg IV mo(0) + 5mg/kg SC mo(0.5 to 5.5 by 0.5)	T3	None
2	s1_paintend_repgrade	Maximum Reportable Severity Grade for Local pain/tenderness site 1	0	V	4	104-72	VRC01 40mg/kg IV mo(0) + 5mg/kg SC mo(0.5 to 5.5 by 0.5)	T3	None
2	s2_ery_area_repgrade	Maximum Reportable Severity Grade for Erythema area (x*y) site 2	0	V	4	104-72	VRC01 40mg/kg IV mo(0) + 5mg/kg SC mo(0.5 to 5.5 by 0.5)	T3	None
2	s2_ery_dim_repgrade	Maximum Reportable Severity Grade for Erythema maxdimension (x or y) site 2	0	V	4	104-72	VRC01 40mg/kg IV mo(0) + 5mg/kg SC mo(0.5 to 5.5 by 0.5)	T3	None
2	s2_ery_repgrade	Maximum Reportable Severity Grade for Erythema Site 2	0	V	4	104-72	VRC01 40mg/kg IV mo(0) + 5mg/kg SC mo(0.5 to 5.5 by 0.5)	T3	None
2	s2_eryx_repgrade	Maximum Reportable Severity Grade for Erythema X dimension site 2	0	V	4	104-72	VRC01 40mg/kg IV mo(0) + 5mg/kg SC mo(0.5 to 5.5 by 0.5)	T3	None
2	s2_eryy_repgrade	Maximum Reportable Severity Grade for Erythema Y dimension site 2	0	V	4	104-72	VRC01 40mg/kg IV mo(0) + 5mg/kg SC mo(0.5 to 5.5 by 0.5)	T3	None
2	s2_ind_area_repgrade	Maximum Reportable Severity Grade for Induration area (x*y) site 2	0	V	4	104-72	VRC01 40mg/kg IV mo(0) + 5mg/kg SC mo(0.5 to 5.5 by 0.5)	T3	None
2	s2_ind_dim_repgrade	Maximum Reportable Severity Grade for Induration max dimension (x or y) site 2	0	V	4	104-72	VRC01 40mg/kg IV mo(0) + 5mg/kg SC mo(0.5 to 5.5 by 0.5)	T3	None
2	s2_ind_repgrade	Maximum Reportable Severity Grade for Induration site 2	0	V	4	104-72	VRC01 40mg/kg IV mo(0) + 5mg/kg SC mo(0.5 to 5.5 by 0.5)	T3	None
2	s2_indx_repgrade	Maximum Reportable Severity Grade for Induration X dimension site 2	0	V	4	104-72	VRC01 40mg/kg IV mo(0) + 5mg/kg SC mo(0.5 to 5.5 by 0.5)	T3	None
2	s2_indy_repgrade	Maximum Reportable Severity Grade for Induration Y dimension site 2	0	V	4	104-72	VRC01 40mg/kg IV mo(0) + 5mg/kg SC mo(0.5 to 5.5 by 0.5)	T3	None
2	s2_lp_repgrade	Maximum Reportable Severity Grade for Local pain site 2	0	V	4	104-72	VRC01 40mg/kg IV mo(0) + 5mg/kg SC mo(0.5 to 5.5 by 0.5)	T3	None
2	s2_lt_repgrade	Maximum Reportable Severity Grade for Local tenderness site 2	0	V	4	104-72	VRC01 40mg/kg IV mo(0) + 5mg/kg SC mo(0.5 to 5.5 by 0.5)	T3	None
2	s2_paintend_repgrade	Maximum Reportable Severity Grade for Local pain/tenderness site 2	0	V	4	104-72	VRC01 40mg/kg IV mo(0) + 5mg/kg SC mo(0.5 to 5.5 by 0.5)	T3	None
2	s3_ery_area_repgrade	Maximum Reportable Severity Grade for Erythema area (x*y) site 3	0	V	4	104-72	VRC01 40mg/kg IV mo(0) + 5mg/kg SC mo(0.5 to 5.5 by 0.5)	T3	None
2	s3_ery_dim_repgrade	Maximum Reportable Severity Grade for Erythema maxdimension (x or y) site 3	0	V	4	104-72	VRC01 40mg/kg IV mo(0) + 5mg/kg SC mo(0.5 to 5.5 by 0.5)	T3	None
2	s3_ery_repgrade	Maximum Reportable Severity Grade for Erythema Site 3	0	V	4	104-72	VRC01 40mg/kg IV mo(0) + 5mg/kg SC mo(0.5 to 5.5 by 0.5)	T3	None
2	s3_eryx_repgrade	Maximum Reportable Severity Grade for Erythema X dimension site 3	0	V	4	104-72	VRC01 40mg/kg IV mo(0) + 5mg/kg SC mo(0.5 to 5.5 by 0.5)	T3	None
2	s3_eryy_repgrade	Maximum Reportable Severity Grade for Erythema Y dimension site 3	0	V	4	104-72	VRC01 40mg/kg IV mo(0) + 5mg/kg SC mo(0.5 to 5.5 by 0.5)	T3	None
2	s3_ind_area_repgrade	Maximum Reportable Severity Grade for Induration area (x*y) site 3	0	V	4	104-72	VRC01 40mg/kg IV mo(0) + 5mg/kg SC mo(0.5 to 5.5 by 0.5)	T3	None
2	s3_ind_dim_repgrade	Maximum Reportable Severity Grade for Induration max dimension (x or y) site 3	0	V	4	104-72	VRC01 40mg/kg IV mo(0) + 5mg/kg SC mo(0.5 to 5.5 by 0.5)	T3	None
2	s3_ind_repgrade	Maximum Reportable Severity Grade for Induration site 3	0	V	4	104-72	VRC01 40mg/kg IV mo(0) + 5mg/kg SC mo(0.5 to 5.5 by 0.5)	T3	None
2	s3_indx_repgrade	Maximum Reportable Severity Grade for Induration X dimension site 3	0	V	4	104-72	VRC01 40mg/kg IV mo(0) + 5mg/kg SC mo(0.5 to 5.5 by 0.5)	T3	None
2	s3_indy_repgrade	Maximum Reportable Severity Grade for Induration Y dimension site 3	0	V	4	104-72	VRC01 40mg/kg IV mo(0) + 5mg/kg SC mo(0.5 to 5.5 by 0.5)	T3	None
2	s3_lp_repgrade	Maximum Reportable Severity Grade for Local pain site 3		V	4	104-72	VRC01 40mg/kg IV mo(0) + 5mg/kg SC mo(0.5 to 5.5 by 0.5)	T3
2	s3_lt_repgrade	Maximum Reportable Severity Grade for Local tenderness site 3		V	4	104-72	VRC01 40mg/kg IV mo(0) + 5mg/kg SC mo(0.5 to 5.5 by 0.5)	T3
2	s3_paintend_repgrade	Maximum Reportable Severity Grade for Local pain/tenderness site 3		V	4	104-72	VRC01 40mg/kg IV mo(0) + 5mg/kg SC mo(0.5 to 5.5 by 0.5)	T3
2	s4_ery_area_repgrade	Maximum Reportable Severity Grade for Erythema area (x*y) site 4	0	V	4	104-72	VRC01 40mg/kg IV mo(0) + 5mg/kg SC mo(0.5 to 5.5 by 0.5)	T3	None
2	s4_ery_dim_repgrade	Maximum Reportable Severity Grade for Erythema maxdimension (x or y) site 4	0	V	4	104-72	VRC01 40mg/kg IV mo(0) + 5mg/kg SC mo(0.5 to 5.5 by 0.5)	T3	None
2	s4_ery_repgrade	Maximum Reportable Severity Grade for Erythema Site 4	0	V	4	104-72	VRC01 40mg/kg IV mo(0) + 5mg/kg SC mo(0.5 to 5.5 by 0.5)	T3	None
2	s4_eryx_repgrade	Maximum Reportable Severity Grade for Erythema X dimension site 4	0	V	4	104-72	VRC01 40mg/kg IV mo(0) + 5mg/kg SC mo(0.5 to 5.5 by 0.5)	T3	None
2	s4_eryy_repgrade	Maximum Reportable Severity Grade for Erythema Y dimension site 4	0	V	4	104-72	VRC01 40mg/kg IV mo(0) + 5mg/kg SC mo(0.5 to 5.5 by 0.5)	T3	None
2	s4_ind_area_repgrade	Maximum Reportable Severity Grade for Induration area (x*y) site 4	0	V	4	104-72	VRC01 40mg/kg IV mo(0) + 5mg/kg SC mo(0.5 to 5.5 by 0.5)	T3	None
2	s4_ind_dim_repgrade	Maximum Reportable Severity Grade for Induration max dimension (x or y) site 4	0	V	4	104-72	VRC01 40mg/kg IV mo(0) + 5mg/kg SC mo(0.5 to 5.5 by 0.5)	T3	None
2	s4_ind_repgrade	Maximum Reportable Severity Grade for Induration site 4	0	V	4	104-72	VRC01 40mg/kg IV mo(0) + 5mg/kg SC mo(0.5 to 5.5 by 0.5)	T3	None
2	s4_indx_repgrade	Maximum Reportable Severity Grade for Induration X dimension site 4	0	V	4	104-72	VRC01 40mg/kg IV mo(0) + 5mg/kg SC mo(0.5 to 5.5 by 0.5)	T3	None
2	s4_indy_repgrade	Maximum Reportable Severity Grade for Induration Y dimension site 4	0	V	4	104-72	VRC01 40mg/kg IV mo(0) + 5mg/kg SC mo(0.5 to 5.5 by 0.5)	T3	None
2	s4_lp_repgrade	Maximum Reportable Severity Grade for Local pain site 4		V	4	104-72	VRC01 40mg/kg IV mo(0) + 5mg/kg SC mo(0.5 to 5.5 by 0.5)	T3
2	s4_lt_repgrade	Maximum Reportable Severity Grade for Local tenderness site 4		V	4	104-72	VRC01 40mg/kg IV mo(0) + 5mg/kg SC mo(0.5 to 5.5 by 0.5)	T3
2	s4_paintend_repgrade	Maximum Reportable Severity Grade for Local pain/tenderness site 4		V	4	104-72	VRC01 40mg/kg IV mo(0) + 5mg/kg SC mo(0.5 to 5.5 by 0.5)	T3
2	systemic_repgrade	Maximum Reportable Severity Grade for Maximum systemic symptom (excl. temperature)	0	V	4	104-72	VRC01 40mg/kg IV mo(0) + 5mg/kg SC mo(0.5 to 5.5 by 0.5)	T3	None
2	tempc_repgrade	Maximum Reportable Severity Grade for Temperature Celsius	0	V	4	104-72	VRC01 40mg/kg IV mo(0) + 5mg/kg SC mo(0.5 to 5.5 by 0.5)	T3	None
2	vom_repgrade	Maximum Reportable Severity Grade for Vomiting	0	V	4	104-72	VRC01 40mg/kg IV mo(0) + 5mg/kg SC mo(0.5 to 5.5 by 0.5)	T3	None
3	arth_repgrade	Maximum Reportable Severity Grade for Arthralgia	0	V	6	104-72	VRC01 40mg/kg IV mo(0) + 5mg/kg SC mo(0.5 to 5.5 by 0.5)	T3	None
3	chill_repgrade	Maximum Reportable Severity Grade for Chills	0	V	6	104-72	VRC01 40mg/kg IV mo(0) + 5mg/kg SC mo(0.5 to 5.5 by 0.5)	T3	None
3	ery_area_repgrade	Maximum Reportable Severity Grade for Erythema area (x*y)		V	6	104-72	VRC01 40mg/kg IV mo(0) + 5mg/kg SC mo(0.5 to 5.5 by 0.5)	T3	.
3	ery_dim_repgrade	Maximum Reportable Severity Grade for Erythema maxdimension (x or y)		V	6	104-72	VRC01 40mg/kg IV mo(0) + 5mg/kg SC mo(0.5 to 5.5 by 0.5)	T3	.
3	ery_repgrade	Maximum Reportable Severity Grade for Erythema	0.5	V	6	104-72	VRC01 40mg/kg IV mo(0) + 5mg/kg SC mo(0.5 to 5.5 by 0.5)	T3	> 0 to 25 cm2
3	eryind_repgrade	Maximum Reportable Severity Grade for Erythema and/or Induration	0.5	V	6	104-72	VRC01 40mg/kg IV mo(0) + 5mg/kg SC mo(0.5 to 5.5 by 0.5)	T3	> 0 to 25 cm2
3	eryx_repgrade	Maximum Reportable Severity Grade for Erythema X dimension		V	6	104-72	VRC01 40mg/kg IV mo(0) + 5mg/kg SC mo(0.5 to 5.5 by 0.5)	T3	.
3	eryy_repgrade	Maximum Reportable Severity Grade for Erythema Y dimension		V	6	104-72	VRC01 40mg/kg IV mo(0) + 5mg/kg SC mo(0.5 to 5.5 by 0.5)	T3	.
3	head_repgrade	Maximum Reportable Severity Grade for Headache	0	V	6	104-72	VRC01 40mg/kg IV mo(0) + 5mg/kg SC mo(0.5 to 5.5 by 0.5)	T3	None
3	ind_area_repgrade	Maximum Reportable Severity Grade for Induration area (x*y)		V	6	104-72	VRC01 40mg/kg IV mo(0) + 5mg/kg SC mo(0.5 to 5.5 by 0.5)	T3	.
3	ind_dim_repgrade	Maximum Reportable Severity Grade for Induration max dimension (x or y)		V	6	104-72	VRC01 40mg/kg IV mo(0) + 5mg/kg SC mo(0.5 to 5.5 by 0.5)	T3	.
3	ind_repgrade	Maximum Reportable Severity Grade for Induration	0	V	6	104-72	VRC01 40mg/kg IV mo(0) + 5mg/kg SC mo(0.5 to 5.5 by 0.5)	T3	None
3	indx_repgrade	Maximum Reportable Severity Grade for Induration X dimension		V	6	104-72	VRC01 40mg/kg IV mo(0) + 5mg/kg SC mo(0.5 to 5.5 by 0.5)	T3	.
3	indy_repgrade	Maximum Reportable Severity Grade for Induration Y dimension		V	6	104-72	VRC01 40mg/kg IV mo(0) + 5mg/kg SC mo(0.5 to 5.5 by 0.5)	T3	.
3	lp_repgrade	Maximum Reportable Severity Grade for Local pain	0	V	6	104-72	VRC01 40mg/kg IV mo(0) + 5mg/kg SC mo(0.5 to 5.5 by 0.5)	T3	None
3	lt_repgrade	Maximum Reportable Severity Grade for Local tenderness	0	V	6	104-72	VRC01 40mg/kg IV mo(0) + 5mg/kg SC mo(0.5 to 5.5 by 0.5)	T3	None
3	mf_repgrade	Maximum Reportable Severity Grade for Malaise/fatigue	0	V	6	104-72	VRC01 40mg/kg IV mo(0) + 5mg/kg SC mo(0.5 to 5.5 by 0.5)	T3	None
3	myal_repgrade	Maximum Reportable Severity Grade for Myalgia	0	V	6	104-72	VRC01 40mg/kg IV mo(0) + 5mg/kg SC mo(0.5 to 5.5 by 0.5)	T3	None
3	naus_repgrade	Maximum Reportable Severity Grade for Nausea	0	V	6	104-72	VRC01 40mg/kg IV mo(0) + 5mg/kg SC mo(0.5 to 5.5 by 0.5)	T3	None
3	paintend_repgrade	Maximum Reportable Severity Grade for Local pain/tenderness	0	V	6	104-72	VRC01 40mg/kg IV mo(0) + 5mg/kg SC mo(0.5 to 5.5 by 0.5)	T3	None
3	s1_ery_area_repgrade	Maximum Reportable Severity Grade for Erythema area (x*y) site 1	0.5	V	6	104-72	VRC01 40mg/kg IV mo(0) + 5mg/kg SC mo(0.5 to 5.5 by 0.5)	T3	> 0 to 25 cm2
3	s1_ery_dim_repgrade	Maximum Reportable Severity Grade for Erythema maxdimension (x or y) site 1	0	V	6	104-72	VRC01 40mg/kg IV mo(0) + 5mg/kg SC mo(0.5 to 5.5 by 0.5)	T3	None
3	s1_ery_repgrade	Maximum Reportable Severity Grade for Erythema Site 1	0.5	V	6	104-72	VRC01 40mg/kg IV mo(0) + 5mg/kg SC mo(0.5 to 5.5 by 0.5)	T3	> 0 to 25 cm2
3	s1_eryx_repgrade	Maximum Reportable Severity Grade for Erythema X dimension site 1	0	V	6	104-72	VRC01 40mg/kg IV mo(0) + 5mg/kg SC mo(0.5 to 5.5 by 0.5)	T3	None
3	s1_eryy_repgrade	Maximum Reportable Severity Grade for Erythema Y dimension site 1	0	V	6	104-72	VRC01 40mg/kg IV mo(0) + 5mg/kg SC mo(0.5 to 5.5 by 0.5)	T3	None
3	s1_ind_area_repgrade	Maximum Reportable Severity Grade for Induration area (x*y) site 1	0	V	6	104-72	VRC01 40mg/kg IV mo(0) + 5mg/kg SC mo(0.5 to 5.5 by 0.5)	T3	None
3	s1_ind_dim_repgrade	Maximum Reportable Severity Grade for Induration max dimension (x or y) site 1	0	V	6	104-72	VRC01 40mg/kg IV mo(0) + 5mg/kg SC mo(0.5 to 5.5 by 0.5)	T3	None
3	s1_ind_repgrade	Maximum Reportable Severity Grade for Induration site 1	0	V	6	104-72	VRC01 40mg/kg IV mo(0) + 5mg/kg SC mo(0.5 to 5.5 by 0.5)	T3	None
3	s1_indx_repgrade	Maximum Reportable Severity Grade for Induration X dimension site 1	0	V	6	104-72	VRC01 40mg/kg IV mo(0) + 5mg/kg SC mo(0.5 to 5.5 by 0.5)	T3	None
3	s1_indy_repgrade	Maximum Reportable Severity Grade for Induration Y dimension site 1	0	V	6	104-72	VRC01 40mg/kg IV mo(0) + 5mg/kg SC mo(0.5 to 5.5 by 0.5)	T3	None
3	s1_lp_repgrade	Maximum Reportable Severity Grade for Local pain site 1	0	V	6	104-72	VRC01 40mg/kg IV mo(0) + 5mg/kg SC mo(0.5 to 5.5 by 0.5)	T3	None
3	s1_lt_repgrade	Maximum Reportable Severity Grade for Local tenderness site 1	0	V	6	104-72	VRC01 40mg/kg IV mo(0) + 5mg/kg SC mo(0.5 to 5.5 by 0.5)	T3	None
3	s1_paintend_repgrade	Maximum Reportable Severity Grade for Local pain/tenderness site 1	0	V	6	104-72	VRC01 40mg/kg IV mo(0) + 5mg/kg SC mo(0.5 to 5.5 by 0.5)	T3	None
3	s2_ery_area_repgrade	Maximum Reportable Severity Grade for Erythema area (x*y) site 2	0.5	V	6	104-72	VRC01 40mg/kg IV mo(0) + 5mg/kg SC mo(0.5 to 5.5 by 0.5)	T3	> 0 to 25 cm2
3	s2_ery_dim_repgrade	Maximum Reportable Severity Grade for Erythema maxdimension (x or y) site 2	0	V	6	104-72	VRC01 40mg/kg IV mo(0) + 5mg/kg SC mo(0.5 to 5.5 by 0.5)	T3	None
3	s2_ery_repgrade	Maximum Reportable Severity Grade for Erythema Site 2	0.5	V	6	104-72	VRC01 40mg/kg IV mo(0) + 5mg/kg SC mo(0.5 to 5.5 by 0.5)	T3	> 0 to 25 cm2
3	s2_eryx_repgrade	Maximum Reportable Severity Grade for Erythema X dimension site 2	0	V	6	104-72	VRC01 40mg/kg IV mo(0) + 5mg/kg SC mo(0.5 to 5.5 by 0.5)	T3	None
3	s2_eryy_repgrade	Maximum Reportable Severity Grade for Erythema Y dimension site 2	0	V	6	104-72	VRC01 40mg/kg IV mo(0) + 5mg/kg SC mo(0.5 to 5.5 by 0.5)	T3	None
3	s2_ind_area_repgrade	Maximum Reportable Severity Grade for Induration area (x*y) site 2	0	V	6	104-72	VRC01 40mg/kg IV mo(0) + 5mg/kg SC mo(0.5 to 5.5 by 0.5)	T3	None
3	s2_ind_dim_repgrade	Maximum Reportable Severity Grade for Induration max dimension (x or y) site 2	0	V	6	104-72	VRC01 40mg/kg IV mo(0) + 5mg/kg SC mo(0.5 to 5.5 by 0.5)	T3	None
3	s2_ind_repgrade	Maximum Reportable Severity Grade for Induration site 2	0	V	6	104-72	VRC01 40mg/kg IV mo(0) + 5mg/kg SC mo(0.5 to 5.5 by 0.5)	T3	None
3	s2_indx_repgrade	Maximum Reportable Severity Grade for Induration X dimension site 2	0	V	6	104-72	VRC01 40mg/kg IV mo(0) + 5mg/kg SC mo(0.5 to 5.5 by 0.5)	T3	None
3	s2_indy_repgrade	Maximum Reportable Severity Grade for Induration Y dimension site 2	0	V	6	104-72	VRC01 40mg/kg IV mo(0) + 5mg/kg SC mo(0.5 to 5.5 by 0.5)	T3	None
3	s2_lp_repgrade	Maximum Reportable Severity Grade for Local pain site 2	0	V	6	104-72	VRC01 40mg/kg IV mo(0) + 5mg/kg SC mo(0.5 to 5.5 by 0.5)	T3	None
3	s2_lt_repgrade	Maximum Reportable Severity Grade for Local tenderness site 2	0	V	6	104-72	VRC01 40mg/kg IV mo(0) + 5mg/kg SC mo(0.5 to 5.5 by 0.5)	T3	None
3	s2_paintend_repgrade	Maximum Reportable Severity Grade for Local pain/tenderness site 2	0	V	6	104-72	VRC01 40mg/kg IV mo(0) + 5mg/kg SC mo(0.5 to 5.5 by 0.5)	T3	None
3	s3_ery_area_repgrade	Maximum Reportable Severity Grade for Erythema area (x*y) site 3	0	V	6	104-72	VRC01 40mg/kg IV mo(0) + 5mg/kg SC mo(0.5 to 5.5 by 0.5)	T3	None
3	s3_ery_dim_repgrade	Maximum Reportable Severity Grade for Erythema maxdimension (x or y) site 3	0	V	6	104-72	VRC01 40mg/kg IV mo(0) + 5mg/kg SC mo(0.5 to 5.5 by 0.5)	T3	None
3	s3_ery_repgrade	Maximum Reportable Severity Grade for Erythema Site 3	0	V	6	104-72	VRC01 40mg/kg IV mo(0) + 5mg/kg SC mo(0.5 to 5.5 by 0.5)	T3	None
3	s3_eryx_repgrade	Maximum Reportable Severity Grade for Erythema X dimension site 3	0	V	6	104-72	VRC01 40mg/kg IV mo(0) + 5mg/kg SC mo(0.5 to 5.5 by 0.5)	T3	None
3	s3_eryy_repgrade	Maximum Reportable Severity Grade for Erythema Y dimension site 3	0	V	6	104-72	VRC01 40mg/kg IV mo(0) + 5mg/kg SC mo(0.5 to 5.5 by 0.5)	T3	None
3	s3_ind_area_repgrade	Maximum Reportable Severity Grade for Induration area (x*y) site 3	0	V	6	104-72	VRC01 40mg/kg IV mo(0) + 5mg/kg SC mo(0.5 to 5.5 by 0.5)	T3	None
3	s3_ind_dim_repgrade	Maximum Reportable Severity Grade for Induration max dimension (x or y) site 3	0	V	6	104-72	VRC01 40mg/kg IV mo(0) + 5mg/kg SC mo(0.5 to 5.5 by 0.5)	T3	None
3	s3_ind_repgrade	Maximum Reportable Severity Grade for Induration site 3	0	V	6	104-72	VRC01 40mg/kg IV mo(0) + 5mg/kg SC mo(0.5 to 5.5 by 0.5)	T3	None
3	s3_indx_repgrade	Maximum Reportable Severity Grade for Induration X dimension site 3	0	V	6	104-72	VRC01 40mg/kg IV mo(0) + 5mg/kg SC mo(0.5 to 5.5 by 0.5)	T3	None
3	s3_indy_repgrade	Maximum Reportable Severity Grade for Induration Y dimension site 3	0	V	6	104-72	VRC01 40mg/kg IV mo(0) + 5mg/kg SC mo(0.5 to 5.5 by 0.5)	T3	None
3	s3_lp_repgrade	Maximum Reportable Severity Grade for Local pain site 3		V	6	104-72	VRC01 40mg/kg IV mo(0) + 5mg/kg SC mo(0.5 to 5.5 by 0.5)	T3
3	s3_lt_repgrade	Maximum Reportable Severity Grade for Local tenderness site 3		V	6	104-72	VRC01 40mg/kg IV mo(0) + 5mg/kg SC mo(0.5 to 5.5 by 0.5)	T3
3	s3_paintend_repgrade	Maximum Reportable Severity Grade for Local pain/tenderness site 3		V	6	104-72	VRC01 40mg/kg IV mo(0) + 5mg/kg SC mo(0.5 to 5.5 by 0.5)	T3
3	s4_ery_area_repgrade	Maximum Reportable Severity Grade for Erythema area (x*y) site 4	0	V	6	104-72	VRC01 40mg/kg IV mo(0) + 5mg/kg SC mo(0.5 to 5.5 by 0.5)	T3	None
3	s4_ery_dim_repgrade	Maximum Reportable Severity Grade for Erythema maxdimension (x or y) site 4	0	V	6	104-72	VRC01 40mg/kg IV mo(0) + 5mg/kg SC mo(0.5 to 5.5 by 0.5)	T3	None
3	s4_ery_repgrade	Maximum Reportable Severity Grade for Erythema Site 4	0	V	6	104-72	VRC01 40mg/kg IV mo(0) + 5mg/kg SC mo(0.5 to 5.5 by 0.5)	T3	None
3	s4_eryx_repgrade	Maximum Reportable Severity Grade for Erythema X dimension site 4	0	V	6	104-72	VRC01 40mg/kg IV mo(0) + 5mg/kg SC mo(0.5 to 5.5 by 0.5)	T3	None
3	s4_eryy_repgrade	Maximum Reportable Severity Grade for Erythema Y dimension site 4	0	V	6	104-72	VRC01 40mg/kg IV mo(0) + 5mg/kg SC mo(0.5 to 5.5 by 0.5)	T3	None
3	s4_ind_area_repgrade	Maximum Reportable Severity Grade for Induration area (x*y) site 4	0	V	6	104-72	VRC01 40mg/kg IV mo(0) + 5mg/kg SC mo(0.5 to 5.5 by 0.5)	T3	None
3	s4_ind_dim_repgrade	Maximum Reportable Severity Grade for Induration max dimension (x or y) site 4	0	V	6	104-72	VRC01 40mg/kg IV mo(0) + 5mg/kg SC mo(0.5 to 5.5 by 0.5)	T3	None
3	s4_ind_repgrade	Maximum Reportable Severity Grade for Induration site 4	0	V	6	104-72	VRC01 40mg/kg IV mo(0) + 5mg/kg SC mo(0.5 to 5.5 by 0.5)	T3	None
3	s4_indx_repgrade	Maximum Reportable Severity Grade for Induration X dimension site 4	0	V	6	104-72	VRC01 40mg/kg IV mo(0) + 5mg/kg SC mo(0.5 to 5.5 by 0.5)	T3	None
3	s4_indy_repgrade	Maximum Reportable Severity Grade for Induration Y dimension site 4	0	V	6	104-72	VRC01 40mg/kg IV mo(0) + 5mg/kg SC mo(0.5 to 5.5 by 0.5)	T3	None
3	s4_lp_repgrade	Maximum Reportable Severity Grade for Local pain site 4		V	6	104-72	VRC01 40mg/kg IV mo(0) + 5mg/kg SC mo(0.5 to 5.5 by 0.5)	T3
3	s4_lt_repgrade	Maximum Reportable Severity Grade for Local tenderness site 4		V	6	104-72	VRC01 40mg/kg IV mo(0) + 5mg/kg SC mo(0.5 to 5.5 by 0.5)	T3
3	s4_paintend_repgrade	Maximum Reportable Severity Grade for Local pain/tenderness site 4		V	6	104-72	VRC01 40mg/kg IV mo(0) + 5mg/kg SC mo(0.5 to 5.5 by 0.5)	T3
3	systemic_repgrade	Maximum Reportable Severity Grade for Maximum systemic symptom (excl. temperature)	0	V	6	104-72	VRC01 40mg/kg IV mo(0) + 5mg/kg SC mo(0.5 to 5.5 by 0.5)	T3	None
3	tempc_repgrade	Maximum Reportable Severity Grade for Temperature Celsius	0	V	6	104-72	VRC01 40mg/kg IV mo(0) + 5mg/kg SC mo(0.5 to 5.5 by 0.5)	T3	None
3	vom_repgrade	Maximum Reportable Severity Grade for Vomiting	0	V	6	104-72	VRC01 40mg/kg IV mo(0) + 5mg/kg SC mo(0.5 to 5.5 by 0.5)	T3	None
4	arth_repgrade	Maximum Reportable Severity Grade for Arthralgia	0	V	8	104-72	VRC01 40mg/kg IV mo(0) + 5mg/kg SC mo(0.5 to 5.5 by 0.5)	T3	None
4	chill_repgrade	Maximum Reportable Severity Grade for Chills	0	V	8	104-72	VRC01 40mg/kg IV mo(0) + 5mg/kg SC mo(0.5 to 5.5 by 0.5)	T3	None
4	ery_area_repgrade	Maximum Reportable Severity Grade for Erythema area (x*y)		V	8	104-72	VRC01 40mg/kg IV mo(0) + 5mg/kg SC mo(0.5 to 5.5 by 0.5)	T3	.
4	ery_dim_repgrade	Maximum Reportable Severity Grade for Erythema maxdimension (x or y)		V	8	104-72	VRC01 40mg/kg IV mo(0) + 5mg/kg SC mo(0.5 to 5.5 by 0.5)	T3	.
4	ery_repgrade	Maximum Reportable Severity Grade for Erythema	0.5	V	8	104-72	VRC01 40mg/kg IV mo(0) + 5mg/kg SC mo(0.5 to 5.5 by 0.5)	T3	> 0 to 25 cm2
4	eryind_repgrade	Maximum Reportable Severity Grade for Erythema and/or Induration	0.5	V	8	104-72	VRC01 40mg/kg IV mo(0) + 5mg/kg SC mo(0.5 to 5.5 by 0.5)	T3	> 0 to 25 cm2
4	eryx_repgrade	Maximum Reportable Severity Grade for Erythema X dimension		V	8	104-72	VRC01 40mg/kg IV mo(0) + 5mg/kg SC mo(0.5 to 5.5 by 0.5)	T3	.
4	eryy_repgrade	Maximum Reportable Severity Grade for Erythema Y dimension		V	8	104-72	VRC01 40mg/kg IV mo(0) + 5mg/kg SC mo(0.5 to 5.5 by 0.5)	T3	.
4	head_repgrade	Maximum Reportable Severity Grade for Headache	0	V	8	104-72	VRC01 40mg/kg IV mo(0) + 5mg/kg SC mo(0.5 to 5.5 by 0.5)	T3	None
4	ind_area_repgrade	Maximum Reportable Severity Grade for Induration area (x*y)		V	8	104-72	VRC01 40mg/kg IV mo(0) + 5mg/kg SC mo(0.5 to 5.5 by 0.5)	T3	.
4	ind_dim_repgrade	Maximum Reportable Severity Grade for Induration max dimension (x or y)		V	8	104-72	VRC01 40mg/kg IV mo(0) + 5mg/kg SC mo(0.5 to 5.5 by 0.5)	T3	.
4	ind_repgrade	Maximum Reportable Severity Grade for Induration	0.5	V	8	104-72	VRC01 40mg/kg IV mo(0) + 5mg/kg SC mo(0.5 to 5.5 by 0.5)	T3	> 0 to 25 cm2
4	indx_repgrade	Maximum Reportable Severity Grade for Induration X dimension		V	8	104-72	VRC01 40mg/kg IV mo(0) + 5mg/kg SC mo(0.5 to 5.5 by 0.5)	T3	.
4	indy_repgrade	Maximum Reportable Severity Grade for Induration Y dimension		V	8	104-72	VRC01 40mg/kg IV mo(0) + 5mg/kg SC mo(0.5 to 5.5 by 0.5)	T3	.
4	lp_repgrade	Maximum Reportable Severity Grade for Local pain	1	V	8	104-72	VRC01 40mg/kg IV mo(0) + 5mg/kg SC mo(0.5 to 5.5 by 0.5)	T3	Mild
4	lt_repgrade	Maximum Reportable Severity Grade for Local tenderness	0	V	8	104-72	VRC01 40mg/kg IV mo(0) + 5mg/kg SC mo(0.5 to 5.5 by 0.5)	T3	None
4	mf_repgrade	Maximum Reportable Severity Grade for Malaise/fatigue	0	V	8	104-72	VRC01 40mg/kg IV mo(0) + 5mg/kg SC mo(0.5 to 5.5 by 0.5)	T3	None
4	myal_repgrade	Maximum Reportable Severity Grade for Myalgia	0	V	8	104-72	VRC01 40mg/kg IV mo(0) + 5mg/kg SC mo(0.5 to 5.5 by 0.5)	T3	None
4	naus_repgrade	Maximum Reportable Severity Grade for Nausea	0	V	8	104-72	VRC01 40mg/kg IV mo(0) + 5mg/kg SC mo(0.5 to 5.5 by 0.5)	T3	None
4	paintend_repgrade	Maximum Reportable Severity Grade for Local pain/tenderness	1	V	8	104-72	VRC01 40mg/kg IV mo(0) + 5mg/kg SC mo(0.5 to 5.5 by 0.5)	T3	Mild
4	s1_ery_area_repgrade	Maximum Reportable Severity Grade for Erythema area (x*y) site 1	0.5	V	8	104-72	VRC01 40mg/kg IV mo(0) + 5mg/kg SC mo(0.5 to 5.5 by 0.5)	T3	> 0 to 25 cm2
4	s1_ery_dim_repgrade	Maximum Reportable Severity Grade for Erythema maxdimension (x or y) site 1	0	V	8	104-72	VRC01 40mg/kg IV mo(0) + 5mg/kg SC mo(0.5 to 5.5 by 0.5)	T3	None
4	s1_ery_repgrade	Maximum Reportable Severity Grade for Erythema Site 1	0.5	V	8	104-72	VRC01 40mg/kg IV mo(0) + 5mg/kg SC mo(0.5 to 5.5 by 0.5)	T3	> 0 to 25 cm2
4	s1_eryx_repgrade	Maximum Reportable Severity Grade for Erythema X dimension site 1	0	V	8	104-72	VRC01 40mg/kg IV mo(0) + 5mg/kg SC mo(0.5 to 5.5 by 0.5)	T3	None
4	s1_eryy_repgrade	Maximum Reportable Severity Grade for Erythema Y dimension site 1	0	V	8	104-72	VRC01 40mg/kg IV mo(0) + 5mg/kg SC mo(0.5 to 5.5 by 0.5)	T3	None
4	s1_ind_area_repgrade	Maximum Reportable Severity Grade for Induration area (x*y) site 1	0.5	V	8	104-72	VRC01 40mg/kg IV mo(0) + 5mg/kg SC mo(0.5 to 5.5 by 0.5)	T3	> 0 to 25 cm2
4	s1_ind_dim_repgrade	Maximum Reportable Severity Grade for Induration max dimension (x or y) site 1	0	V	8	104-72	VRC01 40mg/kg IV mo(0) + 5mg/kg SC mo(0.5 to 5.5 by 0.5)	T3	None
4	s1_ind_repgrade	Maximum Reportable Severity Grade for Induration site 1	0.5	V	8	104-72	VRC01 40mg/kg IV mo(0) + 5mg/kg SC mo(0.5 to 5.5 by 0.5)	T3	> 0 to 25 cm2
4	s1_indx_repgrade	Maximum Reportable Severity Grade for Induration X dimension site 1	0	V	8	104-72	VRC01 40mg/kg IV mo(0) + 5mg/kg SC mo(0.5 to 5.5 by 0.5)	T3	None
4	s1_indy_repgrade	Maximum Reportable Severity Grade for Induration Y dimension site 1	0	V	8	104-72	VRC01 40mg/kg IV mo(0) + 5mg/kg SC mo(0.5 to 5.5 by 0.5)	T3	None
4	s1_lp_repgrade	Maximum Reportable Severity Grade for Local pain site 1	0	V	8	104-72	VRC01 40mg/kg IV mo(0) + 5mg/kg SC mo(0.5 to 5.5 by 0.5)	T3	None
4	s1_lt_repgrade	Maximum Reportable Severity Grade for Local tenderness site 1	0	V	8	104-72	VRC01 40mg/kg IV mo(0) + 5mg/kg SC mo(0.5 to 5.5 by 0.5)	T3	None
4	s1_paintend_repgrade	Maximum Reportable Severity Grade for Local pain/tenderness site 1	0	V	8	104-72	VRC01 40mg/kg IV mo(0) + 5mg/kg SC mo(0.5 to 5.5 by 0.5)	T3	None
4	s2_ery_area_repgrade	Maximum Reportable Severity Grade for Erythema area (x*y) site 2	0.5	V	8	104-72	VRC01 40mg/kg IV mo(0) + 5mg/kg SC mo(0.5 to 5.5 by 0.5)	T3	> 0 to 25 cm2
4	s2_ery_dim_repgrade	Maximum Reportable Severity Grade for Erythema maxdimension (x or y) site 2	0	V	8	104-72	VRC01 40mg/kg IV mo(0) + 5mg/kg SC mo(0.5 to 5.5 by 0.5)	T3	None
4	s2_ery_repgrade	Maximum Reportable Severity Grade for Erythema Site 2	0.5	V	8	104-72	VRC01 40mg/kg IV mo(0) + 5mg/kg SC mo(0.5 to 5.5 by 0.5)	T3	> 0 to 25 cm2
4	s2_eryx_repgrade	Maximum Reportable Severity Grade for Erythema X dimension site 2	0	V	8	104-72	VRC01 40mg/kg IV mo(0) + 5mg/kg SC mo(0.5 to 5.5 by 0.5)	T3	None
4	s2_eryy_repgrade	Maximum Reportable Severity Grade for Erythema Y dimension site 2	0	V	8	104-72	VRC01 40mg/kg IV mo(0) + 5mg/kg SC mo(0.5 to 5.5 by 0.5)	T3	None
4	s2_ind_area_repgrade	Maximum Reportable Severity Grade for Induration area (x*y) site 2	0.5	V	8	104-72	VRC01 40mg/kg IV mo(0) + 5mg/kg SC mo(0.5 to 5.5 by 0.5)	T3	> 0 to 25 cm2
4	s2_ind_dim_repgrade	Maximum Reportable Severity Grade for Induration max dimension (x or y) site 2	0	V	8	104-72	VRC01 40mg/kg IV mo(0) + 5mg/kg SC mo(0.5 to 5.5 by 0.5)	T3	None
4	s2_ind_repgrade	Maximum Reportable Severity Grade for Induration site 2	0.5	V	8	104-72	VRC01 40mg/kg IV mo(0) + 5mg/kg SC mo(0.5 to 5.5 by 0.5)	T3	> 0 to 25 cm2
4	s2_indx_repgrade	Maximum Reportable Severity Grade for Induration X dimension site 2	0	V	8	104-72	VRC01 40mg/kg IV mo(0) + 5mg/kg SC mo(0.5 to 5.5 by 0.5)	T3	None
4	s2_indy_repgrade	Maximum Reportable Severity Grade for Induration Y dimension site 2	0	V	8	104-72	VRC01 40mg/kg IV mo(0) + 5mg/kg SC mo(0.5 to 5.5 by 0.5)	T3	None
4	s2_lp_repgrade	Maximum Reportable Severity Grade for Local pain site 2	1	V	8	104-72	VRC01 40mg/kg IV mo(0) + 5mg/kg SC mo(0.5 to 5.5 by 0.5)	T3	Mild
4	s2_lt_repgrade	Maximum Reportable Severity Grade for Local tenderness site 2	0	V	8	104-72	VRC01 40mg/kg IV mo(0) + 5mg/kg SC mo(0.5 to 5.5 by 0.5)	T3	None
4	s2_paintend_repgrade	Maximum Reportable Severity Grade for Local pain/tenderness site 2	1	V	8	104-72	VRC01 40mg/kg IV mo(0) + 5mg/kg SC mo(0.5 to 5.5 by 0.5)	T3	Mild
4	s3_ery_area_repgrade	Maximum Reportable Severity Grade for Erythema area (x*y) site 3	0	V	8	104-72	VRC01 40mg/kg IV mo(0) + 5mg/kg SC mo(0.5 to 5.5 by 0.5)	T3	None
4	s3_ery_dim_repgrade	Maximum Reportable Severity Grade for Erythema maxdimension (x or y) site 3	0	V	8	104-72	VRC01 40mg/kg IV mo(0) + 5mg/kg SC mo(0.5 to 5.5 by 0.5)	T3	None
4	s3_ery_repgrade	Maximum Reportable Severity Grade for Erythema Site 3	0	V	8	104-72	VRC01 40mg/kg IV mo(0) + 5mg/kg SC mo(0.5 to 5.5 by 0.5)	T3	None
4	s3_eryx_repgrade	Maximum Reportable Severity Grade for Erythema X dimension site 3	0	V	8	104-72	VRC01 40mg/kg IV mo(0) + 5mg/kg SC mo(0.5 to 5.5 by 0.5)	T3	None
4	s3_eryy_repgrade	Maximum Reportable Severity Grade for Erythema Y dimension site 3	0	V	8	104-72	VRC01 40mg/kg IV mo(0) + 5mg/kg SC mo(0.5 to 5.5 by 0.5)	T3	None
4	s3_ind_area_repgrade	Maximum Reportable Severity Grade for Induration area (x*y) site 3	0	V	8	104-72	VRC01 40mg/kg IV mo(0) + 5mg/kg SC mo(0.5 to 5.5 by 0.5)	T3	None
4	s3_ind_dim_repgrade	Maximum Reportable Severity Grade for Induration max dimension (x or y) site 3	0	V	8	104-72	VRC01 40mg/kg IV mo(0) + 5mg/kg SC mo(0.5 to 5.5 by 0.5)	T3	None
4	s3_ind_repgrade	Maximum Reportable Severity Grade for Induration site 3	0	V	8	104-72	VRC01 40mg/kg IV mo(0) + 5mg/kg SC mo(0.5 to 5.5 by 0.5)	T3	None
4	s3_indx_repgrade	Maximum Reportable Severity Grade for Induration X dimension site 3	0	V	8	104-72	VRC01 40mg/kg IV mo(0) + 5mg/kg SC mo(0.5 to 5.5 by 0.5)	T3	None
4	s3_indy_repgrade	Maximum Reportable Severity Grade for Induration Y dimension site 3	0	V	8	104-72	VRC01 40mg/kg IV mo(0) + 5mg/kg SC mo(0.5 to 5.5 by 0.5)	T3	None
4	s3_lp_repgrade	Maximum Reportable Severity Grade for Local pain site 3		V	8	104-72	VRC01 40mg/kg IV mo(0) + 5mg/kg SC mo(0.5 to 5.5 by 0.5)	T3
4	s3_lt_repgrade	Maximum Reportable Severity Grade for Local tenderness site 3		V	8	104-72	VRC01 40mg/kg IV mo(0) + 5mg/kg SC mo(0.5 to 5.5 by 0.5)	T3
4	s3_paintend_repgrade	Maximum Reportable Severity Grade for Local pain/tenderness site 3		V	8	104-72	VRC01 40mg/kg IV mo(0) + 5mg/kg SC mo(0.5 to 5.5 by 0.5)	T3
4	s4_ery_area_repgrade	Maximum Reportable Severity Grade for Erythema area (x*y) site 4	0	V	8	104-72	VRC01 40mg/kg IV mo(0) + 5mg/kg SC mo(0.5 to 5.5 by 0.5)	T3	None
4	s4_ery_dim_repgrade	Maximum Reportable Severity Grade for Erythema maxdimension (x or y) site 4	0	V	8	104-72	VRC01 40mg/kg IV mo(0) + 5mg/kg SC mo(0.5 to 5.5 by 0.5)	T3	None
4	s4_ery_repgrade	Maximum Reportable Severity Grade for Erythema Site 4	0	V	8	104-72	VRC01 40mg/kg IV mo(0) + 5mg/kg SC mo(0.5 to 5.5 by 0.5)	T3	None
4	s4_eryx_repgrade	Maximum Reportable Severity Grade for Erythema X dimension site 4	0	V	8	104-72	VRC01 40mg/kg IV mo(0) + 5mg/kg SC mo(0.5 to 5.5 by 0.5)	T3	None
4	s4_eryy_repgrade	Maximum Reportable Severity Grade for Erythema Y dimension site 4	0	V	8	104-72	VRC01 40mg/kg IV mo(0) + 5mg/kg SC mo(0.5 to 5.5 by 0.5)	T3	None
4	s4_ind_area_repgrade	Maximum Reportable Severity Grade for Induration area (x*y) site 4	0	V	8	104-72	VRC01 40mg/kg IV mo(0) + 5mg/kg SC mo(0.5 to 5.5 by 0.5)	T3	None
4	s4_ind_dim_repgrade	Maximum Reportable Severity Grade for Induration max dimension (x or y) site 4	0	V	8	104-72	VRC01 40mg/kg IV mo(0) + 5mg/kg SC mo(0.5 to 5.5 by 0.5)	T3	None
4	s4_ind_repgrade	Maximum Reportable Severity Grade for Induration site 4	0	V	8	104-72	VRC01 40mg/kg IV mo(0) + 5mg/kg SC mo(0.5 to 5.5 by 0.5)	T3	None
4	s4_indx_repgrade	Maximum Reportable Severity Grade for Induration X dimension site 4	0	V	8	104-72	VRC01 40mg/kg IV mo(0) + 5mg/kg SC mo(0.5 to 5.5 by 0.5)	T3	None
4	s4_indy_repgrade	Maximum Reportable Severity Grade for Induration Y dimension site 4	0	V	8	104-72	VRC01 40mg/kg IV mo(0) + 5mg/kg SC mo(0.5 to 5.5 by 0.5)	T3	None
4	s4_lp_repgrade	Maximum Reportable Severity Grade for Local pain site 4		V	8	104-72	VRC01 40mg/kg IV mo(0) + 5mg/kg SC mo(0.5 to 5.5 by 0.5)	T3
4	s4_lt_repgrade	Maximum Reportable Severity Grade for Local tenderness site 4		V	8	104-72	VRC01 40mg/kg IV mo(0) + 5mg/kg SC mo(0.5 to 5.5 by 0.5)	T3
4	s4_paintend_repgrade	Maximum Reportable Severity Grade for Local pain/tenderness site 4		V	8	104-72	VRC01 40mg/kg IV mo(0) + 5mg/kg SC mo(0.5 to 5.5 by 0.5)	T3
4	systemic_repgrade	Maximum Reportable Severity Grade for Maximum systemic symptom (excl. temperature)	0	V	8	104-72	VRC01 40mg/kg IV mo(0) + 5mg/kg SC mo(0.5 to 5.5 by 0.5)	T3	None
4	tempc_repgrade	Maximum Reportable Severity Grade for Temperature Celsius	0	V	8	104-72	VRC01 40mg/kg IV mo(0) + 5mg/kg SC mo(0.5 to 5.5 by 0.5)	T3	None
4	vom_repgrade	Maximum Reportable Severity Grade for Vomiting	0	V	8	104-72	VRC01 40mg/kg IV mo(0) + 5mg/kg SC mo(0.5 to 5.5 by 0.5)	T3	None
5	arth_repgrade	Maximum Reportable Severity Grade for Arthralgia	0	V	9	104-72	VRC01 40mg/kg IV mo(0) + 5mg/kg SC mo(0.5 to 5.5 by 0.5)	T3	None
5	chill_repgrade	Maximum Reportable Severity Grade for Chills	0	V	9	104-72	VRC01 40mg/kg IV mo(0) + 5mg/kg SC mo(0.5 to 5.5 by 0.5)	T3	None
5	ery_area_repgrade	Maximum Reportable Severity Grade for Erythema area (x*y)		V	9	104-72	VRC01 40mg/kg IV mo(0) + 5mg/kg SC mo(0.5 to 5.5 by 0.5)	T3	.
5	ery_dim_repgrade	Maximum Reportable Severity Grade for Erythema maxdimension (x or y)		V	9	104-72	VRC01 40mg/kg IV mo(0) + 5mg/kg SC mo(0.5 to 5.5 by 0.5)	T3	.
5	ery_repgrade	Maximum Reportable Severity Grade for Erythema	0.5	V	9	104-72	VRC01 40mg/kg IV mo(0) + 5mg/kg SC mo(0.5 to 5.5 by 0.5)	T3	> 0 to 25 cm2
5	eryind_repgrade	Maximum Reportable Severity Grade for Erythema and/or Induration	0.5	V	9	104-72	VRC01 40mg/kg IV mo(0) + 5mg/kg SC mo(0.5 to 5.5 by 0.5)	T3	> 0 to 25 cm2
5	eryx_repgrade	Maximum Reportable Severity Grade for Erythema X dimension		V	9	104-72	VRC01 40mg/kg IV mo(0) + 5mg/kg SC mo(0.5 to 5.5 by 0.5)	T3	.
5	eryy_repgrade	Maximum Reportable Severity Grade for Erythema Y dimension		V	9	104-72	VRC01 40mg/kg IV mo(0) + 5mg/kg SC mo(0.5 to 5.5 by 0.5)	T3	.
5	head_repgrade	Maximum Reportable Severity Grade for Headache	0	V	9	104-72	VRC01 40mg/kg IV mo(0) + 5mg/kg SC mo(0.5 to 5.5 by 0.5)	T3	None
5	ind_area_repgrade	Maximum Reportable Severity Grade for Induration area (x*y)		V	9	104-72	VRC01 40mg/kg IV mo(0) + 5mg/kg SC mo(0.5 to 5.5 by 0.5)	T3	.
5	ind_dim_repgrade	Maximum Reportable Severity Grade for Induration max dimension (x or y)		V	9	104-72	VRC01 40mg/kg IV mo(0) + 5mg/kg SC mo(0.5 to 5.5 by 0.5)	T3	.
5	ind_repgrade	Maximum Reportable Severity Grade for Induration	0	V	9	104-72	VRC01 40mg/kg IV mo(0) + 5mg/kg SC mo(0.5 to 5.5 by 0.5)	T3	None
5	indx_repgrade	Maximum Reportable Severity Grade for Induration X dimension		V	9	104-72	VRC01 40mg/kg IV mo(0) + 5mg/kg SC mo(0.5 to 5.5 by 0.5)	T3	.
5	indy_repgrade	Maximum Reportable Severity Grade for Induration Y dimension		V	9	104-72	VRC01 40mg/kg IV mo(0) + 5mg/kg SC mo(0.5 to 5.5 by 0.5)	T3	.
5	lp_repgrade	Maximum Reportable Severity Grade for Local pain	0	V	9	104-72	VRC01 40mg/kg IV mo(0) + 5mg/kg SC mo(0.5 to 5.5 by 0.5)	T3	None
5	lt_repgrade	Maximum Reportable Severity Grade for Local tenderness	0	V	9	104-72	VRC01 40mg/kg IV mo(0) + 5mg/kg SC mo(0.5 to 5.5 by 0.5)	T3	None
5	mf_repgrade	Maximum Reportable Severity Grade for Malaise/fatigue	0	V	9	104-72	VRC01 40mg/kg IV mo(0) + 5mg/kg SC mo(0.5 to 5.5 by 0.5)	T3	None
5	myal_repgrade	Maximum Reportable Severity Grade for Myalgia	0	V	9	104-72	VRC01 40mg/kg IV mo(0) + 5mg/kg SC mo(0.5 to 5.5 by 0.5)	T3	None
5	naus_repgrade	Maximum Reportable Severity Grade for Nausea	0	V	9	104-72	VRC01 40mg/kg IV mo(0) + 5mg/kg SC mo(0.5 to 5.5 by 0.5)	T3	None
5	paintend_repgrade	Maximum Reportable Severity Grade for Local pain/tenderness	0	V	9	104-72	VRC01 40mg/kg IV mo(0) + 5mg/kg SC mo(0.5 to 5.5 by 0.5)	T3	None
5	s1_ery_area_repgrade	Maximum Reportable Severity Grade for Erythema area (x*y) site 1	0.5	V	9	104-72	VRC01 40mg/kg IV mo(0) + 5mg/kg SC mo(0.5 to 5.5 by 0.5)	T3	> 0 to 25 cm2
5	s1_ery_dim_repgrade	Maximum Reportable Severity Grade for Erythema maxdimension (x or y) site 1	0	V	9	104-72	VRC01 40mg/kg IV mo(0) + 5mg/kg SC mo(0.5 to 5.5 by 0.5)	T3	None
5	s1_ery_repgrade	Maximum Reportable Severity Grade for Erythema Site 1	0.5	V	9	104-72	VRC01 40mg/kg IV mo(0) + 5mg/kg SC mo(0.5 to 5.5 by 0.5)	T3	> 0 to 25 cm2
5	s1_eryx_repgrade	Maximum Reportable Severity Grade for Erythema X dimension site 1	0	V	9	104-72	VRC01 40mg/kg IV mo(0) + 5mg/kg SC mo(0.5 to 5.5 by 0.5)	T3	None
5	s1_eryy_repgrade	Maximum Reportable Severity Grade for Erythema Y dimension site 1	0	V	9	104-72	VRC01 40mg/kg IV mo(0) + 5mg/kg SC mo(0.5 to 5.5 by 0.5)	T3	None
5	s1_ind_area_repgrade	Maximum Reportable Severity Grade for Induration area (x*y) site 1	0	V	9	104-72	VRC01 40mg/kg IV mo(0) + 5mg/kg SC mo(0.5 to 5.5 by 0.5)	T3	None
5	s1_ind_dim_repgrade	Maximum Reportable Severity Grade for Induration max dimension (x or y) site 1	0	V	9	104-72	VRC01 40mg/kg IV mo(0) + 5mg/kg SC mo(0.5 to 5.5 by 0.5)	T3	None
5	s1_ind_repgrade	Maximum Reportable Severity Grade for Induration site 1	0	V	9	104-72	VRC01 40mg/kg IV mo(0) + 5mg/kg SC mo(0.5 to 5.5 by 0.5)	T3	None
5	s1_indx_repgrade	Maximum Reportable Severity Grade for Induration X dimension site 1	0	V	9	104-72	VRC01 40mg/kg IV mo(0) + 5mg/kg SC mo(0.5 to 5.5 by 0.5)	T3	None
5	s1_indy_repgrade	Maximum Reportable Severity Grade for Induration Y dimension site 1	0	V	9	104-72	VRC01 40mg/kg IV mo(0) + 5mg/kg SC mo(0.5 to 5.5 by 0.5)	T3	None
5	s1_lp_repgrade	Maximum Reportable Severity Grade for Local pain site 1	0	V	9	104-72	VRC01 40mg/kg IV mo(0) + 5mg/kg SC mo(0.5 to 5.5 by 0.5)	T3	None
5	s1_lt_repgrade	Maximum Reportable Severity Grade for Local tenderness site 1	0	V	9	104-72	VRC01 40mg/kg IV mo(0) + 5mg/kg SC mo(0.5 to 5.5 by 0.5)	T3	None
5	s1_paintend_repgrade	Maximum Reportable Severity Grade for Local pain/tenderness site 1	0	V	9	104-72	VRC01 40mg/kg IV mo(0) + 5mg/kg SC mo(0.5 to 5.5 by 0.5)	T3	None
5	s2_ery_area_repgrade	Maximum Reportable Severity Grade for Erythema area (x*y) site 2	0.5	V	9	104-72	VRC01 40mg/kg IV mo(0) + 5mg/kg SC mo(0.5 to 5.5 by 0.5)	T3	> 0 to 25 cm2
5	s2_ery_dim_repgrade	Maximum Reportable Severity Grade for Erythema maxdimension (x or y) site 2	0	V	9	104-72	VRC01 40mg/kg IV mo(0) + 5mg/kg SC mo(0.5 to 5.5 by 0.5)	T3	None
5	s2_ery_repgrade	Maximum Reportable Severity Grade for Erythema Site 2	0.5	V	9	104-72	VRC01 40mg/kg IV mo(0) + 5mg/kg SC mo(0.5 to 5.5 by 0.5)	T3	> 0 to 25 cm2
5	s2_eryx_repgrade	Maximum Reportable Severity Grade for Erythema X dimension site 2	0	V	9	104-72	VRC01 40mg/kg IV mo(0) + 5mg/kg SC mo(0.5 to 5.5 by 0.5)	T3	None
5	s2_eryy_repgrade	Maximum Reportable Severity Grade for Erythema Y dimension site 2	0	V	9	104-72	VRC01 40mg/kg IV mo(0) + 5mg/kg SC mo(0.5 to 5.5 by 0.5)	T3	None
5	s2_ind_area_repgrade	Maximum Reportable Severity Grade for Induration area (x*y) site 2	0	V	9	104-72	VRC01 40mg/kg IV mo(0) + 5mg/kg SC mo(0.5 to 5.5 by 0.5)	T3	None
5	s2_ind_dim_repgrade	Maximum Reportable Severity Grade for Induration max dimension (x or y) site 2	0	V	9	104-72	VRC01 40mg/kg IV mo(0) + 5mg/kg SC mo(0.5 to 5.5 by 0.5)	T3	None
5	s2_ind_repgrade	Maximum Reportable Severity Grade for Induration site 2	0	V	9	104-72	VRC01 40mg/kg IV mo(0) + 5mg/kg SC mo(0.5 to 5.5 by 0.5)	T3	None
5	s2_indx_repgrade	Maximum Reportable Severity Grade for Induration X dimension site 2	0	V	9	104-72	VRC01 40mg/kg IV mo(0) + 5mg/kg SC mo(0.5 to 5.5 by 0.5)	T3	None
5	s2_indy_repgrade	Maximum Reportable Severity Grade for Induration Y dimension site 2	0	V	9	104-72	VRC01 40mg/kg IV mo(0) + 5mg/kg SC mo(0.5 to 5.5 by 0.5)	T3	None
5	s2_lp_repgrade	Maximum Reportable Severity Grade for Local pain site 2	0	V	9	104-72	VRC01 40mg/kg IV mo(0) + 5mg/kg SC mo(0.5 to 5.5 by 0.5)	T3	None
5	s2_lt_repgrade	Maximum Reportable Severity Grade for Local tenderness site 2	0	V	9	104-72	VRC01 40mg/kg IV mo(0) + 5mg/kg SC mo(0.5 to 5.5 by 0.5)	T3	None
5	s2_paintend_repgrade	Maximum Reportable Severity Grade for Local pain/tenderness site 2	0	V	9	104-72	VRC01 40mg/kg IV mo(0) + 5mg/kg SC mo(0.5 to 5.5 by 0.5)	T3	None
5	s3_ery_area_repgrade	Maximum Reportable Severity Grade for Erythema area (x*y) site 3	0	V	9	104-72	VRC01 40mg/kg IV mo(0) + 5mg/kg SC mo(0.5 to 5.5 by 0.5)	T3	None
5	s3_ery_dim_repgrade	Maximum Reportable Severity Grade for Erythema maxdimension (x or y) site 3	0	V	9	104-72	VRC01 40mg/kg IV mo(0) + 5mg/kg SC mo(0.5 to 5.5 by 0.5)	T3	None
5	s3_ery_repgrade	Maximum Reportable Severity Grade for Erythema Site 3	0	V	9	104-72	VRC01 40mg/kg IV mo(0) + 5mg/kg SC mo(0.5 to 5.5 by 0.5)	T3	None
5	s3_eryx_repgrade	Maximum Reportable Severity Grade for Erythema X dimension site 3	0	V	9	104-72	VRC01 40mg/kg IV mo(0) + 5mg/kg SC mo(0.5 to 5.5 by 0.5)	T3	None
5	s3_eryy_repgrade	Maximum Reportable Severity Grade for Erythema Y dimension site 3	0	V	9	104-72	VRC01 40mg/kg IV mo(0) + 5mg/kg SC mo(0.5 to 5.5 by 0.5)	T3	None
5	s3_ind_area_repgrade	Maximum Reportable Severity Grade for Induration area (x*y) site 3	0	V	9	104-72	VRC01 40mg/kg IV mo(0) + 5mg/kg SC mo(0.5 to 5.5 by 0.5)	T3	None
5	s3_ind_dim_repgrade	Maximum Reportable Severity Grade for Induration max dimension (x or y) site 3	0	V	9	104-72	VRC01 40mg/kg IV mo(0) + 5mg/kg SC mo(0.5 to 5.5 by 0.5)	T3	None
5	s3_ind_repgrade	Maximum Reportable Severity Grade for Induration site 3	0	V	9	104-72	VRC01 40mg/kg IV mo(0) + 5mg/kg SC mo(0.5 to 5.5 by 0.5)	T3	None
5	s3_indx_repgrade	Maximum Reportable Severity Grade for Induration X dimension site 3	0	V	9	104-72	VRC01 40mg/kg IV mo(0) + 5mg/kg SC mo(0.5 to 5.5 by 0.5)	T3	None
5	s3_indy_repgrade	Maximum Reportable Severity Grade for Induration Y dimension site 3	0	V	9	104-72	VRC01 40mg/kg IV mo(0) + 5mg/kg SC mo(0.5 to 5.5 by 0.5)	T3	None
5	s3_lp_repgrade	Maximum Reportable Severity Grade for Local pain site 3		V	9	104-72	VRC01 40mg/kg IV mo(0) + 5mg/kg SC mo(0.5 to 5.5 by 0.5)	T3
5	s3_lt_repgrade	Maximum Reportable Severity Grade for Local tenderness site 3		V	9	104-72	VRC01 40mg/kg IV mo(0) + 5mg/kg SC mo(0.5 to 5.5 by 0.5)	T3
5	s3_paintend_repgrade	Maximum Reportable Severity Grade for Local pain/tenderness site 3		V	9	104-72	VRC01 40mg/kg IV mo(0) + 5mg/kg SC mo(0.5 to 5.5 by 0.5)	T3
5	s4_ery_area_repgrade	Maximum Reportable Severity Grade for Erythema area (x*y) site 4	0	V	9	104-72	VRC01 40mg/kg IV mo(0) + 5mg/kg SC mo(0.5 to 5.5 by 0.5)	T3	None
5	s4_ery_dim_repgrade	Maximum Reportable Severity Grade for Erythema maxdimension (x or y) site 4	0	V	9	104-72	VRC01 40mg/kg IV mo(0) + 5mg/kg SC mo(0.5 to 5.5 by 0.5)	T3	None
5	s4_ery_repgrade	Maximum Reportable Severity Grade for Erythema Site 4	0	V	9	104-72	VRC01 40mg/kg IV mo(0) + 5mg/kg SC mo(0.5 to 5.5 by 0.5)	T3	None
5	s4_eryx_repgrade	Maximum Reportable Severity Grade for Erythema X dimension site 4	0	V	9	104-72	VRC01 40mg/kg IV mo(0) + 5mg/kg SC mo(0.5 to 5.5 by 0.5)	T3	None
5	s4_eryy_repgrade	Maximum Reportable Severity Grade for Erythema Y dimension site 4	0	V	9	104-72	VRC01 40mg/kg IV mo(0) + 5mg/kg SC mo(0.5 to 5.5 by 0.5)	T3	None
5	s4_ind_area_repgrade	Maximum Reportable Severity Grade for Induration area (x*y) site 4	0	V	9	104-72	VRC01 40mg/kg IV mo(0) + 5mg/kg SC mo(0.5 to 5.5 by 0.5)	T3	None
5	s4_ind_dim_repgrade	Maximum Reportable Severity Grade for Induration max dimension (x or y) site 4	0	V	9	104-72	VRC01 40mg/kg IV mo(0) + 5mg/kg SC mo(0.5 to 5.5 by 0.5)	T3	None
5	s4_ind_repgrade	Maximum Reportable Severity Grade for Induration site 4	0	V	9	104-72	VRC01 40mg/kg IV mo(0) + 5mg/kg SC mo(0.5 to 5.5 by 0.5)	T3	None
5	s4_indx_repgrade	Maximum Reportable Severity Grade for Induration X dimension site 4	0	V	9	104-72	VRC01 40mg/kg IV mo(0) + 5mg/kg SC mo(0.5 to 5.5 by 0.5)	T3	None
5	s4_indy_repgrade	Maximum Reportable Severity Grade for Induration Y dimension site 4	0	V	9	104-72	VRC01 40mg/kg IV mo(0) + 5mg/kg SC mo(0.5 to 5.5 by 0.5)	T3	None
5	s4_lp_repgrade	Maximum Reportable Severity Grade for Local pain site 4		V	9	104-72	VRC01 40mg/kg IV mo(0) + 5mg/kg SC mo(0.5 to 5.5 by 0.5)	T3
5	s4_lt_repgrade	Maximum Reportable Severity Grade for Local tenderness site 4		V	9	104-72	VRC01 40mg/kg IV mo(0) + 5mg/kg SC mo(0.5 to 5.5 by 0.5)	T3
5	s4_paintend_repgrade	Maximum Reportable Severity Grade for Local pain/tenderness site 4		V	9	104-72	VRC01 40mg/kg IV mo(0) + 5mg/kg SC mo(0.5 to 5.5 by 0.5)	T3
5	systemic_repgrade	Maximum Reportable Severity Grade for Maximum systemic symptom (excl. temperature)	0	V	9	104-72	VRC01 40mg/kg IV mo(0) + 5mg/kg SC mo(0.5 to 5.5 by 0.5)	T3	None
5	tempc_repgrade	Maximum Reportable Severity Grade for Temperature Celsius	0	V	9	104-72	VRC01 40mg/kg IV mo(0) + 5mg/kg SC mo(0.5 to 5.5 by 0.5)	T3	None
5	vom_repgrade	Maximum Reportable Severity Grade for Vomiting	0	V	9	104-72	VRC01 40mg/kg IV mo(0) + 5mg/kg SC mo(0.5 to 5.5 by 0.5)	T3	None
6	arth_repgrade	Maximum Reportable Severity Grade for Arthralgia	0	V	11	104-72	VRC01 40mg/kg IV mo(0) + 5mg/kg SC mo(0.5 to 5.5 by 0.5)	T3	None
6	chill_repgrade	Maximum Reportable Severity Grade for Chills	0	V	11	104-72	VRC01 40mg/kg IV mo(0) + 5mg/kg SC mo(0.5 to 5.5 by 0.5)	T3	None
6	ery_area_repgrade	Maximum Reportable Severity Grade for Erythema area (x*y)		V	11	104-72	VRC01 40mg/kg IV mo(0) + 5mg/kg SC mo(0.5 to 5.5 by 0.5)	T3	.
6	ery_dim_repgrade	Maximum Reportable Severity Grade for Erythema maxdimension (x or y)		V	11	104-72	VRC01 40mg/kg IV mo(0) + 5mg/kg SC mo(0.5 to 5.5 by 0.5)	T3	.
6	ery_repgrade	Maximum Reportable Severity Grade for Erythema	0.5	V	11	104-72	VRC01 40mg/kg IV mo(0) + 5mg/kg SC mo(0.5 to 5.5 by 0.5)	T3	> 0 to 25 cm2
6	eryind_repgrade	Maximum Reportable Severity Grade for Erythema and/or Induration	0.5	V	11	104-72	VRC01 40mg/kg IV mo(0) + 5mg/kg SC mo(0.5 to 5.5 by 0.5)	T3	> 0 to 25 cm2
6	eryx_repgrade	Maximum Reportable Severity Grade for Erythema X dimension		V	11	104-72	VRC01 40mg/kg IV mo(0) + 5mg/kg SC mo(0.5 to 5.5 by 0.5)	T3	.
6	eryy_repgrade	Maximum Reportable Severity Grade for Erythema Y dimension		V	11	104-72	VRC01 40mg/kg IV mo(0) + 5mg/kg SC mo(0.5 to 5.5 by 0.5)	T3	.
6	head_repgrade	Maximum Reportable Severity Grade for Headache	0	V	11	104-72	VRC01 40mg/kg IV mo(0) + 5mg/kg SC mo(0.5 to 5.5 by 0.5)	T3	None
6	ind_area_repgrade	Maximum Reportable Severity Grade for Induration area (x*y)		V	11	104-72	VRC01 40mg/kg IV mo(0) + 5mg/kg SC mo(0.5 to 5.5 by 0.5)	T3	.
6	ind_dim_repgrade	Maximum Reportable Severity Grade for Induration max dimension (x or y)		V	11	104-72	VRC01 40mg/kg IV mo(0) + 5mg/kg SC mo(0.5 to 5.5 by 0.5)	T3	.
6	ind_repgrade	Maximum Reportable Severity Grade for Induration	0.5	V	11	104-72	VRC01 40mg/kg IV mo(0) + 5mg/kg SC mo(0.5 to 5.5 by 0.5)	T3	> 0 to 25 cm2
6	indx_repgrade	Maximum Reportable Severity Grade for Induration X dimension		V	11	104-72	VRC01 40mg/kg IV mo(0) + 5mg/kg SC mo(0.5 to 5.5 by 0.5)	T3	.
6	indy_repgrade	Maximum Reportable Severity Grade for Induration Y dimension		V	11	104-72	VRC01 40mg/kg IV mo(0) + 5mg/kg SC mo(0.5 to 5.5 by 0.5)	T3	.
6	lp_repgrade	Maximum Reportable Severity Grade for Local pain	0	V	11	104-72	VRC01 40mg/kg IV mo(0) + 5mg/kg SC mo(0.5 to 5.5 by 0.5)	T3	None
6	lt_repgrade	Maximum Reportable Severity Grade for Local tenderness	0	V	11	104-72	VRC01 40mg/kg IV mo(0) + 5mg/kg SC mo(0.5 to 5.5 by 0.5)	T3	None
6	mf_repgrade	Maximum Reportable Severity Grade for Malaise/fatigue	0	V	11	104-72	VRC01 40mg/kg IV mo(0) + 5mg/kg SC mo(0.5 to 5.5 by 0.5)	T3	None
6	myal_repgrade	Maximum Reportable Severity Grade for Myalgia	0	V	11	104-72	VRC01 40mg/kg IV mo(0) + 5mg/kg SC mo(0.5 to 5.5 by 0.5)	T3	None
6	naus_repgrade	Maximum Reportable Severity Grade for Nausea	0	V	11	104-72	VRC01 40mg/kg IV mo(0) + 5mg/kg SC mo(0.5 to 5.5 by 0.5)	T3	None
6	paintend_repgrade	Maximum Reportable Severity Grade for Local pain/tenderness	0	V	11	104-72	VRC01 40mg/kg IV mo(0) + 5mg/kg SC mo(0.5 to 5.5 by 0.5)	T3	None
6	s1_ery_area_repgrade	Maximum Reportable Severity Grade for Erythema area (x*y) site 1	0.5	V	11	104-72	VRC01 40mg/kg IV mo(0) + 5mg/kg SC mo(0.5 to 5.5 by 0.5)	T3	> 0 to 25 cm2
6	s1_ery_dim_repgrade	Maximum Reportable Severity Grade for Erythema maxdimension (x or y) site 1	0	V	11	104-72	VRC01 40mg/kg IV mo(0) + 5mg/kg SC mo(0.5 to 5.5 by 0.5)	T3	None
6	s1_ery_repgrade	Maximum Reportable Severity Grade for Erythema Site 1	0.5	V	11	104-72	VRC01 40mg/kg IV mo(0) + 5mg/kg SC mo(0.5 to 5.5 by 0.5)	T3	> 0 to 25 cm2
6	s1_eryx_repgrade	Maximum Reportable Severity Grade for Erythema X dimension site 1	0	V	11	104-72	VRC01 40mg/kg IV mo(0) + 5mg/kg SC mo(0.5 to 5.5 by 0.5)	T3	None
6	s1_eryy_repgrade	Maximum Reportable Severity Grade for Erythema Y dimension site 1	0	V	11	104-72	VRC01 40mg/kg IV mo(0) + 5mg/kg SC mo(0.5 to 5.5 by 0.5)	T3	None
6	s1_ind_area_repgrade	Maximum Reportable Severity Grade for Induration area (x*y) site 1	0.5	V	11	104-72	VRC01 40mg/kg IV mo(0) + 5mg/kg SC mo(0.5 to 5.5 by 0.5)	T3	> 0 to 25 cm2
6	s1_ind_dim_repgrade	Maximum Reportable Severity Grade for Induration max dimension (x or y) site 1	0	V	11	104-72	VRC01 40mg/kg IV mo(0) + 5mg/kg SC mo(0.5 to 5.5 by 0.5)	T3	None
6	s1_ind_repgrade	Maximum Reportable Severity Grade for Induration site 1	0.5	V	11	104-72	VRC01 40mg/kg IV mo(0) + 5mg/kg SC mo(0.5 to 5.5 by 0.5)	T3	> 0 to 25 cm2
6	s1_indx_repgrade	Maximum Reportable Severity Grade for Induration X dimension site 1	0	V	11	104-72	VRC01 40mg/kg IV mo(0) + 5mg/kg SC mo(0.5 to 5.5 by 0.5)	T3	None
6	s1_indy_repgrade	Maximum Reportable Severity Grade for Induration Y dimension site 1	0	V	11	104-72	VRC01 40mg/kg IV mo(0) + 5mg/kg SC mo(0.5 to 5.5 by 0.5)	T3	None
6	s1_lp_repgrade	Maximum Reportable Severity Grade for Local pain site 1	0	V	11	104-72	VRC01 40mg/kg IV mo(0) + 5mg/kg SC mo(0.5 to 5.5 by 0.5)	T3	None
6	s1_lt_repgrade	Maximum Reportable Severity Grade for Local tenderness site 1	0	V	11	104-72	VRC01 40mg/kg IV mo(0) + 5mg/kg SC mo(0.5 to 5.5 by 0.5)	T3	None
6	s1_paintend_repgrade	Maximum Reportable Severity Grade for Local pain/tenderness site 1	0	V	11	104-72	VRC01 40mg/kg IV mo(0) + 5mg/kg SC mo(0.5 to 5.5 by 0.5)	T3	None
6	s2_ery_area_repgrade	Maximum Reportable Severity Grade for Erythema area (x*y) site 2	0.5	V	11	104-72	VRC01 40mg/kg IV mo(0) + 5mg/kg SC mo(0.5 to 5.5 by 0.5)	T3	> 0 to 25 cm2
6	s2_ery_dim_repgrade	Maximum Reportable Severity Grade for Erythema maxdimension (x or y) site 2	0	V	11	104-72	VRC01 40mg/kg IV mo(0) + 5mg/kg SC mo(0.5 to 5.5 by 0.5)	T3	None
6	s2_ery_repgrade	Maximum Reportable Severity Grade for Erythema Site 2	0.5	V	11	104-72	VRC01 40mg/kg IV mo(0) + 5mg/kg SC mo(0.5 to 5.5 by 0.5)	T3	> 0 to 25 cm2
6	s2_eryx_repgrade	Maximum Reportable Severity Grade for Erythema X dimension site 2	0	V	11	104-72	VRC01 40mg/kg IV mo(0) + 5mg/kg SC mo(0.5 to 5.5 by 0.5)	T3	None
6	s2_eryy_repgrade	Maximum Reportable Severity Grade for Erythema Y dimension site 2	0	V	11	104-72	VRC01 40mg/kg IV mo(0) + 5mg/kg SC mo(0.5 to 5.5 by 0.5)	T3	None
6	s2_ind_area_repgrade	Maximum Reportable Severity Grade for Induration area (x*y) site 2	0.5	V	11	104-72	VRC01 40mg/kg IV mo(0) + 5mg/kg SC mo(0.5 to 5.5 by 0.5)	T3	> 0 to 25 cm2
6	s2_ind_dim_repgrade	Maximum Reportable Severity Grade for Induration max dimension (x or y) site 2	0	V	11	104-72	VRC01 40mg/kg IV mo(0) + 5mg/kg SC mo(0.5 to 5.5 by 0.5)	T3	None
6	s2_ind_repgrade	Maximum Reportable Severity Grade for Induration site 2	0.5	V	11	104-72	VRC01 40mg/kg IV mo(0) + 5mg/kg SC mo(0.5 to 5.5 by 0.5)	T3	> 0 to 25 cm2
6	s2_indx_repgrade	Maximum Reportable Severity Grade for Induration X dimension site 2	0	V	11	104-72	VRC01 40mg/kg IV mo(0) + 5mg/kg SC mo(0.5 to 5.5 by 0.5)	T3	None
6	s2_indy_repgrade	Maximum Reportable Severity Grade for Induration Y dimension site 2	0	V	11	104-72	VRC01 40mg/kg IV mo(0) + 5mg/kg SC mo(0.5 to 5.5 by 0.5)	T3	None
6	s2_lp_repgrade	Maximum Reportable Severity Grade for Local pain site 2	0	V	11	104-72	VRC01 40mg/kg IV mo(0) + 5mg/kg SC mo(0.5 to 5.5 by 0.5)	T3	None
6	s2_lt_repgrade	Maximum Reportable Severity Grade for Local tenderness site 2	0	V	11	104-72	VRC01 40mg/kg IV mo(0) + 5mg/kg SC mo(0.5 to 5.5 by 0.5)	T3	None
6	s2_paintend_repgrade	Maximum Reportable Severity Grade for Local pain/tenderness site 2	0	V	11	104-72	VRC01 40mg/kg IV mo(0) + 5mg/kg SC mo(0.5 to 5.5 by 0.5)	T3	None
6	s3_ery_area_repgrade	Maximum Reportable Severity Grade for Erythema area (x*y) site 3	0	V	11	104-72	VRC01 40mg/kg IV mo(0) + 5mg/kg SC mo(0.5 to 5.5 by 0.5)	T3	None
6	s3_ery_dim_repgrade	Maximum Reportable Severity Grade for Erythema maxdimension (x or y) site 3	0	V	11	104-72	VRC01 40mg/kg IV mo(0) + 5mg/kg SC mo(0.5 to 5.5 by 0.5)	T3	None
6	s3_ery_repgrade	Maximum Reportable Severity Grade for Erythema Site 3	0	V	11	104-72	VRC01 40mg/kg IV mo(0) + 5mg/kg SC mo(0.5 to 5.5 by 0.5)	T3	None
[truncated: 38,876 more rows]
