# Supplementary material for: Safety, pharmacokinetics, and immunological activities of multiple intravenous or subcutaneous doses of an anti-HIV monoclonal antibody, VRC01, administered to HIV-uninfected adults: Results of a phase 1 randomized trial
Source: PLoS Med. 2017 Nov 14;14(11):e1002435. doi: 10.1371/journal.pmed.1002435 (PMC5685476; doi:10.1371/journal.pmed.1002435)
Supplement: S1 Data — Participant characteristics and study/treatment adherence: participant_details.csv (masked participant details including demographics, treatment group, and reasons for treatment discontinuation and study termination); treatment.csv (received treatment details by SPA visit). Safety: reactogenicity_listing.csv (all local and systemic reactogenicity events); reactogenicity_summary.csv (reactogenicity events summarized at the maximum reportable severity grade by participant and visit number); ae_listing.csv (all nonreactogenicity AEs); ae_summary.csv (AEs summarized at the maximum severity and relatedness by participant, MedDRA Preferred Term, and System Organ Class); safety_laboratory_graded.csv (safety laboratory results and corresponding grades are listed by participant and visit collected [prior to study product administration]). Drug level and immune responses (functional activities): ada_assay.csv (processed ADA assay data, as described in the methods section, for ADA activity [end point variable name: result]); aly_assay.csv (processed ELISA assay data, as described in the methods section, for ELISA-based VRC01 serum-concentration [end point variable name: result]); nab_assay.csv (processed nAb assay data, as described in the methods section, for TZM-bl neutralization assay-based VRC01 serum concentration including both ID50 and ID80 values [end point variable names: concentration50 and concentration 80]); phagocytosis_assay.csv (processed ADCP assay data, as described in the methods section, for ADCP functional activity [end point variable names: avg_phagocytosis_score and response]); virus_capture_assay.csv (processed IVCA data, as described in the methods section, for infectious virion capture functional activity [end point variable names: avg_capture_percentage and response]); adcc_assay.csv (processed ADCC assay data, as described in the methods section, for ADCC functional activity [end point variable names: blsub_pct_specific_killing and response]). ADA, a [file pmed.1002435.s010.zip › data/safety_laboratory_graded.csv]

pub_id	rx	rx_code	Visit Number	1a.Alkaline phosphatase	1a.Alk Phos Sev Grade	1a.Alk Phos Not reportabl	1b.AST (SGOT)	1b.AST AE Severity Grade	1b.AST Not reportable	1c.ALT (SGPT)	1c.ALT AE Severity Grade	1c.ALT Not reportable	2a. Creatinine	2a.Creat. AE Sever. Grade	2a.Creatinine Not rptbl	1a.Hemoglobin	1a.Hemoglobin Sev Grade	1a.Hemoglobin Not reprtbl	1d.Platelets	1d.Platelet Severity Grd	1d.Platelets Not reprtbl	1e.WBC	1e.WBC Severity Grade	1e.WBC Not reportable	1f.Neutrophils cells/mm3	1f.Neutrophils Sev Grade	1f.Neutrophils Not report	1g.Lymphocytes cells/mm3	1g.Lymphocytes Sev Grade	1g.Lymphocytes Not report
104-79	VRC01 40mg/kg IV mo(0) + 5mg/kg SC mo(0.5 to 5.5 by 0.5)	T3	401	53			21			13			0.87			11.6	1		245			6.8			4770			1410
104-79	VRC01 40mg/kg IV mo(0) + 5mg/kg SC mo(0.5 to 5.5 by 0.5)	T3	601	51			19			11			0.93			12.2			281			8.1			5400			2050
104-79	VRC01 40mg/kg IV mo(0) + 5mg/kg SC mo(0.5 to 5.5 by 0.5)	T3	901	54			14			10			0.93			12.2			297			7.6			5090			1920
104-79	VRC01 40mg/kg IV mo(0) + 5mg/kg SC mo(0.5 to 5.5 by 0.5)	T3	1211	56			17			11			0.8			12.5			317			10.2			9030			810
104-79	VRC01 40mg/kg IV mo(0) + 5mg/kg SC mo(0.5 to 5.5 by 0.5)	T3	1401	60			19			10			0.93			12.6			275			6.9			4580			1830
104-79	VRC01 40mg/kg IV mo(0) + 5mg/kg SC mo(0.5 to 5.5 by 0.5)	T3	1601	63			18			9			0.81			12.7			304			6.9			4500			1950
104-79	VRC01 40mg/kg IV mo(0) + 5mg/kg SC mo(0.5 to 5.5 by 0.5)	T3	1901	49			20			10			0.87			12.2			255			7.3			5420			1420
104-53	VRC01 40mg/kg mo(0) + 20mg/kg mo(1,2,3,4,5)	T1	401	53			15			20			0.82			14.5			193			6			3640			1810
104-53	VRC01 40mg/kg mo(0) + 20mg/kg mo(1,2,3,4,5)	T1	601	53			15			18			0.98			14.3			209			5.8			3390			1880
104-53	VRC01 40mg/kg mo(0) + 20mg/kg mo(1,2,3,4,5)	T1	901	60			16			17			1			15.3			245			6.4			5490			640	1
104-53	VRC01 40mg/kg mo(0) + 20mg/kg mo(1,2,3,4,5)	T1	1201	54			18			17			0.86			14.5			177			6.1			3810			1670
104-53	VRC01 40mg/kg mo(0) + 20mg/kg mo(1,2,3,4,5)	T1	1601	61			25			35			0.98			15			194			5.3			3430			1250
104-53	VRC01 40mg/kg mo(0) + 20mg/kg mo(1,2,3,4,5)	T1	1901	56			19			23			0.94			15.5			186			5.7			3790			1350
104-31	VRC01 40mg/kg mo(0,2,4)	T2	401	65			19			10			0.64			12.5			223			6			3850			1580
104-31	VRC01 40mg/kg mo(0,2,4)	T2	901	55			17			8			0.58			11.8			207			6			3160			2200
104-31	VRC01 40mg/kg mo(0,2,4)	T2	1201	61			19			9			0.64			12.9			245			5.7			3370			1620
104-31	VRC01 40mg/kg mo(0,2,4)	T2	1901	57			18			8			0.71			12.3			210			6.2			3920			1710
104-72	VRC01 40mg/kg IV mo(0) + 5mg/kg SC mo(0.5 to 5.5 by 0.5)	T3	401	90			16			18			0.84			13.8			223			6.1			3340			2000
104-72	VRC01 40mg/kg IV mo(0) + 5mg/kg SC mo(0.5 to 5.5 by 0.5)	T3	601	91			19			29			0.94			13.7			210			7			4200			2030
104-72	VRC01 40mg/kg IV mo(0) + 5mg/kg SC mo(0.5 to 5.5 by 0.5)	T3	901	85			18			20			0.96			13.2			241			6.5			3370			2100
104-72	VRC01 40mg/kg IV mo(0) + 5mg/kg SC mo(0.5 to 5.5 by 0.5)	T3	1201	86			15			16			0.9			13.1			236			7.6			4540			2110
104-72	VRC01 40mg/kg IV mo(0) + 5mg/kg SC mo(0.5 to 5.5 by 0.5)	T3	1401	90			17			19			1.06			13.7			233			7.4			4440			2010
104-72	VRC01 40mg/kg IV mo(0) + 5mg/kg SC mo(0.5 to 5.5 by 0.5)	T3	1601	86			19			27			0.98			14.3			223			7.1			4070			2190
104-72	VRC01 40mg/kg IV mo(0) + 5mg/kg SC mo(0.5 to 5.5 by 0.5)	T3	1901	93			21			35			0.93			14.3			238			6.7			3880			1910
104-70	Placebo for VRC01 IV mo(0) + SC mo(0.5 to 5.5 by 0.5)	P3	401	63			13			10			0.85			10.6	1		225			9.4			7210			1390
104-70	Placebo for VRC01 IV mo(0) + SC mo(0.5 to 5.5 by 0.5)	P3	601	59			14			11			0.77			10.9	1		238			7.2			5100			1490
104-70	Placebo for VRC01 IV mo(0) + SC mo(0.5 to 5.5 by 0.5)	P3	901	51			16			13			0.8			11.8			203			6.7			4650			1410
104-70	Placebo for VRC01 IV mo(0) + SC mo(0.5 to 5.5 by 0.5)	P3	1201	49			14			10			0.73			11.5			240			6.5			4460			1500
104-70	Placebo for VRC01 IV mo(0) + SC mo(0.5 to 5.5 by 0.5)	P3	1401	54			16			13			0.67			11.7			213			7.6			5670			1520
104-70	Placebo for VRC01 IV mo(0) + SC mo(0.5 to 5.5 by 0.5)	P3	1601	62			18			19			0.72			11.7			239			7.5			5160			1760
104-70	Placebo for VRC01 IV mo(0) + SC mo(0.5 to 5.5 by 0.5)	P3	1901	53			15			10			0.67			11.1			255			7.6			5150			1690
104-67	VRC01 40mg/kg IV mo(0) + 5mg/kg SC mo(0.5 to 5.5 by 0.5)	T3	401	65			14			14			0.73			12.3			287			4.7			2890			1540
104-67	VRC01 40mg/kg IV mo(0) + 5mg/kg SC mo(0.5 to 5.5 by 0.5)	T3	601	68			21			18			0.77			13			229			4.6			2470			1820
104-67	VRC01 40mg/kg IV mo(0) + 5mg/kg SC mo(0.5 to 5.5 by 0.5)	T3	901	67			15			14			0.79			13.6			254			5.5			2900			2270
104-67	VRC01 40mg/kg IV mo(0) + 5mg/kg SC mo(0.5 to 5.5 by 0.5)	T3	1401	52			15			13			0.74			12.7			278			5.6			3260			1900
104-67	VRC01 40mg/kg IV mo(0) + 5mg/kg SC mo(0.5 to 5.5 by 0.5)	T3	1601	66			21			15			0.79			12.5			273			5.8			3900			1630
104-67	VRC01 40mg/kg IV mo(0) + 5mg/kg SC mo(0.5 to 5.5 by 0.5)	T3	1901	66			24			22			0.79			13.6			258			7.5			5070			1930
104-30	VRC01 40mg/kg IV mo(0) + 5mg/kg SC mo(0.5 to 5.5 by 0.5)	T3	401	64			19			15			0.69			12.5			325			6.7			3430			2680
104-30	VRC01 40mg/kg IV mo(0) + 5mg/kg SC mo(0.5 to 5.5 by 0.5)	T3	601	48			19			12			0.71			11.4			301			6			3010			2450
104-30	VRC01 40mg/kg IV mo(0) + 5mg/kg SC mo(0.5 to 5.5 by 0.5)	T3	901	47			17			12			0.74			12.3			325			7.4			3740			2890
104-30	VRC01 40mg/kg IV mo(0) + 5mg/kg SC mo(0.5 to 5.5 by 0.5)	T3	1401	47			18			13			0.79			11.8			278			6.2			2520			3100
104-30	VRC01 40mg/kg IV mo(0) + 5mg/kg SC mo(0.5 to 5.5 by 0.5)	T3	1601	47			19			12			0.7			11.7			312			7.6			3800			2950
104-30	VRC01 40mg/kg IV mo(0) + 5mg/kg SC mo(0.5 to 5.5 by 0.5)	T3	1901	49			18			14			0.75			12			308			7.2			3960			2370
104-66	VRC01 40mg/kg mo(0,2,4)	T2	401	49			19			13			1.15			13.2			236			7.8			4860			2280
104-66	VRC01 40mg/kg mo(0,2,4)	T2	901	47			18			12			1.1			13.4			235			7.9			5740			1590
104-66	VRC01 40mg/kg mo(0,2,4)	T2	1201	46			18			12			1.14			14.3			214			8.2			4890			2040
104-66	VRC01 40mg/kg mo(0,2,4)	T2	1401	47			26			16			1.23			14.3			206			7.2			4080			2550
104-66	VRC01 40mg/kg mo(0,2,4)	T2	1901	45			21			15			1.19			14.1			190			7.3			4310			2210
104-83	VRC01 10mg/kg mo(0,2,4)	T4	401	60			23			27			1.15			14.9			169			4.9			2510			1790
104-83	VRC01 10mg/kg mo(0,2,4)	T4	901	52			20			22			1			14.1			165			5.2			3110			1680
104-83	VRC01 10mg/kg mo(0,2,4)	T4	1201	57			18			22			1.1			14.7			162			4.8			2490			1750
104-83	VRC01 10mg/kg mo(0,2,4)	T4	1401	55			21			26			1.17			14.4			175			6.3			4420			1530
104-83	VRC01 10mg/kg mo(0,2,4)	T4	1901	55			21			25			1.08			14.8			173			4.8			2370			1730
104-16	VRC01 10mg/kg mo(0,2,4)	T4	401	87			27			17			0.93			13.8			230			5.3			2690			1420
104-16	VRC01 10mg/kg mo(0,2,4)	T4	901	67			23			16			0.83			13.4			210			5.4			3040			1280
104-16	VRC01 10mg/kg mo(0,2,4)	T4	1201	73			24			15			1.1			13.8			239			6			3740			1090
104-16	VRC01 10mg/kg mo(0,2,4)	T4	1401	56			24			17			0.87			13.3			210			4.2			2070			1090
104-16	VRC01 10mg/kg mo(0,2,4)	T4	1901	64			21			17			1.03			13.8			228			5.6			3200			1330
104-33	VRC01 10mg/kg mo(0,2,4)	T4	401	42			18			12			0.73			13.8			272			8.1			3810			3510
104-33	VRC01 10mg/kg mo(0,2,4)	T4	901	46			42			44			0.84			13.4			255			7.6			4330			2650
104-33	VRC01 10mg/kg mo(0,2,4)	T4	1201	40			17			12			0.86			13.5			256			7.6			4490			2640
104-33	VRC01 10mg/kg mo(0,2,4)	T4	1401	38			17			13			0.92			13.2			270			6.8			3840			2390
104-33	VRC01 10mg/kg mo(0,2,4)	T4	1901	43			17			13			0.84			13.2			213			9.2			5790			2580
104-88	VRC01 30mg/kg mo(0,2,4)	T5	401	80			17			15			0.75			11.9			363			6.4			3140			2440
104-88	VRC01 30mg/kg mo(0,2,4)	T5	1201	76			18			13			0.68			12.3			318			6.3			3380			2050
104-88	VRC01 30mg/kg mo(0,2,4)	T5	1401	67			16			11			0.77			11.9			283			9.7			6880			2100
104-88	VRC01 30mg/kg mo(0,2,4)	T5	1901	64			15			11			0.79			12.7			314			7.5			3810			2680
104-45	VRC01 30mg/kg mo(0,2,4)	T5	401	59			16			10			0.73			12.2			206			4.7			1980			2110
104-45	VRC01 30mg/kg mo(0,2,4)	T5	901	53			20			14			0.85			12.4			192			7			3650			2500
104-45	VRC01 30mg/kg mo(0,2,4)	T5	1401	47			16			11			0.86			10.9	1		183			3.7			1570			1570
104-45	VRC01 30mg/kg mo(0,2,4)	T5	1601													12.3			221			6.5			3090			2520
104-45	VRC01 30mg/kg mo(0,2,4)	T5	1901	43			17			10			0.8			11.2	1		187			4.9			2300			1900
104-40	VRC01 10mg/kg mo(0,2,4)	T4	401	48			20			11			0.71			12.6			260			4.7			2490			1630
104-40	VRC01 10mg/kg mo(0,2,4)	T4	901	40			22			13			0.7			11.5			214			6.6			4640			1550
104-40	VRC01 10mg/kg mo(0,2,4)	T4	1201	42			17			11			0.66			12.5			240			4.2			2410			1320
104-40	VRC01 10mg/kg mo(0,2,4)	T4	1401	43			18			10			0.77			11.8			224			3.8			1840			1450
104-40	VRC01 10mg/kg mo(0,2,4)	T4	1901	41			14			9			0.7			11.9			223			3.6			1580			1470
104-60	VRC01 40mg/kg mo(0) + 20mg/kg mo(1,2,3,4,5)	T1	401	80			19			19			0.79			14.3			159			4.9			2871			1372
104-60	VRC01 40mg/kg mo(0) + 20mg/kg mo(1,2,3,4,5)	T1	601	86			67	1		101	1		0.75			14.6			147			5.1			3157			1326
104-60	VRC01 40mg/kg mo(0) + 20mg/kg mo(1,2,3,4,5)	T1	901	77			21			43			0.76			14.2			169			5.1			2831			1576
104-60	VRC01 40mg/kg mo(0) + 20mg/kg mo(1,2,3,4,5)	T1	1201	83			19			15			0.69			15			156			4.9			2984			1308
104-60	VRC01 40mg/kg mo(0) + 20mg/kg mo(1,2,3,4,5)	T1	1401	71			19			18			0.71			15.7			172			4.2			2449			1214
104-60	VRC01 40mg/kg mo(0) + 20mg/kg mo(1,2,3,4,5)	T1	1601	79			21			22			0.8			15.4			152			3.8			1980			1277
104-60	VRC01 40mg/kg mo(0) + 20mg/kg mo(1,2,3,4,5)	T1	1901	89			21			21			0.75			15.4			154			6			4638			888
104-39	VRC01 40mg/kg mo(0) + 20mg/kg mo(1,2,3,4,5)	T1	401	28			14			21			0.65			13.7			216			7.8			5717			1638
104-39	VRC01 40mg/kg mo(0) + 20mg/kg mo(1,2,3,4,5)	T1	601	36			15			20			0.88			14.8			225			6.2			4290			1556
104-39	VRC01 40mg/kg mo(0) + 20mg/kg mo(1,2,3,4,5)	T1	901	36			14			22			0.73			14.8			243			5.1			2601			2066
104-39	VRC01 40mg/kg mo(0) + 20mg/kg mo(1,2,3,4,5)	T1	1201	33			13			20			0.67			14.4			225			5.6			3662			1546
104-39	VRC01 40mg/kg mo(0) + 20mg/kg mo(1,2,3,4,5)	T1	1401	31			15			25			0.62			13.6			232			5.5			3735			1408
104-39	VRC01 40mg/kg mo(0) + 20mg/kg mo(1,2,3,4,5)	T1	1601	29			12			17			0.77			13.6			255			6			4326			1398
104-39	VRC01 40mg/kg mo(0) + 20mg/kg mo(1,2,3,4,5)	T1	1901	39			19			22			0.68			14.8			242			6.5			4128			1872
104-73	VRC01 40mg/kg mo(0) + 20mg/kg mo(1,2,3,4,5)	T1	401	90			22			15			1.13			13.9			387			9.5			5387			3468
104-73	VRC01 40mg/kg mo(0) + 20mg/kg mo(1,2,3,4,5)	T1	601	104			23			19			0.86			14.4			348			8.6			5495			2339
104-73	VRC01 40mg/kg mo(0) + 20mg/kg mo(1,2,3,4,5)	T1	901	100			21			13			1.1			14.3			318			8.8			5535			2526
104-73	VRC01 40mg/kg mo(0) + 20mg/kg mo(1,2,3,4,5)	T1	1201	97			19			11			1.03			14.2			319			8.3			5445			2183
104-73	VRC01 40mg/kg mo(0) + 20mg/kg mo(1,2,3,4,5)	T1	1401	110			21			15			0.93			14.9			264			6.4			4006			1798
104-73	VRC01 40mg/kg mo(0) + 20mg/kg mo(1,2,3,4,5)	T1	1601	109			29			22			1			15.1			315			11.7			7827			3124
104-73	VRC01 40mg/kg mo(0) + 20mg/kg mo(1,2,3,4,5)	T1	1901	92			30			23			0.82			15.4			272			9.1			6479			2139
104-23	VRC01 40mg/kg mo(0) + 20mg/kg mo(1,2,3,4,5)	T1	401	58			43			49			1.57	1		14.4			195			9.3			7115			1376
104-23	VRC01 40mg/kg mo(0) + 20mg/kg mo(1,2,3,4,5)	T1	601	59			22			23			1.32			14.6			197			5.9			2985			1982
104-23	VRC01 40mg/kg mo(0) + 20mg/kg mo(1,2,3,4,5)	T1	901	60			25			26			1.08			15			189			4.8			2400			1469
104-23	VRC01 40mg/kg mo(0) + 20mg/kg mo(1,2,3,4,5)	T1	1201	57			24			25			1.19			15.5			175			5.3			2719			1664
104-23	VRC01 40mg/kg mo(0) + 20mg/kg mo(1,2,3,4,5)	T1	1401	62			23			23			1.15			15.4			208			5.8			2448			1676
104-23	VRC01 40mg/kg mo(0) + 20mg/kg mo(1,2,3,4,5)	T1	1601	59			22			19			1.11			13.9			292			5.3			2454			1924
104-23	VRC01 40mg/kg mo(0) + 20mg/kg mo(1,2,3,4,5)	T1	1901	60			27			30			1.08			14.1			190			5.2			2475			1877
104-10	VRC01 40mg/kg mo(0,2,4)	T2	401	75			63	1		88	1		0.72			14.6			177			6			2538			2478
104-10	VRC01 40mg/kg mo(0,2,4)	T2	601				62	1		89	1
104-10	VRC01 40mg/kg mo(0,2,4)	T2	901	68			35			48			0.76			15.1			222			5.6			2307			2666
104-10	VRC01 40mg/kg mo(0,2,4)	T2	1201	61			28			34			0.63			14.9			219			5			2200			2280
104-10	VRC01 40mg/kg mo(0,2,4)	T2	1401	58			29			34			0.69			15.3			206			6.3			2848			2785
104-10	VRC01 40mg/kg mo(0,2,4)	T2	1901	65			29			37			0.78			15.2			210			6.6			3412			2455
104-03	VRC01 40mg/kg mo(0,2,4)	T2	411	43			15			11			0.86			13.6			205			4.6			2309			1684
104-03	VRC01 40mg/kg mo(0,2,4)	T2	901	52			18			13			0.79			13.4			201			6.7			4998			992
104-03	VRC01 40mg/kg mo(0,2,4)	T2	1201	43			15			13			0.89			13.6			191			4.2			2381			1277
104-03	VRC01 40mg/kg mo(0,2,4)	T2	1401	45			15			11			0.87			13.6			216			3.7			1832			1384
104-03	VRC01 40mg/kg mo(0,2,4)	T2	1901	47			15			9			0.81			14.3			233			5.4			3353			1463
104-22	VRC01 40mg/kg mo(0) + 20mg/kg mo(1,2,3,4,5)	T1	401	53			15			10			0.83			14.2			203			6.2			4179			1612
104-22	VRC01 40mg/kg mo(0) + 20mg/kg mo(1,2,3,4,5)	T1	601	70			18			12			0.83			14.2			242			8.3			5362			2299
104-22	VRC01 40mg/kg mo(0) + 20mg/kg mo(1,2,3,4,5)	T1	1201	56			25			36			0.7			13.8			261			6.2			3373			2114
104-22	VRC01 40mg/kg mo(0) + 20mg/kg mo(1,2,3,4,5)	T1	1401	61			22			27			0.77			14			259			6			3648			1872
104-22	VRC01 40mg/kg mo(0) + 20mg/kg mo(1,2,3,4,5)	T1	1601	64			21			15			0.89			13.3			225			4			2072			1608
104-22	VRC01 40mg/kg mo(0) + 20mg/kg mo(1,2,3,4,5)	T1	1901	72			16			10			0.72			14			235			7.7			4635			2295
104-76	VRC01 40mg/kg mo(0,2,4)	T2	401	48			8			8			0.65			14.1			271			6.1			3569			1867
104-76	VRC01 40mg/kg mo(0,2,4)	T2	901	46			12			10			0.64			13.5			249			5.2			2345			2106
104-76	VRC01 40mg/kg mo(0,2,4)	T2	1201	51			12			10			0.63			13.7			224			5.1			2351			2193
104-76	VRC01 40mg/kg mo(0,2,4)	T2	1401	53			12			9			0.66			14.1			248			4.5			1962			1908
104-76	VRC01 40mg/kg mo(0,2,4)	T2	1901	52			14			14			0.64			14.4			253			5.6			2335			2442
104-75	VRC01 40mg/kg mo(0) + 20mg/kg mo(1,2,3,4,5)	T1	401	51			16			17			0.8			13.4			241			8.3			5350			2360
104-75	VRC01 40mg/kg mo(0) + 20mg/kg mo(1,2,3,4,5)	T1	601	50			26			22			0.74			12.6			255			7.8			4710			2190
104-75	VRC01 40mg/kg mo(0) + 20mg/kg mo(1,2,3,4,5)	T1	901	45			15			17			0.73			12.6			253			7.2			4210			2240
104-75	VRC01 40mg/kg mo(0) + 20mg/kg mo(1,2,3,4,5)	T1	1201	52			19			20			0.78			12.9			265			7.6			4030			2700
104-75	VRC01 40mg/kg mo(0) + 20mg/kg mo(1,2,3,4,5)	T1	1401	52			17			15			0.81			13.1			253			9.4			5220			2960
104-75	VRC01 40mg/kg mo(0) + 20mg/kg mo(1,2,3,4,5)	T1	1601	59			15			13			0.75			13.2			273			16.1			12390			2220
104-75	VRC01 40mg/kg mo(0) + 20mg/kg mo(1,2,3,4,5)	T1	1901	57			17			18			0.83			13.1			260			12.4			8540			2500
104-43	VRC01 40mg/kg mo(0,2,4)	T2	401	49			14			10			0.73			12.3			296			7.6			5150			1780
104-43	VRC01 40mg/kg mo(0,2,4)	T2	901	51			12			6			0.72			11.6			261			6.1			3680			1650
104-43	VRC01 40mg/kg mo(0,2,4)	T2	1201	49			14			8			0.76			11.9			276			5.8			3170			1940
104-43	VRC01 40mg/kg mo(0,2,4)	T2	1401	50			15			10			0.76			11.7			276			5.4			3230			1570
104-43	VRC01 40mg/kg mo(0,2,4)	T2	1901	57			25			13			0.8			10.9	1		285			7.8			4800			2180
104-43	VRC01 40mg/kg mo(0,2,4)	T2	2211													11.6			331			6.7			4630			1540
104-64	VRC01 40mg/kg mo(0,2,4)	T2	401	64			15			11			0.73			13.2			188			6.2			4020			1660
104-64	VRC01 40mg/kg mo(0,2,4)	T2	901	55			22			27			0.61			12.7			244			8			5450			1810
104-64	VRC01 40mg/kg mo(0,2,4)	T2	1201	57			18			16			0.78			14			234			8			6060			1340
104-64	VRC01 40mg/kg mo(0,2,4)	T2	1401	51			18			15			0.7			13.3			236			6.3			4300			1580
104-64	VRC01 40mg/kg mo(0,2,4)	T2	1901	58			20			20			0.71			13.8			273			6.6			4010			2030
104-37	VRC01 40mg/kg mo(0) + 20mg/kg mo(1,2,3,4,5)	T1	401	73			14			11			1.11			13.3			275			4.6			2950			1360
104-37	VRC01 40mg/kg mo(0) + 20mg/kg mo(1,2,3,4,5)	T1	601	72			14			14			1.1			12.9			284			4.2			2320			1090
104-37	VRC01 40mg/kg mo(0) + 20mg/kg mo(1,2,3,4,5)	T1	901	67			13			13			0.99			12.2			284			4.4			2120			1860
104-37	VRC01 40mg/kg mo(0) + 20mg/kg mo(1,2,3,4,5)	T1	1201	63			21			19			0.89			13.2			273			6.3			3930			2040
104-37	VRC01 40mg/kg mo(0) + 20mg/kg mo(1,2,3,4,5)	T1	1401	64			18			15			1.04			13.1			251			3.5			1560			1620
104-37	VRC01 40mg/kg mo(0) + 20mg/kg mo(1,2,3,4,5)	T1	1601	57			28			19			1.02			13.5			262			4.7			2460			1840
104-37	VRC01 40mg/kg mo(0) + 20mg/kg mo(1,2,3,4,5)	T1	1901	65			16			15			1.1			13.1			306			5.1			2430			2080
104-87	VRC01 40mg/kg mo(0) + 20mg/kg mo(1,2,3,4,5)	T1	401	51			22			16			0.66			12.8			324			8.6			6730			1210
104-87	VRC01 40mg/kg mo(0) + 20mg/kg mo(1,2,3,4,5)	T1	601	45			35			13			0.53			12.3			310			6.5			4750			1120
104-87	VRC01 40mg/kg mo(0) + 20mg/kg mo(1,2,3,4,5)	T1	901	54			15			10			0.63			11.5			313			9.4			6990			1470
104-61	VRC01 40mg/kg mo(0) + 20mg/kg mo(1,2,3,4,5)	T1	401	43			26			22			0.99			13.6			241			4.9			3280			1220
104-61	VRC01 40mg/kg mo(0) + 20mg/kg mo(1,2,3,4,5)	T1	601	38			22			17			1.04			13.2			259			5.6			3410			1890
104-61	VRC01 40mg/kg mo(0) + 20mg/kg mo(1,2,3,4,5)	T1	901	43			39			32			1.1			13.9			296			7.9			5620			1790
104-61	VRC01 40mg/kg mo(0) + 20mg/kg mo(1,2,3,4,5)	T1	1201	38			24			19			1.02			12.6			261			5.7			3700			1620
104-61	VRC01 40mg/kg mo(0) + 20mg/kg mo(1,2,3,4,5)	T1	1401	47			27			21			1.04			13.3			305			5.2			3770			1090
104-61	VRC01 40mg/kg mo(0) + 20mg/kg mo(1,2,3,4,5)	T1	1601	36			31			33			0.91			12.6			246			5.6			3590			1680
104-61	VRC01 40mg/kg mo(0) + 20mg/kg mo(1,2,3,4,5)	T1	1901	46			346	3		315	3		0.95			13.4			190			6.5			4510			1600
104-61	VRC01 40mg/kg mo(0) + 20mg/kg mo(1,2,3,4,5)	T1	1911	45			60	1		138	2		1.11			12.9			313			5.8			3280			1890
104-61	VRC01 40mg/kg mo(0) + 20mg/kg mo(1,2,3,4,5)	T1	2011	42			40			78	1
104-61	VRC01 40mg/kg mo(0) + 20mg/kg mo(1,2,3,4,5)	T1	2111				24			21
104-57	VRC01 40mg/kg mo(0,2,4)	T2	401	74			21			12			0.71			12.4			237			3.4			1790			1320
104-57	VRC01 40mg/kg mo(0,2,4)	T2	901	81			19			19			0.81			12.3			216			2.9			1340			1270
104-57	VRC01 40mg/kg mo(0,2,4)	T2	1201	91			23			17			0.77			11.5			255			4.1			2240			1300
104-57	VRC01 40mg/kg mo(0,2,4)	T2	1401	60			34			20			0.79			11.8			265			3.7			2380			1040
104-57	VRC01 40mg/kg mo(0,2,4)	T2	1901	76			21			21			0.76			11.9			246			4.2			2660			1110
104-35	VRC01 40mg/kg IV mo(0) + 5mg/kg SC mo(0.5 to 5.5 by 0.5)	T3	401	68			18			19			1.06			14			266			5.5			3660			1210
104-35	VRC01 40mg/kg IV mo(0) + 5mg/kg SC mo(0.5 to 5.5 by 0.5)	T3	601										1.01			14.2			255			5.3			3670			1110
104-35	VRC01 40mg/kg IV mo(0) + 5mg/kg SC mo(0.5 to 5.5 by 0.5)	T3	901	62			18			12			1.02			13.3			276			4.9			3030			1350
104-35	VRC01 40mg/kg IV mo(0) + 5mg/kg SC mo(0.5 to 5.5 by 0.5)	T3	1201	64			15			12			0.93			13.4			255			4.8			2820			1480
104-35	VRC01 40mg/kg IV mo(0) + 5mg/kg SC mo(0.5 to 5.5 by 0.5)	T3	1401	68			19			12			1.05			13.9			259			5.8			3230			1920
104-35	VRC01 40mg/kg IV mo(0) + 5mg/kg SC mo(0.5 to 5.5 by 0.5)	T3	1601	63			17			11			0.97			14			252			4.3			2360			1420
104-35	VRC01 40mg/kg IV mo(0) + 5mg/kg SC mo(0.5 to 5.5 by 0.5)	T3	1901	76			17			14			1.06			14.3			290			4.9			2850			1440
104-82	VRC01 30mg/kg mo(0,2,4)	T5	401	89			15			17			0.86			12.6			221			4.8			2100			2020
104-82	VRC01 30mg/kg mo(0,2,4)	T5	901	67			15			13			0.83			12.6			208			3.5			1450			1560
104-82	VRC01 30mg/kg mo(0,2,4)	T5	1201	100			16			15			0.85			13.8			239			4.1			2260			1400
104-82	VRC01 30mg/kg mo(0,2,4)	T5	1401	84			16			12			0.81			13.7			246			3			1300	1		1260
104-82	VRC01 30mg/kg mo(0,2,4)	T5	1601													13.8			252			3.8			1560			1670
104-82	VRC01 30mg/kg mo(0,2,4)	T5	1901	104			22			19			0.95			13.8			222			3.8			1850			1333
104-28	VRC01 40mg/kg IV mo(0) + 5mg/kg SC mo(0.5 to 5.5 by 0.5)	T3	401	44			20			19			0.93			15.8			235			6.4			3390			1950
104-28	VRC01 40mg/kg IV mo(0) + 5mg/kg SC mo(0.5 to 5.5 by 0.5)	T3	601	47			16			19			0.91			16.1			232			6.6			3620			1780
104-28	VRC01 40mg/kg IV mo(0) + 5mg/kg SC mo(0.5 to 5.5 by 0.5)	T3	901	44			15			17			1			15.8			247			9.4			5710			2560
104-28	VRC01 40mg/kg IV mo(0) + 5mg/kg SC mo(0.5 to 5.5 by 0.5)	T3	1201	45			21			16			0.93			15.9			227			7.6			4340			2300
104-28	VRC01 40mg/kg IV mo(0) + 5mg/kg SC mo(0.5 to 5.5 by 0.5)	T3	1401	45			13			14			0.92			15.4			218			6.8			3720			1820
104-28	VRC01 40mg/kg IV mo(0) + 5mg/kg SC mo(0.5 to 5.5 by 0.5)	T3	1601	40			19			18			0.97			15.8			242			7.4			3960			2210
104-28	VRC01 40mg/kg IV mo(0) + 5mg/kg SC mo(0.5 to 5.5 by 0.5)	T3	1901	42			16			18			0.98			16			252			7.8			3830			2450
104-21	VRC01 40mg/kg IV mo(0) + 5mg/kg SC mo(0.5 to 5.5 by 0.5)	T3	401	47			23			14			1.03			13.8			189			7.6			4530			2140
104-21	VRC01 40mg/kg IV mo(0) + 5mg/kg SC mo(0.5 to 5.5 by 0.5)	T3	601	44			22			15			0.96			13.7			171			7.2			4310			2180
104-21	VRC01 40mg/kg IV mo(0) + 5mg/kg SC mo(0.5 to 5.5 by 0.5)	T3	901	44			31			19			0.94			13.1			176			7.5			5560			1330
104-21	VRC01 40mg/kg IV mo(0) + 5mg/kg SC mo(0.5 to 5.5 by 0.5)	T3	1201	51			25			15			1.01			13.9			163			6.6			3880			1940
104-21	VRC01 40mg/kg IV mo(0) + 5mg/kg SC mo(0.5 to 5.5 by 0.5)	T3	1401	38			23			11			1.02			12.9			148			6.4			3790			1840
104-21	VRC01 40mg/kg IV mo(0) + 5mg/kg SC mo(0.5 to 5.5 by 0.5)	T3	1601	38			18			12			0.95			13.6			155			6.8			4090			1980
104-21	VRC01 40mg/kg IV mo(0) + 5mg/kg SC mo(0.5 to 5.5 by 0.5)	T3	1901	36			21			18			1.03			13.7			152			7.1			4840			1490
104-85	VRC01 40mg/kg IV mo(0) + 5mg/kg SC mo(0.5 to 5.5 by 0.5)	T3	401	66			21			23			1.04			14.3			227			4.9			1700			2580
104-85	VRC01 40mg/kg IV mo(0) + 5mg/kg SC mo(0.5 to 5.5 by 0.5)	T3	601	57			28			26			1.05			14.8			264			5.2			2920			1750
104-85	VRC01 40mg/kg IV mo(0) + 5mg/kg SC mo(0.5 to 5.5 by 0.5)	T3	901	65			19			20			1.1			14.8			234			5			1590			2890
104-85	VRC01 40mg/kg IV mo(0) + 5mg/kg SC mo(0.5 to 5.5 by 0.5)	T3	1201	59			29			34			1.06			15			218			4			1310			2190
104-85	VRC01 40mg/kg IV mo(0) + 5mg/kg SC mo(0.5 to 5.5 by 0.5)	T3	1401	63			22			23			1.11			15.8			214			3.4			1170	1		1710
104-85	VRC01 40mg/kg IV mo(0) + 5mg/kg SC mo(0.5 to 5.5 by 0.5)	T3	1601	65			20			16			1.14			14.4			208			5.3			2340			1890
104-85	VRC01 40mg/kg IV mo(0) + 5mg/kg SC mo(0.5 to 5.5 by 0.5)	T3	1901	61			30			28			1.04			14.8			221			4.4			2190			1750
104-48	VRC01 30mg/kg mo(0,2,4)	T5	401	58			12			11			0.7			13.9			365			10.2			5120			3900
104-48	VRC01 30mg/kg mo(0,2,4)	T5	411													14.8			400			10.1			5060			4080
104-48	VRC01 30mg/kg mo(0,2,4)	T5	901	71			10			11			0.64			13.7			374			8.4			4780			2770
104-48	VRC01 30mg/kg mo(0,2,4)	T5	1201	65			11			9			0.8			13			412			10.8			6490			3000
104-48	VRC01 30mg/kg mo(0,2,4)	T5	1901	71			15			12			0.75			13.1			390			6.9			3350			2600
104-44	VRC01 30mg/kg mo(0,2,4)	T5	401	133			35			70	1		1			14.8			325			11.8			8990			1920
104-25	VRC01 10mg/kg mo(0,2,4)	T4	401	47			22			12			0.9			13.1			303			9.9			6790			2140
104-25	VRC01 10mg/kg mo(0,2,4)	T4	901	40			26			13			0.67			12.3			349			7.7			3310			3310
104-25	VRC01 10mg/kg mo(0,2,4)	T4	1201	45			20			10			0.86			12.1			325			8.3			4910			2270
104-25	VRC01 10mg/kg mo(0,2,4)	T4	1401	40			108	2	X	19			0.72			12.1			307			10			5500			2990
104-25	VRC01 10mg/kg mo(0,2,4)	T4	1611	49			19			11
104-25	VRC01 10mg/kg mo(0,2,4)	T4	1901	72			21			12			0.87			13.1			303			7.7			3360			3140
104-49	VRC01 30mg/kg mo(0,2,4)	T5	401	66			18			12			0.85			11			387			5.6			3120			2010
104-49	VRC01 30mg/kg mo(0,2,4)	T5	901	51			17			15			0.7			11.2			349			5			1900			1930
104-49	VRC01 30mg/kg mo(0,2,4)	T5	1201	63			21			16			0.75			11.6			355			3.8			1850			1410
104-49	VRC01 30mg/kg mo(0,2,4)	T5	1401	60			17			13			0.76			11.4			332			4.6			2570			1580
104-49	VRC01 30mg/kg mo(0,2,4)	T5	1901	76			25			22			0.89			11			359			5.1			2550			1840
104-58	VRC01 10mg/kg mo(0,2,4)	T4	401	54			13			10			1.06			14			205			5.5			2440			2560
104-58	VRC01 10mg/kg mo(0,2,4)	T4	901	52			14			13			1.03			14.1			187			9.1			6610			1610
104-58	VRC01 10mg/kg mo(0,2,4)	T4	1201	55			23			37			1.06			14.6			250			5.4			2990			1950
104-58	VRC01 10mg/kg mo(0,2,4)	T4	1401	52			12			16			1			14.1			170			5.2			2610			1970
104-58	VRC01 10mg/kg mo(0,2,4)	T4	1901	61			20			18			1.05			13.7			178			6			2890			2330
104-09	VRC01 40mg/kg mo(0,2,4)	T2	401	108			26			17			1.02			15.1			274			7.8			3502			3182
104-09	VRC01 40mg/kg mo(0,2,4)	T2	901	83			17			14			0.65			14.4			290			7.7			4366			2387
104-09	VRC01 40mg/kg mo(0,2,4)	T2	1201	90			36			25			0.81			13.3			242			9.8			6282			2156
104-09	VRC01 40mg/kg mo(0,2,4)	T2	1401	91			34			26			0.73			14.3			365			10.9			7412			2245
104-09	VRC01 40mg/kg mo(0,2,4)	T2	1901	107			31			24			0.83			15.3			229			8.4			4738			2176
104-55	VRC01 40mg/kg mo(0) + 20mg/kg mo(1,2,3,4,5)	T1	401	63			24			30			1			14.4			237			6.6			3841			1980
104-55	VRC01 40mg/kg mo(0) + 20mg/kg mo(1,2,3,4,5)	T1	901	64			23			31			0.94			14.4			239			6			3792			1572
104-55	VRC01 40mg/kg mo(0) + 20mg/kg mo(1,2,3,4,5)	T1	1201	63			21			27			1.04			13.2			228			5.5			3526			1535
104-55	VRC01 40mg/kg mo(0) + 20mg/kg mo(1,2,3,4,5)	T1	1401	62			25			23			1.09			14.3			201			5.6			3416			1568
104-55	VRC01 40mg/kg mo(0) + 20mg/kg mo(1,2,3,4,5)	T1	1601	71			20			26			1.27			14.6			175			5.7			3283			1961
104-55	VRC01 40mg/kg mo(0) + 20mg/kg mo(1,2,3,4,5)	T1	1901	65			26			25			1.2			14			219			4.8			2496			1666
104-11	VRC01 40mg/kg mo(0) + 20mg/kg mo(1,2,3,4,5)	T1	401	46			15			13			0.81			12			246			5.7			3585			1505
104-11	VRC01 40mg/kg mo(0) + 20mg/kg mo(1,2,3,4,5)	T1	601	43			13			9			0.91			12.2			210			6			3654			1722
104-11	VRC01 40mg/kg mo(0) + 20mg/kg mo(1,2,3,4,5)	T1	901	46			18			13			0.95			13			234			4.4			2310			1390
104-11	VRC01 40mg/kg mo(0) + 20mg/kg mo(1,2,3,4,5)	T1	1201	48			16			10			0.84			12.2			227			5			2805			1620
104-11	VRC01 40mg/kg mo(0) + 20mg/kg mo(1,2,3,4,5)	T1	1401	50			16			14			0.98			12.1			224			5.4			2889			1636
104-11	VRC01 40mg/kg mo(0) + 20mg/kg mo(1,2,3,4,5)	T1	1601	52			19			15			0.91			12.5			249			5			2740			1685
104-14	VRC01 40mg/kg mo(0) + 20mg/kg mo(1,2,3,4,5)	T1	401	64			15			12			0.87			14.1			175			4.4			2939			1052
104-14	VRC01 40mg/kg mo(0) + 20mg/kg mo(1,2,3,4,5)	T1	601	62			13			11			0.86			13.9			172			5.2			3874			915
104-14	VRC01 40mg/kg mo(0) + 20mg/kg mo(1,2,3,4,5)	T1	901	61			41			25			0.92			13.4			162			4.4			3040			1012
104-14	VRC01 40mg/kg mo(0) + 20mg/kg mo(1,2,3,4,5)	T1	1201	68			16			11			0.9			14.6			174			5.7			4321			992
104-14	VRC01 40mg/kg mo(0) + 20mg/kg mo(1,2,3,4,5)	T1	1401	62			18			16			0.87			13.2			183			5.9			4118			1392
104-14	VRC01 40mg/kg mo(0) + 20mg/kg mo(1,2,3,4,5)	T1	1601	65			11			9			0.88			13.7			174			4.9			3724			755
104-14	VRC01 40mg/kg mo(0) + 20mg/kg mo(1,2,3,4,5)	T1	1901	62			18			15			0.92			14.8			190			5.1			3453			1326
104-46	VRC01 40mg/kg mo(0,2,4)	T2	401	68			15			9			0.7			12.8			249			6.4			4288			1581
104-46	VRC01 40mg/kg mo(0,2,4)	T2	901	76			15			8			0.7			12.5			259			6.6			4765			1406
104-46	VRC01 40mg/kg mo(0,2,4)	T2	1201	77			15			9			0.69			12.5			241			6.3			4227			1474
104-46	VRC01 40mg/kg mo(0,2,4)	T2	1401	73			14			8			0.74			12.3			255			6.4			4179			1779
104-46	VRC01 40mg/kg mo(0,2,4)	T2	1501				14
104-46	VRC01 40mg/kg mo(0,2,4)	T2	1901	76			16			11			0.73			12.5			252			7.6			5138			1718
104-36	VRC01 40mg/kg mo(0,2,4)	T2	401	64			21			13			0.85			12.9			267			6.6			4092			2006
104-36	VRC01 40mg/kg mo(0,2,4)	T2	901	67			24			14			0.83			12.8			245			4.9			2852			1568
104-36	VRC01 40mg/kg mo(0,2,4)	T2	1201	78			20			15			0.78			13.3			278			5.6			3388			1736
104-36	VRC01 40mg/kg mo(0,2,4)	T2	1401	74			20			12			0.83			12.8			274			6.2			3540			2089
104-36	VRC01 40mg/kg mo(0,2,4)	T2	1901	72			19			12			0.9			13.1			245			4.9			2764			1651
104-54	VRC01 30mg/kg mo(0,2,4)	T5	401	41			113	2		48	1		0.94			13.8			237			5.9			3971			1062
104-54	VRC01 30mg/kg mo(0,2,4)	T5	601				18			16
104-54	VRC01 30mg/kg mo(0,2,4)	T5	901	40			21			16			1.03			14.1			244			6.4			3686			1837
104-54	VRC01 30mg/kg mo(0,2,4)	T5	1201	37			15			9			0.99			13			269			4.6			2194			1541
104-54	VRC01 30mg/kg mo(0,2,4)	T5	1401	49			22			21			0.87			12.6			226			6			3948			1446
104-54	VRC01 30mg/kg mo(0,2,4)	T5	1901	42			16			10			0.85			12.9			219			6			3822			1266
104-74	Placebo for VRC01 IV mo(0) + SC mo(0.5 to 5.5 by 0.5)	P3	401	69			18			25			0.85			14.2			277			6.5			4225			1567
104-74	Placebo for VRC01 IV mo(0) + SC mo(0.5 to 5.5 by 0.5)	P3	601	70			28			32			0.82			14.3			255			10.2			7721			1683
104-74	Placebo for VRC01 IV mo(0) + SC mo(0.5 to 5.5 by 0.5)	P3	901	80			38			41			0.94			15.2			260			5.9			3204			2053
104-74	Placebo for VRC01 IV mo(0) + SC mo(0.5 to 5.5 by 0.5)	P3	1201	74			28			33			1			16.1			286			6.9			4361			1766
104-74	Placebo for VRC01 IV mo(0) + SC mo(0.5 to 5.5 by 0.5)	P3	1401	78			41			68	1		0.85			14.4			274			6.8			4032			1992
104-74	Placebo for VRC01 IV mo(0) + SC mo(0.5 to 5.5 by 0.5)	P3	1601	67			32			50			0.92			13.9			245			6.3			3371			2192
104-74	Placebo for VRC01 IV mo(0) + SC mo(0.5 to 5.5 by 0.5)	P3	1901	73			36			61	1		0.82			14.5			293			6			3816			1482
104-05	VRC01 30mg/kg mo(0,2,4)	T5	401	84			22			35			0.95			16.2			267			8.6			6562			1118
104-05	VRC01 30mg/kg mo(0,2,4)	T5	901	84			20			31			1.1			15.9			236			6.7			4114			1889
104-05	VRC01 30mg/kg mo(0,2,4)	T5	1201	89			20			27			1.05			16.4			264			7.4			5676			1036
104-05	VRC01 30mg/kg mo(0,2,4)	T5	1401	86			22			31			1.02			15.9			260			5.9			3888			1552
104-05	VRC01 30mg/kg mo(0,2,4)	T5	1901	77			18			22			1.04			16.1			238			5.9			3652			1516
104-01	VRC01 10mg/kg mo(0,2,4)	T4	401	54			41			20			0.86			13.4			118	1	X	4.2			1445			2260
104-01	VRC01 10mg/kg mo(0,2,4)	T4	601													12.6			126			4.5			2304			1836
104-01	VRC01 10mg/kg mo(0,2,4)	T4	901	57			15			10			0.81			13.9			138			4.2			1827			1940
104-01	VRC01 10mg/kg mo(0,2,4)	T4	1101	56			17			12			0.85			13.9			124	1	X	3.6			1264	1		1937
104-01	VRC01 10mg/kg mo(0,2,4)	T4	1201	54			16			11			0.83			14.4			141			3.8			1421			1965
104-01	VRC01 10mg/kg mo(0,2,4)	T4	1401	62			23			19			0.88			14.3			140			4			1916			1676
104-01	VRC01 10mg/kg mo(0,2,4)	T4	1901	59			18			12			0.78			14			145			3.8			1645			1816
104-27	VRC01 30mg/kg mo(0,2,4)	T5	401	81			23			24			1.16			15			321			5.2			2839			1810
104-27	VRC01 30mg/kg mo(0,2,4)	T5	1201	74			17			16			0.87			15.5			301			5.5			2393			2453
104-27	VRC01 30mg/kg mo(0,2,4)	T5	1401	58			15			11			0.82			15.5			283			4.8			2578			1704
104-27	VRC01 30mg/kg mo(0,2,4)	T5	1901	56			19			20			0.92			14.6			277			5.1			2606			1938
104-63	VRC01 30mg/kg mo(0,2,4)	T5	401	71			46			30			1.31			13.9			234			7.1			3415			3089
104-63	VRC01 30mg/kg mo(0,2,4)	T5	901	70			32			18			1.33			13.9			248			6.6			3168			2878
104-63	VRC01 30mg/kg mo(0,2,4)	T5	1201	78			41			27			1.16			15			244			4.9			2352			2225
104-63	VRC01 30mg/kg mo(0,2,4)	T5	1401	70			25			16			1.4			15			253			6			3204			2328
104-63	VRC01 30mg/kg mo(0,2,4)	T5	1901	65			34			19			1.31			14.6			246			5.8			3300			2100
104-12	VRC01 10mg/kg mo(0,2,4)	T4	401	101			25			25			0.78			14.9			225			3.1			1959			828
104-12	VRC01 10mg/kg mo(0,2,4)	T4	901	162	1		34			38			1.06			15.3			191			3.2			2125			902
104-12	VRC01 10mg/kg mo(0,2,4)	T4	1101	107
104-12	VRC01 10mg/kg mo(0,2,4)	T4	1201	132			28			40			0.66			14.5			243			4.6			3280			897
104-12	VRC01 10mg/kg mo(0,2,4)	T4	1401	114			45			68	1		0.7			14.1			213			3.4			2149			840
104-12	VRC01 10mg/kg mo(0,2,4)	T4	1501							53
104-12	VRC01 10mg/kg mo(0,2,4)	T4	1901	106			29			36			0.72			13.5			225			2.8			1714			762
104-84	VRC01 40mg/kg IV mo(0) + 5mg/kg SC mo(0.5 to 5.5 by 0.5)	T3	401	83			17			10			0.77			12.2			136			4.1			2058			1714
104-84	VRC01 40mg/kg IV mo(0) + 5mg/kg SC mo(0.5 to 5.5 by 0.5)	T3	601	95			19			11			0.78			12.8			171			3.2			1283	1		1610
104-84	VRC01 40mg/kg IV mo(0) + 5mg/kg SC mo(0.5 to 5.5 by 0.5)	T3	801													12.5			135			4.6			2323			1964
104-84	VRC01 40mg/kg IV mo(0) + 5mg/kg SC mo(0.5 to 5.5 by 0.5)	T3	901	127			19			11			0.75			12.3			165			4			1576			2012
104-84	VRC01 40mg/kg IV mo(0) + 5mg/kg SC mo(0.5 to 5.5 by 0.5)	T3	1201	87			19			11			0.77			13.2			152			3.4			1363			1792
104-84	VRC01 40mg/kg IV mo(0) + 5mg/kg SC mo(0.5 to 5.5 by 0.5)	T3	1401	94			17			10			0.7			12.2			147			4.1			2243			1529
104-84	VRC01 40mg/kg IV mo(0) + 5mg/kg SC mo(0.5 to 5.5 by 0.5)	T3	1601	94			14			8			0.82			12.4			131			4.1			2686			1140
104-84	VRC01 40mg/kg IV mo(0) + 5mg/kg SC mo(0.5 to 5.5 by 0.5)	T3	1901	109			15			11			0.81			12.4			138			4.3			2137			1840
104-17	VRC01 40mg/kg IV mo(0) + 5mg/kg SC mo(0.5 to 5.5 by 0.5)	T3	401	64			12			12			0.49			13.9			316			6.8			4250			2142
104-17	VRC01 40mg/kg IV mo(0) + 5mg/kg SC mo(0.5 to 5.5 by 0.5)	T3	601	63			10			10			0.5			13.4			372			6.3			3856			1947
104-17	VRC01 40mg/kg IV mo(0) + 5mg/kg SC mo(0.5 to 5.5 by 0.5)	T3	901	62			12			13			0.48			13.4			329			7.2			4378			2297
104-17	VRC01 40mg/kg IV mo(0) + 5mg/kg SC mo(0.5 to 5.5 by 0.5)	T3	1201	60			13			13			0.44			13.5			319			5.4			3127			1690
104-17	VRC01 40mg/kg IV mo(0) + 5mg/kg SC mo(0.5 to 5.5 by 0.5)	T3	1401	64			12			9			0.43			13.3			319			6.9			4382			2036
104-17	VRC01 40mg/kg IV mo(0) + 5mg/kg SC mo(0.5 to 5.5 by 0.5)	T3	1601	54			13			13			0.51			13.2			334			8			5216			2200
104-17	VRC01 40mg/kg IV mo(0) + 5mg/kg SC mo(0.5 to 5.5 by 0.5)	T3	1901	58			13			9			0.48			12.5			322			8			5056			2392
104-34	VRC01 40mg/kg IV mo(0) + 5mg/kg SC mo(0.5 to 5.5 by 0.5)	T3	401	100			20			14			0.89			13			197			5.6			3203			1921
104-34	VRC01 40mg/kg IV mo(0) + 5mg/kg SC mo(0.5 to 5.5 by 0.5)	T3	601	100			20			16			0.91			12.8			195			7.4			4329			2494
104-34	VRC01 40mg/kg IV mo(0) + 5mg/kg SC mo(0.5 to 5.5 by 0.5)	T3	901	99			18			12			0.81			12.8			196			6.6			3993			2145
104-34	VRC01 40mg/kg IV mo(0) + 5mg/kg SC mo(0.5 to 5.5 by 0.5)	T3	1201	100			18			11			0.88			13.3			190			5.1			3106			1658
104-34	VRC01 40mg/kg IV mo(0) + 5mg/kg SC mo(0.5 to 5.5 by 0.5)	T3	1401	104			17			10			0.88			13.1			195			5.9			3817			1752
104-34	VRC01 40mg/kg IV mo(0) + 5mg/kg SC mo(0.5 to 5.5 by 0.5)	T3	1601	105			20			13			0.9			12.9			191			6			3420			2094
104-34	VRC01 40mg/kg IV mo(0) + 5mg/kg SC mo(0.5 to 5.5 by 0.5)	T3	1901	119			21			19			0.76			13.1			202			5.9			3221			2154
104-80	VRC01 40mg/kg IV mo(0) + 5mg/kg SC mo(0.5 to 5.5 by 0.5)	T3	401	36			18			11			1.1			13.7			180			3.5			1404			1687
104-80	VRC01 40mg/kg IV mo(0) + 5mg/kg SC mo(0.5 to 5.5 by 0.5)	T3	601	37			21			15			1.05			14.8			202			3			888	2		1782
104-80	VRC01 40mg/kg IV mo(0) + 5mg/kg SC mo(0.5 to 5.5 by 0.5)	T3	611													15.2			205			3.1			1119	1	X	1615
104-80	VRC01 40mg/kg IV mo(0) + 5mg/kg SC mo(0.5 to 5.5 by 0.5)	T3	801													15.3			183			2.9			989	2		1595
104-80	VRC01 40mg/kg IV mo(0) + 5mg/kg SC mo(0.5 to 5.5 by 0.5)	T3	901	36			22			13			1.22			15.5			209			3.2			1130	1	X	1651
104-80	VRC01 40mg/kg IV mo(0) + 5mg/kg SC mo(0.5 to 5.5 by 0.5)	T3	1101													15.1			198			3.3			1485			1535
104-80	VRC01 40mg/kg IV mo(0) + 5mg/kg SC mo(0.5 to 5.5 by 0.5)	T3	1201	32			18			11			1.08			15.1			191			3			1161	1	X	1467
104-80	VRC01 40mg/kg IV mo(0) + 5mg/kg SC mo(0.5 to 5.5 by 0.5)	T3	1501													15.1			195			3.6			1447			1742
104-80	VRC01 40mg/kg IV mo(0) + 5mg/kg SC mo(0.5 to 5.5 by 0.5)	T3	1901	39			15			12			1.2			14.2			228			3.9			1790			1720
104-04	VRC01 40mg/kg IV mo(0) + 5mg/kg SC mo(0.5 to 5.5 by 0.5)	T3	401	52			15			7			0.82			11.9			267			8			5240			2168
104-04	VRC01 40mg/kg IV mo(0) + 5mg/kg SC mo(0.5 to 5.5 by 0.5)	T3	601	65			13			10			0.84			13.2			279			6			3330			2058
104-04	VRC01 40mg/kg IV mo(0) + 5mg/kg SC mo(0.5 to 5.5 by 0.5)	T3	901	55			16			7			0.91			13.3			264			5			2485			1920
104-04	VRC01 40mg/kg IV mo(0) + 5mg/kg SC mo(0.5 to 5.5 by 0.5)	T3	1201	61			17			6			0.73			12.7			242			6			2742			2508
104-04	VRC01 40mg/kg IV mo(0) + 5mg/kg SC mo(0.5 to 5.5 by 0.5)	T3	1401	48			17			10			0.8			12.7			262			5.4			3013			1895
104-04	VRC01 40mg/kg IV mo(0) + 5mg/kg SC mo(0.5 to 5.5 by 0.5)	T3	1601	51			15			8			0.85			12.6			265			5.2			3089			1576
104-04	VRC01 40mg/kg IV mo(0) + 5mg/kg SC mo(0.5 to 5.5 by 0.5)	T3	1901	55			14			11			0.87			12.5			249			7.4			4825			1946
104-13	VRC01 40mg/kg IV mo(0) + 5mg/kg SC mo(0.5 to 5.5 by 0.5)	T3	401	49			22			12			0.55			12.9			217			5.1			3570			1199
104-13	VRC01 40mg/kg IV mo(0) + 5mg/kg SC mo(0.5 to 5.5 by 0.5)	T3	601	47			13			9			0.64			13.4			235			5.3			3864			1140
104-13	VRC01 40mg/kg IV mo(0) + 5mg/kg SC mo(0.5 to 5.5 by 0.5)	T3	901	47			13			6			0.58			13.4			220			6.5			4732			1346
104-13	VRC01 40mg/kg IV mo(0) + 5mg/kg SC mo(0.5 to 5.5 by 0.5)	T3	1201	45			12			9			0.58			13.5			233			5.8			4211			1218
104-13	VRC01 40mg/kg IV mo(0) + 5mg/kg SC mo(0.5 to 5.5 by 0.5)	T3	1401	47			11			7			0.52			12.7			217			5.8			4002			1276
104-13	VRC01 40mg/kg IV mo(0) + 5mg/kg SC mo(0.5 to 5.5 by 0.5)	T3	1601	45			18			17			0.6			13.7			226			5.4			3742			1274
104-13	VRC01 40mg/kg IV mo(0) + 5mg/kg SC mo(0.5 to 5.5 by 0.5)	T3	1901	43			14			12			0.57			12.6			188			5.5			3960			1254
104-47	Placebo for VRC01 IV mo(0) + SC mo(0.5 to 5.5 by 0.5)	P3	401	38			19			13			0.64			13.3			187			6.2			3639			1972
104-47	Placebo for VRC01 IV mo(0) + SC mo(0.5 to 5.5 by 0.5)	P3	601	43			18			15			0.58			12.9			220			5.4			3013			1852
104-47	Placebo for VRC01 IV mo(0) + SC mo(0.5 to 5.5 by 0.5)	P3	901	49			17			14			0.59			13			205			6.1			3477			1769
104-47	Placebo for VRC01 IV mo(0) + SC mo(0.5 to 5.5 by 0.5)	P3	1201	46			15			9			0.64			13.1			205			8.4			5712			1940
104-47	Placebo for VRC01 IV mo(0) + SC mo(0.5 to 5.5 by 0.5)	P3	1401	46			17			14			0.58			13.6			208			6.5			4355			1586
104-47	Placebo for VRC01 IV mo(0) + SC mo(0.5 to 5.5 by 0.5)	P3	1601	43			17			14			0.64			13.2			175			6.5			4511			1424
104-47	Placebo for VRC01 IV mo(0) + SC mo(0.5 to 5.5 by 0.5)	P3	1901	47			19			12			0.57			13.5			182			5.4			3154			1760
104-56	VRC01 40mg/kg mo(0) + 20mg/kg mo(1,2,3,4,5)	T1	401	45			13			8			0.69			13			340			5.4			2981			1993
104-56	VRC01 40mg/kg mo(0) + 20mg/kg mo(1,2,3,4,5)	T1	601	36			13			7			0.7			12.2			312			5.7			3437			1841
104-56	VRC01 40mg/kg mo(0) + 20mg/kg mo(1,2,3,4,5)	T1	901	38			13			8			0.78			13			339			5.5			3273			1870
104-56	VRC01 40mg/kg mo(0) + 20mg/kg mo(1,2,3,4,5)	T1	1201	43			15			14			0.71			12.3			397			8.9			6435			2020
104-56	VRC01 40mg/kg mo(0) + 20mg/kg mo(1,2,3,4,5)	T1	1401	38			11			9			0.92			12.6			345			6.1			3605			2074
104-56	VRC01 40mg/kg mo(0) + 20mg/kg mo(1,2,3,4,5)	T1	1601	39			14			10			0.72			12.7			336			6.8			4372			2060
104-56	VRC01 40mg/kg mo(0) + 20mg/kg mo(1,2,3,4,5)	T1	1901	45			15			13			0.65			12.7			354			6.4			3520			2445
104-26	VRC01 40mg/kg IV mo(0) + 5mg/kg SC mo(0.5 to 5.5 by 0.5)	T3	401	78			21			12			0.81			15.6			192			3.1			1392			1172
104-26	VRC01 40mg/kg IV mo(0) + 5mg/kg SC mo(0.5 to 5.5 by 0.5)	T3	601	75			17			11			0.85			15	1		186			3.9			2133			1279
104-26	VRC01 40mg/kg IV mo(0) + 5mg/kg SC mo(0.5 to 5.5 by 0.5)	T3	901	88			19			13			0.81			16.1			192			4.8			3072			1152
104-26	VRC01 40mg/kg IV mo(0) + 5mg/kg SC mo(0.5 to 5.5 by 0.5)	T3	1201	91			35			23			0.84			16.1			167			3.7			2183			940
104-26	VRC01 40mg/kg IV mo(0) + 5mg/kg SC mo(0.5 to 5.5 by 0.5)	T3	1401	71			21			13			0.82			14.9	1		294			4.5			2430			1382
104-26	VRC01 40mg/kg IV mo(0) + 5mg/kg SC mo(0.5 to 5.5 by 0.5)	T3	1501													15	1		186			3.4			1612			1125
104-26	VRC01 40mg/kg IV mo(0) + 5mg/kg SC mo(0.5 to 5.5 by 0.5)	T3	1601	81			24			16			0.81			16			207			3.4			1550			1190
104-26	VRC01 40mg/kg IV mo(0) + 5mg/kg SC mo(0.5 to 5.5 by 0.5)	T3	1701													16.2			240			2.9			1172	1		1189
104-26	VRC01 40mg/kg IV mo(0) + 5mg/kg SC mo(0.5 to 5.5 by 0.5)	T3	1801													15.4			207			3.8			2079			1201
104-26	VRC01 40mg/kg IV mo(0) + 5mg/kg SC mo(0.5 to 5.5 by 0.5)	T3	1901	72			25			14			0.84			15.4			144			4			2192			1168
104-32	VRC01 40mg/kg IV mo(0) + 5mg/kg SC mo(0.5 to 5.5 by 0.5)	T3	401	66			17			13			0.72			12.4			291			9.4			6749			2077
104-32	VRC01 40mg/kg IV mo(0) + 5mg/kg SC mo(0.5 to 5.5 by 0.5)	T3	601	54			15			11			0.72			11.6			300			8.6			5573			2537
104-32	VRC01 40mg/kg IV mo(0) + 5mg/kg SC mo(0.5 to 5.5 by 0.5)	T3	901	59			18			11			0.74			12.6			290			7.7			4859			2264
104-32	VRC01 40mg/kg IV mo(0) + 5mg/kg SC mo(0.5 to 5.5 by 0.5)	T3	1201	54			18			11			0.76			12.5			269			8.7			5873			2401
104-32	VRC01 40mg/kg IV mo(0) + 5mg/kg SC mo(0.5 to 5.5 by 0.5)	T3	1401	56			18			14			0.9			12			266			6.1			3672			2068
104-32	VRC01 40mg/kg IV mo(0) + 5mg/kg SC mo(0.5 to 5.5 by 0.5)	T3	1601	67			18			12			0.76			12.1			297			7.1			4501			1995
104-32	VRC01 40mg/kg IV mo(0) + 5mg/kg SC mo(0.5 to 5.5 by 0.5)	T3	1901	75			17			14			0.64			11.8			276			6.8			4012			2264
104-38	VRC01 40mg/kg IV mo(0) + 5mg/kg SC mo(0.5 to 5.5 by 0.5)	T3	401	74			20			12			0.81			12.9			292			13			10374			1755
104-38	VRC01 40mg/kg IV mo(0) + 5mg/kg SC mo(0.5 to 5.5 by 0.5)	T3	601	75			21			12			0.69			12.7			295			12			8256			2556
104-38	VRC01 40mg/kg IV mo(0) + 5mg/kg SC mo(0.5 to 5.5 by 0.5)	T3	901	77			26			19			0.83			13.6			314			9.6			6029			2381
104-38	VRC01 40mg/kg IV mo(0) + 5mg/kg SC mo(0.5 to 5.5 by 0.5)	T3	1201	77			19			14			0.71			11.9			233			10			6510			2490
104-38	VRC01 40mg/kg IV mo(0) + 5mg/kg SC mo(0.5 to 5.5 by 0.5)	T3	1401	66			21			17			0.75			12.4			324			11.2			8478			1826
104-38	VRC01 40mg/kg IV mo(0) + 5mg/kg SC mo(0.5 to 5.5 by 0.5)	T3	1601	69			22			17			0.72			12.3			258			8.8			5289			2235
104-38	VRC01 40mg/kg IV mo(0) + 5mg/kg SC mo(0.5 to 5.5 by 0.5)	T3	1901	63			20			12			0.82			12.3			278			11.5			8893			1564
104-77	VRC01 40mg/kg mo(0,2,4)	T2	401	67			33			26			0.69			13.8			214			5.7			3899			1425
104-77	VRC01 40mg/kg mo(0,2,4)	T2	901	66			34			36			0.63			13			210			6.1			3837			1623
104-77	VRC01 40mg/kg mo(0,2,4)	T2	1201	60			26			20			0.63			13.2			226			8.4			6065			1856
104-77	VRC01 40mg/kg mo(0,2,4)	T2	1401	71			40	1		42	1		0.63			12.9			231			7.7			5536			1617
104-77	VRC01 40mg/kg mo(0,2,4)	T2	1411	72			30			25			0.64
104-77	VRC01 40mg/kg mo(0,2,4)	T2	1901	65			22			15			0.74			13.6			208			5.7			3808			1533
104-41	VRC01 40mg/kg mo(0,2,4)	T2	401	68			20			20			0.67			12.4			236			4.9			3014			1436
104-41	VRC01 40mg/kg mo(0,2,4)	T2	901	53			15			12			0.58			10.6	1		215			5.2			3370			1316
104-41	VRC01 40mg/kg mo(0,2,4)	T2	1201	61			22			18			0.61			11.8			253			7			4746			1729
104-41	VRC01 40mg/kg mo(0,2,4)	T2	1401	57			20			15			0.63			11			244			7.2			5357			1274
104-41	VRC01 40mg/kg mo(0,2,4)	T2	1901	48			19			14			0.65			11.9			254			4.6			2898			1320
104-50	VRC01 40mg/kg mo(0) + 20mg/kg mo(1,2,3,4,5)	T1	401	40			17			11			0.88			14.1			282			4.2			2285			1475
104-50	VRC01 40mg/kg mo(0) + 20mg/kg mo(1,2,3,4,5)	T1	601	31			14			11			0.81			13			260			5			3170			1365
104-50	VRC01 40mg/kg mo(0) + 20mg/kg mo(1,2,3,4,5)	T1	901	34			16			18			0.81			12.8			279			6.7			4549			1595
104-50	VRC01 40mg/kg mo(0) + 20mg/kg mo(1,2,3,4,5)	T1	1201	35			16			16			0.89			13.7			274			5.8			3625			1612
104-50	VRC01 40mg/kg mo(0) + 20mg/kg mo(1,2,3,4,5)	T1	1401	30			18			17			0.83			12.5			286			7.8			5671			1537
104-50	VRC01 40mg/kg mo(0) + 20mg/kg mo(1,2,3,4,5)	T1	1901	36			23			21			0.8			13.6			298			5.8			3811			1525
104-24	VRC01 40mg/kg mo(0,2,4)	T2	401	57			16			10			1.13			15.2			177			6.3			3988			1474
104-24	VRC01 40mg/kg mo(0,2,4)	T2	901	57			17			10			1.17			14.3			185			6			2424			2850
104-24	VRC01 40mg/kg mo(0,2,4)	T2	1201	69			26			14			1.08			13.8			179			5.7			4019			1129
104-24	VRC01 40mg/kg mo(0,2,4)	T2	1401	70			20			14			1.01			14.2			179			4.6			1996			1937
104-24	VRC01 40mg/kg mo(0,2,4)	T2	1901	70			16			13			1.1			13.8			144			6.9			4181			1732
104-19	VRC01 40mg/kg mo(0,2,4)	T2	401	73			17			13			0.94			13.8			222			4.5			2201			1548
104-19	VRC01 40mg/kg mo(0,2,4)	T2	901	56			19			12			1.14			13.8			218			3.7			1528			1473
104-19	VRC01 40mg/kg mo(0,2,4)	T2	1201	76			19			13			1.03			14.5			233			4.9			2151			2078
104-19	VRC01 40mg/kg mo(0,2,4)	T2	1401	74			19			17			0.99			13.7			202			4.6			2282			1716
104-19	VRC01 40mg/kg mo(0,2,4)	T2	1901	67			23			14			1.11			13.3			240			3.3			1323			1445
104-69	VRC01 40mg/kg IV mo(0) + 5mg/kg SC mo(0.5 to 5.5 by 0.5)	T3	401	62			17			16			1.02			16.5			138			4.3			3152			873
104-69	VRC01 40mg/kg IV mo(0) + 5mg/kg SC mo(0.5 to 5.5 by 0.5)	T3	511													15			154			4.1			2542			1095
104-69	VRC01 40mg/kg IV mo(0) + 5mg/kg SC mo(0.5 to 5.5 by 0.5)	T3	601	54			19			21			1.01			15.5			140			4.2			2524			1277
104-69	VRC01 40mg/kg IV mo(0) + 5mg/kg SC mo(0.5 to 5.5 by 0.5)	T3	901	46			23			20			1.11			15			132			4			2560			1072
104-69	VRC01 40mg/kg IV mo(0) + 5mg/kg SC mo(0.5 to 5.5 by 0.5)	T3	1201	51			18			15			0.99			15.8			157			4.4			2948			1091
104-69	VRC01 40mg/kg IV mo(0) + 5mg/kg SC mo(0.5 to 5.5 by 0.5)	T3	1401	55			18			14			0.95			14.7			144			5			3560			1005
104-69	VRC01 40mg/kg IV mo(0) + 5mg/kg SC mo(0.5 to 5.5 by 0.5)	T3	1601	55			17			10			1.03			14.7			136			4.2			2734			1159
104-69	VRC01 40mg/kg IV mo(0) + 5mg/kg SC mo(0.5 to 5.5 by 0.5)	T3	1901	59			18			15			1.04			15.7			183			4			2660			1040
104-06	Placebo for VRC01 IV mo(0) + SC mo(0.5 to 5.5 by 0.5)	P3	401	39			15			11			1.21			12.1			305			6			3756			1566
104-06	Placebo for VRC01 IV mo(0) + SC mo(0.5 to 5.5 by 0.5)	P3	601	40			17			9			1.27			12.2			365			5.6			3438			1635
104-06	Placebo for VRC01 IV mo(0) + SC mo(0.5 to 5.5 by 0.5)	P3	901	37			18			9			1.26			12.3			308			5.6			3366			1630
104-06	Placebo for VRC01 IV mo(0) + SC mo(0.5 to 5.5 by 0.5)	P3	1201	38			17			17			1.15			11.9			342			5.1			2443			1933
104-06	Placebo for VRC01 IV mo(0) + SC mo(0.5 to 5.5 by 0.5)	P3	1401	39			27			18			1.31			12.1			336			5.5			2943			2090
104-06	Placebo for VRC01 IV mo(0) + SC mo(0.5 to 5.5 by 0.5)	P3	1601	36			24			15			1.22			12.5			343			6.3			3856			1865
104-06	Placebo for VRC01 IV mo(0) + SC mo(0.5 to 5.5 by 0.5)	P3	1901	38			37			19			1.13			11.9			356			5.6			2839			2218
104-02	VRC01 10mg/kg mo(0,2,4)	T4	401	47			17			9			0.75			11.6			174			5.9			3446			2000
104-02	VRC01 10mg/kg mo(0,2,4)	T4	901	48			16			8			0.81			11.8			184			4.3			2245			1797
104-02	VRC01 10mg/kg mo(0,2,4)	T4	1201	56			16			9			0.75			11.3			179			7.5			5558			1358
104-02	VRC01 10mg/kg mo(0,2,4)	T4	1401	49			19			10			0.76			11			192			5.1			2963			1642
104-02	VRC01 10mg/kg mo(0,2,4)	T4	1901	56			18			10			0.76			11.2			211			5.4			3110			1874
104-86	VRC01 30mg/kg mo(0,2,4)	T5	401	56			17			28			0.89			16.8			258			6.3			3371			2192
104-86	VRC01 30mg/kg mo(0,2,4)	T5	901	51			19			29			0.94			16.5			230			6.7			3618			2365
104-86	VRC01 30mg/kg mo(0,2,4)	T5	1201	52			20			26			0.77			16.7			237			6.3			3289			2224
104-86	VRC01 30mg/kg mo(0,2,4)	T5	1401	46			20			25			0.9			16.5			250			7			4214			2100
104-86	VRC01 30mg/kg mo(0,2,4)	T5	1901	62			29			43			0.91			17.2			238			8.9			4868			2501
104-20	VRC01 10mg/kg mo(0,2,4)	T4	401	62			17			15			0.8			13.6			221			7.7			5067			2148
104-20	VRC01 10mg/kg mo(0,2,4)	T4	901	61			10			8			0.72			13.2			236			7.9			5467			1983
104-20	VRC01 10mg/kg mo(0,2,4)	T4	1201	56			13			11			0.67			12.7			220			7.2			5112			1670
104-20	VRC01 10mg/kg mo(0,2,4)	T4	1401	74			16			18			0.72			13.2			222			10.6			8332			1876
104-20	VRC01 10mg/kg mo(0,2,4)	T4	1901	109			14			10			0.52			11.6	1		242			12.1			9644			1803
104-65	VRC01 40mg/kg mo(0) + 20mg/kg mo(1,2,3,4,5)	T1	401	87			24			36			0.73
104-65	VRC01 40mg/kg mo(0) + 20mg/kg mo(1,2,3,4,5)	T1	601	83			12			23			0.67			13.2			256			7.9			3918			3370
104-65	VRC01 40mg/kg mo(0) + 20mg/kg mo(1,2,3,4,5)	T1	901	90			20			33			0.72			14.1			236			7.3			4198			2500
104-65	VRC01 40mg/kg mo(0) + 20mg/kg mo(1,2,3,4,5)	T1	1201	85			16			25			0.64			14.1			227			8.4			5242			2660
104-65	VRC01 40mg/kg mo(0) + 20mg/kg mo(1,2,3,4,5)	T1	1401	82			13			20			0.61			13.5			237			8.7			5307			2760
104-65	VRC01 40mg/kg mo(0) + 20mg/kg mo(1,2,3,4,5)	T1	1601	82			14			21			0.69			14			255			7.7			4813			2430
104-65	VRC01 40mg/kg mo(0) + 20mg/kg mo(1,2,3,4,5)	T1	1901	81			12			18			0.67			13.2			254			7.8			4274			2830
104-59	VRC01 40mg/kg mo(0,2,4)	T2	401	54			13			19			0.71			13			310			6.9			3974			2280
104-59	VRC01 40mg/kg mo(0,2,4)	T2	901	44			12			23			0.65			13.5			224			6.2			3379			2220
104-59	VRC01 40mg/kg mo(0,2,4)	T2	1201	45			12			23			0.66			13.7			255			5.8			3393			1960
104-59	VRC01 40mg/kg mo(0,2,4)	T2	1401	43			10			16			0.67			14.1			230			5.2			2746			1870
104-59	VRC01 40mg/kg mo(0,2,4)	T2	1901	42			13			17			0.7			13.4			232			5.8			3144			2050
104-18	VRC01 40mg/kg mo(0) + 20mg/kg mo(1,2,3,4,5)	T1	401	81			18			30			0.61			15.3			195			3.2			1558			1260
104-18	VRC01 40mg/kg mo(0) + 20mg/kg mo(1,2,3,4,5)	T1	601	66			25			30			0.62			14.1			176			2.9			1366			1130
104-18	VRC01 40mg/kg mo(0) + 20mg/kg mo(1,2,3,4,5)	T1	901	79			17			31			0.61			14.7			193			3.4			1642			1250
104-18	VRC01 40mg/kg mo(0) + 20mg/kg mo(1,2,3,4,5)	T1	1201	79			18			27			0.63			13.9			184			3.6			1904			1230
104-18	VRC01 40mg/kg mo(0) + 20mg/kg mo(1,2,3,4,5)	T1	1401	81			19			25			0.68			14.6			198			3.6			1926			1130
104-18	VRC01 40mg/kg mo(0) + 20mg/kg mo(1,2,3,4,5)	T1	1601	83			19			34			0.67			14.7			184			3.3			1475			1320
104-18	VRC01 40mg/kg mo(0) + 20mg/kg mo(1,2,3,4,5)	T1	1901	77			20			29			0.7			14.8			193			3.3			1736			1170
104-52	VRC01 40mg/kg mo(0) + 20mg/kg mo(1,2,3,4,5)	T1	401	61			33			65			1.14			14.2			243			8.2			4502			2420
104-52	VRC01 40mg/kg mo(0) + 20mg/kg mo(1,2,3,4,5)	T1	601	56			49	1		93	1		1.05			15.6			235			7.7			4743			1950
104-52	VRC01 40mg/kg mo(0) + 20mg/kg mo(1,2,3,4,5)	T1	901	43			32			70			0.97			14			221			6.3			3333			1960
104-52	VRC01 40mg/kg mo(0) + 20mg/kg mo(1,2,3,4,5)	T1	1201	51			43			89	1		0.91			14.5			236			7.5			4178			2040
104-52	VRC01 40mg/kg mo(0) + 20mg/kg mo(1,2,3,4,5)	T1	1401	54			27			61			1.08			14.2			199			6.4			3181			2350
104-52	VRC01 40mg/kg mo(0) + 20mg/kg mo(1,2,3,4,5)	T1	1601	51			44			90	1		0.98			14.9			187			7.2			4111			2030
104-52	VRC01 40mg/kg mo(0) + 20mg/kg mo(1,2,3,4,5)	T1	1901	49			35			77			0.98			15.3			221			6.1			3172			1940
104-29	VRC01 40mg/kg mo(0,2,4)	T2	401	66			20			31			0.84			13.5			223			3.3			1752			1110
104-29	VRC01 40mg/kg mo(0,2,4)	T2	901	59			19			22			0.87			12.1			216			3.1			1380			1200
104-29	VRC01 40mg/kg mo(0,2,4)	T2	1211	66			16			21			0.73			12.8			226			2.9			1346			1130
104-29	VRC01 40mg/kg mo(0,2,4)	T2	1401	61			21			24			0.85			12.3			227			4.3			2004			1750
104-29	VRC01 40mg/kg mo(0,2,4)	T2	1901	70			25			32			0.83			13.3			242			3.1			1336			1250
104-42	VRC01 40mg/kg mo(0,2,4)	T2	401	59			30			44			1.11			15.4			233			5.4			2889			1850
104-42	VRC01 40mg/kg mo(0,2,4)	T2	901	58			38			38			1.05			15.4			222			5.4			3127			1620
104-42	VRC01 40mg/kg mo(0,2,4)	T2	1201	55			28			37			1.07			15.6			217			5			2915			1520
104-42	VRC01 40mg/kg mo(0,2,4)	T2	1401	53			24			39			1.14			15.5			215			4.6			2654			1450
104-42	VRC01 40mg/kg mo(0,2,4)	T2	1901	54			25			32			1.18			15			215			5.2			2834			1740
104-71	VRC01 40mg/kg mo(0,2,4)	T2	401	65			50	1		28			0.75			13.8			253			4.3			2133			1560
104-71	VRC01 40mg/kg mo(0,2,4)	T2	901	57			30			23			0.78			11.9			289			5			2405			1850
104-71	VRC01 40mg/kg mo(0,2,4)	T2	1201	69			25			21			0.83			12.3			297			4.7			2233			1770
104-71	VRC01 40mg/kg mo(0,2,4)	T2	1401	67			29			21			0.81			13			285			5.2			2922			1640
104-71	VRC01 40mg/kg mo(0,2,4)	T2	1901	60			27			20			0.67			10.6	1		278			4.4			2275			1440
104-78	VRC01 40mg/kg mo(0) + 20mg/kg mo(1,2,3,4,5)	T1	401	81			14			27			1.05			13.9			262			6.3			3931			1350
104-78	VRC01 40mg/kg mo(0) + 20mg/kg mo(1,2,3,4,5)	T1	601	77			10			16			0.99			14.5			266			11.5			8901			1070
104-78	VRC01 40mg/kg mo(0) + 20mg/kg mo(1,2,3,4,5)	T1	901	78			12			22			0.98			14.1			266			4.9			3014			1110
104-78	VRC01 40mg/kg mo(0) + 20mg/kg mo(1,2,3,4,5)	T1	1201	77			12			21			1.02			14.9			263			5			3135			1180
104-78	VRC01 40mg/kg mo(0) + 20mg/kg mo(1,2,3,4,5)	T1	1401	71			12			20			1.01			13.8			245			5.6			3506			1360
104-78	VRC01 40mg/kg mo(0) + 20mg/kg mo(1,2,3,4,5)	T1	1601	73			17			26			1.11			14.2			268			5.2			3208			1220
104-78	VRC01 40mg/kg mo(0) + 20mg/kg mo(1,2,3,4,5)	T1	1901	72			10			19			1.08			14.2			250			5.4			3418			1240
104-68	VRC01 40mg/kg mo(0,2,4)	T2	401	73			17			15			0.66			10.2	1		257			5.1			2887			1510
104-68	VRC01 40mg/kg mo(0,2,4)	T2	901	71			15			16			0.57			10.8	1		208			4.6			2429			1640
104-68	VRC01 40mg/kg mo(0,2,4)	T2	1201	70			13			21			0.67			11.2			214			5.3			3169			1390
104-68	VRC01 40mg/kg mo(0,2,4)	T2	1401	61			15			16			0.78			10.9	1		240			4.4			2248			1460
104-68	VRC01 40mg/kg mo(0,2,4)	T2	1901	71			14			16			0.65			11.2			205			5.1			2698			1670
104-62	VRC01 40mg/kg mo(0) + 20mg/kg mo(1,2,3,4,5)	T1	401	64			22			26			0.69			11.9			284			7.5			5205			1770
104-62	VRC01 40mg/kg mo(0) + 20mg/kg mo(1,2,3,4,5)	T1	601	72			15			19			0.86			11.6			357			6.7			4221			1890
104-62	VRC01 40mg/kg mo(0) + 20mg/kg mo(1,2,3,4,5)	T1	901	67			15			18			0.67			12.4			414			6.2			4067			1740
104-62	VRC01 40mg/kg mo(0) + 20mg/kg mo(1,2,3,4,5)	T1	1401	78			21			22			0.72			12.2			373			6.6			4316			1730
104-62	VRC01 40mg/kg mo(0) + 20mg/kg mo(1,2,3,4,5)	T1	1601	63			21			21			0.7			11.7			296			5.4			3548			1470
104-62	VRC01 40mg/kg mo(0) + 20mg/kg mo(1,2,3,4,5)	T1	1901	73			17			21			0.76			11.7			313			6.3			3900			1820
104-08	VRC01 10mg/kg mo(0,2,4)	T4	401	58			28			40			0.84			13.3			215			7.2			4198			2420
104-08	VRC01 10mg/kg mo(0,2,4)	T4	611	58			23			41			0.7			13.9			192			6.3			3213			2300
104-15	VRC01 10mg/kg mo(0,2,4)	T4	401	64			25			39			0.82			17.3			284			7.8			5031			2100
104-15	VRC01 10mg/kg mo(0,2,4)	T4	901	59			23			31			0.88			15.8			258			8.6			5762			2120
104-15	VRC01 10mg/kg mo(0,2,4)	T4	1201	53			21			35			0.81			16.6			280			7.9			4543			2550
104-15	VRC01 10mg/kg mo(0,2,4)	T4	1401	54			20			34			0.84			16.3			273			8.5			4964			2630
104-15	VRC01 10mg/kg mo(0,2,4)	T4	1901	55			23			37			0.67			17.1			247			8.2			5109			2300
104-07	VRC01 40mg/kg IV mo(0) + 5mg/kg SC mo(0.5 to 5.5 by 0.5)	T3	401	108			15			21			0.86			13.2			173			5.5			3729			1250
104-07	VRC01 40mg/kg IV mo(0) + 5mg/kg SC mo(0.5 to 5.5 by 0.5)	T3	601	104			17			31			0.86			12.7			241			5.9			3882			1270
104-07	VRC01 40mg/kg IV mo(0) + 5mg/kg SC mo(0.5 to 5.5 by 0.5)	T3	911	110			15			21			0.91			13.9			206			6.1			3666			1540
104-51	VRC01 30mg/kg mo(0,2,4)	T5	401	65			21			30			0.63			13.8			294			7.9			5159			1830
104-51	VRC01 30mg/kg mo(0,2,4)	T5	901	65			15			23			0.55			14			291			6.3			3686			1640
104-51	VRC01 30mg/kg mo(0,2,4)	T5	1201	60			13			21			0.52			13			302			7.1			4367			1780
104-51	VRC01 30mg/kg mo(0,2,4)	T5	1401	67			15			23			0.59			13.2			294			6.3			3610			1660
104-51	VRC01 30mg/kg mo(0,2,4)	T5	1901	66			15			21			0.58			13.4			299			7.8			5117			1720
