# Supplementary material for: Safety, pharmacokinetics, and immunological activities of multiple intravenous or subcutaneous doses of an anti-HIV monoclonal antibody, VRC01, administered to HIV-uninfected adults: Results of a phase 1 randomized trial
Source: PLoS Med. 2017 Nov 14;14(11):e1002435. doi: 10.1371/journal.pmed.1002435 (PMC5685476; doi:10.1371/journal.pmed.1002435)
Supplement: S1 Data — Participant characteristics and study/treatment adherence: participant_details.csv (masked participant details including demographics, treatment group, and reasons for treatment discontinuation and study termination); treatment.csv (received treatment details by SPA visit). Safety: reactogenicity_listing.csv (all local and systemic reactogenicity events); reactogenicity_summary.csv (reactogenicity events summarized at the maximum reportable severity grade by participant and visit number); ae_listing.csv (all nonreactogenicity AEs); ae_summary.csv (AEs summarized at the maximum severity and relatedness by participant, MedDRA Preferred Term, and System Organ Class); safety_laboratory_graded.csv (safety laboratory results and corresponding grades are listed by participant and visit collected [prior to study product administration]). Drug level and immune responses (functional activities): ada_assay.csv (processed ADA assay data, as described in the methods section, for ADA activity [end point variable name: result]); aly_assay.csv (processed ELISA assay data, as described in the methods section, for ELISA-based VRC01 serum-concentration [end point variable name: result]); nab_assay.csv (processed nAb assay data, as described in the methods section, for TZM-bl neutralization assay-based VRC01 serum concentration including both ID50 and ID80 values [end point variable names: concentration50 and concentration 80]); phagocytosis_assay.csv (processed ADCP assay data, as described in the methods section, for ADCP functional activity [end point variable names: avg_phagocytosis_score and response]); virus_capture_assay.csv (processed IVCA data, as described in the methods section, for infectious virion capture functional activity [end point variable names: avg_capture_percentage and response]); adcc_assay.csv (processed ADCC assay data, as described in the methods section, for ADCC functional activity [end point variable names: blsub_pct_specific_killing and response]). ADA, a [file pmed.1002435.s010.zip › data/treatment.csv]

pub_id	rx	rx_code	per_protocol	Visit Number	SPA received	Enrollment infusion given	Post-enrollment infusion given	Post-enrollment injection given	Reason for missed SPA
104-79	VRC01 40mg/kg IV mo(0) + 5mg/kg SC mo(0.5 to 5.5 by 0.5)	T3	No	201	Yes	Yes	No	No
104-79	VRC01 40mg/kg IV mo(0) + 5mg/kg SC mo(0.5 to 5.5 by 0.5)	T3	No	401	Yes	No	No	Yes
104-79	VRC01 40mg/kg IV mo(0) + 5mg/kg SC mo(0.5 to 5.5 by 0.5)	T3	No	601	Yes	No	No	Yes
104-79	VRC01 40mg/kg IV mo(0) + 5mg/kg SC mo(0.5 to 5.5 by 0.5)	T3	No	801	Yes	No	No	Yes
104-79	VRC01 40mg/kg IV mo(0) + 5mg/kg SC mo(0.5 to 5.5 by 0.5)	T3	No	901	Yes	No	No	Yes
104-79	VRC01 40mg/kg IV mo(0) + 5mg/kg SC mo(0.5 to 5.5 by 0.5)	T3	No	1101	Yes	No	No	Yes
104-79	VRC01 40mg/kg IV mo(0) + 5mg/kg SC mo(0.5 to 5.5 by 0.5)	T3	No	1201	No	No	No	No	Ppt unable to sched w/in window
104-79	VRC01 40mg/kg IV mo(0) + 5mg/kg SC mo(0.5 to 5.5 by 0.5)	T3	No	1301	Yes	No	No	Yes
104-79	VRC01 40mg/kg IV mo(0) + 5mg/kg SC mo(0.5 to 5.5 by 0.5)	T3	No	1401	Yes	No	No	Yes
104-79	VRC01 40mg/kg IV mo(0) + 5mg/kg SC mo(0.5 to 5.5 by 0.5)	T3	No	1501	Yes	No	No	Yes
104-79	VRC01 40mg/kg IV mo(0) + 5mg/kg SC mo(0.5 to 5.5 by 0.5)	T3	No	1601	Yes	No	No	Yes
104-79	VRC01 40mg/kg IV mo(0) + 5mg/kg SC mo(0.5 to 5.5 by 0.5)	T3	No	1701	No	No	No	No	Other reason
104-53	VRC01 40mg/kg mo(0) + 20mg/kg mo(1,2,3,4,5)	T1	No	201	Yes	Yes	No	No
104-53	VRC01 40mg/kg mo(0) + 20mg/kg mo(1,2,3,4,5)	T1	No	601	Yes	No	Yes	No
104-53	VRC01 40mg/kg mo(0) + 20mg/kg mo(1,2,3,4,5)	T1	No	901	Yes	No	Yes	No
104-53	VRC01 40mg/kg mo(0) + 20mg/kg mo(1,2,3,4,5)	T1	No	1201	Yes	No	Yes	No
104-53	VRC01 40mg/kg mo(0) + 20mg/kg mo(1,2,3,4,5)	T1	No	1401	No	No	No	No	Ppt unable to sched w/in window
104-53	VRC01 40mg/kg mo(0) + 20mg/kg mo(1,2,3,4,5)	T1	No	1601	Yes	No	Yes	No
104-31	VRC01 40mg/kg mo(0,2,4)	T2	No	201	Yes	Yes	No	No
104-31	VRC01 40mg/kg mo(0,2,4)	T2	No	901	Yes	No	Yes	No
104-31	VRC01 40mg/kg mo(0,2,4)	T2	No	1401	No	No	No	No	Ppt unable to sched w/in window
104-72	VRC01 40mg/kg IV mo(0) + 5mg/kg SC mo(0.5 to 5.5 by 0.5)	T3	No	201	Yes	Yes	No	No
104-72	VRC01 40mg/kg IV mo(0) + 5mg/kg SC mo(0.5 to 5.5 by 0.5)	T3	No	401	Yes	No	No	Yes
104-72	VRC01 40mg/kg IV mo(0) + 5mg/kg SC mo(0.5 to 5.5 by 0.5)	T3	No	601	Yes	No	No	Yes
104-72	VRC01 40mg/kg IV mo(0) + 5mg/kg SC mo(0.5 to 5.5 by 0.5)	T3	No	801	Yes	No	No	Yes
104-72	VRC01 40mg/kg IV mo(0) + 5mg/kg SC mo(0.5 to 5.5 by 0.5)	T3	No	901	Yes	No	No	Yes
104-72	VRC01 40mg/kg IV mo(0) + 5mg/kg SC mo(0.5 to 5.5 by 0.5)	T3	No	1101	Yes	No	No	Yes
104-72	VRC01 40mg/kg IV mo(0) + 5mg/kg SC mo(0.5 to 5.5 by 0.5)	T3	No	1201	Yes	No	No	Yes
104-72	VRC01 40mg/kg IV mo(0) + 5mg/kg SC mo(0.5 to 5.5 by 0.5)	T3	No	1301	Yes	No	No	Yes
104-72	VRC01 40mg/kg IV mo(0) + 5mg/kg SC mo(0.5 to 5.5 by 0.5)	T3	No	1401	Yes	No	No	Yes
104-72	VRC01 40mg/kg IV mo(0) + 5mg/kg SC mo(0.5 to 5.5 by 0.5)	T3	No	1501	Yes	No	No	Yes
104-72	VRC01 40mg/kg IV mo(0) + 5mg/kg SC mo(0.5 to 5.5 by 0.5)	T3	No	1601	Yes	No	No	Yes
104-72	VRC01 40mg/kg IV mo(0) + 5mg/kg SC mo(0.5 to 5.5 by 0.5)	T3	No	1701	No	No	No	No	Other reason
104-70	Placebo for VRC01 IV mo(0) + SC mo(0.5 to 5.5 by 0.5)	P3	No	201	Yes	Yes	No	No
104-70	Placebo for VRC01 IV mo(0) + SC mo(0.5 to 5.5 by 0.5)	P3	No	401	Yes	No	No	Yes
104-70	Placebo for VRC01 IV mo(0) + SC mo(0.5 to 5.5 by 0.5)	P3	No	601	Yes	No	No	Yes
104-70	Placebo for VRC01 IV mo(0) + SC mo(0.5 to 5.5 by 0.5)	P3	No	801	Yes	No	No	Yes
104-70	Placebo for VRC01 IV mo(0) + SC mo(0.5 to 5.5 by 0.5)	P3	No	901	Yes	No	No	Yes
104-70	Placebo for VRC01 IV mo(0) + SC mo(0.5 to 5.5 by 0.5)	P3	No	1101	Yes	No	No	Yes
104-70	Placebo for VRC01 IV mo(0) + SC mo(0.5 to 5.5 by 0.5)	P3	No	1201	Yes	No	No	Yes
104-70	Placebo for VRC01 IV mo(0) + SC mo(0.5 to 5.5 by 0.5)	P3	No	1301	Yes	No	No	Yes
104-70	Placebo for VRC01 IV mo(0) + SC mo(0.5 to 5.5 by 0.5)	P3	No	1401	Yes	No	No	Yes
104-70	Placebo for VRC01 IV mo(0) + SC mo(0.5 to 5.5 by 0.5)	P3	No	1501	Yes	No	No	Yes
104-70	Placebo for VRC01 IV mo(0) + SC mo(0.5 to 5.5 by 0.5)	P3	No	1601	Yes	No	No	Yes
104-70	Placebo for VRC01 IV mo(0) + SC mo(0.5 to 5.5 by 0.5)	P3	No	1701	No	No	No	No	Other reason
104-67	VRC01 40mg/kg IV mo(0) + 5mg/kg SC mo(0.5 to 5.5 by 0.5)	T3	No	201	Yes	Yes	No	No
104-67	VRC01 40mg/kg IV mo(0) + 5mg/kg SC mo(0.5 to 5.5 by 0.5)	T3	No	401	Yes	No	No	Yes
104-67	VRC01 40mg/kg IV mo(0) + 5mg/kg SC mo(0.5 to 5.5 by 0.5)	T3	No	601	Yes	No	No	Yes
104-67	VRC01 40mg/kg IV mo(0) + 5mg/kg SC mo(0.5 to 5.5 by 0.5)	T3	No	801	Yes	No	No	Yes
104-67	VRC01 40mg/kg IV mo(0) + 5mg/kg SC mo(0.5 to 5.5 by 0.5)	T3	No	901	Yes	No	No	Yes
104-67	VRC01 40mg/kg IV mo(0) + 5mg/kg SC mo(0.5 to 5.5 by 0.5)	T3	No	1101	Yes	No	No	Yes
104-67	VRC01 40mg/kg IV mo(0) + 5mg/kg SC mo(0.5 to 5.5 by 0.5)	T3	No	1201	No	No	No	No	Ppt unable to sched w/in window
104-67	VRC01 40mg/kg IV mo(0) + 5mg/kg SC mo(0.5 to 5.5 by 0.5)	T3	No	1301	No	No	No	No	Ppt unable to sched w/in window
104-67	VRC01 40mg/kg IV mo(0) + 5mg/kg SC mo(0.5 to 5.5 by 0.5)	T3	No	1401	Yes	No	No	Yes
104-67	VRC01 40mg/kg IV mo(0) + 5mg/kg SC mo(0.5 to 5.5 by 0.5)	T3	No	1501	Yes	No	No	Yes
104-67	VRC01 40mg/kg IV mo(0) + 5mg/kg SC mo(0.5 to 5.5 by 0.5)	T3	No	1601	No	No	No	No	Other reason
104-67	VRC01 40mg/kg IV mo(0) + 5mg/kg SC mo(0.5 to 5.5 by 0.5)	T3	No	1701	No	No	No	No	Other reason
104-30	VRC01 40mg/kg IV mo(0) + 5mg/kg SC mo(0.5 to 5.5 by 0.5)	T3	No	201	Yes	Yes	No	No
104-30	VRC01 40mg/kg IV mo(0) + 5mg/kg SC mo(0.5 to 5.5 by 0.5)	T3	No	401	Yes	No	No	Yes
104-30	VRC01 40mg/kg IV mo(0) + 5mg/kg SC mo(0.5 to 5.5 by 0.5)	T3	No	601	Yes	No	No	Yes
104-30	VRC01 40mg/kg IV mo(0) + 5mg/kg SC mo(0.5 to 5.5 by 0.5)	T3	No	801	Yes	No	No	Yes
104-30	VRC01 40mg/kg IV mo(0) + 5mg/kg SC mo(0.5 to 5.5 by 0.5)	T3	No	901	Yes	No	No	Yes
104-30	VRC01 40mg/kg IV mo(0) + 5mg/kg SC mo(0.5 to 5.5 by 0.5)	T3	No	1101	Yes	No	No	Yes
104-30	VRC01 40mg/kg IV mo(0) + 5mg/kg SC mo(0.5 to 5.5 by 0.5)	T3	No	1201	No	No	No	No	Ppt unable to sched w/in window
104-30	VRC01 40mg/kg IV mo(0) + 5mg/kg SC mo(0.5 to 5.5 by 0.5)	T3	No	1301	No	No	No	No	Ppt unable to sched w/in window
104-30	VRC01 40mg/kg IV mo(0) + 5mg/kg SC mo(0.5 to 5.5 by 0.5)	T3	No	1401	Yes	No	No	Yes
104-30	VRC01 40mg/kg IV mo(0) + 5mg/kg SC mo(0.5 to 5.5 by 0.5)	T3	No	1501	Yes	No	No	Yes
104-30	VRC01 40mg/kg IV mo(0) + 5mg/kg SC mo(0.5 to 5.5 by 0.5)	T3	No	1601	Yes	No	No	Yes
104-30	VRC01 40mg/kg IV mo(0) + 5mg/kg SC mo(0.5 to 5.5 by 0.5)	T3	No	1701	No	No	No	No	Other reason
104-66	VRC01 40mg/kg mo(0,2,4)	T2	No	201	Yes	Yes	No	No
104-66	VRC01 40mg/kg mo(0,2,4)	T2	No	901	Yes	No	Yes	No
104-66	VRC01 40mg/kg mo(0,2,4)	T2	No	1401	No	No	No	No	Other reason
104-83	VRC01 10mg/kg mo(0,2,4)	T4	Yes	201	Yes	Yes	No	No
104-83	VRC01 10mg/kg mo(0,2,4)	T4	Yes	901	Yes	No	Yes	No
104-83	VRC01 10mg/kg mo(0,2,4)	T4	Yes	1401	Yes	No	Yes	No
104-16	VRC01 10mg/kg mo(0,2,4)	T4	Yes	201	Yes	Yes	No	No
104-16	VRC01 10mg/kg mo(0,2,4)	T4	Yes	901	Yes	No	Yes	No
104-16	VRC01 10mg/kg mo(0,2,4)	T4	Yes	1401	Yes	No	Yes	No
104-81	VRC01 40mg/kg IV mo(0) + 5mg/kg SC mo(0.5 to 5.5 by 0.5)	T3	No	201	Yes	Yes	No	No
104-81	VRC01 40mg/kg IV mo(0) + 5mg/kg SC mo(0.5 to 5.5 by 0.5)	T3	No	401	No	No	No	No	Clinical event
104-81	VRC01 40mg/kg IV mo(0) + 5mg/kg SC mo(0.5 to 5.5 by 0.5)	T3	No	601	No	No	No	No	Ppt unable to sched w/in window
104-81	VRC01 40mg/kg IV mo(0) + 5mg/kg SC mo(0.5 to 5.5 by 0.5)	T3	No	801	No	No	No	No	Unable to contact participant
104-81	VRC01 40mg/kg IV mo(0) + 5mg/kg SC mo(0.5 to 5.5 by 0.5)	T3	No	901	No	No	No	No	Unable to contact participant
104-81	VRC01 40mg/kg IV mo(0) + 5mg/kg SC mo(0.5 to 5.5 by 0.5)	T3	No	1101	No	No	No	No	Unable to contact participant
104-81	VRC01 40mg/kg IV mo(0) + 5mg/kg SC mo(0.5 to 5.5 by 0.5)	T3	No	1201	No	No	No	No	Unable to contact participant
104-81	VRC01 40mg/kg IV mo(0) + 5mg/kg SC mo(0.5 to 5.5 by 0.5)	T3	No	1301	No	No	No	No	Unable to contact participant
104-81	VRC01 40mg/kg IV mo(0) + 5mg/kg SC mo(0.5 to 5.5 by 0.5)	T3	No	1401	No	No	No	No	Unable to contact participant
104-81	VRC01 40mg/kg IV mo(0) + 5mg/kg SC mo(0.5 to 5.5 by 0.5)	T3	No	1501	No	No	No	No	Unable to contact participant
104-81	VRC01 40mg/kg IV mo(0) + 5mg/kg SC mo(0.5 to 5.5 by 0.5)	T3	No	1601	No	No	No	No	Unable to contact participant
104-81	VRC01 40mg/kg IV mo(0) + 5mg/kg SC mo(0.5 to 5.5 by 0.5)	T3	No	1701	No	No	No	No	Unable to contact participant
104-33	VRC01 10mg/kg mo(0,2,4)	T4	Yes	201	Yes	Yes	No	No
104-33	VRC01 10mg/kg mo(0,2,4)	T4	Yes	901	Yes	No	Yes	No
104-33	VRC01 10mg/kg mo(0,2,4)	T4	Yes	1401	Yes	No	Yes	No
104-88	VRC01 30mg/kg mo(0,2,4)	T5	No	201	Yes	Yes	No	No
104-88	VRC01 30mg/kg mo(0,2,4)	T5	No	901	No	No	No	No	Other reason
104-88	VRC01 30mg/kg mo(0,2,4)	T5	No	1401	Yes	No	Yes	No
104-45	VRC01 30mg/kg mo(0,2,4)	T5	Yes	201	Yes	Yes	No	No
104-45	VRC01 30mg/kg mo(0,2,4)	T5	Yes	901	Yes	No	Yes	No
104-45	VRC01 30mg/kg mo(0,2,4)	T5	Yes	1401	Yes	No	Yes	No
104-40	VRC01 10mg/kg mo(0,2,4)	T4	Yes	201	Yes	Yes	No	No
104-40	VRC01 10mg/kg mo(0,2,4)	T4	Yes	901	Yes	No	Yes	No
104-40	VRC01 10mg/kg mo(0,2,4)	T4	Yes	1401	Yes	No	Yes	No
104-60	VRC01 40mg/kg mo(0) + 20mg/kg mo(1,2,3,4,5)	T1	No	201	Yes	Yes	No	No
104-60	VRC01 40mg/kg mo(0) + 20mg/kg mo(1,2,3,4,5)	T1	No	601	Yes	No	Yes	No
104-60	VRC01 40mg/kg mo(0) + 20mg/kg mo(1,2,3,4,5)	T1	No	901	Yes	No	Yes	No
104-60	VRC01 40mg/kg mo(0) + 20mg/kg mo(1,2,3,4,5)	T1	No	1201	No	No	No	No	Ppt. refused
104-60	VRC01 40mg/kg mo(0) + 20mg/kg mo(1,2,3,4,5)	T1	No	1401	No	No	No	No	Other reason
104-60	VRC01 40mg/kg mo(0) + 20mg/kg mo(1,2,3,4,5)	T1	No	1601	Yes	No	Yes	No
104-39	VRC01 40mg/kg mo(0) + 20mg/kg mo(1,2,3,4,5)	T1	No	201	Yes	Yes	No	No
104-39	VRC01 40mg/kg mo(0) + 20mg/kg mo(1,2,3,4,5)	T1	No	601	Yes	No	Yes	No
104-39	VRC01 40mg/kg mo(0) + 20mg/kg mo(1,2,3,4,5)	T1	No	901	No	No	No	No	Other reason
104-39	VRC01 40mg/kg mo(0) + 20mg/kg mo(1,2,3,4,5)	T1	No	1201	Yes	No	Yes	No
104-39	VRC01 40mg/kg mo(0) + 20mg/kg mo(1,2,3,4,5)	T1	No	1401	No	No	No	No	Reacto symptom
104-39	VRC01 40mg/kg mo(0) + 20mg/kg mo(1,2,3,4,5)	T1	No	1601	No	No	No	No
104-73	VRC01 40mg/kg mo(0) + 20mg/kg mo(1,2,3,4,5)	T1	Yes	201	Yes	Yes	No	No
104-73	VRC01 40mg/kg mo(0) + 20mg/kg mo(1,2,3,4,5)	T1	Yes	601	Yes	No	Yes	No
104-73	VRC01 40mg/kg mo(0) + 20mg/kg mo(1,2,3,4,5)	T1	Yes	901	Yes	No	Yes	No
104-73	VRC01 40mg/kg mo(0) + 20mg/kg mo(1,2,3,4,5)	T1	Yes	1201	Yes	No	Yes	No
104-73	VRC01 40mg/kg mo(0) + 20mg/kg mo(1,2,3,4,5)	T1	Yes	1401	Yes	No	Yes	No
104-73	VRC01 40mg/kg mo(0) + 20mg/kg mo(1,2,3,4,5)	T1	Yes	1601	Yes	No	Yes	No
104-23	VRC01 40mg/kg mo(0) + 20mg/kg mo(1,2,3,4,5)	T1	Yes	201	Yes	Yes	No	No
104-23	VRC01 40mg/kg mo(0) + 20mg/kg mo(1,2,3,4,5)	T1	Yes	601	Yes	No	Yes	No
104-23	VRC01 40mg/kg mo(0) + 20mg/kg mo(1,2,3,4,5)	T1	Yes	901	Yes	No	Yes	No
104-23	VRC01 40mg/kg mo(0) + 20mg/kg mo(1,2,3,4,5)	T1	Yes	1201	Yes	No	Yes	No
104-23	VRC01 40mg/kg mo(0) + 20mg/kg mo(1,2,3,4,5)	T1	Yes	1401	Yes	No	Yes	No
104-23	VRC01 40mg/kg mo(0) + 20mg/kg mo(1,2,3,4,5)	T1	Yes	1601	Yes	No	Yes	No
104-10	VRC01 40mg/kg mo(0,2,4)	T2	Yes	201	Yes	Yes	No	No
104-10	VRC01 40mg/kg mo(0,2,4)	T2	Yes	901	Yes	No	Yes	No
104-10	VRC01 40mg/kg mo(0,2,4)	T2	Yes	1401	Yes	No	Yes	No
104-03	VRC01 40mg/kg mo(0,2,4)	T2	No	201	Yes	Yes	No	No
104-03	VRC01 40mg/kg mo(0,2,4)	T2	No	901	No	No	No	No	Other reason
104-03	VRC01 40mg/kg mo(0,2,4)	T2	No	1401	Yes	No	Yes	No
104-22	VRC01 40mg/kg mo(0) + 20mg/kg mo(1,2,3,4,5)	T1	No	201	Yes	Yes	No	No
104-22	VRC01 40mg/kg mo(0) + 20mg/kg mo(1,2,3,4,5)	T1	No	601	Yes	No	Yes	No
104-22	VRC01 40mg/kg mo(0) + 20mg/kg mo(1,2,3,4,5)	T1	No	901	No	No	No	No	Ppt unable to sched w/in window
104-22	VRC01 40mg/kg mo(0) + 20mg/kg mo(1,2,3,4,5)	T1	No	1201	No	No	No	No	Other reason
104-22	VRC01 40mg/kg mo(0) + 20mg/kg mo(1,2,3,4,5)	T1	No	1401	Yes	No	Yes	No
104-22	VRC01 40mg/kg mo(0) + 20mg/kg mo(1,2,3,4,5)	T1	No	1601	Yes	No	Yes	No
104-76	VRC01 40mg/kg mo(0,2,4)	T2	Yes	201	Yes	Yes	No	No
104-76	VRC01 40mg/kg mo(0,2,4)	T2	Yes	901	Yes	No	Yes	No
104-76	VRC01 40mg/kg mo(0,2,4)	T2	Yes	1401	Yes	No	Yes	No
104-75	VRC01 40mg/kg mo(0) + 20mg/kg mo(1,2,3,4,5)	T1	Yes	201	Yes	Yes	No	No
104-75	VRC01 40mg/kg mo(0) + 20mg/kg mo(1,2,3,4,5)	T1	Yes	601	Yes	No	Yes	No
104-75	VRC01 40mg/kg mo(0) + 20mg/kg mo(1,2,3,4,5)	T1	Yes	901	Yes	No	Yes	No
104-75	VRC01 40mg/kg mo(0) + 20mg/kg mo(1,2,3,4,5)	T1	Yes	1201	Yes	No	Yes	No
104-75	VRC01 40mg/kg mo(0) + 20mg/kg mo(1,2,3,4,5)	T1	Yes	1401	Yes	No	Yes	No
104-75	VRC01 40mg/kg mo(0) + 20mg/kg mo(1,2,3,4,5)	T1	Yes	1601	Yes	No	Yes	No
104-43	VRC01 40mg/kg mo(0,2,4)	T2	Yes	201	Yes	Yes	No	No
104-43	VRC01 40mg/kg mo(0,2,4)	T2	Yes	901	Yes	No	Yes	No
104-43	VRC01 40mg/kg mo(0,2,4)	T2	Yes	1401	Yes	No	Yes	No
104-64	VRC01 40mg/kg mo(0,2,4)	T2	Yes	201	Yes	Yes	No	No
104-64	VRC01 40mg/kg mo(0,2,4)	T2	Yes	901	Yes	No	Yes	No
104-64	VRC01 40mg/kg mo(0,2,4)	T2	Yes	1401	Yes	No	Yes	No
104-37	VRC01 40mg/kg mo(0) + 20mg/kg mo(1,2,3,4,5)	T1	Yes	201	Yes	Yes	No	No
104-37	VRC01 40mg/kg mo(0) + 20mg/kg mo(1,2,3,4,5)	T1	Yes	601	Yes	No	Yes	No
104-37	VRC01 40mg/kg mo(0) + 20mg/kg mo(1,2,3,4,5)	T1	Yes	901	Yes	No	Yes	No
104-37	VRC01 40mg/kg mo(0) + 20mg/kg mo(1,2,3,4,5)	T1	Yes	1201	Yes	No	Yes	No
104-37	VRC01 40mg/kg mo(0) + 20mg/kg mo(1,2,3,4,5)	T1	Yes	1401	Yes	No	Yes	No
104-37	VRC01 40mg/kg mo(0) + 20mg/kg mo(1,2,3,4,5)	T1	Yes	1601	Yes	No	Yes	No
104-87	VRC01 40mg/kg mo(0) + 20mg/kg mo(1,2,3,4,5)	T1	No	201	Yes	Yes	No	No
104-87	VRC01 40mg/kg mo(0) + 20mg/kg mo(1,2,3,4,5)	T1	No	601	Yes	No	Yes	No
104-87	VRC01 40mg/kg mo(0) + 20mg/kg mo(1,2,3,4,5)	T1	No	901	Yes	No	Yes	No
104-87	VRC01 40mg/kg mo(0) + 20mg/kg mo(1,2,3,4,5)	T1	No	1201	No	No	No	No	Ppt unable to sched w/in window
104-87	VRC01 40mg/kg mo(0) + 20mg/kg mo(1,2,3,4,5)	T1	No	1401	No	No	No	No	Unable to contact participant
104-61	VRC01 40mg/kg mo(0) + 20mg/kg mo(1,2,3,4,5)	T1	Yes	201	Yes	Yes	No	No
104-61	VRC01 40mg/kg mo(0) + 20mg/kg mo(1,2,3,4,5)	T1	Yes	601	Yes	No	Yes	No
104-61	VRC01 40mg/kg mo(0) + 20mg/kg mo(1,2,3,4,5)	T1	Yes	901	Yes	No	Yes	No
104-61	VRC01 40mg/kg mo(0) + 20mg/kg mo(1,2,3,4,5)	T1	Yes	1201	Yes	No	Yes	No
104-61	VRC01 40mg/kg mo(0) + 20mg/kg mo(1,2,3,4,5)	T1	Yes	1401	Yes	No	Yes	No
104-61	VRC01 40mg/kg mo(0) + 20mg/kg mo(1,2,3,4,5)	T1	Yes	1601	Yes	No	Yes	No
104-57	VRC01 40mg/kg mo(0,2,4)	T2	Yes	201	Yes	Yes	No	No
104-57	VRC01 40mg/kg mo(0,2,4)	T2	Yes	901	Yes	No	Yes	No
104-57	VRC01 40mg/kg mo(0,2,4)	T2	Yes	1401	Yes	No	Yes	No
104-35	VRC01 40mg/kg IV mo(0) + 5mg/kg SC mo(0.5 to 5.5 by 0.5)	T3	Yes	201	Yes	Yes	No	No
104-35	VRC01 40mg/kg IV mo(0) + 5mg/kg SC mo(0.5 to 5.5 by 0.5)	T3	Yes	401	Yes	No	No	Yes
104-35	VRC01 40mg/kg IV mo(0) + 5mg/kg SC mo(0.5 to 5.5 by 0.5)	T3	Yes	601	Yes	No	No	Yes
104-35	VRC01 40mg/kg IV mo(0) + 5mg/kg SC mo(0.5 to 5.5 by 0.5)	T3	Yes	801	Yes	No	No	Yes
104-35	VRC01 40mg/kg IV mo(0) + 5mg/kg SC mo(0.5 to 5.5 by 0.5)	T3	Yes	901	Yes	No	No	Yes
104-35	VRC01 40mg/kg IV mo(0) + 5mg/kg SC mo(0.5 to 5.5 by 0.5)	T3	Yes	1101	Yes	No	No	Yes
104-35	VRC01 40mg/kg IV mo(0) + 5mg/kg SC mo(0.5 to 5.5 by 0.5)	T3	Yes	1201	Yes	No	No	Yes
104-35	VRC01 40mg/kg IV mo(0) + 5mg/kg SC mo(0.5 to 5.5 by 0.5)	T3	Yes	1301	Yes	No	No	Yes
104-35	VRC01 40mg/kg IV mo(0) + 5mg/kg SC mo(0.5 to 5.5 by 0.5)	T3	Yes	1401	Yes	No	No	Yes
104-35	VRC01 40mg/kg IV mo(0) + 5mg/kg SC mo(0.5 to 5.5 by 0.5)	T3	Yes	1501	Yes	No	No	Yes
104-35	VRC01 40mg/kg IV mo(0) + 5mg/kg SC mo(0.5 to 5.5 by 0.5)	T3	Yes	1601	Yes	No	No	Yes
104-35	VRC01 40mg/kg IV mo(0) + 5mg/kg SC mo(0.5 to 5.5 by 0.5)	T3	Yes	1701	Yes	No	No	Yes
104-82	VRC01 30mg/kg mo(0,2,4)	T5	Yes	201	Yes	Yes	No	No
104-82	VRC01 30mg/kg mo(0,2,4)	T5	Yes	901	Yes	No	Yes	No
104-82	VRC01 30mg/kg mo(0,2,4)	T5	Yes	1401	Yes	No	Yes	No
104-28	VRC01 40mg/kg IV mo(0) + 5mg/kg SC mo(0.5 to 5.5 by 0.5)	T3	Yes	201	Yes	Yes	No	No
104-28	VRC01 40mg/kg IV mo(0) + 5mg/kg SC mo(0.5 to 5.5 by 0.5)	T3	Yes	401	Yes	No	No	Yes
104-28	VRC01 40mg/kg IV mo(0) + 5mg/kg SC mo(0.5 to 5.5 by 0.5)	T3	Yes	601	Yes	No	No	Yes
104-28	VRC01 40mg/kg IV mo(0) + 5mg/kg SC mo(0.5 to 5.5 by 0.5)	T3	Yes	801	Yes	No	No	Yes
104-28	VRC01 40mg/kg IV mo(0) + 5mg/kg SC mo(0.5 to 5.5 by 0.5)	T3	Yes	901	Yes	No	No	Yes
104-28	VRC01 40mg/kg IV mo(0) + 5mg/kg SC mo(0.5 to 5.5 by 0.5)	T3	Yes	1101	Yes	No	No	Yes
104-28	VRC01 40mg/kg IV mo(0) + 5mg/kg SC mo(0.5 to 5.5 by 0.5)	T3	Yes	1201	Yes	No	No	Yes
104-28	VRC01 40mg/kg IV mo(0) + 5mg/kg SC mo(0.5 to 5.5 by 0.5)	T3	Yes	1301	Yes	No	No	Yes
104-28	VRC01 40mg/kg IV mo(0) + 5mg/kg SC mo(0.5 to 5.5 by 0.5)	T3	Yes	1401	Yes	No	No	Yes
104-28	VRC01 40mg/kg IV mo(0) + 5mg/kg SC mo(0.5 to 5.5 by 0.5)	T3	Yes	1501	Yes	No	No	Yes
104-28	VRC01 40mg/kg IV mo(0) + 5mg/kg SC mo(0.5 to 5.5 by 0.5)	T3	Yes	1601	Yes	No	No	Yes
104-28	VRC01 40mg/kg IV mo(0) + 5mg/kg SC mo(0.5 to 5.5 by 0.5)	T3	Yes	1701	Yes	No	No	Yes
104-21	VRC01 40mg/kg IV mo(0) + 5mg/kg SC mo(0.5 to 5.5 by 0.5)	T3	Yes	201	Yes	Yes	No	No
104-21	VRC01 40mg/kg IV mo(0) + 5mg/kg SC mo(0.5 to 5.5 by 0.5)	T3	Yes	401	Yes	No	No	Yes
104-21	VRC01 40mg/kg IV mo(0) + 5mg/kg SC mo(0.5 to 5.5 by 0.5)	T3	Yes	601	Yes	No	No	Yes
104-21	VRC01 40mg/kg IV mo(0) + 5mg/kg SC mo(0.5 to 5.5 by 0.5)	T3	Yes	801	Yes	No	No	Yes
104-21	VRC01 40mg/kg IV mo(0) + 5mg/kg SC mo(0.5 to 5.5 by 0.5)	T3	Yes	901	Yes	No	No	Yes
104-21	VRC01 40mg/kg IV mo(0) + 5mg/kg SC mo(0.5 to 5.5 by 0.5)	T3	Yes	1101	Yes	No	No	Yes
104-21	VRC01 40mg/kg IV mo(0) + 5mg/kg SC mo(0.5 to 5.5 by 0.5)	T3	Yes	1201	Yes	No	No	Yes
104-21	VRC01 40mg/kg IV mo(0) + 5mg/kg SC mo(0.5 to 5.5 by 0.5)	T3	Yes	1301	Yes	No	No	Yes
104-21	VRC01 40mg/kg IV mo(0) + 5mg/kg SC mo(0.5 to 5.5 by 0.5)	T3	Yes	1401	Yes	No	No	Yes
104-21	VRC01 40mg/kg IV mo(0) + 5mg/kg SC mo(0.5 to 5.5 by 0.5)	T3	Yes	1501	Yes	No	No	Yes
104-21	VRC01 40mg/kg IV mo(0) + 5mg/kg SC mo(0.5 to 5.5 by 0.5)	T3	Yes	1601	Yes	No	No	Yes
104-21	VRC01 40mg/kg IV mo(0) + 5mg/kg SC mo(0.5 to 5.5 by 0.5)	T3	Yes	1701	Yes	No	No	Yes
104-85	VRC01 40mg/kg IV mo(0) + 5mg/kg SC mo(0.5 to 5.5 by 0.5)	T3	Yes	201	Yes	Yes	No	No
104-85	VRC01 40mg/kg IV mo(0) + 5mg/kg SC mo(0.5 to 5.5 by 0.5)	T3	Yes	401	Yes	No	No	Yes
104-85	VRC01 40mg/kg IV mo(0) + 5mg/kg SC mo(0.5 to 5.5 by 0.5)	T3	Yes	601	Yes	No	No	Yes
104-85	VRC01 40mg/kg IV mo(0) + 5mg/kg SC mo(0.5 to 5.5 by 0.5)	T3	Yes	801	Yes	No	No	Yes
104-85	VRC01 40mg/kg IV mo(0) + 5mg/kg SC mo(0.5 to 5.5 by 0.5)	T3	Yes	901	Yes	No	No	Yes
104-85	VRC01 40mg/kg IV mo(0) + 5mg/kg SC mo(0.5 to 5.5 by 0.5)	T3	Yes	1101	Yes	No	No	Yes
104-85	VRC01 40mg/kg IV mo(0) + 5mg/kg SC mo(0.5 to 5.5 by 0.5)	T3	Yes	1201	Yes	No	No	Yes
104-85	VRC01 40mg/kg IV mo(0) + 5mg/kg SC mo(0.5 to 5.5 by 0.5)	T3	Yes	1301	Yes	No	No	Yes
104-85	VRC01 40mg/kg IV mo(0) + 5mg/kg SC mo(0.5 to 5.5 by 0.5)	T3	Yes	1401	Yes	No	No	Yes
104-85	VRC01 40mg/kg IV mo(0) + 5mg/kg SC mo(0.5 to 5.5 by 0.5)	T3	Yes	1501	Yes	No	No	Yes
104-85	VRC01 40mg/kg IV mo(0) + 5mg/kg SC mo(0.5 to 5.5 by 0.5)	T3	Yes	1601	Yes	No	No	Yes
104-85	VRC01 40mg/kg IV mo(0) + 5mg/kg SC mo(0.5 to 5.5 by 0.5)	T3	Yes	1701	Yes	No	No	Yes
104-48	VRC01 30mg/kg mo(0,2,4)	T5	No	201	Yes	Yes	No	No
104-48	VRC01 30mg/kg mo(0,2,4)	T5	No	901	Yes	No	Yes	No
104-48	VRC01 30mg/kg mo(0,2,4)	T5	No	1401	No	No	No	No	Other reason
104-44	VRC01 30mg/kg mo(0,2,4)	T5	No	201	Yes	Yes	No	No
104-25	VRC01 10mg/kg mo(0,2,4)	T4	Yes	201	Yes	Yes	No	No
104-25	VRC01 10mg/kg mo(0,2,4)	T4	Yes	901	Yes	No	Yes	No
104-25	VRC01 10mg/kg mo(0,2,4)	T4	Yes	1401	Yes	No	Yes	No
104-49	VRC01 30mg/kg mo(0,2,4)	T5	Yes	201	Yes	Yes	No	No
104-49	VRC01 30mg/kg mo(0,2,4)	T5	Yes	901	Yes	No	Yes	No
104-49	VRC01 30mg/kg mo(0,2,4)	T5	Yes	1401	Yes	No	Yes	No
104-58	VRC01 10mg/kg mo(0,2,4)	T4	Yes	201	Yes	Yes	No	No
104-58	VRC01 10mg/kg mo(0,2,4)	T4	Yes	901	Yes	No	Yes	No
104-58	VRC01 10mg/kg mo(0,2,4)	T4	Yes	1401	Yes	No	Yes	No
104-09	VRC01 40mg/kg mo(0,2,4)	T2	Yes	201	Yes	Yes	No	No
104-09	VRC01 40mg/kg mo(0,2,4)	T2	Yes	901	Yes	No	Yes	No
104-09	VRC01 40mg/kg mo(0,2,4)	T2	Yes	1401	Yes	No	Yes	No
104-55	VRC01 40mg/kg mo(0) + 20mg/kg mo(1,2,3,4,5)	T1	No	201	Yes	Yes	No	No
104-55	VRC01 40mg/kg mo(0) + 20mg/kg mo(1,2,3,4,5)	T1	No	601	No	No	No	No	Ppt unable to sched w/in window
104-55	VRC01 40mg/kg mo(0) + 20mg/kg mo(1,2,3,4,5)	T1	No	901	Yes	No	Yes	No
104-55	VRC01 40mg/kg mo(0) + 20mg/kg mo(1,2,3,4,5)	T1	No	1201	Yes	No	Yes	No
104-55	VRC01 40mg/kg mo(0) + 20mg/kg mo(1,2,3,4,5)	T1	No	1401	Yes	No	Yes	No
104-55	VRC01 40mg/kg mo(0) + 20mg/kg mo(1,2,3,4,5)	T1	No	1601	Yes	No	Yes	No
104-11	VRC01 40mg/kg mo(0) + 20mg/kg mo(1,2,3,4,5)	T1	Yes	201	Yes	Yes	No	No
104-11	VRC01 40mg/kg mo(0) + 20mg/kg mo(1,2,3,4,5)	T1	Yes	601	Yes	No	Yes	No
104-11	VRC01 40mg/kg mo(0) + 20mg/kg mo(1,2,3,4,5)	T1	Yes	901	Yes	No	Yes	No
104-11	VRC01 40mg/kg mo(0) + 20mg/kg mo(1,2,3,4,5)	T1	Yes	1201	Yes	No	Yes	No
104-11	VRC01 40mg/kg mo(0) + 20mg/kg mo(1,2,3,4,5)	T1	Yes	1401	Yes	No	Yes	No
104-11	VRC01 40mg/kg mo(0) + 20mg/kg mo(1,2,3,4,5)	T1	Yes	1601	Yes	No	Yes	No
104-14	VRC01 40mg/kg mo(0) + 20mg/kg mo(1,2,3,4,5)	T1	Yes	201	Yes	Yes	No	No
104-14	VRC01 40mg/kg mo(0) + 20mg/kg mo(1,2,3,4,5)	T1	Yes	601	Yes	No	Yes	No
104-14	VRC01 40mg/kg mo(0) + 20mg/kg mo(1,2,3,4,5)	T1	Yes	901	Yes	No	Yes	No
104-14	VRC01 40mg/kg mo(0) + 20mg/kg mo(1,2,3,4,5)	T1	Yes	1201	Yes	No	Yes	No
104-14	VRC01 40mg/kg mo(0) + 20mg/kg mo(1,2,3,4,5)	T1	Yes	1401	Yes	No	Yes	No
104-14	VRC01 40mg/kg mo(0) + 20mg/kg mo(1,2,3,4,5)	T1	Yes	1601	Yes	No	Yes	No
104-46	VRC01 40mg/kg mo(0,2,4)	T2	Yes	201	Yes	Yes	No	No
104-46	VRC01 40mg/kg mo(0,2,4)	T2	Yes	901	Yes	No	Yes	No
104-46	VRC01 40mg/kg mo(0,2,4)	T2	Yes	1401	Yes	No	Yes	No
104-36	VRC01 40mg/kg mo(0,2,4)	T2	Yes	201	Yes	Yes	No	No
104-36	VRC01 40mg/kg mo(0,2,4)	T2	Yes	901	Yes	No	Yes	No
104-36	VRC01 40mg/kg mo(0,2,4)	T2	Yes	1401	Yes	No	Yes	No
104-54	VRC01 30mg/kg mo(0,2,4)	T5	Yes	201	Yes	Yes	No	No
104-54	VRC01 30mg/kg mo(0,2,4)	T5	Yes	901	Yes	No	Yes	No
104-54	VRC01 30mg/kg mo(0,2,4)	T5	Yes	1401	Yes	No	Yes	No
104-74	Placebo for VRC01 IV mo(0) + SC mo(0.5 to 5.5 by 0.5)	P3	Yes	201	Yes	Yes	No	No
104-74	Placebo for VRC01 IV mo(0) + SC mo(0.5 to 5.5 by 0.5)	P3	Yes	401	Yes	No	No	Yes
104-74	Placebo for VRC01 IV mo(0) + SC mo(0.5 to 5.5 by 0.5)	P3	Yes	601	Yes	No	No	Yes
104-74	Placebo for VRC01 IV mo(0) + SC mo(0.5 to 5.5 by 0.5)	P3	Yes	801	Yes	No	No	Yes
104-74	Placebo for VRC01 IV mo(0) + SC mo(0.5 to 5.5 by 0.5)	P3	Yes	901	Yes	No	No	Yes
104-74	Placebo for VRC01 IV mo(0) + SC mo(0.5 to 5.5 by 0.5)	P3	Yes	1101	Yes	No	No	Yes
104-74	Placebo for VRC01 IV mo(0) + SC mo(0.5 to 5.5 by 0.5)	P3	Yes	1201	Yes	No	No	Yes
104-74	Placebo for VRC01 IV mo(0) + SC mo(0.5 to 5.5 by 0.5)	P3	Yes	1301	Yes	No	No	Yes
104-74	Placebo for VRC01 IV mo(0) + SC mo(0.5 to 5.5 by 0.5)	P3	Yes	1401	Yes	No	No	Yes
104-74	Placebo for VRC01 IV mo(0) + SC mo(0.5 to 5.5 by 0.5)	P3	Yes	1501	Yes	No	No	Yes
104-74	Placebo for VRC01 IV mo(0) + SC mo(0.5 to 5.5 by 0.5)	P3	Yes	1601	Yes	No	No	Yes
104-74	Placebo for VRC01 IV mo(0) + SC mo(0.5 to 5.5 by 0.5)	P3	Yes	1701	Yes	No	No	Yes
104-05	VRC01 30mg/kg mo(0,2,4)	T5	Yes	201	Yes	Yes	No	No
104-05	VRC01 30mg/kg mo(0,2,4)	T5	Yes	901	Yes	No	Yes	No
104-05	VRC01 30mg/kg mo(0,2,4)	T5	Yes	1401	Yes	No	Yes	No
104-01	VRC01 10mg/kg mo(0,2,4)	T4	Yes	201	Yes	Yes	No	No
104-01	VRC01 10mg/kg mo(0,2,4)	T4	Yes	901	Yes	No	Yes	No
104-01	VRC01 10mg/kg mo(0,2,4)	T4	Yes	1401	Yes	No	Yes	No
104-27	VRC01 30mg/kg mo(0,2,4)	T5	No	201	Yes	Yes	No	No
104-27	VRC01 30mg/kg mo(0,2,4)	T5	No	901	No	No	No	No	Other reason
104-27	VRC01 30mg/kg mo(0,2,4)	T5	No	1401	Yes	No	Yes	No
104-63	VRC01 30mg/kg mo(0,2,4)	T5	Yes	201	Yes	Yes	No	No
104-63	VRC01 30mg/kg mo(0,2,4)	T5	Yes	901	Yes	No	Yes	No
104-63	VRC01 30mg/kg mo(0,2,4)	T5	Yes	1401	Yes	No	Yes	No
104-12	VRC01 10mg/kg mo(0,2,4)	T4	Yes	201	Yes	Yes	No	No
104-12	VRC01 10mg/kg mo(0,2,4)	T4	Yes	901	Yes	No	Yes	No
104-12	VRC01 10mg/kg mo(0,2,4)	T4	Yes	1401	Yes	No	Yes	No
104-84	VRC01 40mg/kg IV mo(0) + 5mg/kg SC mo(0.5 to 5.5 by 0.5)	T3	No	201	Yes	Yes	No	No
104-84	VRC01 40mg/kg IV mo(0) + 5mg/kg SC mo(0.5 to 5.5 by 0.5)	T3	No	401	Yes	No	No	Yes
104-84	VRC01 40mg/kg IV mo(0) + 5mg/kg SC mo(0.5 to 5.5 by 0.5)	T3	No	601	Yes	No	No	Yes
104-84	VRC01 40mg/kg IV mo(0) + 5mg/kg SC mo(0.5 to 5.5 by 0.5)	T3	No	801	Yes	No	No	Yes
104-84	VRC01 40mg/kg IV mo(0) + 5mg/kg SC mo(0.5 to 5.5 by 0.5)	T3	No	901	Yes	No	No	Yes
104-84	VRC01 40mg/kg IV mo(0) + 5mg/kg SC mo(0.5 to 5.5 by 0.5)	T3	No	1101	No	No	No	No	Unable to contact participant
104-84	VRC01 40mg/kg IV mo(0) + 5mg/kg SC mo(0.5 to 5.5 by 0.5)	T3	No	1201	Yes	No	No	Yes
104-84	VRC01 40mg/kg IV mo(0) + 5mg/kg SC mo(0.5 to 5.5 by 0.5)	T3	No	1301	Yes	No	No	Yes
104-84	VRC01 40mg/kg IV mo(0) + 5mg/kg SC mo(0.5 to 5.5 by 0.5)	T3	No	1401	Yes	No	No	Yes
104-84	VRC01 40mg/kg IV mo(0) + 5mg/kg SC mo(0.5 to 5.5 by 0.5)	T3	No	1501	Yes	No	No	Yes
104-84	VRC01 40mg/kg IV mo(0) + 5mg/kg SC mo(0.5 to 5.5 by 0.5)	T3	No	1601	Yes	No	No	Yes
104-84	VRC01 40mg/kg IV mo(0) + 5mg/kg SC mo(0.5 to 5.5 by 0.5)	T3	No	1701	Yes	No	No	Yes
104-17	VRC01 40mg/kg IV mo(0) + 5mg/kg SC mo(0.5 to 5.5 by 0.5)	T3	No	201	Yes	Yes	No	No
104-17	VRC01 40mg/kg IV mo(0) + 5mg/kg SC mo(0.5 to 5.5 by 0.5)	T3	No	401	Yes	No	No	Yes
104-17	VRC01 40mg/kg IV mo(0) + 5mg/kg SC mo(0.5 to 5.5 by 0.5)	T3	No	601	No	No	No	No
104-17	VRC01 40mg/kg IV mo(0) + 5mg/kg SC mo(0.5 to 5.5 by 0.5)	T3	No	801	No	No	No	No
104-17	VRC01 40mg/kg IV mo(0) + 5mg/kg SC mo(0.5 to 5.5 by 0.5)	T3	No	901	No	No	No	No
104-17	VRC01 40mg/kg IV mo(0) + 5mg/kg SC mo(0.5 to 5.5 by 0.5)	T3	No	1101	No	No	No	No
104-17	VRC01 40mg/kg IV mo(0) + 5mg/kg SC mo(0.5 to 5.5 by 0.5)	T3	No	1201	No	No	No	No
104-17	VRC01 40mg/kg IV mo(0) + 5mg/kg SC mo(0.5 to 5.5 by 0.5)	T3	No	1301	No	No	No	No
104-17	VRC01 40mg/kg IV mo(0) + 5mg/kg SC mo(0.5 to 5.5 by 0.5)	T3	No	1401	No	No	No	No
104-17	VRC01 40mg/kg IV mo(0) + 5mg/kg SC mo(0.5 to 5.5 by 0.5)	T3	No	1501	No	No	No	No
104-17	VRC01 40mg/kg IV mo(0) + 5mg/kg SC mo(0.5 to 5.5 by 0.5)	T3	No	1601	No	No	No	No
104-17	VRC01 40mg/kg IV mo(0) + 5mg/kg SC mo(0.5 to 5.5 by 0.5)	T3	No	1701	No	No	No	No
104-34	VRC01 40mg/kg IV mo(0) + 5mg/kg SC mo(0.5 to 5.5 by 0.5)	T3	Yes	201	Yes	Yes	No	No
104-34	VRC01 40mg/kg IV mo(0) + 5mg/kg SC mo(0.5 to 5.5 by 0.5)	T3	Yes	401	Yes	No	No	Yes
104-34	VRC01 40mg/kg IV mo(0) + 5mg/kg SC mo(0.5 to 5.5 by 0.5)	T3	Yes	601	Yes	No	No	Yes
104-34	VRC01 40mg/kg IV mo(0) + 5mg/kg SC mo(0.5 to 5.5 by 0.5)	T3	Yes	801	Yes	No	No	Yes
104-34	VRC01 40mg/kg IV mo(0) + 5mg/kg SC mo(0.5 to 5.5 by 0.5)	T3	Yes	901	Yes	No	No	Yes
104-34	VRC01 40mg/kg IV mo(0) + 5mg/kg SC mo(0.5 to 5.5 by 0.5)	T3	Yes	1101	Yes	No	No	Yes
104-34	VRC01 40mg/kg IV mo(0) + 5mg/kg SC mo(0.5 to 5.5 by 0.5)	T3	Yes	1201	Yes	No	No	Yes
104-34	VRC01 40mg/kg IV mo(0) + 5mg/kg SC mo(0.5 to 5.5 by 0.5)	T3	Yes	1301	Yes	No	No	Yes
104-34	VRC01 40mg/kg IV mo(0) + 5mg/kg SC mo(0.5 to 5.5 by 0.5)	T3	Yes	1401	Yes	No	No	Yes
104-34	VRC01 40mg/kg IV mo(0) + 5mg/kg SC mo(0.5 to 5.5 by 0.5)	T3	Yes	1501	Yes	No	No	Yes
104-34	VRC01 40mg/kg IV mo(0) + 5mg/kg SC mo(0.5 to 5.5 by 0.5)	T3	Yes	1601	Yes	No	No	Yes
104-34	VRC01 40mg/kg IV mo(0) + 5mg/kg SC mo(0.5 to 5.5 by 0.5)	T3	Yes	1701	Yes	No	No	Yes
104-80	VRC01 40mg/kg IV mo(0) + 5mg/kg SC mo(0.5 to 5.5 by 0.5)	T3	No	201	Yes	Yes	No	No
104-80	VRC01 40mg/kg IV mo(0) + 5mg/kg SC mo(0.5 to 5.5 by 0.5)	T3	No	401	Yes	No	No	Yes
104-80	VRC01 40mg/kg IV mo(0) + 5mg/kg SC mo(0.5 to 5.5 by 0.5)	T3	No	601	Yes	No	No	Yes
104-80	VRC01 40mg/kg IV mo(0) + 5mg/kg SC mo(0.5 to 5.5 by 0.5)	T3	No	801	Yes	No	No	Yes
104-80	VRC01 40mg/kg IV mo(0) + 5mg/kg SC mo(0.5 to 5.5 by 0.5)	T3	No	901	Yes	No	No	Yes
104-80	VRC01 40mg/kg IV mo(0) + 5mg/kg SC mo(0.5 to 5.5 by 0.5)	T3	No	1101	Yes	No	No	Yes
104-80	VRC01 40mg/kg IV mo(0) + 5mg/kg SC mo(0.5 to 5.5 by 0.5)	T3	No	1201	Yes	No	No	Yes
104-80	VRC01 40mg/kg IV mo(0) + 5mg/kg SC mo(0.5 to 5.5 by 0.5)	T3	No	1301	No	No	No	No	Other reason
104-80	VRC01 40mg/kg IV mo(0) + 5mg/kg SC mo(0.5 to 5.5 by 0.5)	T3	No	1401	No	No	No	No	Other reason
104-80	VRC01 40mg/kg IV mo(0) + 5mg/kg SC mo(0.5 to 5.5 by 0.5)	T3	No	1501	Yes	No	No	Yes
104-80	VRC01 40mg/kg IV mo(0) + 5mg/kg SC mo(0.5 to 5.5 by 0.5)	T3	No	1601	No	No	No	No	Ppt relocated
104-80	VRC01 40mg/kg IV mo(0) + 5mg/kg SC mo(0.5 to 5.5 by 0.5)	T3	No	1701	No	No	No	No	Ppt relocated
104-04	VRC01 40mg/kg IV mo(0) + 5mg/kg SC mo(0.5 to 5.5 by 0.5)	T3	Yes	201	Yes	Yes	No	No
104-04	VRC01 40mg/kg IV mo(0) + 5mg/kg SC mo(0.5 to 5.5 by 0.5)	T3	Yes	401	Yes	No	No	Yes
104-04	VRC01 40mg/kg IV mo(0) + 5mg/kg SC mo(0.5 to 5.5 by 0.5)	T3	Yes	601	Yes	No	No	Yes
104-04	VRC01 40mg/kg IV mo(0) + 5mg/kg SC mo(0.5 to 5.5 by 0.5)	T3	Yes	801	Yes	No	No	Yes
104-04	VRC01 40mg/kg IV mo(0) + 5mg/kg SC mo(0.5 to 5.5 by 0.5)	T3	Yes	901	Yes	No	No	Yes
104-04	VRC01 40mg/kg IV mo(0) + 5mg/kg SC mo(0.5 to 5.5 by 0.5)	T3	Yes	1101	Yes	No	No	Yes
104-04	VRC01 40mg/kg IV mo(0) + 5mg/kg SC mo(0.5 to 5.5 by 0.5)	T3	Yes	1201	Yes	No	No	Yes
104-04	VRC01 40mg/kg IV mo(0) + 5mg/kg SC mo(0.5 to 5.5 by 0.5)	T3	Yes	1301	Yes	No	No	Yes
104-04	VRC01 40mg/kg IV mo(0) + 5mg/kg SC mo(0.5 to 5.5 by 0.5)	T3	Yes	1401	Yes	No	No	Yes
104-04	VRC01 40mg/kg IV mo(0) + 5mg/kg SC mo(0.5 to 5.5 by 0.5)	T3	Yes	1501	Yes	No	No	Yes
104-04	VRC01 40mg/kg IV mo(0) + 5mg/kg SC mo(0.5 to 5.5 by 0.5)	T3	Yes	1601	Yes	No	No	Yes
104-04	VRC01 40mg/kg IV mo(0) + 5mg/kg SC mo(0.5 to 5.5 by 0.5)	T3	Yes	1701	Yes	No	No	Yes
104-13	VRC01 40mg/kg IV mo(0) + 5mg/kg SC mo(0.5 to 5.5 by 0.5)	T3	Yes	201	Yes	Yes	No	No
104-13	VRC01 40mg/kg IV mo(0) + 5mg/kg SC mo(0.5 to 5.5 by 0.5)	T3	Yes	401	Yes	No	No	Yes
104-13	VRC01 40mg/kg IV mo(0) + 5mg/kg SC mo(0.5 to 5.5 by 0.5)	T3	Yes	601	Yes	No	No	Yes
104-13	VRC01 40mg/kg IV mo(0) + 5mg/kg SC mo(0.5 to 5.5 by 0.5)	T3	Yes	801	Yes	No	No	Yes
104-13	VRC01 40mg/kg IV mo(0) + 5mg/kg SC mo(0.5 to 5.5 by 0.5)	T3	Yes	901	Yes	No	No	Yes
104-13	VRC01 40mg/kg IV mo(0) + 5mg/kg SC mo(0.5 to 5.5 by 0.5)	T3	Yes	1101	Yes	No	No	Yes
104-13	VRC01 40mg/kg IV mo(0) + 5mg/kg SC mo(0.5 to 5.5 by 0.5)	T3	Yes	1201	Yes	No	No	Yes
104-13	VRC01 40mg/kg IV mo(0) + 5mg/kg SC mo(0.5 to 5.5 by 0.5)	T3	Yes	1301	Yes	No	No	Yes
104-13	VRC01 40mg/kg IV mo(0) + 5mg/kg SC mo(0.5 to 5.5 by 0.5)	T3	Yes	1401	Yes	No	No	Yes
104-13	VRC01 40mg/kg IV mo(0) + 5mg/kg SC mo(0.5 to 5.5 by 0.5)	T3	Yes	1501	Yes	No	No	Yes
104-13	VRC01 40mg/kg IV mo(0) + 5mg/kg SC mo(0.5 to 5.5 by 0.5)	T3	Yes	1601	Yes	No	No	Yes
104-13	VRC01 40mg/kg IV mo(0) + 5mg/kg SC mo(0.5 to 5.5 by 0.5)	T3	Yes	1701	Yes	No	No	Yes
104-47	Placebo for VRC01 IV mo(0) + SC mo(0.5 to 5.5 by 0.5)	P3	No	201	Yes	Yes	No	No
104-47	Placebo for VRC01 IV mo(0) + SC mo(0.5 to 5.5 by 0.5)	P3	No	401	Yes	No	No	Yes
104-47	Placebo for VRC01 IV mo(0) + SC mo(0.5 to 5.5 by 0.5)	P3	No	601	No	No	No	No
104-47	Placebo for VRC01 IV mo(0) + SC mo(0.5 to 5.5 by 0.5)	P3	No	801	No	No	No	No
104-47	Placebo for VRC01 IV mo(0) + SC mo(0.5 to 5.5 by 0.5)	P3	No	901	No	No	No	No
104-47	Placebo for VRC01 IV mo(0) + SC mo(0.5 to 5.5 by 0.5)	P3	No	1101	No	No	No	No
104-47	Placebo for VRC01 IV mo(0) + SC mo(0.5 to 5.5 by 0.5)	P3	No	1201	No	No	No	No
104-47	Placebo for VRC01 IV mo(0) + SC mo(0.5 to 5.5 by 0.5)	P3	No	1301	No	No	No	No
104-47	Placebo for VRC01 IV mo(0) + SC mo(0.5 to 5.5 by 0.5)	P3	No	1401	No	No	No	No
104-47	Placebo for VRC01 IV mo(0) + SC mo(0.5 to 5.5 by 0.5)	P3	No	1501	No	No	No	No
104-47	Placebo for VRC01 IV mo(0) + SC mo(0.5 to 5.5 by 0.5)	P3	No	1601	No	No	No	No
104-47	Placebo for VRC01 IV mo(0) + SC mo(0.5 to 5.5 by 0.5)	P3	No	1701	No	No	No	No
104-56	VRC01 40mg/kg mo(0) + 20mg/kg mo(1,2,3,4,5)	T1	Yes	201	Yes	Yes	No	No
104-56	VRC01 40mg/kg mo(0) + 20mg/kg mo(1,2,3,4,5)	T1	Yes	601	Yes	No	Yes	No
104-56	VRC01 40mg/kg mo(0) + 20mg/kg mo(1,2,3,4,5)	T1	Yes	901	Yes	No	Yes	No
104-56	VRC01 40mg/kg mo(0) + 20mg/kg mo(1,2,3,4,5)	T1	Yes	1201	Yes	No	Yes	No
104-56	VRC01 40mg/kg mo(0) + 20mg/kg mo(1,2,3,4,5)	T1	Yes	1401	Yes	No	Yes	No
104-56	VRC01 40mg/kg mo(0) + 20mg/kg mo(1,2,3,4,5)	T1	Yes	1601	Yes	No	Yes	No
104-26	VRC01 40mg/kg IV mo(0) + 5mg/kg SC mo(0.5 to 5.5 by 0.5)	T3	Yes	201	Yes	Yes	No	No
104-26	VRC01 40mg/kg IV mo(0) + 5mg/kg SC mo(0.5 to 5.5 by 0.5)	T3	Yes	401	Yes	No	No	Yes
104-26	VRC01 40mg/kg IV mo(0) + 5mg/kg SC mo(0.5 to 5.5 by 0.5)	T3	Yes	601	Yes	No	No	Yes
104-26	VRC01 40mg/kg IV mo(0) + 5mg/kg SC mo(0.5 to 5.5 by 0.5)	T3	Yes	801	Yes	No	No	Yes
104-26	VRC01 40mg/kg IV mo(0) + 5mg/kg SC mo(0.5 to 5.5 by 0.5)	T3	Yes	901	Yes	No	No	Yes
104-26	VRC01 40mg/kg IV mo(0) + 5mg/kg SC mo(0.5 to 5.5 by 0.5)	T3	Yes	1101	Yes	No	No	Yes
104-26	VRC01 40mg/kg IV mo(0) + 5mg/kg SC mo(0.5 to 5.5 by 0.5)	T3	Yes	1201	Yes	No	No	Yes
104-26	VRC01 40mg/kg IV mo(0) + 5mg/kg SC mo(0.5 to 5.5 by 0.5)	T3	Yes	1301	Yes	No	No	Yes
104-26	VRC01 40mg/kg IV mo(0) + 5mg/kg SC mo(0.5 to 5.5 by 0.5)	T3	Yes	1401	Yes	No	No	Yes
104-26	VRC01 40mg/kg IV mo(0) + 5mg/kg SC mo(0.5 to 5.5 by 0.5)	T3	Yes	1501	Yes	No	No	Yes
104-26	VRC01 40mg/kg IV mo(0) + 5mg/kg SC mo(0.5 to 5.5 by 0.5)	T3	Yes	1601	Yes	No	No	Yes
104-26	VRC01 40mg/kg IV mo(0) + 5mg/kg SC mo(0.5 to 5.5 by 0.5)	T3	Yes	1701	Yes	No	No	Yes
104-32	VRC01 40mg/kg IV mo(0) + 5mg/kg SC mo(0.5 to 5.5 by 0.5)	T3	Yes	201	Yes	Yes	No	No
104-32	VRC01 40mg/kg IV mo(0) + 5mg/kg SC mo(0.5 to 5.5 by 0.5)	T3	Yes	401	Yes	No	No	Yes
104-32	VRC01 40mg/kg IV mo(0) + 5mg/kg SC mo(0.5 to 5.5 by 0.5)	T3	Yes	601	Yes	No	No	Yes
104-32	VRC01 40mg/kg IV mo(0) + 5mg/kg SC mo(0.5 to 5.5 by 0.5)	T3	Yes	801	Yes	No	No	Yes
104-32	VRC01 40mg/kg IV mo(0) + 5mg/kg SC mo(0.5 to 5.5 by 0.5)	T3	Yes	901	Yes	No	No	Yes
104-32	VRC01 40mg/kg IV mo(0) + 5mg/kg SC mo(0.5 to 5.5 by 0.5)	T3	Yes	1101	Yes	No	No	Yes
104-32	VRC01 40mg/kg IV mo(0) + 5mg/kg SC mo(0.5 to 5.5 by 0.5)	T3	Yes	1201	Yes	No	No	Yes
104-32	VRC01 40mg/kg IV mo(0) + 5mg/kg SC mo(0.5 to 5.5 by 0.5)	T3	Yes	1301	Yes	No	No	Yes
104-32	VRC01 40mg/kg IV mo(0) + 5mg/kg SC mo(0.5 to 5.5 by 0.5)	T3	Yes	1401	Yes	No	No	Yes
104-32	VRC01 40mg/kg IV mo(0) + 5mg/kg SC mo(0.5 to 5.5 by 0.5)	T3	Yes	1501	Yes	No	No	Yes
104-32	VRC01 40mg/kg IV mo(0) + 5mg/kg SC mo(0.5 to 5.5 by 0.5)	T3	Yes	1601	Yes	No	No	Yes
104-32	VRC01 40mg/kg IV mo(0) + 5mg/kg SC mo(0.5 to 5.5 by 0.5)	T3	Yes	1701	Yes	No	No	Yes
104-38	VRC01 40mg/kg IV mo(0) + 5mg/kg SC mo(0.5 to 5.5 by 0.5)	T3	Yes	201	Yes	Yes	No	No
104-38	VRC01 40mg/kg IV mo(0) + 5mg/kg SC mo(0.5 to 5.5 by 0.5)	T3	Yes	401	Yes	No	No	Yes
104-38	VRC01 40mg/kg IV mo(0) + 5mg/kg SC mo(0.5 to 5.5 by 0.5)	T3	Yes	601	Yes	No	No	Yes
104-38	VRC01 40mg/kg IV mo(0) + 5mg/kg SC mo(0.5 to 5.5 by 0.5)	T3	Yes	801	Yes	No	No	Yes
104-38	VRC01 40mg/kg IV mo(0) + 5mg/kg SC mo(0.5 to 5.5 by 0.5)	T3	Yes	901	Yes	No	No	Yes
104-38	VRC01 40mg/kg IV mo(0) + 5mg/kg SC mo(0.5 to 5.5 by 0.5)	T3	Yes	1101	Yes	No	No	Yes
104-38	VRC01 40mg/kg IV mo(0) + 5mg/kg SC mo(0.5 to 5.5 by 0.5)	T3	Yes	1201	Yes	No	No	Yes
104-38	VRC01 40mg/kg IV mo(0) + 5mg/kg SC mo(0.5 to 5.5 by 0.5)	T3	Yes	1301	Yes	No	No	Yes
104-38	VRC01 40mg/kg IV mo(0) + 5mg/kg SC mo(0.5 to 5.5 by 0.5)	T3	Yes	1401	Yes	No	No	Yes
104-38	VRC01 40mg/kg IV mo(0) + 5mg/kg SC mo(0.5 to 5.5 by 0.5)	T3	Yes	1501	Yes	No	No	Yes
104-38	VRC01 40mg/kg IV mo(0) + 5mg/kg SC mo(0.5 to 5.5 by 0.5)	T3	Yes	1601	Yes	No	No	Yes
104-38	VRC01 40mg/kg IV mo(0) + 5mg/kg SC mo(0.5 to 5.5 by 0.5)	T3	Yes	1701	Yes	No	No	Yes
104-77	VRC01 40mg/kg mo(0,2,4)	T2	Yes	201	Yes	Yes	No	No
104-77	VRC01 40mg/kg mo(0,2,4)	T2	Yes	901	Yes	No	Yes	No
104-77	VRC01 40mg/kg mo(0,2,4)	T2	Yes	1401	Yes	No	Yes	No
104-41	VRC01 40mg/kg mo(0,2,4)	T2	Yes	201	Yes	Yes	No	No
104-41	VRC01 40mg/kg mo(0,2,4)	T2	Yes	901	Yes	No	Yes	No
104-41	VRC01 40mg/kg mo(0,2,4)	T2	Yes	1401	Yes	No	Yes	No
104-50	VRC01 40mg/kg mo(0) + 20mg/kg mo(1,2,3,4,5)	T1	No	201	Yes	Yes	No	No
104-50	VRC01 40mg/kg mo(0) + 20mg/kg mo(1,2,3,4,5)	T1	No	601	Yes	No	Yes	No
104-50	VRC01 40mg/kg mo(0) + 20mg/kg mo(1,2,3,4,5)	T1	No	901	Yes	No	Yes	No
104-50	VRC01 40mg/kg mo(0) + 20mg/kg mo(1,2,3,4,5)	T1	No	1201	Yes	No	Yes	No
104-50	VRC01 40mg/kg mo(0) + 20mg/kg mo(1,2,3,4,5)	T1	No	1401	Yes	No	Yes	No
104-50	VRC01 40mg/kg mo(0) + 20mg/kg mo(1,2,3,4,5)	T1	No	1601	No	No	No	No	Ppt unable to sched w/in window
104-24	VRC01 40mg/kg mo(0,2,4)	T2	Yes	201	Yes	Yes	No	No
104-24	VRC01 40mg/kg mo(0,2,4)	T2	Yes	901	Yes	No	Yes	No
104-24	VRC01 40mg/kg mo(0,2,4)	T2	Yes	1401	Yes	No	Yes	No
104-19	VRC01 40mg/kg mo(0,2,4)	T2	Yes	201	Yes	Yes	No	No
104-19	VRC01 40mg/kg mo(0,2,4)	T2	Yes	901	Yes	No	Yes	No
104-19	VRC01 40mg/kg mo(0,2,4)	T2	Yes	1401	Yes	No	Yes	No
104-69	VRC01 40mg/kg IV mo(0) + 5mg/kg SC mo(0.5 to 5.5 by 0.5)	T3	Yes	201	Yes	Yes	No	No
104-69	VRC01 40mg/kg IV mo(0) + 5mg/kg SC mo(0.5 to 5.5 by 0.5)	T3	Yes	401	Yes	No	No	Yes
104-69	VRC01 40mg/kg IV mo(0) + 5mg/kg SC mo(0.5 to 5.5 by 0.5)	T3	Yes	601	Yes	No	No	Yes
104-69	VRC01 40mg/kg IV mo(0) + 5mg/kg SC mo(0.5 to 5.5 by 0.5)	T3	Yes	801	Yes	No	No	Yes
104-69	VRC01 40mg/kg IV mo(0) + 5mg/kg SC mo(0.5 to 5.5 by 0.5)	T3	Yes	901	Yes	No	No	Yes
104-69	VRC01 40mg/kg IV mo(0) + 5mg/kg SC mo(0.5 to 5.5 by 0.5)	T3	Yes	1101	Yes	No	No	Yes
104-69	VRC01 40mg/kg IV mo(0) + 5mg/kg SC mo(0.5 to 5.5 by 0.5)	T3	Yes	1201	Yes	No	No	Yes
104-69	VRC01 40mg/kg IV mo(0) + 5mg/kg SC mo(0.5 to 5.5 by 0.5)	T3	Yes	1301	Yes	No	No	Yes
104-69	VRC01 40mg/kg IV mo(0) + 5mg/kg SC mo(0.5 to 5.5 by 0.5)	T3	Yes	1401	Yes	No	No	Yes
104-69	VRC01 40mg/kg IV mo(0) + 5mg/kg SC mo(0.5 to 5.5 by 0.5)	T3	Yes	1501	Yes	No	No	Yes
104-69	VRC01 40mg/kg IV mo(0) + 5mg/kg SC mo(0.5 to 5.5 by 0.5)	T3	Yes	1601	Yes	No	No	Yes
104-69	VRC01 40mg/kg IV mo(0) + 5mg/kg SC mo(0.5 to 5.5 by 0.5)	T3	Yes	1701	Yes	No	No	Yes
104-06	Placebo for VRC01 IV mo(0) + SC mo(0.5 to 5.5 by 0.5)	P3	Yes	201	Yes	Yes	No	No
104-06	Placebo for VRC01 IV mo(0) + SC mo(0.5 to 5.5 by 0.5)	P3	Yes	401	Yes	No	No	Yes
104-06	Placebo for VRC01 IV mo(0) + SC mo(0.5 to 5.5 by 0.5)	P3	Yes	601	Yes	No	No	Yes
104-06	Placebo for VRC01 IV mo(0) + SC mo(0.5 to 5.5 by 0.5)	P3	Yes	801	Yes	No	No	Yes
104-06	Placebo for VRC01 IV mo(0) + SC mo(0.5 to 5.5 by 0.5)	P3	Yes	901	Yes	No	No	Yes
104-06	Placebo for VRC01 IV mo(0) + SC mo(0.5 to 5.5 by 0.5)	P3	Yes	1101	Yes	No	No	Yes
104-06	Placebo for VRC01 IV mo(0) + SC mo(0.5 to 5.5 by 0.5)	P3	Yes	1201	Yes	No	No	Yes
104-06	Placebo for VRC01 IV mo(0) + SC mo(0.5 to 5.5 by 0.5)	P3	Yes	1301	Yes	No	No	Yes
104-06	Placebo for VRC01 IV mo(0) + SC mo(0.5 to 5.5 by 0.5)	P3	Yes	1401	Yes	No	No	Yes
104-06	Placebo for VRC01 IV mo(0) + SC mo(0.5 to 5.5 by 0.5)	P3	Yes	1501	Yes	No	No	Yes
104-06	Placebo for VRC01 IV mo(0) + SC mo(0.5 to 5.5 by 0.5)	P3	Yes	1601	Yes	No	No	Yes
104-06	Placebo for VRC01 IV mo(0) + SC mo(0.5 to 5.5 by 0.5)	P3	Yes	1701	Yes	No	No	Yes
104-02	VRC01 10mg/kg mo(0,2,4)	T4	Yes	201	Yes	Yes	No	No
104-02	VRC01 10mg/kg mo(0,2,4)	T4	Yes	901	Yes	No	Yes	No
104-02	VRC01 10mg/kg mo(0,2,4)	T4	Yes	1401	Yes	No	Yes	No
104-86	VRC01 30mg/kg mo(0,2,4)	T5	Yes	201	Yes	Yes	No	No
104-86	VRC01 30mg/kg mo(0,2,4)	T5	Yes	901	Yes	No	Yes	No
104-86	VRC01 30mg/kg mo(0,2,4)	T5	Yes	1401	Yes	No	Yes	No
104-20	VRC01 10mg/kg mo(0,2,4)	T4	No	201	Yes	Yes	No	No
104-20	VRC01 10mg/kg mo(0,2,4)	T4	No	901	No	No	No	No
104-20	VRC01 10mg/kg mo(0,2,4)	T4	No	1401	No	No	No	No
104-65	VRC01 40mg/kg mo(0) + 20mg/kg mo(1,2,3,4,5)	T1	Yes	201	Yes	Yes	No	No
104-65	VRC01 40mg/kg mo(0) + 20mg/kg mo(1,2,3,4,5)	T1	Yes	601	Yes	No	Yes	No
104-65	VRC01 40mg/kg mo(0) + 20mg/kg mo(1,2,3,4,5)	T1	Yes	901	Yes	No	Yes	No
104-65	VRC01 40mg/kg mo(0) + 20mg/kg mo(1,2,3,4,5)	T1	Yes	1201	Yes	No	Yes	No
104-65	VRC01 40mg/kg mo(0) + 20mg/kg mo(1,2,3,4,5)	T1	Yes	1401	Yes	No	Yes	No
104-65	VRC01 40mg/kg mo(0) + 20mg/kg mo(1,2,3,4,5)	T1	Yes	1601	Yes	No	Yes	No
104-59	VRC01 40mg/kg mo(0,2,4)	T2	Yes	201	Yes	Yes	No	No
104-59	VRC01 40mg/kg mo(0,2,4)	T2	Yes	901	Yes	No	Yes	No
104-59	VRC01 40mg/kg mo(0,2,4)	T2	Yes	1401	Yes	No	Yes	No
104-18	VRC01 40mg/kg mo(0) + 20mg/kg mo(1,2,3,4,5)	T1	Yes	201	Yes	Yes	No	No
104-18	VRC01 40mg/kg mo(0) + 20mg/kg mo(1,2,3,4,5)	T1	Yes	601	Yes	No	Yes	No
104-18	VRC01 40mg/kg mo(0) + 20mg/kg mo(1,2,3,4,5)	T1	Yes	901	Yes	No	Yes	No
104-18	VRC01 40mg/kg mo(0) + 20mg/kg mo(1,2,3,4,5)	T1	Yes	1201	Yes	No	Yes	No
104-18	VRC01 40mg/kg mo(0) + 20mg/kg mo(1,2,3,4,5)	T1	Yes	1401	Yes	No	Yes	No
104-18	VRC01 40mg/kg mo(0) + 20mg/kg mo(1,2,3,4,5)	T1	Yes	1601	Yes	No	Yes	No
104-52	VRC01 40mg/kg mo(0) + 20mg/kg mo(1,2,3,4,5)	T1	No	201	Yes	Yes	No	No
104-52	VRC01 40mg/kg mo(0) + 20mg/kg mo(1,2,3,4,5)	T1	No	601	Yes	No	Yes	No
104-52	VRC01 40mg/kg mo(0) + 20mg/kg mo(1,2,3,4,5)	T1	No	901	Yes	No	Yes	No
104-52	VRC01 40mg/kg mo(0) + 20mg/kg mo(1,2,3,4,5)	T1	No	1201	Yes	No	Yes	No
104-52	VRC01 40mg/kg mo(0) + 20mg/kg mo(1,2,3,4,5)	T1	No	1401	No	No	No	No	Clinical event
104-52	VRC01 40mg/kg mo(0) + 20mg/kg mo(1,2,3,4,5)	T1	No	1601	Yes	No	Yes	No
104-29	VRC01 40mg/kg mo(0,2,4)	T2	Yes	201	Yes	Yes	No	No
104-29	VRC01 40mg/kg mo(0,2,4)	T2	Yes	901	Yes	No	Yes	No
104-29	VRC01 40mg/kg mo(0,2,4)	T2	Yes	1401	Yes	No	Yes	No
104-42	VRC01 40mg/kg mo(0,2,4)	T2	Yes	201	Yes	Yes	No	No
104-42	VRC01 40mg/kg mo(0,2,4)	T2	Yes	901	Yes	No	Yes	No
104-42	VRC01 40mg/kg mo(0,2,4)	T2	Yes	1401	Yes	No	Yes	No
104-71	VRC01 40mg/kg mo(0,2,4)	T2	Yes	201	Yes	Yes	No	No
104-71	VRC01 40mg/kg mo(0,2,4)	T2	Yes	901	Yes	No	Yes	No
104-71	VRC01 40mg/kg mo(0,2,4)	T2	Yes	1401	Yes	No	Yes	No
104-78	VRC01 40mg/kg mo(0) + 20mg/kg mo(1,2,3,4,5)	T1	Yes	201	Yes	Yes	No	No
104-78	VRC01 40mg/kg mo(0) + 20mg/kg mo(1,2,3,4,5)	T1	Yes	601	Yes	No	Yes	No
104-78	VRC01 40mg/kg mo(0) + 20mg/kg mo(1,2,3,4,5)	T1	Yes	901	Yes	No	Yes	No
104-78	VRC01 40mg/kg mo(0) + 20mg/kg mo(1,2,3,4,5)	T1	Yes	1201	Yes	No	Yes	No
104-78	VRC01 40mg/kg mo(0) + 20mg/kg mo(1,2,3,4,5)	T1	Yes	1401	Yes	No	Yes	No
104-78	VRC01 40mg/kg mo(0) + 20mg/kg mo(1,2,3,4,5)	T1	Yes	1601	Yes	No	Yes	No
104-68	VRC01 40mg/kg mo(0,2,4)	T2	Yes	201	Yes	Yes	No	No
104-68	VRC01 40mg/kg mo(0,2,4)	T2	Yes	901	Yes	No	Yes	No
104-68	VRC01 40mg/kg mo(0,2,4)	T2	Yes	1401	Yes	No	Yes	No
104-62	VRC01 40mg/kg mo(0) + 20mg/kg mo(1,2,3,4,5)	T1	No	201	Yes	Yes	No	No
104-62	VRC01 40mg/kg mo(0) + 20mg/kg mo(1,2,3,4,5)	T1	No	601	Yes	No	Yes	No
104-62	VRC01 40mg/kg mo(0) + 20mg/kg mo(1,2,3,4,5)	T1	No	901	Yes	No	Yes	No
104-62	VRC01 40mg/kg mo(0) + 20mg/kg mo(1,2,3,4,5)	T1	No	1201	No	No	No	No	Ppt unable to sched w/in window
104-62	VRC01 40mg/kg mo(0) + 20mg/kg mo(1,2,3,4,5)	T1	No	1401	Yes	No	Yes	No
104-62	VRC01 40mg/kg mo(0) + 20mg/kg mo(1,2,3,4,5)	T1	No	1601	Yes	No	Yes	No
104-08	VRC01 10mg/kg mo(0,2,4)	T4	No	201	Yes	Yes	No	No
104-15	VRC01 10mg/kg mo(0,2,4)	T4	Yes	201	Yes	Yes	No	No
104-15	VRC01 10mg/kg mo(0,2,4)	T4	Yes	901	Yes	No	Yes	No
104-15	VRC01 10mg/kg mo(0,2,4)	T4	Yes	1401	Yes	No	Yes	No
104-07	VRC01 40mg/kg IV mo(0) + 5mg/kg SC mo(0.5 to 5.5 by 0.5)	T3	No	201	Yes	Yes	No	No
104-07	VRC01 40mg/kg IV mo(0) + 5mg/kg SC mo(0.5 to 5.5 by 0.5)	T3	No	401	Yes	No	No	Yes
104-07	VRC01 40mg/kg IV mo(0) + 5mg/kg SC mo(0.5 to 5.5 by 0.5)	T3	No	601	Yes	No	No	Yes
104-07	VRC01 40mg/kg IV mo(0) + 5mg/kg SC mo(0.5 to 5.5 by 0.5)	T3	No	801	No	No	No	No	Ppt unable to sched w/in window
104-07	VRC01 40mg/kg IV mo(0) + 5mg/kg SC mo(0.5 to 5.5 by 0.5)	T3	No	901	No	No	No	No	Ppt unable to sched w/in window
104-51	VRC01 30mg/kg mo(0,2,4)	T5	Yes	201	Yes	Yes	No	No
104-51	VRC01 30mg/kg mo(0,2,4)	T5	Yes	901	Yes	No	Yes	No
104-51	VRC01 30mg/kg mo(0,2,4)	T5	Yes	1401	Yes	No	Yes	No
