# Supplementary material for: Safety, pharmacokinetics, and immunological activities of multiple intravenous or subcutaneous doses of an anti-HIV monoclonal antibody, VRC01, administered to HIV-uninfected adults: Results of a phase 1 randomized trial
Source: PLoS Med. 2017 Nov 14;14(11):e1002435. doi: 10.1371/journal.pmed.1002435 (PMC5685476; doi:10.1371/journal.pmed.1002435)
Supplement: S1 Data — Participant characteristics and study/treatment adherence: participant_details.csv (masked participant details including demographics, treatment group, and reasons for treatment discontinuation and study termination); treatment.csv (received treatment details by SPA visit). Safety: reactogenicity_listing.csv (all local and systemic reactogenicity events); reactogenicity_summary.csv (reactogenicity events summarized at the maximum reportable severity grade by participant and visit number); ae_listing.csv (all nonreactogenicity AEs); ae_summary.csv (AEs summarized at the maximum severity and relatedness by participant, MedDRA Preferred Term, and System Organ Class); safety_laboratory_graded.csv (safety laboratory results and corresponding grades are listed by participant and visit collected [prior to study product administration]). Drug level and immune responses (functional activities): ada_assay.csv (processed ADA assay data, as described in the methods section, for ADA activity [end point variable name: result]); aly_assay.csv (processed ELISA assay data, as described in the methods section, for ELISA-based VRC01 serum-concentration [end point variable name: result]); nab_assay.csv (processed nAb assay data, as described in the methods section, for TZM-bl neutralization assay-based VRC01 serum concentration including both ID50 and ID80 values [end point variable names: concentration50 and concentration 80]); phagocytosis_assay.csv (processed ADCP assay data, as described in the methods section, for ADCP functional activity [end point variable names: avg_phagocytosis_score and response]); virus_capture_assay.csv (processed IVCA data, as described in the methods section, for infectious virion capture functional activity [end point variable names: avg_capture_percentage and response]); adcc_assay.csv (processed ADCC assay data, as described in the methods section, for ADCC functional activity [end point variable names: blsub_pct_specific_killing and response]). ADA, a [file pmed.1002435.s010.zip › data/virus_capture_assay.csv]

visitno	isolate	avg_capture_percentage	response	pub_id	rx	rx_code	per_protocol	analysis_type
5	BaL.LucR.RenillaLuc.hPBMC	65.2	1	104-79	VRC01 40mg/kg IV mo(0) + 5mg/kg SC mo(0.5 to 5.5 by 0.5)	T3	No	Virus Capture
2	BaL.LucR.RenillaLuc.hPBMC	10.981443131		104-79	VRC01 40mg/kg IV mo(0) + 5mg/kg SC mo(0.5 to 5.5 by 0.5)	T3	No	Virus Capture
7	BaL.LucR.RenillaLuc.hPBMC	70.4	1	104-53	VRC01 40mg/kg mo(0) + 20mg/kg mo(1,2,3,4,5)	T1	No	Virus Capture
2	BaL.LucR.RenillaLuc.hPBMC	4.15		104-53	VRC01 40mg/kg mo(0) + 20mg/kg mo(1,2,3,4,5)	T1	No	Virus Capture
10	BaL.LucR.RenillaLuc.hPBMC	72.4	1	104-31	VRC01 40mg/kg mo(0,2,4)	T2	No	Virus Capture
2	BaL.LucR.RenillaLuc.hPBMC	3.3		104-31	VRC01 40mg/kg mo(0,2,4)	T2	No	Virus Capture
5	BaL.LucR.RenillaLuc.hPBMC	50.1	1	104-72	VRC01 40mg/kg IV mo(0) + 5mg/kg SC mo(0.5 to 5.5 by 0.5)	T3	No	Virus Capture
2	BaL.LucR.RenillaLuc.hPBMC	6.15		104-72	VRC01 40mg/kg IV mo(0) + 5mg/kg SC mo(0.5 to 5.5 by 0.5)	T3	No	Virus Capture
5	BaL.LucR.RenillaLuc.hPBMC	4.3	0	104-70	Placebo for VRC01 IV mo(0) + SC mo(0.5 to 5.5 by 0.5)	P3	No	Virus Capture
2	BaL.LucR.RenillaLuc.hPBMC	2.4340616952		104-70	Placebo for VRC01 IV mo(0) + SC mo(0.5 to 5.5 by 0.5)	P3	No	Virus Capture
5	BaL.LucR.RenillaLuc.hPBMC	58.9	1	104-67	VRC01 40mg/kg IV mo(0) + 5mg/kg SC mo(0.5 to 5.5 by 0.5)	T3	No	Virus Capture
2	BaL.LucR.RenillaLuc.hPBMC	2.3		104-67	VRC01 40mg/kg IV mo(0) + 5mg/kg SC mo(0.5 to 5.5 by 0.5)	T3	No	Virus Capture
5	BaL.LucR.RenillaLuc.hPBMC	49.2	1	104-30	VRC01 40mg/kg IV mo(0) + 5mg/kg SC mo(0.5 to 5.5 by 0.5)	T3	No	Virus Capture
2	BaL.LucR.RenillaLuc.hPBMC	0		104-30	VRC01 40mg/kg IV mo(0) + 5mg/kg SC mo(0.5 to 5.5 by 0.5)	T3	No	Virus Capture
10	BaL.LucR.RenillaLuc.hPBMC	67.2	1	104-66	VRC01 40mg/kg mo(0,2,4)	T2	No	Virus Capture
2	BaL.LucR.RenillaLuc.hPBMC	1.6661447447		104-66	VRC01 40mg/kg mo(0,2,4)	T2	No	Virus Capture
10	BaL.LucR.RenillaLuc.hPBMC	45.6	1	104-83	VRC01 10mg/kg mo(0,2,4)	T4	Yes	Virus Capture
2	BaL.LucR.RenillaLuc.hPBMC	1.6		104-83	VRC01 10mg/kg mo(0,2,4)	T4	Yes	Virus Capture
10	BaL.LucR.RenillaLuc.hPBMC	23.9	1	104-16	VRC01 10mg/kg mo(0,2,4)	T4	Yes	Virus Capture
2	BaL.LucR.RenillaLuc.hPBMC	4.8		104-16	VRC01 10mg/kg mo(0,2,4)	T4	Yes	Virus Capture
10	BaL.LucR.RenillaLuc.hPBMC	36.5	1	104-33	VRC01 10mg/kg mo(0,2,4)	T4	Yes	Virus Capture
2	BaL.LucR.RenillaLuc.hPBMC	6		104-33	VRC01 10mg/kg mo(0,2,4)	T4	Yes	Virus Capture
10	BaL.LucR.RenillaLuc.hPBMC	67.6	1	104-45	VRC01 30mg/kg mo(0,2,4)	T5	Yes	Virus Capture
2	BaL.LucR.RenillaLuc.hPBMC	3.9		104-45	VRC01 30mg/kg mo(0,2,4)	T5	Yes	Virus Capture
10	BaL.LucR.RenillaLuc.hPBMC	34.2	1	104-40	VRC01 10mg/kg mo(0,2,4)	T4	Yes	Virus Capture
2	BaL.LucR.RenillaLuc.hPBMC	1.3		104-40	VRC01 10mg/kg mo(0,2,4)	T4	Yes	Virus Capture
7	BaL.LucR.RenillaLuc.hPBMC	66.2	1	104-60	VRC01 40mg/kg mo(0) + 20mg/kg mo(1,2,3,4,5)	T1	No	Virus Capture
2	BaL.LucR.RenillaLuc.hPBMC	9.4094544165		104-60	VRC01 40mg/kg mo(0) + 20mg/kg mo(1,2,3,4,5)	T1	No	Virus Capture
7	BaL.LucR.RenillaLuc.hPBMC	75.8	1	104-39	VRC01 40mg/kg mo(0) + 20mg/kg mo(1,2,3,4,5)	T1	No	Virus Capture
2	BaL.LucR.RenillaLuc.hPBMC	5.0757244644		104-39	VRC01 40mg/kg mo(0) + 20mg/kg mo(1,2,3,4,5)	T1	No	Virus Capture
7	BaL.LucR.RenillaLuc.hPBMC	65.3	1	104-23	VRC01 40mg/kg mo(0) + 20mg/kg mo(1,2,3,4,5)	T1	Yes	Virus Capture
2	BaL.LucR.RenillaLuc.hPBMC	2.4018224348		104-23	VRC01 40mg/kg mo(0) + 20mg/kg mo(1,2,3,4,5)	T1	Yes	Virus Capture
10	BaL.LucR.RenillaLuc.hPBMC	75.2	1	104-10	VRC01 40mg/kg mo(0,2,4)	T2	Yes	Virus Capture
2	BaL.LucR.RenillaLuc.hPBMC	0.6811352844		104-10	VRC01 40mg/kg mo(0,2,4)	T2	Yes	Virus Capture
7	BaL.LucR.RenillaLuc.hPBMC	66	1	104-22	VRC01 40mg/kg mo(0) + 20mg/kg mo(1,2,3,4,5)	T1	No	Virus Capture
2	BaL.LucR.RenillaLuc.hPBMC	6.7		104-22	VRC01 40mg/kg mo(0) + 20mg/kg mo(1,2,3,4,5)	T1	No	Virus Capture
10	BaL.LucR.RenillaLuc.hPBMC	61.1	1	104-76	VRC01 40mg/kg mo(0,2,4)	T2	Yes	Virus Capture
2	BaL.LucR.RenillaLuc.hPBMC	0		104-76	VRC01 40mg/kg mo(0,2,4)	T2	Yes	Virus Capture
7	BaL.LucR.RenillaLuc.hPBMC	58.2	1	104-75	VRC01 40mg/kg mo(0) + 20mg/kg mo(1,2,3,4,5)	T1	Yes	Virus Capture
2	BaL.LucR.RenillaLuc.hPBMC	8.35		104-75	VRC01 40mg/kg mo(0) + 20mg/kg mo(1,2,3,4,5)	T1	Yes	Virus Capture
10	BaL.LucR.RenillaLuc.hPBMC	66.6	1	104-43	VRC01 40mg/kg mo(0,2,4)	T2	Yes	Virus Capture
2	BaL.LucR.RenillaLuc.hPBMC	0		104-43	VRC01 40mg/kg mo(0,2,4)	T2	Yes	Virus Capture
7	BaL.LucR.RenillaLuc.hPBMC	68.5	1	104-37	VRC01 40mg/kg mo(0) + 20mg/kg mo(1,2,3,4,5)	T1	Yes	Virus Capture
2	BaL.LucR.RenillaLuc.hPBMC	2.9073188209		104-37	VRC01 40mg/kg mo(0) + 20mg/kg mo(1,2,3,4,5)	T1	Yes	Virus Capture
7	BaL.LucR.RenillaLuc.hPBMC	69	1	104-87	VRC01 40mg/kg mo(0) + 20mg/kg mo(1,2,3,4,5)	T1	No	Virus Capture
2	BaL.LucR.RenillaLuc.hPBMC	9.7		104-87	VRC01 40mg/kg mo(0) + 20mg/kg mo(1,2,3,4,5)	T1	No	Virus Capture
7	BaL.LucR.RenillaLuc.hPBMC	54.2	1	104-61	VRC01 40mg/kg mo(0) + 20mg/kg mo(1,2,3,4,5)	T1	Yes	Virus Capture
2	BaL.LucR.RenillaLuc.hPBMC	4.7421259374		104-61	VRC01 40mg/kg mo(0) + 20mg/kg mo(1,2,3,4,5)	T1	Yes	Virus Capture
10	BaL.LucR.RenillaLuc.hPBMC	60.5	1	104-57	VRC01 40mg/kg mo(0,2,4)	T2	Yes	Virus Capture
2	BaL.LucR.RenillaLuc.hPBMC	3.6564734889		104-57	VRC01 40mg/kg mo(0,2,4)	T2	Yes	Virus Capture
10	BaL.LucR.RenillaLuc.hPBMC	58.4	1	104-82	VRC01 30mg/kg mo(0,2,4)	T5	Yes	Virus Capture
2	BaL.LucR.RenillaLuc.hPBMC	4.8		104-82	VRC01 30mg/kg mo(0,2,4)	T5	Yes	Virus Capture
5	BaL.LucR.RenillaLuc.hPBMC	54.3	1	104-28	VRC01 40mg/kg IV mo(0) + 5mg/kg SC mo(0.5 to 5.5 by 0.5)	T3	Yes	Virus Capture
2	BaL.LucR.RenillaLuc.hPBMC	0.35		104-28	VRC01 40mg/kg IV mo(0) + 5mg/kg SC mo(0.5 to 5.5 by 0.5)	T3	Yes	Virus Capture
5	BaL.LucR.RenillaLuc.hPBMC	51.3	1	104-21	VRC01 40mg/kg IV mo(0) + 5mg/kg SC mo(0.5 to 5.5 by 0.5)	T3	Yes	Virus Capture
2	BaL.LucR.RenillaLuc.hPBMC	4.0891251899		104-21	VRC01 40mg/kg IV mo(0) + 5mg/kg SC mo(0.5 to 5.5 by 0.5)	T3	Yes	Virus Capture
5	BaL.LucR.RenillaLuc.hPBMC	45.7	1	104-85	VRC01 40mg/kg IV mo(0) + 5mg/kg SC mo(0.5 to 5.5 by 0.5)	T3	Yes	Virus Capture
2	BaL.LucR.RenillaLuc.hPBMC	0		104-85	VRC01 40mg/kg IV mo(0) + 5mg/kg SC mo(0.5 to 5.5 by 0.5)	T3	Yes	Virus Capture
10	BaL.LucR.RenillaLuc.hPBMC	54.2	1	104-48	VRC01 30mg/kg mo(0,2,4)	T5	No	Virus Capture
2	BaL.LucR.RenillaLuc.hPBMC	6.6		104-48	VRC01 30mg/kg mo(0,2,4)	T5	No	Virus Capture
10	BaL.LucR.RenillaLuc.hPBMC	53.4	1	104-49	VRC01 30mg/kg mo(0,2,4)	T5	Yes	Virus Capture
2	BaL.LucR.RenillaLuc.hPBMC	6.9		104-49	VRC01 30mg/kg mo(0,2,4)	T5	Yes	Virus Capture
10	BaL.LucR.RenillaLuc.hPBMC	73	1	104-09	VRC01 40mg/kg mo(0,2,4)	T2	Yes	Virus Capture
2	BaL.LucR.RenillaLuc.hPBMC	0.9582150527		104-09	VRC01 40mg/kg mo(0,2,4)	T2	Yes	Virus Capture
7	BaL.LucR.RenillaLuc.hPBMC	64.3	1	104-11	VRC01 40mg/kg mo(0) + 20mg/kg mo(1,2,3,4,5)	T1	Yes	Virus Capture
2	BaL.LucR.RenillaLuc.hPBMC	8.5665104676		104-11	VRC01 40mg/kg mo(0) + 20mg/kg mo(1,2,3,4,5)	T1	Yes	Virus Capture
7	BaL.LucR.RenillaLuc.hPBMC	58.8	1	104-14	VRC01 40mg/kg mo(0) + 20mg/kg mo(1,2,3,4,5)	T1	Yes	Virus Capture
2	BaL.LucR.RenillaLuc.hPBMC	7.45		104-14	VRC01 40mg/kg mo(0) + 20mg/kg mo(1,2,3,4,5)	T1	Yes	Virus Capture
10	BaL.LucR.RenillaLuc.hPBMC	71.9	1	104-36	VRC01 40mg/kg mo(0,2,4)	T2	Yes	Virus Capture
2	BaL.LucR.RenillaLuc.hPBMC	10.690125928		104-36	VRC01 40mg/kg mo(0,2,4)	T2	Yes	Virus Capture
10	BaL.LucR.RenillaLuc.hPBMC	59	1	104-54	VRC01 30mg/kg mo(0,2,4)	T5	Yes	Virus Capture
2	BaL.LucR.RenillaLuc.hPBMC	5.1		104-54	VRC01 30mg/kg mo(0,2,4)	T5	Yes	Virus Capture
5	BaL.LucR.RenillaLuc.hPBMC	3.1	0	104-74	Placebo for VRC01 IV mo(0) + SC mo(0.5 to 5.5 by 0.5)	P3	Yes	Virus Capture
2	BaL.LucR.RenillaLuc.hPBMC	2.6919313111		104-74	Placebo for VRC01 IV mo(0) + SC mo(0.5 to 5.5 by 0.5)	P3	Yes	Virus Capture
10	BaL.LucR.RenillaLuc.hPBMC	57.5	1	104-05	VRC01 30mg/kg mo(0,2,4)	T5	Yes	Virus Capture
2	BaL.LucR.RenillaLuc.hPBMC	7.5		104-05	VRC01 30mg/kg mo(0,2,4)	T5	Yes	Virus Capture
10	BaL.LucR.RenillaLuc.hPBMC	30.2	1	104-01	VRC01 10mg/kg mo(0,2,4)	T4	Yes	Virus Capture
2	BaL.LucR.RenillaLuc.hPBMC	0		104-01	VRC01 10mg/kg mo(0,2,4)	T4	Yes	Virus Capture
10	BaL.LucR.RenillaLuc.hPBMC	36.3	1	104-12	VRC01 10mg/kg mo(0,2,4)	T4	Yes	Virus Capture
2	BaL.LucR.RenillaLuc.hPBMC	0		104-12	VRC01 10mg/kg mo(0,2,4)	T4	Yes	Virus Capture
5	BaL.LucR.RenillaLuc.hPBMC	53.2	1	104-84	VRC01 40mg/kg IV mo(0) + 5mg/kg SC mo(0.5 to 5.5 by 0.5)	T3	No	Virus Capture
2	BaL.LucR.RenillaLuc.hPBMC	6.6215160913		104-84	VRC01 40mg/kg IV mo(0) + 5mg/kg SC mo(0.5 to 5.5 by 0.5)	T3	No	Virus Capture
5	BaL.LucR.RenillaLuc.hPBMC	48.3	1	104-17	VRC01 40mg/kg IV mo(0) + 5mg/kg SC mo(0.5 to 5.5 by 0.5)	T3	No	Virus Capture
2	BaL.LucR.RenillaLuc.hPBMC	6.6059709658		104-17	VRC01 40mg/kg IV mo(0) + 5mg/kg SC mo(0.5 to 5.5 by 0.5)	T3	No	Virus Capture
5	BaL.LucR.RenillaLuc.hPBMC	49	1	104-34	VRC01 40mg/kg IV mo(0) + 5mg/kg SC mo(0.5 to 5.5 by 0.5)	T3	Yes	Virus Capture
2	BaL.LucR.RenillaLuc.hPBMC	1.6964524073		104-34	VRC01 40mg/kg IV mo(0) + 5mg/kg SC mo(0.5 to 5.5 by 0.5)	T3	Yes	Virus Capture
5	BaL.LucR.RenillaLuc.hPBMC	48	1	104-04	VRC01 40mg/kg IV mo(0) + 5mg/kg SC mo(0.5 to 5.5 by 0.5)	T3	Yes	Virus Capture
2	BaL.LucR.RenillaLuc.hPBMC	10.276562239		104-04	VRC01 40mg/kg IV mo(0) + 5mg/kg SC mo(0.5 to 5.5 by 0.5)	T3	Yes	Virus Capture
5	BaL.LucR.RenillaLuc.hPBMC	50.1	1	104-13	VRC01 40mg/kg IV mo(0) + 5mg/kg SC mo(0.5 to 5.5 by 0.5)	T3	Yes	Virus Capture
2	BaL.LucR.RenillaLuc.hPBMC	0		104-13	VRC01 40mg/kg IV mo(0) + 5mg/kg SC mo(0.5 to 5.5 by 0.5)	T3	Yes	Virus Capture
5	BaL.LucR.RenillaLuc.hPBMC	2.1	0	104-47	Placebo for VRC01 IV mo(0) + SC mo(0.5 to 5.5 by 0.5)	P3	No	Virus Capture
2	BaL.LucR.RenillaLuc.hPBMC	3.9337943107		104-47	Placebo for VRC01 IV mo(0) + SC mo(0.5 to 5.5 by 0.5)	P3	No	Virus Capture
7	BaL.LucR.RenillaLuc.hPBMC	58.5	1	104-56	VRC01 40mg/kg mo(0) + 20mg/kg mo(1,2,3,4,5)	T1	Yes	Virus Capture
2	BaL.LucR.RenillaLuc.hPBMC	2.4185636712		104-56	VRC01 40mg/kg mo(0) + 20mg/kg mo(1,2,3,4,5)	T1	Yes	Virus Capture
5	BaL.LucR.RenillaLuc.hPBMC	59.9	1	104-32	VRC01 40mg/kg IV mo(0) + 5mg/kg SC mo(0.5 to 5.5 by 0.5)	T3	Yes	Virus Capture
2	BaL.LucR.RenillaLuc.hPBMC	3.434113343		104-32	VRC01 40mg/kg IV mo(0) + 5mg/kg SC mo(0.5 to 5.5 by 0.5)	T3	Yes	Virus Capture
10	BaL.LucR.RenillaLuc.hPBMC	72	1	104-41	VRC01 40mg/kg mo(0,2,4)	T2	Yes	Virus Capture
2	BaL.LucR.RenillaLuc.hPBMC	5.2355707483		104-41	VRC01 40mg/kg mo(0,2,4)	T2	Yes	Virus Capture
10	BaL.LucR.RenillaLuc.hPBMC	62.5	1	104-24	VRC01 40mg/kg mo(0,2,4)	T2	Yes	Virus Capture
2	BaL.LucR.RenillaLuc.hPBMC	6.7543357163		104-24	VRC01 40mg/kg mo(0,2,4)	T2	Yes	Virus Capture
10	BaL.LucR.RenillaLuc.hPBMC	65.4	1	104-19	VRC01 40mg/kg mo(0,2,4)	T2	Yes	Virus Capture
2	BaL.LucR.RenillaLuc.hPBMC	2.0537718255		104-19	VRC01 40mg/kg mo(0,2,4)	T2	Yes	Virus Capture
5	BaL.LucR.RenillaLuc.hPBMC	45.7	1	104-69	VRC01 40mg/kg IV mo(0) + 5mg/kg SC mo(0.5 to 5.5 by 0.5)	T3	Yes	Virus Capture
2	BaL.LucR.RenillaLuc.hPBMC	1.4116935749		104-69	VRC01 40mg/kg IV mo(0) + 5mg/kg SC mo(0.5 to 5.5 by 0.5)	T3	Yes	Virus Capture
5	BaL.LucR.RenillaLuc.hPBMC	0	0	104-06	Placebo for VRC01 IV mo(0) + SC mo(0.5 to 5.5 by 0.5)	P3	Yes	Virus Capture
2	BaL.LucR.RenillaLuc.hPBMC	1.140667033		104-06	Placebo for VRC01 IV mo(0) + SC mo(0.5 to 5.5 by 0.5)	P3	Yes	Virus Capture
10	BaL.LucR.RenillaLuc.hPBMC	35.8	1	104-02	VRC01 10mg/kg mo(0,2,4)	T4	Yes	Virus Capture
2	BaL.LucR.RenillaLuc.hPBMC	1.6		104-02	VRC01 10mg/kg mo(0,2,4)	T4	Yes	Virus Capture
10	BaL.LucR.RenillaLuc.hPBMC	61.4	1	104-86	VRC01 30mg/kg mo(0,2,4)	T5	Yes	Virus Capture
2	BaL.LucR.RenillaLuc.hPBMC	0.2		104-86	VRC01 30mg/kg mo(0,2,4)	T5	Yes	Virus Capture
10	BaL.LucR.RenillaLuc.hPBMC	12.3	0	104-20	VRC01 10mg/kg mo(0,2,4)	T4	No	Virus Capture
2	BaL.LucR.RenillaLuc.hPBMC	5.6		104-20	VRC01 10mg/kg mo(0,2,4)	T4	No	Virus Capture
7	BaL.LucR.RenillaLuc.hPBMC	65.5	1	104-65	VRC01 40mg/kg mo(0) + 20mg/kg mo(1,2,3,4,5)	T1	Yes	Virus Capture
2	BaL.LucR.RenillaLuc.hPBMC	4.522231947		104-65	VRC01 40mg/kg mo(0) + 20mg/kg mo(1,2,3,4,5)	T1	Yes	Virus Capture
10	BaL.LucR.RenillaLuc.hPBMC	63.2	1	104-59	VRC01 40mg/kg mo(0,2,4)	T2	Yes	Virus Capture
2	BaL.LucR.RenillaLuc.hPBMC	1.7190615999		104-59	VRC01 40mg/kg mo(0,2,4)	T2	Yes	Virus Capture
7	BaL.LucR.RenillaLuc.hPBMC	68.1	1	104-18	VRC01 40mg/kg mo(0) + 20mg/kg mo(1,2,3,4,5)	T1	Yes	Virus Capture
2	BaL.LucR.RenillaLuc.hPBMC	0.4142386757		104-18	VRC01 40mg/kg mo(0) + 20mg/kg mo(1,2,3,4,5)	T1	Yes	Virus Capture
7	BaL.LucR.RenillaLuc.hPBMC	67.8	1	104-52	VRC01 40mg/kg mo(0) + 20mg/kg mo(1,2,3,4,5)	T1	No	Virus Capture
2	BaL.LucR.RenillaLuc.hPBMC	3.2		104-52	VRC01 40mg/kg mo(0) + 20mg/kg mo(1,2,3,4,5)	T1	No	Virus Capture
10	BaL.LucR.RenillaLuc.hPBMC	70.6	1	104-29	VRC01 40mg/kg mo(0,2,4)	T2	Yes	Virus Capture
2	BaL.LucR.RenillaLuc.hPBMC	0.55		104-29	VRC01 40mg/kg mo(0,2,4)	T2	Yes	Virus Capture
10	BaL.LucR.RenillaLuc.hPBMC	76.2	1	104-42	VRC01 40mg/kg mo(0,2,4)	T2	Yes	Virus Capture
2	BaL.LucR.RenillaLuc.hPBMC	0		104-42	VRC01 40mg/kg mo(0,2,4)	T2	Yes	Virus Capture
10	BaL.LucR.RenillaLuc.hPBMC	71.3	1	104-71	VRC01 40mg/kg mo(0,2,4)	T2	Yes	Virus Capture
2	BaL.LucR.RenillaLuc.hPBMC	4.8277712004		104-71	VRC01 40mg/kg mo(0,2,4)	T2	Yes	Virus Capture
7	BaL.LucR.RenillaLuc.hPBMC	57.2	1	104-78	VRC01 40mg/kg mo(0) + 20mg/kg mo(1,2,3,4,5)	T1	Yes	Virus Capture
2	BaL.LucR.RenillaLuc.hPBMC	9.1		104-78	VRC01 40mg/kg mo(0) + 20mg/kg mo(1,2,3,4,5)	T1	Yes	Virus Capture
10	BaL.LucR.RenillaLuc.hPBMC	72.8	1	104-68	VRC01 40mg/kg mo(0,2,4)	T2	Yes	Virus Capture
2	BaL.LucR.RenillaLuc.hPBMC	0		104-68	VRC01 40mg/kg mo(0,2,4)	T2	Yes	Virus Capture
7	BaL.LucR.RenillaLuc.hPBMC	71.3	1	104-62	VRC01 40mg/kg mo(0) + 20mg/kg mo(1,2,3,4,5)	T1	No	Virus Capture
2	BaL.LucR.RenillaLuc.hPBMC	8.2		104-62	VRC01 40mg/kg mo(0) + 20mg/kg mo(1,2,3,4,5)	T1	No	Virus Capture
10	BaL.LucR.RenillaLuc.hPBMC	49.5	1	104-15	VRC01 10mg/kg mo(0,2,4)	T4	Yes	Virus Capture
2	BaL.LucR.RenillaLuc.hPBMC	3.9		104-15	VRC01 10mg/kg mo(0,2,4)	T4	Yes	Virus Capture
5	BaL.LucR.RenillaLuc.hPBMC	57.6	1	104-07	VRC01 40mg/kg IV mo(0) + 5mg/kg SC mo(0.5 to 5.5 by 0.5)	T3	No	Virus Capture
2	BaL.LucR.RenillaLuc.hPBMC	4.3317312685		104-07	VRC01 40mg/kg IV mo(0) + 5mg/kg SC mo(0.5 to 5.5 by 0.5)	T3	No	Virus Capture
10	BaL.LucR.RenillaLuc.hPBMC	59.5	1	104-51	VRC01 30mg/kg mo(0,2,4)	T5	Yes	Virus Capture
2	BaL.LucR.RenillaLuc.hPBMC	1.4		104-51	VRC01 30mg/kg mo(0,2,4)	T5	Yes	Virus Capture
